# Supplementary material for: HMGB2 orchestrates mitotic clonal expansion by binding to the promoter of C/EBPβ to facilitate adipogenesis
Source: Cell Death Dis. 2021 Jul 2;12(7):666. doi: 10.1038/s41419-021-03959-3 (PMC8253743; doi:10.1038/s41419-021-03959-3)
Supplement: Supplementary file 9 — Dataset 1 [file 41419_2021_3959_MOESM9_ESM.xls]

ID	Description	GeneRatio	BgRatio	pvalue	p.adjust	qvalue	geneID	Count
03040	Spliceosome	12/172	139/6298	0.000383667172482041	0.0429707233179886	0.0415975987006844	Ddx23/Ddx5/Hnrnpa1/Hnrnpa3/Hspa8/Pcbp1/Prpf40b/Rbmxl1/Snrpg/Srsf2/Srsf5/Srsf7	12
04350	TGF-beta signaling pathway	8/172	85/6298	0.00211216889758559	0.07908138668804	0.0765543498953771	Cul1/Ifng/Ltbp1/Ppp2r1a/Rhoa/Smad1/Smad2/Sp1	8
03013	RNA transport	12/172	173/6298	0.00261809739216878	0.07908138668804	0.0765543498953771	Eef1a2/Eif1/Eif4a1/Eif4a2/Eif4b/Fxr2/Kpnb1/Nup107/Nup62/Ran/Rangap1/Xpo1	12
04520	Adherens junction	7/172	70/6298	0.00282433523885857	0.07908138668804	0.0765543498953771	Actb/Actg1/Nectin3/Rhoa/Smad2/Snai1/Sorbs1	7
99973	Transcription	4/172	26/6298	0.00501931464664393	0.104818896953571	0.1014694209231	Cbfa2t2/Crebrf/Mkl1/Pnrc1	4
00310	Lysine degradation	6/172	60/6298	0.00561529805108418	0.104818896953571	0.1014694209231	Ezh2/Gcdh/Kmt2a/Setd1b/Setd2/Whsc1	6
00520	Amino sugar and nucleotide sugar metabolism	5/172	49/6298	0.0103523211226944	0.165637137963111	0.16034422190038	Gnpda2/Nagk/Nanp/Ugdh/Ugp2	5
04022	cGMP-PKG signaling pathway	10/172	166/6298	0.0151067507454465	0.211494510436251	0.204736227208025	Atf4/Atp2b1/Gna13/Irs2/Nfatc4/Ppp3ca/Prkce/Rhoa/Srf/Vdac3	10
04668	TNF signaling pathway	7/172	110/6298	0.0303519812064342	0.377713543902292	0.365643750206166	Atf4/Cebpb/Fos/Il15/Jag1/Junb/Socs3	7
04310	Wnt signaling pathway	8/172	149/6298	0.0506769629446917	0.551608883894694	0.533982284221367	Camk2g/Cul1/Fbxw11/Nfatc4/Ppp3ca/Prickle1/Prickle4/Rhoa	8
04217	Necroptosis	9/172	178/6298	0.0541758725253717	0.551608883894694	0.533982284221367	Camk2g/Chmp4b/Gm5132/Gm5382/Hist2h2aa2/Hsp90aa1/Ifng/Ppia/Vdac3	9
04218	Cellular senescence	9/172	184/6298	0.0641337403244602	0.585680748256145	0.56696538599984	Fbxw11/Hipk3/Mapkapk2/Nfatc4/Ppp3ca/Pten/Smad2/Vdac3/Zfp36l2	9
04141	Protein processing in endoplasmic reticulum	8/172	166/6298	0.0837408223646909	0.585680748256145	0.56696538599984	Atf4/Cul1/Dnajb1/Edem1/Hsp90aa1/Hspa8/Pdia3/Ubxn6	8
04530	Tight junction	8/172	166/6298	0.0837408223646909	0.585680748256145	0.56696538599984	Actb/Actg1/Actr3/Nedd4/Ppp2r1a/Prkce/Rhoa/Tuba1a	8
04120	Ubiquitin mediated proteolysis	7/172	140/6298	0.0879087732189148	0.585680748256145	0.56696538599984	Birc6/Cul1/Fbxw11/Nedd4/Socs1/Socs3/Ubr5	7
04510	Focal adhesion	9/172	198/6298	0.0916589929722372	0.585680748256145	0.56696538599984	Actb/Actg1/Flnc/Itgav/Lamc1/Pten/Rhoa/Tln2/Zyx	9
00670	One carbon pool by folate	2/172	19/6298	0.0936431498661632	0.585680748256145	0.56696538599984	Aldh1l1/Mthfd2	2
04114	Oocyte meiosis	6/172	117/6298	0.100076662140066	0.585680748256145	0.56696538599984	Camk2g/Cul1/Fbxw11/Ppp2r1a/Ppp3ca/Smc3	6
04216	Ferroptosis	3/172	41/6298	0.100456500130639	0.585680748256145	0.56696538599984	Atg7/Pcbp1/Vdac3	3
00362	Benzoate degradation	1/172	4/6298	0.104870801862131	0.585680748256145	0.56696538599984	Gcdh	1
04391	Hippo signaling pathway - fly	4/172	67/6298	0.109815140298027	0.585680748256145	0.56696538599984	Actb/Actg1/Ppp2r1a/Smad1	4
04110	Cell cycle	6/172	123/6298	0.119475545911654	0.608239142822963	0.588802929612455	Abl1/Cdkn2d/Cul1/Rad21/Smad2/Smc3	6
04152	AMPK signaling pathway	6/172	126/6298	0.12983125100496	0.621611987144958	0.601748446202356	Elavl1/Fasn/Irs2/Pfkm/Ppp2r1a/Scd1	6
04111	Cell cycle - yeast	4/172	72/6298	0.13320256867392	0.621611987144958	0.601748446202356	Cul1/Ppp2r1a/Rad21/Smc3	4
00710	Carbon fixation in photosynthetic organisms	2/172	25/6298	0.148037103813639	0.653841278958475	0.632947854630855	Gapdh/Gpt2	2
04068	FoxO signaling pathway	6/172	132/6298	0.15178458261536	0.653841278958475	0.632947854630855	Cdkn2d/Irs2/Klf2/Pten/Smad2/Sod2	6
04210	Apoptosis	6/172	136/6298	0.167286883150117	0.654734694296555	0.633812720982567	Actb/Actg1/Atf4/Bcl2l1/Fos/Tuba1a	6
04013	MAPK signaling pathway - fly	4/172	79/6298	0.168999117379516	0.654734694296555	0.633812720982567	Map3k4/Ppm1b/Sod2/Xpo1	4
04214	Apoptosis - fly	3/172	53/6298	0.175552323126356	0.654734694296555	0.633812720982567	Atf4/Birc6/Elf2	3
04010	MAPK signaling pathway	11/172	294/6298	0.179430741590209	0.654734694296555	0.633812720982567	Atf4/Cacnb3/Dusp1/Flnc/Fos/Hspa8/Map3k4/Mapkapk2/Ppm1b/Ppp3ca/Srf	11
04011	MAPK signaling pathway - yeast	2/172	29/6298	0.187067055513301	0.654734694296555	0.633812720982567	Nedd4/Rhoa	2
04341	Hedgehog signaling pathway - fly	2/172	29/6298	0.187067055513301	0.654734694296555	0.633812720982567	Cul1/Fbxw11	2
00052	Galactose metabolism	2/172	32/6298	0.217179808299549	0.715415839104395	0.692554806651811	Pfkm/Ugp2	2
04215	Apoptosis - multiple species	2/172	32/6298	0.217179808299549	0.715415839104395	0.692554806651811	Bcl2l1/Birc6	2
04390	Hippo signaling pathway	6/172	152/6298	0.235228911048025	0.727213529146686	0.703975502839367	Actb/Actg1/Fbxw11/Ppp2r1a/Smad1/Smad2	6
00040	Pentose and glucuronate interconversions	2/172	34/6298	0.237487683559193	0.727213529146686	0.703975502839367	Ugdh/Ugp2	2
04071	Sphingolipid signaling pathway	5/172	122/6298	0.240240183735959	0.727213529146686	0.703975502839367	Gna13/Ppp2r1a/Prkce/Pten/Rhoa	5
04137	Mitophagy - animal	3/172	63/6298	0.246741863011284	0.727239175191154	0.704000329367376	Atf4/Bcl2l1/Sp1	3
00250	Alanine, aspartate and glutamate metabolism	2/172	37/6298	0.268107200858	0.762050990024928	0.737699736584282	Asns/Gpt2	2
00010	Glycolysis / Gluconeogenesis	3/172	68/6298	0.283902007551848	0.762050990024928	0.737699736584282	Gapdh/Minpp1/Pfkm	3
04630	Jak-STAT signaling pathway	6/172	166/6298	0.300513979000814	0.762050990024928	0.737699736584282	Bcl2l1/Ghr/Ifng/Il15/Socs1/Socs3	6
99996	General function prediction only	1/172	13/6298	0.302546674067597	0.762050990024928	0.737699736584282	Dfna5	1
04138	Autophagy - yeast	3/172	71/6298	0.306437425165004	0.762050990024928	0.737699736584282	Actr3/Atg7/Mon1b	3
04550	Signaling pathways regulating pluripotency of stem cells	5/172	135/6298	0.308662858646567	0.762050990024928	0.737699736584282	Kat6a/Klf4/Myf5/Smad1/Smad2	5
04144	Endocytosis	9/172	268/6298	0.309918304348715	0.762050990024928	0.737699736584282	Asap1/Capzb/Chmp4b/Hspa8/Ldlrap1/Nedd4/Rab31/Rhoa/Smad2	9
00562	Inositol phosphate metabolism	3/172	73/6298	0.321506233888503	0.762050990024928	0.737699736584282	Ippk/Minpp1/Pten	3
00061	Fatty acid biosynthesis	1/172	14/6298	0.321633702239495	0.762050990024928	0.737699736584282	Fasn	1
04371	Apelin signaling pathway	5/172	139/6298	0.330319276347231	0.762050990024928	0.737699736584282	Gna13/Jag1/Klf2/Prkce/Smad2	5
04340	Hedgehog signaling pathway	2/172	44/6298	0.339188988450046	0.762050990024928	0.737699736584282	Cul1/Fbxw11	2
00604	Glycosphingolipid biosynthesis - ganglio series	1/172	15/6298	0.340201334832557	0.762050990024928	0.737699736584282	St3gal5	1
04810	Regulation of actin cytoskeleton	7/172	212/6298	0.358812097895507	0.76550411380504	0.74104251618345	Actb/Actg1/Arhgef7/Cfl1/Gna13/Itgav/Rhoa	7
99992	Structural proteins	4/172	111/6298	0.359898067249235	0.76550411380504	0.74104251618345	Atxn10/Defa17/Defa21/Reep1	4
03008	Ribosome biogenesis in eukaryotes	3/172	79/6298	0.366669007510397	0.76550411380504	0.74104251618345	Ran/Rcl1/Xpo1	3
02010	ABC transporters	2/172	47/6298	0.369082340584573	0.76550411380504	0.74104251618345	Abca4/Abcc5	2
00220	Arginine biosynthesis	1/172	19/6298	0.409553365975099	0.833999581622019	0.807349219051391	Gpt2	1
03430	Mismatch repair	1/172	22/6298	0.456765784209541	0.883633050067493	0.855396655610449	Rfc4	1
04113	Meiosis - yeast	2/172	58/6298	0.473360077675186	0.883633050067493	0.855396655610449	Ppp2r1a/Smc3	2
04370	VEGF signaling pathway	2/172	58/6298	0.473360077675186	0.883633050067493	0.855396655610449	Mapkapk2/Ppp3ca	2
04140	Autophagy - animal	4/172	130/6298	0.47700329011575	0.883633050067493	0.855396655610449	Atg7/Bcl2l1/Irs2/Pten	4
00900	Terpenoid backbone biosynthesis	1/172	24/6298	0.486135819008534	0.883633050067493	0.855396655610449	Fnta	1
00563	Glycosylphosphatidylinositol (GPI)-anchor biosynthesis	1/172	25/6298	0.500223265474988	0.883633050067493	0.855396655610449	Pigf	1
04070	Phosphatidylinositol signaling system	3/172	98/6298	0.50415961593067	0.883633050067493	0.855396655610449	Dgki/Ippk/Pten	3
00053	Ascorbate and aldarate metabolism	1/172	27/6298	0.527256509063069	0.883633050067493	0.855396655610449	Ugdh	1
04064	NF-kappa B signaling pathway	3/172	102/6298	0.531226905813689	0.883633050067493	0.855396655610449	Bcl2l1/Card10/Tnfsf13b	3
04066	HIF-1 signaling pathway	3/172	103/6298	0.537865356783543	0.883633050067493	0.855396655610449	Camk2g/Gapdh/Ifng	3
00680	Methane metabolism	1/172	28/6298	0.540222843051452	0.883633050067493	0.855396655610449	Pfkm	1
01040	Biosynthesis of unsaturated fatty acids	1/172	28/6298	0.540222843051452	0.883633050067493	0.855396655610449	Scd1	1
00512	Mucin type O-glycan biosynthesis	1/172	29/6298	0.552835549749243	0.883633050067493	0.855396655610449	St6galnac1	1
04145	Phagosome	5/172	181/6298	0.554202509191324	0.883633050067493	0.855396655610449	Actb/Actg1/Itgav/Tuba1a/Tubb4b	5
03020	RNA polymerase	1/172	31/6298	0.577038180758106	0.883633050067493	0.855396655610449	Polr2a	1
04115	p53 signaling pathway	2/172	71/6298	0.582328333443773	0.883633050067493	0.855396655610449	Bcl2l1/Pten	2
00030	Pentose phosphate pathway	1/172	32/6298	0.588646515353543	0.883633050067493	0.855396655610449	Pfkm	1
04136	Autophagy - other	1/172	32/6298	0.588646515353543	0.883633050067493	0.855396655610449	Atg7	1
00500	Starch and sucrose metabolism	1/172	33/6298	0.599938056904643	0.883633050067493	0.855396655610449	Ugp2	1
04150	mTOR signaling pathway	4/172	152/6298	0.601100229612337	0.883633050067493	0.855396655610449	Eif4b/Pten/Rhoa/Rictor	4
00051	Fructose and mannose metabolism	1/172	35/6298	0.621604913513982	0.883633050067493	0.855396655610449	Pfkm	1
03030	DNA replication	1/172	35/6298	0.621604913513982	0.883633050067493	0.855396655610449	Rfc4	1
04024	cAMP signaling pathway	5/172	196/6298	0.625572463137599	0.883633050067493	0.855396655610449	Atp2b1/Camk2g/Fos/Glp1r/Rhoa	5
04151	PI3K-Akt signaling pathway	9/172	358/6298	0.650541480809495	0.883633050067493	0.855396655610449	Atf4/Bcl2l1/Eif4b/Ghr/Hsp90aa1/Itgav/Lamc1/Ppp2r1a/Pten	9
04512	ECM-receptor interaction	2/172	82/6298	0.660948178802295	0.883633050067493	0.855396655610449	Itgav/Lamc1	2
03018	RNA degradation	2/172	83/6298	0.667477078377674	0.883633050067493	0.855396655610449	Pfkm/Tob1	2
04012	ErbB signaling pathway	2/172	85/6298	0.680232067263502	0.883633050067493	0.855396655610449	Abl1/Camk2g	2
04015	Rap1 signaling pathway	5/172	209/6298	0.681625960504103	0.883633050067493	0.855396655610449	Actb/Actg1/Fyb/Rhoa/Tln2	5
04540	Gap junction	2/172	86/6298	0.68645943742573	0.883633050067493	0.855396655610449	Tuba1a/Tubb4b	2
00970	Aminoacyl-tRNA biosynthesis	1/172	44/6298	0.705537075433421	0.883633050067493	0.855396655610449	Yars2	1
03022	Basal transcription factors	1/172	44/6298	0.705537075433421	0.883633050067493	0.855396655610449	Taf5	1
03420	Nucleotide excision repair	1/172	44/6298	0.705537075433421	0.883633050067493	0.855396655610449	Rfc4	1
03050	Proteasome	1/172	46/6298	0.721512481879042	0.883633050067493	0.855396655610449	Ifng	1
00380	Tryptophan metabolism	1/172	47/6298	0.729174006689791	0.883633050067493	0.855396655610449	Gcdh	1
00564	Glycerophospholipid metabolism	2/172	96/6298	0.743410800928493	0.883633050067493	0.855396655610449	Chka/Dgki	2
04330	Notch signaling pathway	1/172	49/6298	0.743873999689355	0.883633050067493	0.855396655610449	Jag1	1
03010	Ribosome	3/172	141/6298	0.746511047899596	0.883633050067493	0.855396655610449	Rpl3/Rpl32/Rps12	3
04020	Calcium signaling pathway	4/172	184/6298	0.74651490618076	0.883633050067493	0.855396655610449	Atp2b1/Camk2g/Ppp3ca/Vdac3	4
00071	Fatty acid degradation	1/172	51/6298	0.757780488698366	0.883633050067493	0.855396655610449	Gcdh	1
00330	Arginine and proline metabolism	1/172	51/6298	0.757780488698366	0.883633050067493	0.855396655610449	Odc1	1
03460	Fanconi anemia pathway	1/172	51/6298	0.757780488698366	0.883633050067493	0.855396655610449	Rmi1	1
04072	Phospholipase D signaling pathway	3/172	147/6298	0.771506137881296	0.883633050067493	0.855396655610449	Dgki/Gna13/Rhoa	3
03015	mRNA surveillance pathway	2/172	102/6298	0.773178918809057	0.883633050067493	0.855396655610449	Cstf3/Ppp2r1a	2
00561	Glycerolipid metabolism	1/172	61/6298	0.816824147514256	0.924083884056532	0.894554887761493	Dgki	1
99995	Signaling proteins	3/172	170/6298	0.849325626453068	0.946524353359666	0.916278274398925	Apol7e/Apol8/Podxl	3
00480	Glutathione metabolism	1/172	69/6298	0.85356214008327	0.946524353359666	0.916278274398925	Odc1	1
04014	Ras signaling pathway	4/172	232/6298	0.884398929709462	0.971104707131959	0.940073165738644	Abl1/Bcl2l1/Ralbp1/Rhoa	4
04146	Peroxisome	1/172	84/6298	0.903831287676672	0.982806837085313	0.951401355449129	Sod2	1
00590	Arachidonic acid metabolism	1/172	88/6298	0.914047255770763	0.984358583137745	0.952903515631464	Ptges	1
00240	Pyrimidine metabolism	1/172	102/6298	0.942017182987168	0.993838146312232	0.962080160433834	Polr2a	1
04514	Cell adhesion molecules (CAMs)	2/172	167/6298	0.946386894285453	0.993838146312232	0.962080160433834	Itgav/Nectin3	2
04060	Cytokine-cytokine receptor interaction	4/172	298/6298	0.966331134099413	0.993838146312232	0.962080160433834	Ghr/Ifng/Il15/Tnfsf13b	4
04142	Lysosome	1/172	122/6298	0.967009467054808	0.993838146312232	0.962080160433834	Npc2	1
00190	Oxidative phosphorylation	1/172	134/6298	0.976500589790545	0.993838146312232	0.962080160433834	Ndufa6	1
99980	Enzymes with EC numbers	2/172	217/6298	0.983848567127647	0.993838146312232	0.962080160433834	Adprh/Zc3hav1	2
00230	Purine metabolism	1/172	180/6298	0.993638269752902	0.993838146312232	0.962080160433834	Polr2a	1
04080	Neuroactive ligand-receptor interaction	3/172	320/6298	0.993838146312232	0.993838146312232	0.962080160433834	Ghr/Glp1r/Grid2	3
