# Supplementary material for: HMGB2 orchestrates mitotic clonal expansion by binding to the promoter of C/EBPβ to facilitate adipogenesis
Source: Cell Death Dis. 2021 Jul 2;12(7):666. doi: 10.1038/s41419-021-03959-3 (PMC8253743; doi:10.1038/s41419-021-03959-3)
Supplement: Supplementary file 10 — Dataset 2 [file 41419_2021_3959_MOESM10_ESM.xls]

## Sheet: _48h vs 24h_down.KEG
ID	Description	GeneRatio	BgRatio	pvalue	p.adjust	qvalue	geneID	Count
3040	Spliceosome	14/223	139/6298	0.00037251	0.0447012	0.0419564	Ddx23/Ddx5/Hnrnpa1/Hnrnpa3/Hspa8/Pcbp1/Prpf38a/Prpf40b/Rbmxl1/Snrpg/Srsf2/Srsf5/Srsf7/Tra2b	14
4390	Hippo signaling pathway	13/223	152/6298	0.00271683	0.16301	0.153	Actb/Actg1/Dvl1/Fbxw11/Gsk3b/Pard6b/Ppp2r1a/Rassf1/Smad1/Smad2/Tcf7l1/Wnt5b/Ywhab	13
520	Amino sugar and nucleotide sugar metabolism	6/223	49/6298	0.00721215	0.288486	0.270772	Gne/Gnpda2/Nagk/Nanp/Ugdh/Ugp2	6
4310	Wnt signaling pathway	11/223	149/6298	0.0162478	0.331944	0.311561	Camk2g/Cul1/Dvl1/Fbxw11/Gsk3b/Nfatc4/Plcb4/Ppp3ca/Prickle1/Tcf7l1/Wnt5b	11
4150	mTOR signaling pathway	11/223	152/6298	0.0185969	0.331944	0.311561	Atp6v1b2/Ddit4/Dvl1/Eif4b/Gsk3b/Mios/Prkaa1/Pten/Rictor/Slc3a2/Wnt5b	11
310	Lysine degradation	6/223	60/6298	0.0187413	0.331944	0.311561	Ash1l/Dot1l/Ezh2/Gcdh/Kmt2a/Setd1b	6
3013	RNA transport	12/223	173/6298	0.0193634	0.331944	0.311561	Eif1/Eif4a1/Eif4b/Fxr2/Kpnb1/Nup205/Nup62/Pom121/Ran/Rangap1/Thoc7/Xpo1	12
4120	Ubiquitin mediated proteolysis	10/223	140/6298	0.0262896	0.367658	0.345083	Birc6/Cul1/Cul7/Fbxw11/Herc3/Nedd4/Socs1/Socs3/Ube2d3/Ube2k	10
4391	Hippo signaling pathway - fly	6/223	67/6298	0.0305098	0.367658	0.345083	Actb/Actg1/Pard6b/Ppp2r1a/Smad1/Ywhab	6
4152	AMPK signaling pathway	9/223	126/6298	0.0341272	0.367658	0.345083	Elavl1/Fasn/Irs2/Lep/Pfkm/Ppp2r1a/Ppp2r3a/Ppp2r5d/Prkaa1	9
333	Prodigiosin biosynthesis	1/223	1/6298	0.0354081	0.367658	0.345083	Mcat	1
4520	Adherens junction	6/223	70/6298	0.0367658	0.367658	0.345083	Actb/Actg1/Nectin3/Smad2/Tcf7l1/Vcl	6
4668	TNF signaling pathway	8/223	110/6298	0.0406234	0.374986	0.35196	Atf4/Cebpb/Fos/Junb/Map2k4/Map3k14/Mmp9/Socs3	8
4013	MAPK signaling pathway - fly	6/223	79/6298	0.0602193	0.492076	0.461861	Map2k4/Map3k4/Sod2/Ube2d3/Xpo1/Ywhab	6
4340	Hedgehog signaling pathway	4/223	44/6298	0.0689784	0.492076	0.461861	Cul1/Dhh/Fbxw11/Gsk3b	4
4141	Protein processing in endoplasmic reticulum	10/223	166/6298	0.0694738	0.492076	0.461861	Atf4/Cul1/Edem1/Edem3/Ero1l/Hsp90aa1/Hspa8/Mogs/Pdia3/Ube2d3	10
4350	TGF-beta signaling pathway	6/223	85/6298	0.0798709	0.492076	0.461861	Cul1/Ltbp1/Ppp2r1a/Smad1/Smad2/Sp1	6
4341	Hedgehog signaling pathway - fly	3/223	29/6298	0.0815067	0.492076	0.461861	Cul1/Fbxw11/Gsk3b	3
61	Fatty acid biosynthesis	2/223	14/6298	0.0858951	0.492076	0.461861	Fasn/Mcat	2
4140	Autophagy - animal	8/223	130/6298	0.0893653	0.492076	0.461861	Atg4d/Bcl2l1/Dapk3/Ddit4/Irs2/Lamp1/Prkaa1/Pten	8
4510	Focal adhesion	11/223	198/6298	0.0920405	0.492076	0.461861	Actb/Actg1/Cav2/Flnc/Gsk3b/Itgav/Lamc1/Pten/Rap1b/Vcl/Zyx	11
4068	FoxO signaling pathway	8/223	132/6298	0.0955636	0.492076	0.461861	Ccng2/Cdkn2d/Irs2/Klf2/Prkaa1/Pten/Smad2/Sod2	8
4215	Apoptosis - multiple species	3/223	32/6298	0.102571	0.492076	0.461861	Bcl2l1/Birc6/Htra2	3
4550	Signaling pathways regulating pluripotency of stem cells	8/223	135/6298	0.10531	0.492076	0.461861	Dvl1/Gsk3b/Il6st/Kat6a/Klf4/Smad1/Smad2/Wnt5b	8
4145	Phagosome	10/223	181/6298	0.107902	0.492076	0.461861	Actb/Actg1/Atp6v0a2/Atp6v1b2/Itgav/Lamp1/Rab5a/Tuba1a/Tubb4a/Tubb4b	10
4210	Apoptosis	8/223	136/6298	0.108678	0.492076	0.461861	Actb/Actg1/Atf4/Bcl2l1/Fos/Htra2/Map3k14/Tuba1a	8
4111	Cell cycle - yeast	5/223	72/6298	0.110717	0.492076	0.461861	Cul1/Ncapd2/Nipbl/Ppp2r1a/Rad1	5
4114	Oocyte meiosis	7/223	117/6298	0.120338	0.515732	0.484064	Camk2g/Cul1/Fbxw11/Ppp2r1a/Ppp2r5d/Ppp3ca/Ywhab	7
362	Benzoate degradation	1/223	4/6298	0.134316	0.555791	0.521663	Gcdh	1
3008	Ribosome biogenesis in eukaryotes	5/223	79/6298	0.147257	0.58903	0.552861	Emg1/Ran/Rcl1/Xpo1/Xrn2	5
4010	MAPK signaling pathway	14/223	294/6298	0.158222	0.612472	0.574864	Atf4/Cacnb3/Dusp1/Dusp5/Flnc/Fos/Hspa8/Map2k4/Map3k14/Map3k4/Mapkapk2/Ppp3ca/Rap1b/Srf	14
3018	RNA degradation	5/223	83/6298	0.170173	0.638148	0.598963	Cnot6l/Cnot9/Pfkm/Tob1/Xrn2	5
3430	Mismatch repair	2/223	22/6298	0.182022	0.661897	0.621254	Msh6/Rfc4	2
4218	Cellular senescence	9/223	184/6298	0.204262	0.720926	0.676658	Fbxw11/Mapkapk2/Nfatc4/Ppp3ca/Pten/Rad1/Smad2/Zfp36l1/Zfp36l2	9
2010	ABC transporters	3/223	47/6298	0.231345	0.758765	0.712174	Abca4/Abcb10/Abcc5	3
99973	Transcription	2/223	26/6298	0.234405	0.758765	0.712174	Crebrf/Pnrc1	2
4530	Tight junction	8/223	166/6298	0.234478	0.758765	0.712174	Actb/Actg1/Actr3/Nedd4/Pard6b/Ppp2r1a/Prkaa1/Tuba1a	8
4144	Endocytosis	12/223	268/6298	0.240276	0.758765	0.712174	Capzb/Cav2/Dab2/Hspa8/Ldlrap1/Nedd4/Pard6b/Rab22a/Rab31/Rab5a/Smad2/Vps37c	12
680	Methane metabolism	2/223	28/6298	0.260952	0.802929	0.753627	Esd/Pfkm	2
512	Mucin type O-glycan biosynthesis	2/223	29/6298	0.274244	0.822733	0.772214	Galnt10/Galnt9	2
4214	Apoptosis - fly	3/223	53/6298	0.289152	0.846298	0.794332	Atf4/Birc6/Htra2	3
52	Galactose metabolism	2/223	32/6298	0.313995	0.897129	0.842042	Pfkm/Ugp2	2
4113	Meiosis - yeast	3/223	58/6298	0.338103	0.927944	0.870965	Ppp2r1a/Ppp2r5d/Rad1	3
40	Pentose and glucuronate interconversions	2/223	34/6298	0.340246	0.927944	0.870965	Ugdh/Ugp2	2
4540	Gap junction	4/223	86/6298	0.363042	0.968111	0.908666	Plcb4/Tuba1a/Tubb4a/Tubb4b	4
4137	Mitophagy - animal	3/223	63/6298	0.38687	0.977283	0.917274	Atf4/Bcl2l1/Sp1	3
4151	PI3K-Akt signaling pathway	14/223	358/6298	0.389517	0.977283	0.917274	Atf4/Bcl2l1/Ddit4/Eif4b/Gsk3b/Hsp90aa1/Itgav/Lamc1/Ppp2r1a/Ppp2r3a/Ppp2r5d/Prkaa1/Pten/Ywhab	14
604	Glycosphingolipid biosynthesis - ganglio series	1/223	15/6298	0.418047	0.977283	0.917274	St3gal5	1
4216	Ferroptosis	2/223	41/6298	0.429125	0.977283	0.917274	Pcbp1/Slc3a2	2
4071	Sphingolipid signaling pathway	5/223	122/6298	0.43503	0.977283	0.917274	Plcb4/Ppp2r1a/Ppp2r3a/Ppp2r5d/Pten	5
120	Primary bile acid biosynthesis	1/223	16/6298	0.438702	0.977283	0.917274	Hsd17b4	1
4110	Cell cycle	5/223	123/6298	0.442048	0.977283	0.917274	Cdkn2d/Cul1/Gsk3b/Smad2/Ywhab	5
4115	p53 signaling pathway	3/223	71/6298	0.462839	0.977283	0.917274	Bcl2l1/Ccng2/Pten	3
4138	Autophagy - yeast	3/223	71/6298	0.462839	0.977283	0.917274	Actr3/Atg4d/Mon1b	3
4810	Regulation of actin cytoskeleton	8/223	212/6298	0.478849	0.977283	0.917274	Actb/Actg1/Arhgef7/Cfl1/Itgav/Limk1/Nckap1/Vcl	8
562	Inositol phosphate metabolism	3/223	73/6298	0.481221	0.977283	0.917274	Ippk/Plcb4/Pten	3
3015	mRNA surveillance pathway	4/223	102/6298	0.490604	0.977283	0.917274	Etf1/Ppp2r1a/Ppp2r3a/Ppp2r5d	4
100	Steroid biosynthesis	1/223	19/6298	0.496389	0.977283	0.917274	Soat2	1
670	One carbon pool by folate	1/223	19/6298	0.496389	0.977283	0.917274	Mthfd2	1
532	Glycosaminoglycan biosynthesis - chondroitin sulfate / dermatan sulfate	1/223	20/6298	0.514275	0.977283	0.917274	Chpf	1
270	Cysteine and methionine metabolism	2/223	49/6298	0.522453	0.977283	0.917274	Ahcyl2/Dnmt3b	2
4330	Notch signaling pathway	2/223	49/6298	0.522453	0.977283	0.917274	Dvl1/Kat2b	2
4022	cGMP-PKG signaling pathway	6/223	166/6298	0.538962	0.977283	0.917274	Atf4/Irs2/Nfatc4/Plcb4/Ppp3ca/Srf	6
330	Arginine and proline metabolism	2/223	51/6298	0.54415	0.977283	0.917274	Odc1/P4ha2	2
3460	Fanconi anemia pathway	2/223	51/6298	0.54415	0.977283	0.917274	Mus81/Rmi1	2
99992	Structural proteins	4/223	111/6298	0.557743	0.977283	0.917274	Atxn10/Reep1/Tmsb10/Twf1	4
3010	Ribosome	5/223	141/6298	0.563287	0.977283	0.917274	Mrpl16/Rpl18a/Rpl3/Rps12/Rps16	5
4012	ErbB signaling pathway	3/223	85/6298	0.58455	0.977283	0.917274	Camk2g/Gsk3b/Map2k4	3
563	Glycosylphosphatidylinositol (GPI)-anchor biosynthesis	1/223	25/6298	0.594651	0.977283	0.917274	Pigf	1
710	Carbon fixation in photosynthetic organisms	1/223	25/6298	0.594651	0.977283	0.917274	Gapdh	1
4392	Hippo signaling pathway - multiple species	1/223	26/6298	0.609061	0.977283	0.917274	Rassf1	1
4370	VEGF signaling pathway	2/223	58/6298	0.61459	0.977283	0.917274	Mapkapk2/Ppp3ca	2
53	Ascorbate and aldarate metabolism	1/223	27/6298	0.62296	0.977283	0.917274	Ugdh	1
4142	Lysosome	4/223	122/6298	0.632933	0.977283	0.917274	Atp6v0a2/Gnptg/Lamp1/Npc2	4
4011	MAPK signaling pathway - yeast	1/223	29/6298	0.649301	0.977283	0.917274	Nedd4	1
3020	RNA polymerase	1/223	31/6298	0.673809	0.977283	0.917274	Polr2a	1
4070	Phosphatidylinositol signaling system	3/223	98/6298	0.680667	0.977283	0.917274	Ippk/Plcb4/Pten	3
30	Pentose phosphate pathway	1/223	32/6298	0.685416	0.977283	0.917274	Pfkm	1
640	Propanoate metabolism	1/223	32/6298	0.685416	0.977283	0.917274	Suclg2	1
4136	Autophagy - other	1/223	32/6298	0.685416	0.977283	0.917274	Atg4d	1
20	Citrate cycle (TCA cycle)	1/223	33/6298	0.696612	0.977283	0.917274	Suclg2	1
500	Starch and sucrose metabolism	1/223	33/6298	0.696612	0.977283	0.917274	Ugp2	1
10	Glycolysis / Gluconeogenesis	2/223	68/6298	0.700367	0.977283	0.917274	Gapdh/Pfkm	2
4630	Jak-STAT signaling pathway	5/223	166/6298	0.706436	0.977283	0.917274	Bcl2l1/Il6st/Lep/Socs1/Socs3	5
4064	NF-kappa B signaling pathway	3/223	102/6298	0.706714	0.977283	0.917274	Bcl2l1/Map3k14/Tnfsf13b	3
51	Fructose and mannose metabolism	1/223	35/6298	0.717827	0.977283	0.917274	Pfkm	1
3030	DNA replication	1/223	35/6298	0.717827	0.977283	0.917274	Rfc4	1
3410	Base excision repair	1/223	35/6298	0.717827	0.977283	0.917274	Ogg1	1
4371	Apelin signaling pathway	4/223	139/6298	0.731905	0.977283	0.917274	Klf2/Plcb4/Prkaa1/Smad2	4
250	Alanine, aspartate and glutamate metabolism	1/223	37/6298	0.737565	0.977283	0.917274	Asns	1
4015	Rap1 signaling pathway	6/223	209/6298	0.756913	0.977283	0.917274	Actb/Actg1/Fyb/Pard6b/Plcb4/Rap1b	6
4217	Necroptosis	5/223	178/6298	0.762351	0.977283	0.917274	Camk2g/H2afj/Hist1h2ak/Hsp90aa1/Tlr3	5
3440	Homologous recombination	1/223	41/6298	0.773011	0.977283	0.917274	Mus81	1
4512	ECM-receptor interaction	2/223	82/6298	0.793353	0.977283	0.917274	Itgav/Lamc1	2
970	Aminoacyl-tRNA biosynthesis	1/223	44/6298	0.79643	0.977283	0.917274	Yars2	1
3022	Basal transcription factors	1/223	44/6298	0.79643	0.977283	0.917274	Taf5	1
3420	Nucleotide excision repair	1/223	44/6298	0.79643	0.977283	0.917274	Rfc4	1
4146	Peroxisome	2/223	84/6298	0.804338	0.977283	0.917274	Hsd17b4/Sod2	2
3050	Proteasome	1/223	46/6298	0.81069	0.977283	0.917274	Psmd11	1
380	Tryptophan metabolism	1/223	47/6298	0.817442	0.977283	0.917274	Gcdh	1
510	N-Glycan biosynthesis	1/223	49/6298	0.830236	0.977283	0.917274	Mogs	1
4024	cAMP signaling pathway	5/223	196/6298	0.83069	0.977283	0.917274	Camk2g/Fos/Glp1r/Rap1b/Sstr5	5
71	Fatty acid degradation	1/223	51/6298	0.842137	0.981131	0.920886	Gcdh	1
99995	Signaling proteins	4/223	170/6298	0.858878	0.982836	0.922487	Apbb2/Apol8/Podxl2/Timp4	4
564	Glycerophospholipid metabolism	2/223	96/6298	0.859982	0.982836	0.922487	Chka/Gpd2	2
240	Pyrimidine metabolism	2/223	102/6298	0.882026	0.987988	0.927322	Cant1/Polr2a	2
4066	HIF-1 signaling pathway	2/223	103/6298	0.885374	0.987988	0.927322	Camk2g/Gapdh	2
99980	Enzymes with EC numbers	5/223	217/6298	0.88937	0.987988	0.927322	Adprh/Casd1/Dhrsx/Dnase1/Nudt8	5
480	Glutathione metabolism	1/223	69/6298	0.918016	0.987988	0.927322	Odc1	1
4014	Ras signaling pathway	5/223	232/6298	0.919792	0.987988	0.927322	Bcl2l1/Rab5a/Ralbp1/Rap1b/Rassf1	5
4514	Cell adhesion molecules (CAMs)	3/223	167/6298	0.93971	0.987988	0.927322	Glg1/Itgav/Nectin3	3
4080	Neuroactive ligand-receptor interaction	7/223	320/6298	0.941989	0.987988	0.927322	2210010C04Rik/Calcr/Glp1r/Grid2/Lep/Ptger4/Sstr5	7
190	Oxidative phosphorylation	2/223	134/6298	0.954354	0.987988	0.927322	Atp6v0a2/Atp6v1b2	2
590	Arachidonic acid metabolism	1/223	88/6298	0.959031	0.987988	0.927322	Ptgis	1
983	Drug metabolism - other enzymes	1/223	90/6298	0.961921	0.987988	0.927322	Ces2a	1
4020	Calcium signaling pathway	3/223	184/6298	0.961939	0.987988	0.927322	Camk2g/Plcb4/Ppp3ca	3
830	Retinol metabolism	1/223	91/6298	0.963289	0.987988	0.927322	Cyp26b1	1
230	Purine metabolism	2/223	180/6298	0.989215	0.995313	0.934197	Cant1/Polr2a	2
4060	Cytokine-cytokine receptor interaction	4/223	298/6298	0.994613	0.995313	0.934197	Il6st/Lep/Tnfrsf11b/Tnfsf13b	4
4072	Phospholipase D signaling pathway	1/223	147/6298	0.995313	0.995313	0.934197	Plcb4	1

## Sheet: 96h vs 24h down.KEG
ID	Description	GeneRatio	BgRatio	pvalue	p.adjust	qvalue	geneID	Count
3040	Spliceosome	14/223	139/6298	0.00037251	0.0447012	0.0419564	Ddx23/Ddx5/Hnrnpa1/Hnrnpa3/Hspa8/Pcbp1/Prpf38a/Prpf40b/Rbmxl1/Snrpg/Srsf2/Srsf5/Srsf7/Tra2b	14
4390	Hippo signaling pathway	13/223	152/6298	0.00271683	0.16301	0.153	Actb/Actg1/Dvl1/Fbxw11/Gsk3b/Pard6b/Ppp2r1a/Rassf1/Smad1/Smad2/Tcf7l1/Wnt5b/Ywhab	13
520	Amino sugar and nucleotide sugar metabolism	6/223	49/6298	0.00721215	0.288486	0.270772	Gne/Gnpda2/Nagk/Nanp/Ugdh/Ugp2	6
4310	Wnt signaling pathway	11/223	149/6298	0.0162478	0.331944	0.311561	Camk2g/Cul1/Dvl1/Fbxw11/Gsk3b/Nfatc4/Plcb4/Ppp3ca/Prickle1/Tcf7l1/Wnt5b	11
4150	mTOR signaling pathway	11/223	152/6298	0.0185969	0.331944	0.311561	Atp6v1b2/Ddit4/Dvl1/Eif4b/Gsk3b/Mios/Prkaa1/Pten/Rictor/Slc3a2/Wnt5b	11
310	Lysine degradation	6/223	60/6298	0.0187413	0.331944	0.311561	Ash1l/Dot1l/Ezh2/Gcdh/Kmt2a/Setd1b	6
3013	RNA transport	12/223	173/6298	0.0193634	0.331944	0.311561	Eif1/Eif4a1/Eif4b/Fxr2/Kpnb1/Nup205/Nup62/Pom121/Ran/Rangap1/Thoc7/Xpo1	12
4120	Ubiquitin mediated proteolysis	10/223	140/6298	0.0262896	0.367658	0.345083	Birc6/Cul1/Cul7/Fbxw11/Herc3/Nedd4/Socs1/Socs3/Ube2d3/Ube2k	10
4391	Hippo signaling pathway - fly	6/223	67/6298	0.0305098	0.367658	0.345083	Actb/Actg1/Pard6b/Ppp2r1a/Smad1/Ywhab	6
4152	AMPK signaling pathway	9/223	126/6298	0.0341272	0.367658	0.345083	Elavl1/Fasn/Irs2/Lep/Pfkm/Ppp2r1a/Ppp2r3a/Ppp2r5d/Prkaa1	9
333	Prodigiosin biosynthesis	1/223	1/6298	0.0354081	0.367658	0.345083	Mcat	1
4520	Adherens junction	6/223	70/6298	0.0367658	0.367658	0.345083	Actb/Actg1/Nectin3/Smad2/Tcf7l1/Vcl	6
4668	TNF signaling pathway	8/223	110/6298	0.0406234	0.374986	0.35196	Atf4/Cebpb/Fos/Junb/Map2k4/Map3k14/Mmp9/Socs3	8
4013	MAPK signaling pathway - fly	6/223	79/6298	0.0602193	0.492076	0.461861	Map2k4/Map3k4/Sod2/Ube2d3/Xpo1/Ywhab	6
4340	Hedgehog signaling pathway	4/223	44/6298	0.0689784	0.492076	0.461861	Cul1/Dhh/Fbxw11/Gsk3b	4
4141	Protein processing in endoplasmic reticulum	10/223	166/6298	0.0694738	0.492076	0.461861	Atf4/Cul1/Edem1/Edem3/Ero1l/Hsp90aa1/Hspa8/Mogs/Pdia3/Ube2d3	10
4350	TGF-beta signaling pathway	6/223	85/6298	0.0798709	0.492076	0.461861	Cul1/Ltbp1/Ppp2r1a/Smad1/Smad2/Sp1	6
4341	Hedgehog signaling pathway - fly	3/223	29/6298	0.0815067	0.492076	0.461861	Cul1/Fbxw11/Gsk3b	3
61	Fatty acid biosynthesis	2/223	14/6298	0.0858951	0.492076	0.461861	Fasn/Mcat	2
4140	Autophagy - animal	8/223	130/6298	0.0893653	0.492076	0.461861	Atg4d/Bcl2l1/Dapk3/Ddit4/Irs2/Lamp1/Prkaa1/Pten	8
4510	Focal adhesion	11/223	198/6298	0.0920405	0.492076	0.461861	Actb/Actg1/Cav2/Flnc/Gsk3b/Itgav/Lamc1/Pten/Rap1b/Vcl/Zyx	11
4068	FoxO signaling pathway	8/223	132/6298	0.0955636	0.492076	0.461861	Ccng2/Cdkn2d/Irs2/Klf2/Prkaa1/Pten/Smad2/Sod2	8
4215	Apoptosis - multiple species	3/223	32/6298	0.102571	0.492076	0.461861	Bcl2l1/Birc6/Htra2	3
4550	Signaling pathways regulating pluripotency of stem cells	8/223	135/6298	0.10531	0.492076	0.461861	Dvl1/Gsk3b/Il6st/Kat6a/Klf4/Smad1/Smad2/Wnt5b	8
4145	Phagosome	10/223	181/6298	0.107902	0.492076	0.461861	Actb/Actg1/Atp6v0a2/Atp6v1b2/Itgav/Lamp1/Rab5a/Tuba1a/Tubb4a/Tubb4b	10
4210	Apoptosis	8/223	136/6298	0.108678	0.492076	0.461861	Actb/Actg1/Atf4/Bcl2l1/Fos/Htra2/Map3k14/Tuba1a	8
4111	Cell cycle - yeast	5/223	72/6298	0.110717	0.492076	0.461861	Cul1/Ncapd2/Nipbl/Ppp2r1a/Rad1	5
4114	Oocyte meiosis	7/223	117/6298	0.120338	0.515732	0.484064	Camk2g/Cul1/Fbxw11/Ppp2r1a/Ppp2r5d/Ppp3ca/Ywhab	7
362	Benzoate degradation	1/223	4/6298	0.134316	0.555791	0.521663	Gcdh	1
3008	Ribosome biogenesis in eukaryotes	5/223	79/6298	0.147257	0.58903	0.552861	Emg1/Ran/Rcl1/Xpo1/Xrn2	5
4010	MAPK signaling pathway	14/223	294/6298	0.158222	0.612472	0.574864	Atf4/Cacnb3/Dusp1/Dusp5/Flnc/Fos/Hspa8/Map2k4/Map3k14/Map3k4/Mapkapk2/Ppp3ca/Rap1b/Srf	14
3018	RNA degradation	5/223	83/6298	0.170173	0.638148	0.598963	Cnot6l/Cnot9/Pfkm/Tob1/Xrn2	5
3430	Mismatch repair	2/223	22/6298	0.182022	0.661897	0.621254	Msh6/Rfc4	2
4218	Cellular senescence	9/223	184/6298	0.204262	0.720926	0.676658	Fbxw11/Mapkapk2/Nfatc4/Ppp3ca/Pten/Rad1/Smad2/Zfp36l1/Zfp36l2	9
2010	ABC transporters	3/223	47/6298	0.231345	0.758765	0.712174	Abca4/Abcb10/Abcc5	3
99973	Transcription	2/223	26/6298	0.234405	0.758765	0.712174	Crebrf/Pnrc1	2
4530	Tight junction	8/223	166/6298	0.234478	0.758765	0.712174	Actb/Actg1/Actr3/Nedd4/Pard6b/Ppp2r1a/Prkaa1/Tuba1a	8
4144	Endocytosis	12/223	268/6298	0.240276	0.758765	0.712174	Capzb/Cav2/Dab2/Hspa8/Ldlrap1/Nedd4/Pard6b/Rab22a/Rab31/Rab5a/Smad2/Vps37c	12
680	Methane metabolism	2/223	28/6298	0.260952	0.802929	0.753627	Esd/Pfkm	2
512	Mucin type O-glycan biosynthesis	2/223	29/6298	0.274244	0.822733	0.772214	Galnt10/Galnt9	2
4214	Apoptosis - fly	3/223	53/6298	0.289152	0.846298	0.794332	Atf4/Birc6/Htra2	3
52	Galactose metabolism	2/223	32/6298	0.313995	0.897129	0.842042	Pfkm/Ugp2	2
4113	Meiosis - yeast	3/223	58/6298	0.338103	0.927944	0.870965	Ppp2r1a/Ppp2r5d/Rad1	3
40	Pentose and glucuronate interconversions	2/223	34/6298	0.340246	0.927944	0.870965	Ugdh/Ugp2	2
4540	Gap junction	4/223	86/6298	0.363042	0.968111	0.908666	Plcb4/Tuba1a/Tubb4a/Tubb4b	4
4137	Mitophagy - animal	3/223	63/6298	0.38687	0.977283	0.917274	Atf4/Bcl2l1/Sp1	3
4151	PI3K-Akt signaling pathway	14/223	358/6298	0.389517	0.977283	0.917274	Atf4/Bcl2l1/Ddit4/Eif4b/Gsk3b/Hsp90aa1/Itgav/Lamc1/Ppp2r1a/Ppp2r3a/Ppp2r5d/Prkaa1/Pten/Ywhab	14
604	Glycosphingolipid biosynthesis - ganglio series	1/223	15/6298	0.418047	0.977283	0.917274	St3gal5	1
4216	Ferroptosis	2/223	41/6298	0.429125	0.977283	0.917274	Pcbp1/Slc3a2	2
4071	Sphingolipid signaling pathway	5/223	122/6298	0.43503	0.977283	0.917274	Plcb4/Ppp2r1a/Ppp2r3a/Ppp2r5d/Pten	5
120	Primary bile acid biosynthesis	1/223	16/6298	0.438702	0.977283	0.917274	Hsd17b4	1
4110	Cell cycle	5/223	123/6298	0.442048	0.977283	0.917274	Cdkn2d/Cul1/Gsk3b/Smad2/Ywhab	5
4115	p53 signaling pathway	3/223	71/6298	0.462839	0.977283	0.917274	Bcl2l1/Ccng2/Pten	3
4138	Autophagy - yeast	3/223	71/6298	0.462839	0.977283	0.917274	Actr3/Atg4d/Mon1b	3
4810	Regulation of actin cytoskeleton	8/223	212/6298	0.478849	0.977283	0.917274	Actb/Actg1/Arhgef7/Cfl1/Itgav/Limk1/Nckap1/Vcl	8
562	Inositol phosphate metabolism	3/223	73/6298	0.481221	0.977283	0.917274	Ippk/Plcb4/Pten	3
3015	mRNA surveillance pathway	4/223	102/6298	0.490604	0.977283	0.917274	Etf1/Ppp2r1a/Ppp2r3a/Ppp2r5d	4
100	Steroid biosynthesis	1/223	19/6298	0.496389	0.977283	0.917274	Soat2	1
670	One carbon pool by folate	1/223	19/6298	0.496389	0.977283	0.917274	Mthfd2	1
532	Glycosaminoglycan biosynthesis - chondroitin sulfate / dermatan sulfate	1/223	20/6298	0.514275	0.977283	0.917274	Chpf	1
270	Cysteine and methionine metabolism	2/223	49/6298	0.522453	0.977283	0.917274	Ahcyl2/Dnmt3b	2
4330	Notch signaling pathway	2/223	49/6298	0.522453	0.977283	0.917274	Dvl1/Kat2b	2
4022	cGMP-PKG signaling pathway	6/223	166/6298	0.538962	0.977283	0.917274	Atf4/Irs2/Nfatc4/Plcb4/Ppp3ca/Srf	6
330	Arginine and proline metabolism	2/223	51/6298	0.54415	0.977283	0.917274	Odc1/P4ha2	2
3460	Fanconi anemia pathway	2/223	51/6298	0.54415	0.977283	0.917274	Mus81/Rmi1	2
99992	Structural proteins	4/223	111/6298	0.557743	0.977283	0.917274	Atxn10/Reep1/Tmsb10/Twf1	4
3010	Ribosome	5/223	141/6298	0.563287	0.977283	0.917274	Mrpl16/Rpl18a/Rpl3/Rps12/Rps16	5
4012	ErbB signaling pathway	3/223	85/6298	0.58455	0.977283	0.917274	Camk2g/Gsk3b/Map2k4	3
563	Glycosylphosphatidylinositol (GPI)-anchor biosynthesis	1/223	25/6298	0.594651	0.977283	0.917274	Pigf	1
710	Carbon fixation in photosynthetic organisms	1/223	25/6298	0.594651	0.977283	0.917274	Gapdh	1
4392	Hippo signaling pathway - multiple species	1/223	26/6298	0.609061	0.977283	0.917274	Rassf1	1
4370	VEGF signaling pathway	2/223	58/6298	0.61459	0.977283	0.917274	Mapkapk2/Ppp3ca	2
53	Ascorbate and aldarate metabolism	1/223	27/6298	0.62296	0.977283	0.917274	Ugdh	1
4142	Lysosome	4/223	122/6298	0.632933	0.977283	0.917274	Atp6v0a2/Gnptg/Lamp1/Npc2	4
4011	MAPK signaling pathway - yeast	1/223	29/6298	0.649301	0.977283	0.917274	Nedd4	1
3020	RNA polymerase	1/223	31/6298	0.673809	0.977283	0.917274	Polr2a	1
4070	Phosphatidylinositol signaling system	3/223	98/6298	0.680667	0.977283	0.917274	Ippk/Plcb4/Pten	3
30	Pentose phosphate pathway	1/223	32/6298	0.685416	0.977283	0.917274	Pfkm	1
640	Propanoate metabolism	1/223	32/6298	0.685416	0.977283	0.917274	Suclg2	1
4136	Autophagy - other	1/223	32/6298	0.685416	0.977283	0.917274	Atg4d	1
20	Citrate cycle (TCA cycle)	1/223	33/6298	0.696612	0.977283	0.917274	Suclg2	1
500	Starch and sucrose metabolism	1/223	33/6298	0.696612	0.977283	0.917274	Ugp2	1
10	Glycolysis / Gluconeogenesis	2/223	68/6298	0.700367	0.977283	0.917274	Gapdh/Pfkm	2
4630	Jak-STAT signaling pathway	5/223	166/6298	0.706436	0.977283	0.917274	Bcl2l1/Il6st/Lep/Socs1/Socs3	5
4064	NF-kappa B signaling pathway	3/223	102/6298	0.706714	0.977283	0.917274	Bcl2l1/Map3k14/Tnfsf13b	3
51	Fructose and mannose metabolism	1/223	35/6298	0.717827	0.977283	0.917274	Pfkm	1
3030	DNA replication	1/223	35/6298	0.717827	0.977283	0.917274	Rfc4	1
3410	Base excision repair	1/223	35/6298	0.717827	0.977283	0.917274	Ogg1	1
4371	Apelin signaling pathway	4/223	139/6298	0.731905	0.977283	0.917274	Klf2/Plcb4/Prkaa1/Smad2	4
250	Alanine, aspartate and glutamate metabolism	1/223	37/6298	0.737565	0.977283	0.917274	Asns	1
4015	Rap1 signaling pathway	6/223	209/6298	0.756913	0.977283	0.917274	Actb/Actg1/Fyb/Pard6b/Plcb4/Rap1b	6
4217	Necroptosis	5/223	178/6298	0.762351	0.977283	0.917274	Camk2g/H2afj/Hist1h2ak/Hsp90aa1/Tlr3	5
3440	Homologous recombination	1/223	41/6298	0.773011	0.977283	0.917274	Mus81	1
4512	ECM-receptor interaction	2/223	82/6298	0.793353	0.977283	0.917274	Itgav/Lamc1	2
970	Aminoacyl-tRNA biosynthesis	1/223	44/6298	0.79643	0.977283	0.917274	Yars2	1
3022	Basal transcription factors	1/223	44/6298	0.79643	0.977283	0.917274	Taf5	1
3420	Nucleotide excision repair	1/223	44/6298	0.79643	0.977283	0.917274	Rfc4	1
4146	Peroxisome	2/223	84/6298	0.804338	0.977283	0.917274	Hsd17b4/Sod2	2
3050	Proteasome	1/223	46/6298	0.81069	0.977283	0.917274	Psmd11	1
380	Tryptophan metabolism	1/223	47/6298	0.817442	0.977283	0.917274	Gcdh	1
510	N-Glycan biosynthesis	1/223	49/6298	0.830236	0.977283	0.917274	Mogs	1
4024	cAMP signaling pathway	5/223	196/6298	0.83069	0.977283	0.917274	Camk2g/Fos/Glp1r/Rap1b/Sstr5	5
71	Fatty acid degradation	1/223	51/6298	0.842137	0.981131	0.920886	Gcdh	1
99995	Signaling proteins	4/223	170/6298	0.858878	0.982836	0.922487	Apbb2/Apol8/Podxl2/Timp4	4
564	Glycerophospholipid metabolism	2/223	96/6298	0.859982	0.982836	0.922487	Chka/Gpd2	2
240	Pyrimidine metabolism	2/223	102/6298	0.882026	0.987988	0.927322	Cant1/Polr2a	2
4066	HIF-1 signaling pathway	2/223	103/6298	0.885374	0.987988	0.927322	Camk2g/Gapdh	2
99980	Enzymes with EC numbers	5/223	217/6298	0.88937	0.987988	0.927322	Adprh/Casd1/Dhrsx/Dnase1/Nudt8	5
480	Glutathione metabolism	1/223	69/6298	0.918016	0.987988	0.927322	Odc1	1
4014	Ras signaling pathway	5/223	232/6298	0.919792	0.987988	0.927322	Bcl2l1/Rab5a/Ralbp1/Rap1b/Rassf1	5
4514	Cell adhesion molecules (CAMs)	3/223	167/6298	0.93971	0.987988	0.927322	Glg1/Itgav/Nectin3	3
4080	Neuroactive ligand-receptor interaction	7/223	320/6298	0.941989	0.987988	0.927322	2210010C04Rik/Calcr/Glp1r/Grid2/Lep/Ptger4/Sstr5	7
190	Oxidative phosphorylation	2/223	134/6298	0.954354	0.987988	0.927322	Atp6v0a2/Atp6v1b2	2
590	Arachidonic acid metabolism	1/223	88/6298	0.959031	0.987988	0.927322	Ptgis	1
983	Drug metabolism - other enzymes	1/223	90/6298	0.961921	0.987988	0.927322	Ces2a	1
4020	Calcium signaling pathway	3/223	184/6298	0.961939	0.987988	0.927322	Camk2g/Plcb4/Ppp3ca	3
830	Retinol metabolism	1/223	91/6298	0.963289	0.987988	0.927322	Cyp26b1	1
230	Purine metabolism	2/223	180/6298	0.989215	0.995313	0.934197	Cant1/Polr2a	2
4060	Cytokine-cytokine receptor interaction	4/223	298/6298	0.994613	0.995313	0.934197	Il6st/Lep/Tnfrsf11b/Tnfsf13b	4
4072	Phospholipase D signaling pathway	1/223	147/6298	0.995313	0.995313	0.934197	Plcb4	1
