# Supplementary material for: HMGB2 orchestrates mitotic clonal expansion by binding to the promoter of C/EBPβ to facilitate adipogenesis
Source: Cell Death Dis. 2021 Jul 2;12(7):666. doi: 10.1038/s41419-021-03959-3 (PMC8253743; doi:10.1038/s41419-021-03959-3)
Supplement: Supplementary file 11 — Dataset 3 [file 41419_2021_3959_MOESM11_ESM.xls]

## Sheet: homerResults_in_peaks
Motif_Name	Num	Peak_name
1-CTGGTTAGAG,BestGuess:grh/dmmpmm(Bigfoot)/fly(0.759)	55	IP_HMGB2_20h_vs_In_HMGB2_20h_peak_100	IP_HMGB2_20h_vs_In_HMGB2_20h_peak_109	IP_HMGB2_20h_vs_In_HMGB2_20h_peak_110	IP_HMGB2_20h_vs_In_HMGB2_20h_peak_114	IP_HMGB2_20h_vs_In_HMGB2_20h_peak_122	IP_HMGB2_20h_vs_In_HMGB2_20h_peak_127	IP_HMGB2_20h_vs_In_HMGB2_20h_peak_128	IP_HMGB2_20h_vs_In_HMGB2_20h_peak_129	IP_HMGB2_20h_vs_In_HMGB2_20h_peak_136	IP_HMGB2_20h_vs_In_HMGB2_20h_peak_137	IP_HMGB2_20h_vs_In_HMGB2_20h_peak_143	IP_HMGB2_20h_vs_In_HMGB2_20h_peak_182	IP_HMGB2_20h_vs_In_HMGB2_20h_peak_183	IP_HMGB2_20h_vs_In_HMGB2_20h_peak_187	IP_HMGB2_20h_vs_In_HMGB2_20h_peak_193	IP_HMGB2_20h_vs_In_HMGB2_20h_peak_212	IP_HMGB2_20h_vs_In_HMGB2_20h_peak_256	IP_HMGB2_20h_vs_In_HMGB2_20h_peak_259	IP_HMGB2_20h_vs_In_HMGB2_20h_peak_282	IP_HMGB2_20h_vs_In_HMGB2_20h_peak_291	IP_HMGB2_20h_vs_In_HMGB2_20h_peak_32	IP_HMGB2_20h_vs_In_HMGB2_20h_peak_33	IP_HMGB2_20h_vs_In_HMGB2_20h_peak_351	IP_HMGB2_20h_vs_In_HMGB2_20h_peak_36	IP_HMGB2_20h_vs_In_HMGB2_20h_peak_386	IP_HMGB2_20h_vs_In_HMGB2_20h_peak_391	IP_HMGB2_20h_vs_In_HMGB2_20h_peak_41	IP_HMGB2_20h_vs_In_HMGB2_20h_peak_428	IP_HMGB2_20h_vs_In_HMGB2_20h_peak_470	IP_HMGB2_20h_vs_In_HMGB2_20h_peak_472	IP_HMGB2_20h_vs_In_HMGB2_20h_peak_475	IP_HMGB2_20h_vs_In_HMGB2_20h_peak_476	IP_HMGB2_20h_vs_In_HMGB2_20h_peak_477	IP_HMGB2_20h_vs_In_HMGB2_20h_peak_492	IP_HMGB2_20h_vs_In_HMGB2_20h_peak_554	IP_HMGB2_20h_vs_In_HMGB2_20h_peak_559	IP_HMGB2_20h_vs_In_HMGB2_20h_peak_567	IP_HMGB2_20h_vs_In_HMGB2_20h_peak_580	IP_HMGB2_20h_vs_In_HMGB2_20h_peak_613	IP_HMGB2_20h_vs_In_HMGB2_20h_peak_645	IP_HMGB2_20h_vs_In_HMGB2_20h_peak_647	IP_HMGB2_20h_vs_In_HMGB2_20h_peak_660	IP_HMGB2_20h_vs_In_HMGB2_20h_peak_670	IP_HMGB2_20h_vs_In_HMGB2_20h_peak_672	IP_HMGB2_20h_vs_In_HMGB2_20h_peak_721	IP_HMGB2_20h_vs_In_HMGB2_20h_peak_74	IP_HMGB2_20h_vs_In_HMGB2_20h_peak_747	IP_HMGB2_20h_vs_In_HMGB2_20h_peak_773
1-TCGCGTTA,BestGuess:MBP1::SWI6/MA0330.1/Jaspar(0.755)	397	IP_HMGB2_20h_vs_In_HMGB2_20h_peak_1	IP_HMGB2_20h_vs_In_HMGB2_20h_peak_100	IP_HMGB2_20h_vs_In_HMGB2_20h_peak_101	IP_HMGB2_20h_vs_In_HMGB2_20h_peak_103	IP_HMGB2_20h_vs_In_HMGB2_20h_peak_104	IP_HMGB2_20h_vs_In_HMGB2_20h_peak_105	IP_HMGB2_20h_vs_In_HMGB2_20h_peak_106	IP_HMGB2_20h_vs_In_HMGB2_20h_peak_107	IP_HMGB2_20h_vs_In_HMGB2_20h_peak_109	IP_HMGB2_20h_vs_In_HMGB2_20h_peak_110	IP_HMGB2_20h_vs_In_HMGB2_20h_peak_113	IP_HMGB2_20h_vs_In_HMGB2_20h_peak_114	IP_HMGB2_20h_vs_In_HMGB2_20h_peak_115	IP_HMGB2_20h_vs_In_HMGB2_20h_peak_116	IP_HMGB2_20h_vs_In_HMGB2_20h_peak_121	IP_HMGB2_20h_vs_In_HMGB2_20h_peak_124	IP_HMGB2_20h_vs_In_HMGB2_20h_peak_125	IP_HMGB2_20h_vs_In_HMGB2_20h_peak_126	IP_HMGB2_20h_vs_In_HMGB2_20h_peak_127	IP_HMGB2_20h_vs_In_HMGB2_20h_peak_128	IP_HMGB2_20h_vs_In_HMGB2_20h_peak_129	IP_HMGB2_20h_vs_In_HMGB2_20h_peak_13	IP_HMGB2_20h_vs_In_HMGB2_20h_peak_130	IP_HMGB2_20h_vs_In_HMGB2_20h_peak_131	IP_HMGB2_20h_vs_In_HMGB2_20h_peak_132	IP_HMGB2_20h_vs_In_HMGB2_20h_peak_135	IP_HMGB2_20h_vs_In_HMGB2_20h_peak_136	IP_HMGB2_20h_vs_In_HMGB2_20h_peak_137	IP_HMGB2_20h_vs_In_HMGB2_20h_peak_139	IP_HMGB2_20h_vs_In_HMGB2_20h_peak_142	IP_HMGB2_20h_vs_In_HMGB2_20h_peak_143	IP_HMGB2_20h_vs_In_HMGB2_20h_peak_144	IP_HMGB2_20h_vs_In_HMGB2_20h_peak_145	IP_HMGB2_20h_vs_In_HMGB2_20h_peak_146	IP_HMGB2_20h_vs_In_HMGB2_20h_peak_147	IP_HMGB2_20h_vs_In_HMGB2_20h_peak_149	IP_HMGB2_20h_vs_In_HMGB2_20h_peak_15	IP_HMGB2_20h_vs_In_HMGB2_20h_peak_151	IP_HMGB2_20h_vs_In_HMGB2_20h_peak_153	IP_HMGB2_20h_vs_In_HMGB2_20h_peak_156	IP_HMGB2_20h_vs_In_HMGB2_20h_peak_157	IP_HMGB2_20h_vs_In_HMGB2_20h_peak_158	IP_HMGB2_20h_vs_In_HMGB2_20h_peak_160	IP_HMGB2_20h_vs_In_HMGB2_20h_peak_161	IP_HMGB2_20h_vs_In_HMGB2_20h_peak_162	IP_HMGB2_20h_vs_In_HMGB2_20h_peak_163	IP_HMGB2_20h_vs_In_HMGB2_20h_peak_165	IP_HMGB2_20h_vs_In_HMGB2_20h_peak_17
1-TTGGTTCCGCCC,BestGuess:POL011.1_XCPE1/Jaspar(0.771)	32	IP_HMGB2_20h_vs_In_HMGB2_20h_peak_185	IP_HMGB2_20h_vs_In_HMGB2_20h_peak_225	IP_HMGB2_20h_vs_In_HMGB2_20h_peak_233	IP_HMGB2_20h_vs_In_HMGB2_20h_peak_237	IP_HMGB2_20h_vs_In_HMGB2_20h_peak_244	IP_HMGB2_20h_vs_In_HMGB2_20h_peak_283	IP_HMGB2_20h_vs_In_HMGB2_20h_peak_3	IP_HMGB2_20h_vs_In_HMGB2_20h_peak_308	IP_HMGB2_20h_vs_In_HMGB2_20h_peak_379	IP_HMGB2_20h_vs_In_HMGB2_20h_peak_423	IP_HMGB2_20h_vs_In_HMGB2_20h_peak_435	IP_HMGB2_20h_vs_In_HMGB2_20h_peak_477	IP_HMGB2_20h_vs_In_HMGB2_20h_peak_496	IP_HMGB2_20h_vs_In_HMGB2_20h_peak_5	IP_HMGB2_20h_vs_In_HMGB2_20h_peak_508	IP_HMGB2_20h_vs_In_HMGB2_20h_peak_511	IP_HMGB2_20h_vs_In_HMGB2_20h_peak_555	IP_HMGB2_20h_vs_In_HMGB2_20h_peak_57	IP_HMGB2_20h_vs_In_HMGB2_20h_peak_598	IP_HMGB2_20h_vs_In_HMGB2_20h_peak_679	IP_HMGB2_20h_vs_In_HMGB2_20h_peak_685	IP_HMGB2_20h_vs_In_HMGB2_20h_peak_687	IP_HMGB2_20h_vs_In_HMGB2_20h_peak_702	IP_HMGB2_20h_vs_In_HMGB2_20h_peak_724	IP_HMGB2_20h_vs_In_HMGB2_20h_peak_784	IP_HMGB2_20h_vs_In_HMGB2_20h_peak_808	IP_HMGB2_20h_vs_In_HMGB2_20h_peak_843	IP_HMGB2_20h_vs_In_HMGB2_20h_peak_884	IP_HMGB2_20h_vs_In_HMGB2_20h_peak_885	IP_HMGB2_20h_vs_In_HMGB2_20h_peak_889	IP_HMGB2_20h_vs_In_HMGB2_20h_peak_911	IP_HMGB2_20h_vs_In_HMGB2_20h_peak_913
10-AAAGGGCATCAT,BestGuess:PB0049.1_Nr2f2_1/Jaspar(0.708)	18	IP_HMGB2_20h_vs_In_HMGB2_20h_peak_104	IP_HMGB2_20h_vs_In_HMGB2_20h_peak_110	IP_HMGB2_20h_vs_In_HMGB2_20h_peak_130	IP_HMGB2_20h_vs_In_HMGB2_20h_peak_184	IP_HMGB2_20h_vs_In_HMGB2_20h_peak_189	IP_HMGB2_20h_vs_In_HMGB2_20h_peak_195	IP_HMGB2_20h_vs_In_HMGB2_20h_peak_237	IP_HMGB2_20h_vs_In_HMGB2_20h_peak_246	IP_HMGB2_20h_vs_In_HMGB2_20h_peak_290	IP_HMGB2_20h_vs_In_HMGB2_20h_peak_314	IP_HMGB2_20h_vs_In_HMGB2_20h_peak_475	IP_HMGB2_20h_vs_In_HMGB2_20h_peak_477	IP_HMGB2_20h_vs_In_HMGB2_20h_peak_495	IP_HMGB2_20h_vs_In_HMGB2_20h_peak_708	IP_HMGB2_20h_vs_In_HMGB2_20h_peak_744	IP_HMGB2_20h_vs_In_HMGB2_20h_peak_806	IP_HMGB2_20h_vs_In_HMGB2_20h_peak_85	IP_HMGB2_20h_vs_In_HMGB2_20h_peak_909
10-TGTCGTGCGT,BestGuess:NAC92/MA1044.1/Jaspar(0.676)	8	IP_HMGB2_20h_vs_In_HMGB2_20h_peak_150	IP_HMGB2_20h_vs_In_HMGB2_20h_peak_201	IP_HMGB2_20h_vs_In_HMGB2_20h_peak_393	IP_HMGB2_20h_vs_In_HMGB2_20h_peak_431	IP_HMGB2_20h_vs_In_HMGB2_20h_peak_433	IP_HMGB2_20h_vs_In_HMGB2_20h_peak_528	IP_HMGB2_20h_vs_In_HMGB2_20h_peak_548	IP_HMGB2_20h_vs_In_HMGB2_20h_peak_867
11-ATCCTTCCRA,BestGuess:ttk/dmmpmm(Papatsenko)/fly(0.716)	77	IP_HMGB2_20h_vs_In_HMGB2_20h_peak_100	IP_HMGB2_20h_vs_In_HMGB2_20h_peak_104	IP_HMGB2_20h_vs_In_HMGB2_20h_peak_106	IP_HMGB2_20h_vs_In_HMGB2_20h_peak_108	IP_HMGB2_20h_vs_In_HMGB2_20h_peak_110	IP_HMGB2_20h_vs_In_HMGB2_20h_peak_112	IP_HMGB2_20h_vs_In_HMGB2_20h_peak_114	IP_HMGB2_20h_vs_In_HMGB2_20h_peak_115	IP_HMGB2_20h_vs_In_HMGB2_20h_peak_116	IP_HMGB2_20h_vs_In_HMGB2_20h_peak_119	IP_HMGB2_20h_vs_In_HMGB2_20h_peak_127	IP_HMGB2_20h_vs_In_HMGB2_20h_peak_128	IP_HMGB2_20h_vs_In_HMGB2_20h_peak_129	IP_HMGB2_20h_vs_In_HMGB2_20h_peak_130	IP_HMGB2_20h_vs_In_HMGB2_20h_peak_131	IP_HMGB2_20h_vs_In_HMGB2_20h_peak_135	IP_HMGB2_20h_vs_In_HMGB2_20h_peak_136	IP_HMGB2_20h_vs_In_HMGB2_20h_peak_137	IP_HMGB2_20h_vs_In_HMGB2_20h_peak_138	IP_HMGB2_20h_vs_In_HMGB2_20h_peak_144	IP_HMGB2_20h_vs_In_HMGB2_20h_peak_157	IP_HMGB2_20h_vs_In_HMGB2_20h_peak_175	IP_HMGB2_20h_vs_In_HMGB2_20h_peak_179	IP_HMGB2_20h_vs_In_HMGB2_20h_peak_184	IP_HMGB2_20h_vs_In_HMGB2_20h_peak_191	IP_HMGB2_20h_vs_In_HMGB2_20h_peak_193	IP_HMGB2_20h_vs_In_HMGB2_20h_peak_203	IP_HMGB2_20h_vs_In_HMGB2_20h_peak_216	IP_HMGB2_20h_vs_In_HMGB2_20h_peak_300	IP_HMGB2_20h_vs_In_HMGB2_20h_peak_315	IP_HMGB2_20h_vs_In_HMGB2_20h_peak_317	IP_HMGB2_20h_vs_In_HMGB2_20h_peak_32	IP_HMGB2_20h_vs_In_HMGB2_20h_peak_338	IP_HMGB2_20h_vs_In_HMGB2_20h_peak_34	IP_HMGB2_20h_vs_In_HMGB2_20h_peak_35	IP_HMGB2_20h_vs_In_HMGB2_20h_peak_356	IP_HMGB2_20h_vs_In_HMGB2_20h_peak_361	IP_HMGB2_20h_vs_In_HMGB2_20h_peak_383	IP_HMGB2_20h_vs_In_HMGB2_20h_peak_399	IP_HMGB2_20h_vs_In_HMGB2_20h_peak_4	IP_HMGB2_20h_vs_In_HMGB2_20h_peak_406	IP_HMGB2_20h_vs_In_HMGB2_20h_peak_416	IP_HMGB2_20h_vs_In_HMGB2_20h_peak_427	IP_HMGB2_20h_vs_In_HMGB2_20h_peak_428	IP_HMGB2_20h_vs_In_HMGB2_20h_peak_466	IP_HMGB2_20h_vs_In_HMGB2_20h_peak_468	IP_HMGB2_20h_vs_In_HMGB2_20h_peak_472	IP_HMGB2_20h_vs_In_HMGB2_20h_peak_474
11-GATTGACGGCAG,BestGuess:ERF7/MA0993.1/Jaspar(0.655)	23	IP_HMGB2_20h_vs_In_HMGB2_20h_peak_100	IP_HMGB2_20h_vs_In_HMGB2_20h_peak_110	IP_HMGB2_20h_vs_In_HMGB2_20h_peak_126	IP_HMGB2_20h_vs_In_HMGB2_20h_peak_127	IP_HMGB2_20h_vs_In_HMGB2_20h_peak_128	IP_HMGB2_20h_vs_In_HMGB2_20h_peak_142	IP_HMGB2_20h_vs_In_HMGB2_20h_peak_217	IP_HMGB2_20h_vs_In_HMGB2_20h_peak_342	IP_HMGB2_20h_vs_In_HMGB2_20h_peak_357	IP_HMGB2_20h_vs_In_HMGB2_20h_peak_361	IP_HMGB2_20h_vs_In_HMGB2_20h_peak_375	IP_HMGB2_20h_vs_In_HMGB2_20h_peak_416	IP_HMGB2_20h_vs_In_HMGB2_20h_peak_420	IP_HMGB2_20h_vs_In_HMGB2_20h_peak_421	IP_HMGB2_20h_vs_In_HMGB2_20h_peak_425	IP_HMGB2_20h_vs_In_HMGB2_20h_peak_48	IP_HMGB2_20h_vs_In_HMGB2_20h_peak_505	IP_HMGB2_20h_vs_In_HMGB2_20h_peak_713	IP_HMGB2_20h_vs_In_HMGB2_20h_peak_772	IP_HMGB2_20h_vs_In_HMGB2_20h_peak_801	IP_HMGB2_20h_vs_In_HMGB2_20h_peak_902	IP_HMGB2_20h_vs_In_HMGB2_20h_peak_903	IP_HMGB2_20h_vs_In_HMGB2_20h_peak_99
12-AAAGACTGAACA,BestGuess:Initiator/Drosophila-Promoters/Homer(0.645)	13	IP_HMGB2_20h_vs_In_HMGB2_20h_peak_110	IP_HMGB2_20h_vs_In_HMGB2_20h_peak_127	IP_HMGB2_20h_vs_In_HMGB2_20h_peak_220	IP_HMGB2_20h_vs_In_HMGB2_20h_peak_265	IP_HMGB2_20h_vs_In_HMGB2_20h_peak_319	IP_HMGB2_20h_vs_In_HMGB2_20h_peak_32	IP_HMGB2_20h_vs_In_HMGB2_20h_peak_328	IP_HMGB2_20h_vs_In_HMGB2_20h_peak_35	IP_HMGB2_20h_vs_In_HMGB2_20h_peak_393	IP_HMGB2_20h_vs_In_HMGB2_20h_peak_461	IP_HMGB2_20h_vs_In_HMGB2_20h_peak_462	IP_HMGB2_20h_vs_In_HMGB2_20h_peak_601	IP_HMGB2_20h_vs_In_HMGB2_20h_peak_886
13-AGCTAGCCGTAG,BestGuess:Zelda(Zf)/Embryo-zld-ChIP-Seq(GSE65441)/Homer(0.626)	10	IP_HMGB2_20h_vs_In_HMGB2_20h_peak_162	IP_HMGB2_20h_vs_In_HMGB2_20h_peak_183	IP_HMGB2_20h_vs_In_HMGB2_20h_peak_284	IP_HMGB2_20h_vs_In_HMGB2_20h_peak_308	IP_HMGB2_20h_vs_In_HMGB2_20h_peak_322	IP_HMGB2_20h_vs_In_HMGB2_20h_peak_344	IP_HMGB2_20h_vs_In_HMGB2_20h_peak_471	IP_HMGB2_20h_vs_In_HMGB2_20h_peak_696	IP_HMGB2_20h_vs_In_HMGB2_20h_peak_812	IP_HMGB2_20h_vs_In_HMGB2_20h_peak_848
13-CTCCCTAGAT,BestGuess:ABF2/MA0266.1/Jaspar(0.627)	41	IP_HMGB2_20h_vs_In_HMGB2_20h_peak_100	IP_HMGB2_20h_vs_In_HMGB2_20h_peak_110	IP_HMGB2_20h_vs_In_HMGB2_20h_peak_112	IP_HMGB2_20h_vs_In_HMGB2_20h_peak_114	IP_HMGB2_20h_vs_In_HMGB2_20h_peak_127	IP_HMGB2_20h_vs_In_HMGB2_20h_peak_131	IP_HMGB2_20h_vs_In_HMGB2_20h_peak_137	IP_HMGB2_20h_vs_In_HMGB2_20h_peak_138	IP_HMGB2_20h_vs_In_HMGB2_20h_peak_154	IP_HMGB2_20h_vs_In_HMGB2_20h_peak_155	IP_HMGB2_20h_vs_In_HMGB2_20h_peak_156	IP_HMGB2_20h_vs_In_HMGB2_20h_peak_161	IP_HMGB2_20h_vs_In_HMGB2_20h_peak_183	IP_HMGB2_20h_vs_In_HMGB2_20h_peak_194	IP_HMGB2_20h_vs_In_HMGB2_20h_peak_204	IP_HMGB2_20h_vs_In_HMGB2_20h_peak_328	IP_HMGB2_20h_vs_In_HMGB2_20h_peak_330	IP_HMGB2_20h_vs_In_HMGB2_20h_peak_337	IP_HMGB2_20h_vs_In_HMGB2_20h_peak_34	IP_HMGB2_20h_vs_In_HMGB2_20h_peak_363	IP_HMGB2_20h_vs_In_HMGB2_20h_peak_389	IP_HMGB2_20h_vs_In_HMGB2_20h_peak_424	IP_HMGB2_20h_vs_In_HMGB2_20h_peak_472	IP_HMGB2_20h_vs_In_HMGB2_20h_peak_474	IP_HMGB2_20h_vs_In_HMGB2_20h_peak_475	IP_HMGB2_20h_vs_In_HMGB2_20h_peak_476	IP_HMGB2_20h_vs_In_HMGB2_20h_peak_477	IP_HMGB2_20h_vs_In_HMGB2_20h_peak_480	IP_HMGB2_20h_vs_In_HMGB2_20h_peak_486	IP_HMGB2_20h_vs_In_HMGB2_20h_peak_496	IP_HMGB2_20h_vs_In_HMGB2_20h_peak_523	IP_HMGB2_20h_vs_In_HMGB2_20h_peak_578	IP_HMGB2_20h_vs_In_HMGB2_20h_peak_579	IP_HMGB2_20h_vs_In_HMGB2_20h_peak_589	IP_HMGB2_20h_vs_In_HMGB2_20h_peak_592	IP_HMGB2_20h_vs_In_HMGB2_20h_peak_595	IP_HMGB2_20h_vs_In_HMGB2_20h_peak_596	IP_HMGB2_20h_vs_In_HMGB2_20h_peak_710	IP_HMGB2_20h_vs_In_HMGB2_20h_peak_74	IP_HMGB2_20h_vs_In_HMGB2_20h_peak_815	IP_HMGB2_20h_vs_In_HMGB2_20h_peak_874
14-CCAATCAGCG,BestGuess:HAP4(MacIsaac)/Yeast(0.871)	45	IP_HMGB2_20h_vs_In_HMGB2_20h_peak_100	IP_HMGB2_20h_vs_In_HMGB2_20h_peak_127	IP_HMGB2_20h_vs_In_HMGB2_20h_peak_150	IP_HMGB2_20h_vs_In_HMGB2_20h_peak_252	IP_HMGB2_20h_vs_In_HMGB2_20h_peak_261	IP_HMGB2_20h_vs_In_HMGB2_20h_peak_270	IP_HMGB2_20h_vs_In_HMGB2_20h_peak_293	IP_HMGB2_20h_vs_In_HMGB2_20h_peak_311	IP_HMGB2_20h_vs_In_HMGB2_20h_peak_326	IP_HMGB2_20h_vs_In_HMGB2_20h_peak_335	IP_HMGB2_20h_vs_In_HMGB2_20h_peak_34	IP_HMGB2_20h_vs_In_HMGB2_20h_peak_341	IP_HMGB2_20h_vs_In_HMGB2_20h_peak_357	IP_HMGB2_20h_vs_In_HMGB2_20h_peak_376	IP_HMGB2_20h_vs_In_HMGB2_20h_peak_378	IP_HMGB2_20h_vs_In_HMGB2_20h_peak_421	IP_HMGB2_20h_vs_In_HMGB2_20h_peak_444	IP_HMGB2_20h_vs_In_HMGB2_20h_peak_447	IP_HMGB2_20h_vs_In_HMGB2_20h_peak_47	IP_HMGB2_20h_vs_In_HMGB2_20h_peak_475	IP_HMGB2_20h_vs_In_HMGB2_20h_peak_477	IP_HMGB2_20h_vs_In_HMGB2_20h_peak_48	IP_HMGB2_20h_vs_In_HMGB2_20h_peak_511	IP_HMGB2_20h_vs_In_HMGB2_20h_peak_527	IP_HMGB2_20h_vs_In_HMGB2_20h_peak_546	IP_HMGB2_20h_vs_In_HMGB2_20h_peak_558	IP_HMGB2_20h_vs_In_HMGB2_20h_peak_561	IP_HMGB2_20h_vs_In_HMGB2_20h_peak_595	IP_HMGB2_20h_vs_In_HMGB2_20h_peak_612	IP_HMGB2_20h_vs_In_HMGB2_20h_peak_63	IP_HMGB2_20h_vs_In_HMGB2_20h_peak_642	IP_HMGB2_20h_vs_In_HMGB2_20h_peak_686	IP_HMGB2_20h_vs_In_HMGB2_20h_peak_687	IP_HMGB2_20h_vs_In_HMGB2_20h_peak_7	IP_HMGB2_20h_vs_In_HMGB2_20h_peak_706	IP_HMGB2_20h_vs_In_HMGB2_20h_peak_761	IP_HMGB2_20h_vs_In_HMGB2_20h_peak_771	IP_HMGB2_20h_vs_In_HMGB2_20h_peak_772	IP_HMGB2_20h_vs_In_HMGB2_20h_peak_776	IP_HMGB2_20h_vs_In_HMGB2_20h_peak_794	IP_HMGB2_20h_vs_In_HMGB2_20h_peak_833	IP_HMGB2_20h_vs_In_HMGB2_20h_peak_836	IP_HMGB2_20h_vs_In_HMGB2_20h_peak_845	IP_HMGB2_20h_vs_In_HMGB2_20h_peak_909	IP_HMGB2_20h_vs_In_HMGB2_20h_peak_99
14-CTATCTGCGTCG,BestGuess:FHL1/MA0295.1/Jaspar(0.724)	7	IP_HMGB2_20h_vs_In_HMGB2_20h_peak_307	IP_HMGB2_20h_vs_In_HMGB2_20h_peak_337	IP_HMGB2_20h_vs_In_HMGB2_20h_peak_37	IP_HMGB2_20h_vs_In_HMGB2_20h_peak_477	IP_HMGB2_20h_vs_In_HMGB2_20h_peak_6	IP_HMGB2_20h_vs_In_HMGB2_20h_peak_702	IP_HMGB2_20h_vs_In_HMGB2_20h_peak_872
15-TAGTGACTTTGC,BestGuess:tll/dmmpmm(Pollard)/fly(0.678)	8	IP_HMGB2_20h_vs_In_HMGB2_20h_peak_105	IP_HMGB2_20h_vs_In_HMGB2_20h_peak_130	IP_HMGB2_20h_vs_In_HMGB2_20h_peak_292	IP_HMGB2_20h_vs_In_HMGB2_20h_peak_297	IP_HMGB2_20h_vs_In_HMGB2_20h_peak_460	IP_HMGB2_20h_vs_In_HMGB2_20h_peak_492	IP_HMGB2_20h_vs_In_HMGB2_20h_peak_721	IP_HMGB2_20h_vs_In_HMGB2_20h_peak_728
16-ATSGSCGGGC,BestGuess:MSN2/MSN2_H2O2Hi/1-MSN2(Harbison)/Yeast(0.669)	85	IP_HMGB2_20h_vs_In_HMGB2_20h_peak_127	IP_HMGB2_20h_vs_In_HMGB2_20h_peak_14	IP_HMGB2_20h_vs_In_HMGB2_20h_peak_148	IP_HMGB2_20h_vs_In_HMGB2_20h_peak_169	IP_HMGB2_20h_vs_In_HMGB2_20h_peak_17	IP_HMGB2_20h_vs_In_HMGB2_20h_peak_185	IP_HMGB2_20h_vs_In_HMGB2_20h_peak_193	IP_HMGB2_20h_vs_In_HMGB2_20h_peak_205	IP_HMGB2_20h_vs_In_HMGB2_20h_peak_22	IP_HMGB2_20h_vs_In_HMGB2_20h_peak_228	IP_HMGB2_20h_vs_In_HMGB2_20h_peak_233	IP_HMGB2_20h_vs_In_HMGB2_20h_peak_255	IP_HMGB2_20h_vs_In_HMGB2_20h_peak_269	IP_HMGB2_20h_vs_In_HMGB2_20h_peak_274	IP_HMGB2_20h_vs_In_HMGB2_20h_peak_29	IP_HMGB2_20h_vs_In_HMGB2_20h_peak_3	IP_HMGB2_20h_vs_In_HMGB2_20h_peak_300	IP_HMGB2_20h_vs_In_HMGB2_20h_peak_303	IP_HMGB2_20h_vs_In_HMGB2_20h_peak_308	IP_HMGB2_20h_vs_In_HMGB2_20h_peak_327	IP_HMGB2_20h_vs_In_HMGB2_20h_peak_334	IP_HMGB2_20h_vs_In_HMGB2_20h_peak_338	IP_HMGB2_20h_vs_In_HMGB2_20h_peak_339	IP_HMGB2_20h_vs_In_HMGB2_20h_peak_34	IP_HMGB2_20h_vs_In_HMGB2_20h_peak_365	IP_HMGB2_20h_vs_In_HMGB2_20h_peak_408	IP_HMGB2_20h_vs_In_HMGB2_20h_peak_419	IP_HMGB2_20h_vs_In_HMGB2_20h_peak_427	IP_HMGB2_20h_vs_In_HMGB2_20h_peak_438	IP_HMGB2_20h_vs_In_HMGB2_20h_peak_449	IP_HMGB2_20h_vs_In_HMGB2_20h_peak_454	IP_HMGB2_20h_vs_In_HMGB2_20h_peak_457	IP_HMGB2_20h_vs_In_HMGB2_20h_peak_465	IP_HMGB2_20h_vs_In_HMGB2_20h_peak_47	IP_HMGB2_20h_vs_In_HMGB2_20h_peak_477	IP_HMGB2_20h_vs_In_HMGB2_20h_peak_482	IP_HMGB2_20h_vs_In_HMGB2_20h_peak_490	IP_HMGB2_20h_vs_In_HMGB2_20h_peak_497	IP_HMGB2_20h_vs_In_HMGB2_20h_peak_500	IP_HMGB2_20h_vs_In_HMGB2_20h_peak_504	IP_HMGB2_20h_vs_In_HMGB2_20h_peak_505	IP_HMGB2_20h_vs_In_HMGB2_20h_peak_511	IP_HMGB2_20h_vs_In_HMGB2_20h_peak_531	IP_HMGB2_20h_vs_In_HMGB2_20h_peak_532	IP_HMGB2_20h_vs_In_HMGB2_20h_peak_547	IP_HMGB2_20h_vs_In_HMGB2_20h_peak_548	IP_HMGB2_20h_vs_In_HMGB2_20h_peak_564	IP_HMGB2_20h_vs_In_HMGB2_20h_peak_59
16-CAAGCCCGACGG,BestGuess:ROX1(MacIsaac)/Yeast(0.626)	7	IP_HMGB2_20h_vs_In_HMGB2_20h_peak_216	IP_HMGB2_20h_vs_In_HMGB2_20h_peak_318	IP_HMGB2_20h_vs_In_HMGB2_20h_peak_334	IP_HMGB2_20h_vs_In_HMGB2_20h_peak_498	IP_HMGB2_20h_vs_In_HMGB2_20h_peak_530	IP_HMGB2_20h_vs_In_HMGB2_20h_peak_651	IP_HMGB2_20h_vs_In_HMGB2_20h_peak_805
18-GTGGCCCGCAGT,BestGuess:gcm2/MA0917.1/Jaspar(0.661)	11	IP_HMGB2_20h_vs_In_HMGB2_20h_peak_15	IP_HMGB2_20h_vs_In_HMGB2_20h_peak_222	IP_HMGB2_20h_vs_In_HMGB2_20h_peak_244	IP_HMGB2_20h_vs_In_HMGB2_20h_peak_30	IP_HMGB2_20h_vs_In_HMGB2_20h_peak_376	IP_HMGB2_20h_vs_In_HMGB2_20h_peak_47	IP_HMGB2_20h_vs_In_HMGB2_20h_peak_477	IP_HMGB2_20h_vs_In_HMGB2_20h_peak_531	IP_HMGB2_20h_vs_In_HMGB2_20h_peak_532	IP_HMGB2_20h_vs_In_HMGB2_20h_peak_781	IP_HMGB2_20h_vs_In_HMGB2_20h_peak_8
2-AGGTACAACATA,BestGuess:AtSPL8(SBP)/Arabidopsis thaliana/AthaMap(0.662)	8	IP_HMGB2_20h_vs_In_HMGB2_20h_peak_242	IP_HMGB2_20h_vs_In_HMGB2_20h_peak_380	IP_HMGB2_20h_vs_In_HMGB2_20h_peak_425	IP_HMGB2_20h_vs_In_HMGB2_20h_peak_583	IP_HMGB2_20h_vs_In_HMGB2_20h_peak_585	IP_HMGB2_20h_vs_In_HMGB2_20h_peak_593	IP_HMGB2_20h_vs_In_HMGB2_20h_peak_600	IP_HMGB2_20h_vs_In_HMGB2_20h_peak_690
20-CACTTGGTCATC,BestGuess:ZNF675(Zf)/HEK293-ZNF675.GFP-ChIP-Seq(GSE58341)/Homer(0.682)	8	IP_HMGB2_20h_vs_In_HMGB2_20h_peak_32	IP_HMGB2_20h_vs_In_HMGB2_20h_peak_541	IP_HMGB2_20h_vs_In_HMGB2_20h_peak_600	IP_HMGB2_20h_vs_In_HMGB2_20h_peak_612	IP_HMGB2_20h_vs_In_HMGB2_20h_peak_650	IP_HMGB2_20h_vs_In_HMGB2_20h_peak_692	IP_HMGB2_20h_vs_In_HMGB2_20h_peak_728	IP_HMGB2_20h_vs_In_HMGB2_20h_peak_894
21-GTTGATCCTCTA,BestGuess:Ptx1/dmmpmm(Noyes_hd)/fly(0.625)	12	IP_HMGB2_20h_vs_In_HMGB2_20h_peak_102	IP_HMGB2_20h_vs_In_HMGB2_20h_peak_129	IP_HMGB2_20h_vs_In_HMGB2_20h_peak_266	IP_HMGB2_20h_vs_In_HMGB2_20h_peak_28	IP_HMGB2_20h_vs_In_HMGB2_20h_peak_477	IP_HMGB2_20h_vs_In_HMGB2_20h_peak_489	IP_HMGB2_20h_vs_In_HMGB2_20h_peak_568	IP_HMGB2_20h_vs_In_HMGB2_20h_peak_593	IP_HMGB2_20h_vs_In_HMGB2_20h_peak_694	IP_HMGB2_20h_vs_In_HMGB2_20h_peak_76	IP_HMGB2_20h_vs_In_HMGB2_20h_peak_795	IP_HMGB2_20h_vs_In_HMGB2_20h_peak_97
22-TAGGCTTACACT,BestGuess:GCR1/Literature(Harbison)/Yeast(0.672)	2	IP_HMGB2_20h_vs_In_HMGB2_20h_peak_464	IP_HMGB2_20h_vs_In_HMGB2_20h_peak_617
25-TGATAGTGAGAG,BestGuess:FZF1/MA0298.1/Jaspar(0.707)	1	IP_HMGB2_20h_vs_In_HMGB2_20h_peak_381
3-TGTTTAATGGAG,BestGuess:zen/dmmpmm(SeSiMCMC)/fly(0.740)	7	IP_HMGB2_20h_vs_In_HMGB2_20h_peak_2	IP_HMGB2_20h_vs_In_HMGB2_20h_peak_350	IP_HMGB2_20h_vs_In_HMGB2_20h_peak_503	IP_HMGB2_20h_vs_In_HMGB2_20h_peak_612	IP_HMGB2_20h_vs_In_HMGB2_20h_peak_621	IP_HMGB2_20h_vs_In_HMGB2_20h_peak_624	IP_HMGB2_20h_vs_In_HMGB2_20h_peak_868
3-TTTTCCCAAA,BestGuess:Rbpj1(?)/Panc1-Rbpj1-ChIP-Seq(GSE47459)/Homer(0.768)	72	IP_HMGB2_20h_vs_In_HMGB2_20h_peak_100	IP_HMGB2_20h_vs_In_HMGB2_20h_peak_103	IP_HMGB2_20h_vs_In_HMGB2_20h_peak_106	IP_HMGB2_20h_vs_In_HMGB2_20h_peak_110	IP_HMGB2_20h_vs_In_HMGB2_20h_peak_115	IP_HMGB2_20h_vs_In_HMGB2_20h_peak_121	IP_HMGB2_20h_vs_In_HMGB2_20h_peak_124	IP_HMGB2_20h_vs_In_HMGB2_20h_peak_125	IP_HMGB2_20h_vs_In_HMGB2_20h_peak_126	IP_HMGB2_20h_vs_In_HMGB2_20h_peak_127	IP_HMGB2_20h_vs_In_HMGB2_20h_peak_133	IP_HMGB2_20h_vs_In_HMGB2_20h_peak_142	IP_HMGB2_20h_vs_In_HMGB2_20h_peak_146	IP_HMGB2_20h_vs_In_HMGB2_20h_peak_158	IP_HMGB2_20h_vs_In_HMGB2_20h_peak_190	IP_HMGB2_20h_vs_In_HMGB2_20h_peak_196	IP_HMGB2_20h_vs_In_HMGB2_20h_peak_197	IP_HMGB2_20h_vs_In_HMGB2_20h_peak_208	IP_HMGB2_20h_vs_In_HMGB2_20h_peak_222	IP_HMGB2_20h_vs_In_HMGB2_20h_peak_253	IP_HMGB2_20h_vs_In_HMGB2_20h_peak_265	IP_HMGB2_20h_vs_In_HMGB2_20h_peak_271	IP_HMGB2_20h_vs_In_HMGB2_20h_peak_300	IP_HMGB2_20h_vs_In_HMGB2_20h_peak_319	IP_HMGB2_20h_vs_In_HMGB2_20h_peak_32	IP_HMGB2_20h_vs_In_HMGB2_20h_peak_323	IP_HMGB2_20h_vs_In_HMGB2_20h_peak_34	IP_HMGB2_20h_vs_In_HMGB2_20h_peak_36	IP_HMGB2_20h_vs_In_HMGB2_20h_peak_361	IP_HMGB2_20h_vs_In_HMGB2_20h_peak_365	IP_HMGB2_20h_vs_In_HMGB2_20h_peak_370	IP_HMGB2_20h_vs_In_HMGB2_20h_peak_377	IP_HMGB2_20h_vs_In_HMGB2_20h_peak_384	IP_HMGB2_20h_vs_In_HMGB2_20h_peak_386	IP_HMGB2_20h_vs_In_HMGB2_20h_peak_395	IP_HMGB2_20h_vs_In_HMGB2_20h_peak_403	IP_HMGB2_20h_vs_In_HMGB2_20h_peak_408	IP_HMGB2_20h_vs_In_HMGB2_20h_peak_41	IP_HMGB2_20h_vs_In_HMGB2_20h_peak_472	IP_HMGB2_20h_vs_In_HMGB2_20h_peak_474	IP_HMGB2_20h_vs_In_HMGB2_20h_peak_475	IP_HMGB2_20h_vs_In_HMGB2_20h_peak_477	IP_HMGB2_20h_vs_In_HMGB2_20h_peak_480	IP_HMGB2_20h_vs_In_HMGB2_20h_peak_501	IP_HMGB2_20h_vs_In_HMGB2_20h_peak_533	IP_HMGB2_20h_vs_In_HMGB2_20h_peak_544	IP_HMGB2_20h_vs_In_HMGB2_20h_peak_556	IP_HMGB2_20h_vs_In_HMGB2_20h_peak_589
4-CGAGTACAAA,BestGuess:br-Z1/dmmpmm(Bigfoot)/fly(0.715)	9	IP_HMGB2_20h_vs_In_HMGB2_20h_peak_251	IP_HMGB2_20h_vs_In_HMGB2_20h_peak_359	IP_HMGB2_20h_vs_In_HMGB2_20h_peak_415	IP_HMGB2_20h_vs_In_HMGB2_20h_peak_477	IP_HMGB2_20h_vs_In_HMGB2_20h_peak_564	IP_HMGB2_20h_vs_In_HMGB2_20h_peak_71	IP_HMGB2_20h_vs_In_HMGB2_20h_peak_732	IP_HMGB2_20h_vs_In_HMGB2_20h_peak_833	IP_HMGB2_20h_vs_In_HMGB2_20h_peak_870
4-GGTTGGGT,BestGuess:MYB24/MA1037.1/Jaspar(0.740)	88	IP_HMGB2_20h_vs_In_HMGB2_20h_peak_100	IP_HMGB2_20h_vs_In_HMGB2_20h_peak_110	IP_HMGB2_20h_vs_In_HMGB2_20h_peak_114	IP_HMGB2_20h_vs_In_HMGB2_20h_peak_115	IP_HMGB2_20h_vs_In_HMGB2_20h_peak_126	IP_HMGB2_20h_vs_In_HMGB2_20h_peak_127	IP_HMGB2_20h_vs_In_HMGB2_20h_peak_137	IP_HMGB2_20h_vs_In_HMGB2_20h_peak_146	IP_HMGB2_20h_vs_In_HMGB2_20h_peak_154	IP_HMGB2_20h_vs_In_HMGB2_20h_peak_179	IP_HMGB2_20h_vs_In_HMGB2_20h_peak_181	IP_HMGB2_20h_vs_In_HMGB2_20h_peak_187	IP_HMGB2_20h_vs_In_HMGB2_20h_peak_191	IP_HMGB2_20h_vs_In_HMGB2_20h_peak_193	IP_HMGB2_20h_vs_In_HMGB2_20h_peak_199	IP_HMGB2_20h_vs_In_HMGB2_20h_peak_212	IP_HMGB2_20h_vs_In_HMGB2_20h_peak_214	IP_HMGB2_20h_vs_In_HMGB2_20h_peak_231	IP_HMGB2_20h_vs_In_HMGB2_20h_peak_236	IP_HMGB2_20h_vs_In_HMGB2_20h_peak_237	IP_HMGB2_20h_vs_In_HMGB2_20h_peak_239	IP_HMGB2_20h_vs_In_HMGB2_20h_peak_240	IP_HMGB2_20h_vs_In_HMGB2_20h_peak_244	IP_HMGB2_20h_vs_In_HMGB2_20h_peak_251	IP_HMGB2_20h_vs_In_HMGB2_20h_peak_254	IP_HMGB2_20h_vs_In_HMGB2_20h_peak_262	IP_HMGB2_20h_vs_In_HMGB2_20h_peak_278	IP_HMGB2_20h_vs_In_HMGB2_20h_peak_282	IP_HMGB2_20h_vs_In_HMGB2_20h_peak_304	IP_HMGB2_20h_vs_In_HMGB2_20h_peak_318	IP_HMGB2_20h_vs_In_HMGB2_20h_peak_319	IP_HMGB2_20h_vs_In_HMGB2_20h_peak_32	IP_HMGB2_20h_vs_In_HMGB2_20h_peak_324	IP_HMGB2_20h_vs_In_HMGB2_20h_peak_33	IP_HMGB2_20h_vs_In_HMGB2_20h_peak_36	IP_HMGB2_20h_vs_In_HMGB2_20h_peak_365	IP_HMGB2_20h_vs_In_HMGB2_20h_peak_384	IP_HMGB2_20h_vs_In_HMGB2_20h_peak_388	IP_HMGB2_20h_vs_In_HMGB2_20h_peak_389	IP_HMGB2_20h_vs_In_HMGB2_20h_peak_395	IP_HMGB2_20h_vs_In_HMGB2_20h_peak_400	IP_HMGB2_20h_vs_In_HMGB2_20h_peak_411	IP_HMGB2_20h_vs_In_HMGB2_20h_peak_434	IP_HMGB2_20h_vs_In_HMGB2_20h_peak_468	IP_HMGB2_20h_vs_In_HMGB2_20h_peak_472	IP_HMGB2_20h_vs_In_HMGB2_20h_peak_475	IP_HMGB2_20h_vs_In_HMGB2_20h_peak_477	IP_HMGB2_20h_vs_In_HMGB2_20h_peak_480
4-TGGACATTASTT,BestGuess:ftz/dmmpmm(Bergman)/fly(0.689)	10	IP_HMGB2_20h_vs_In_HMGB2_20h_peak_100	IP_HMGB2_20h_vs_In_HMGB2_20h_peak_125	IP_HMGB2_20h_vs_In_HMGB2_20h_peak_171	IP_HMGB2_20h_vs_In_HMGB2_20h_peak_237	IP_HMGB2_20h_vs_In_HMGB2_20h_peak_372	IP_HMGB2_20h_vs_In_HMGB2_20h_peak_477	IP_HMGB2_20h_vs_In_HMGB2_20h_peak_677	IP_HMGB2_20h_vs_In_HMGB2_20h_peak_76	IP_HMGB2_20h_vs_In_HMGB2_20h_peak_833	IP_HMGB2_20h_vs_In_HMGB2_20h_peak_97
5-CTCACCTTCCTG,BestGuess:SD0001.1_at_AC_acceptor/Jaspar(0.681)	39	IP_HMGB2_20h_vs_In_HMGB2_20h_peak_100	IP_HMGB2_20h_vs_In_HMGB2_20h_peak_110	IP_HMGB2_20h_vs_In_HMGB2_20h_peak_114	IP_HMGB2_20h_vs_In_HMGB2_20h_peak_127	IP_HMGB2_20h_vs_In_HMGB2_20h_peak_137	IP_HMGB2_20h_vs_In_HMGB2_20h_peak_165	IP_HMGB2_20h_vs_In_HMGB2_20h_peak_175	IP_HMGB2_20h_vs_In_HMGB2_20h_peak_182	IP_HMGB2_20h_vs_In_HMGB2_20h_peak_203	IP_HMGB2_20h_vs_In_HMGB2_20h_peak_260	IP_HMGB2_20h_vs_In_HMGB2_20h_peak_296	IP_HMGB2_20h_vs_In_HMGB2_20h_peak_303	IP_HMGB2_20h_vs_In_HMGB2_20h_peak_316	IP_HMGB2_20h_vs_In_HMGB2_20h_peak_357	IP_HMGB2_20h_vs_In_HMGB2_20h_peak_370	IP_HMGB2_20h_vs_In_HMGB2_20h_peak_384	IP_HMGB2_20h_vs_In_HMGB2_20h_peak_395	IP_HMGB2_20h_vs_In_HMGB2_20h_peak_438	IP_HMGB2_20h_vs_In_HMGB2_20h_peak_439	IP_HMGB2_20h_vs_In_HMGB2_20h_peak_475	IP_HMGB2_20h_vs_In_HMGB2_20h_peak_476	IP_HMGB2_20h_vs_In_HMGB2_20h_peak_477	IP_HMGB2_20h_vs_In_HMGB2_20h_peak_558	IP_HMGB2_20h_vs_In_HMGB2_20h_peak_573	IP_HMGB2_20h_vs_In_HMGB2_20h_peak_574	IP_HMGB2_20h_vs_In_HMGB2_20h_peak_592	IP_HMGB2_20h_vs_In_HMGB2_20h_peak_635	IP_HMGB2_20h_vs_In_HMGB2_20h_peak_636	IP_HMGB2_20h_vs_In_HMGB2_20h_peak_650	IP_HMGB2_20h_vs_In_HMGB2_20h_peak_688	IP_HMGB2_20h_vs_In_HMGB2_20h_peak_69	IP_HMGB2_20h_vs_In_HMGB2_20h_peak_700	IP_HMGB2_20h_vs_In_HMGB2_20h_peak_792	IP_HMGB2_20h_vs_In_HMGB2_20h_peak_829	IP_HMGB2_20h_vs_In_HMGB2_20h_peak_842	IP_HMGB2_20h_vs_In_HMGB2_20h_peak_851	IP_HMGB2_20h_vs_In_HMGB2_20h_peak_870	IP_HMGB2_20h_vs_In_HMGB2_20h_peak_881	IP_HMGB2_20h_vs_In_HMGB2_20h_peak_94
5-GMGTDATA,BestGuess:Optix/dmmpmm(Noyes)/fly(0.776)	104	IP_HMGB2_20h_vs_In_HMGB2_20h_peak_100	IP_HMGB2_20h_vs_In_HMGB2_20h_peak_101	IP_HMGB2_20h_vs_In_HMGB2_20h_peak_104	IP_HMGB2_20h_vs_In_HMGB2_20h_peak_106	IP_HMGB2_20h_vs_In_HMGB2_20h_peak_107	IP_HMGB2_20h_vs_In_HMGB2_20h_peak_110	IP_HMGB2_20h_vs_In_HMGB2_20h_peak_120	IP_HMGB2_20h_vs_In_HMGB2_20h_peak_126	IP_HMGB2_20h_vs_In_HMGB2_20h_peak_127	IP_HMGB2_20h_vs_In_HMGB2_20h_peak_128	IP_HMGB2_20h_vs_In_HMGB2_20h_peak_129	IP_HMGB2_20h_vs_In_HMGB2_20h_peak_130	IP_HMGB2_20h_vs_In_HMGB2_20h_peak_137	IP_HMGB2_20h_vs_In_HMGB2_20h_peak_148	IP_HMGB2_20h_vs_In_HMGB2_20h_peak_159	IP_HMGB2_20h_vs_In_HMGB2_20h_peak_179	IP_HMGB2_20h_vs_In_HMGB2_20h_peak_181	IP_HMGB2_20h_vs_In_HMGB2_20h_peak_182	IP_HMGB2_20h_vs_In_HMGB2_20h_peak_185	IP_HMGB2_20h_vs_In_HMGB2_20h_peak_187	IP_HMGB2_20h_vs_In_HMGB2_20h_peak_191	IP_HMGB2_20h_vs_In_HMGB2_20h_peak_192	IP_HMGB2_20h_vs_In_HMGB2_20h_peak_193	IP_HMGB2_20h_vs_In_HMGB2_20h_peak_198	IP_HMGB2_20h_vs_In_HMGB2_20h_peak_2	IP_HMGB2_20h_vs_In_HMGB2_20h_peak_201	IP_HMGB2_20h_vs_In_HMGB2_20h_peak_22	IP_HMGB2_20h_vs_In_HMGB2_20h_peak_236	IP_HMGB2_20h_vs_In_HMGB2_20h_peak_242	IP_HMGB2_20h_vs_In_HMGB2_20h_peak_253	IP_HMGB2_20h_vs_In_HMGB2_20h_peak_279	IP_HMGB2_20h_vs_In_HMGB2_20h_peak_287	IP_HMGB2_20h_vs_In_HMGB2_20h_peak_297	IP_HMGB2_20h_vs_In_HMGB2_20h_peak_299	IP_HMGB2_20h_vs_In_HMGB2_20h_peak_315	IP_HMGB2_20h_vs_In_HMGB2_20h_peak_32	IP_HMGB2_20h_vs_In_HMGB2_20h_peak_33	IP_HMGB2_20h_vs_In_HMGB2_20h_peak_34	IP_HMGB2_20h_vs_In_HMGB2_20h_peak_347	IP_HMGB2_20h_vs_In_HMGB2_20h_peak_35	IP_HMGB2_20h_vs_In_HMGB2_20h_peak_357	IP_HMGB2_20h_vs_In_HMGB2_20h_peak_36	IP_HMGB2_20h_vs_In_HMGB2_20h_peak_362	IP_HMGB2_20h_vs_In_HMGB2_20h_peak_364	IP_HMGB2_20h_vs_In_HMGB2_20h_peak_372	IP_HMGB2_20h_vs_In_HMGB2_20h_peak_381	IP_HMGB2_20h_vs_In_HMGB2_20h_peak_385	IP_HMGB2_20h_vs_In_HMGB2_20h_peak_388
5-TGCSTCACGG,BestGuess:prd/dmmpmm(Noyes)/fly(0.677)	136	IP_HMGB2_20h_vs_In_HMGB2_20h_peak_100	IP_HMGB2_20h_vs_In_HMGB2_20h_peak_104	IP_HMGB2_20h_vs_In_HMGB2_20h_peak_110	IP_HMGB2_20h_vs_In_HMGB2_20h_peak_115	IP_HMGB2_20h_vs_In_HMGB2_20h_peak_126	IP_HMGB2_20h_vs_In_HMGB2_20h_peak_127	IP_HMGB2_20h_vs_In_HMGB2_20h_peak_128	IP_HMGB2_20h_vs_In_HMGB2_20h_peak_130	IP_HMGB2_20h_vs_In_HMGB2_20h_peak_150	IP_HMGB2_20h_vs_In_HMGB2_20h_peak_151	IP_HMGB2_20h_vs_In_HMGB2_20h_peak_163	IP_HMGB2_20h_vs_In_HMGB2_20h_peak_164	IP_HMGB2_20h_vs_In_HMGB2_20h_peak_167	IP_HMGB2_20h_vs_In_HMGB2_20h_peak_17	IP_HMGB2_20h_vs_In_HMGB2_20h_peak_170	IP_HMGB2_20h_vs_In_HMGB2_20h_peak_181	IP_HMGB2_20h_vs_In_HMGB2_20h_peak_185	IP_HMGB2_20h_vs_In_HMGB2_20h_peak_192	IP_HMGB2_20h_vs_In_HMGB2_20h_peak_198	IP_HMGB2_20h_vs_In_HMGB2_20h_peak_209	IP_HMGB2_20h_vs_In_HMGB2_20h_peak_213	IP_HMGB2_20h_vs_In_HMGB2_20h_peak_219	IP_HMGB2_20h_vs_In_HMGB2_20h_peak_223	IP_HMGB2_20h_vs_In_HMGB2_20h_peak_227	IP_HMGB2_20h_vs_In_HMGB2_20h_peak_231	IP_HMGB2_20h_vs_In_HMGB2_20h_peak_241	IP_HMGB2_20h_vs_In_HMGB2_20h_peak_262	IP_HMGB2_20h_vs_In_HMGB2_20h_peak_264	IP_HMGB2_20h_vs_In_HMGB2_20h_peak_267	IP_HMGB2_20h_vs_In_HMGB2_20h_peak_269	IP_HMGB2_20h_vs_In_HMGB2_20h_peak_281	IP_HMGB2_20h_vs_In_HMGB2_20h_peak_3	IP_HMGB2_20h_vs_In_HMGB2_20h_peak_301	IP_HMGB2_20h_vs_In_HMGB2_20h_peak_303	IP_HMGB2_20h_vs_In_HMGB2_20h_peak_307	IP_HMGB2_20h_vs_In_HMGB2_20h_peak_318	IP_HMGB2_20h_vs_In_HMGB2_20h_peak_32	IP_HMGB2_20h_vs_In_HMGB2_20h_peak_323	IP_HMGB2_20h_vs_In_HMGB2_20h_peak_335	IP_HMGB2_20h_vs_In_HMGB2_20h_peak_343	IP_HMGB2_20h_vs_In_HMGB2_20h_peak_345	IP_HMGB2_20h_vs_In_HMGB2_20h_peak_358	IP_HMGB2_20h_vs_In_HMGB2_20h_peak_365	IP_HMGB2_20h_vs_In_HMGB2_20h_peak_378	IP_HMGB2_20h_vs_In_HMGB2_20h_peak_384	IP_HMGB2_20h_vs_In_HMGB2_20h_peak_395	IP_HMGB2_20h_vs_In_HMGB2_20h_peak_399	IP_HMGB2_20h_vs_In_HMGB2_20h_peak_408
6-TACGCTGG,BestGuess:ACE2/MA0267.1/Jaspar(0.702)	30	IP_HMGB2_20h_vs_In_HMGB2_20h_peak_110	IP_HMGB2_20h_vs_In_HMGB2_20h_peak_121	IP_HMGB2_20h_vs_In_HMGB2_20h_peak_127	IP_HMGB2_20h_vs_In_HMGB2_20h_peak_130	IP_HMGB2_20h_vs_In_HMGB2_20h_peak_151	IP_HMGB2_20h_vs_In_HMGB2_20h_peak_20	IP_HMGB2_20h_vs_In_HMGB2_20h_peak_219	IP_HMGB2_20h_vs_In_HMGB2_20h_peak_32	IP_HMGB2_20h_vs_In_HMGB2_20h_peak_335	IP_HMGB2_20h_vs_In_HMGB2_20h_peak_34	IP_HMGB2_20h_vs_In_HMGB2_20h_peak_472	IP_HMGB2_20h_vs_In_HMGB2_20h_peak_475	IP_HMGB2_20h_vs_In_HMGB2_20h_peak_477	IP_HMGB2_20h_vs_In_HMGB2_20h_peak_480	IP_HMGB2_20h_vs_In_HMGB2_20h_peak_543	IP_HMGB2_20h_vs_In_HMGB2_20h_peak_644	IP_HMGB2_20h_vs_In_HMGB2_20h_peak_651	IP_HMGB2_20h_vs_In_HMGB2_20h_peak_7	IP_HMGB2_20h_vs_In_HMGB2_20h_peak_702	IP_HMGB2_20h_vs_In_HMGB2_20h_peak_713	IP_HMGB2_20h_vs_In_HMGB2_20h_peak_74	IP_HMGB2_20h_vs_In_HMGB2_20h_peak_752	IP_HMGB2_20h_vs_In_HMGB2_20h_peak_761	IP_HMGB2_20h_vs_In_HMGB2_20h_peak_797	IP_HMGB2_20h_vs_In_HMGB2_20h_peak_833	IP_HMGB2_20h_vs_In_HMGB2_20h_peak_86	IP_HMGB2_20h_vs_In_HMGB2_20h_peak_862	IP_HMGB2_20h_vs_In_HMGB2_20h_peak_863	IP_HMGB2_20h_vs_In_HMGB2_20h_peak_866	IP_HMGB2_20h_vs_In_HMGB2_20h_peak_98
6-TCCTATCATTGT,BestGuess:FZF1/MA0298.1/Jaspar(0.736)	5	IP_HMGB2_20h_vs_In_HMGB2_20h_peak_466	IP_HMGB2_20h_vs_In_HMGB2_20h_peak_472	IP_HMGB2_20h_vs_In_HMGB2_20h_peak_519	IP_HMGB2_20h_vs_In_HMGB2_20h_peak_601	IP_HMGB2_20h_vs_In_HMGB2_20h_peak_857
7-GATGGCGACT,BestGuess:YY1(Zf)/Promoter/Homer(0.718)	22	IP_HMGB2_20h_vs_In_HMGB2_20h_peak_16	IP_HMGB2_20h_vs_In_HMGB2_20h_peak_171	IP_HMGB2_20h_vs_In_HMGB2_20h_peak_190	IP_HMGB2_20h_vs_In_HMGB2_20h_peak_196	IP_HMGB2_20h_vs_In_HMGB2_20h_peak_306	IP_HMGB2_20h_vs_In_HMGB2_20h_peak_320	IP_HMGB2_20h_vs_In_HMGB2_20h_peak_327	IP_HMGB2_20h_vs_In_HMGB2_20h_peak_359	IP_HMGB2_20h_vs_In_HMGB2_20h_peak_362	IP_HMGB2_20h_vs_In_HMGB2_20h_peak_417	IP_HMGB2_20h_vs_In_HMGB2_20h_peak_477	IP_HMGB2_20h_vs_In_HMGB2_20h_peak_488	IP_HMGB2_20h_vs_In_HMGB2_20h_peak_550	IP_HMGB2_20h_vs_In_HMGB2_20h_peak_554	IP_HMGB2_20h_vs_In_HMGB2_20h_peak_564	IP_HMGB2_20h_vs_In_HMGB2_20h_peak_724	IP_HMGB2_20h_vs_In_HMGB2_20h_peak_734	IP_HMGB2_20h_vs_In_HMGB2_20h_peak_793	IP_HMGB2_20h_vs_In_HMGB2_20h_peak_807	IP_HMGB2_20h_vs_In_HMGB2_20h_peak_826	IP_HMGB2_20h_vs_In_HMGB2_20h_peak_841	IP_HMGB2_20h_vs_In_HMGB2_20h_peak_87
7-TGAAAAGTTTTG,BestGuess:STB3/MA0390.1/Jaspar(0.763)	9	IP_HMGB2_20h_vs_In_HMGB2_20h_peak_332	IP_HMGB2_20h_vs_In_HMGB2_20h_peak_410	IP_HMGB2_20h_vs_In_HMGB2_20h_peak_640	IP_HMGB2_20h_vs_In_HMGB2_20h_peak_653	IP_HMGB2_20h_vs_In_HMGB2_20h_peak_665	IP_HMGB2_20h_vs_In_HMGB2_20h_peak_670	IP_HMGB2_20h_vs_In_HMGB2_20h_peak_731	IP_HMGB2_20h_vs_In_HMGB2_20h_peak_85	IP_HMGB2_20h_vs_In_HMGB2_20h_peak_889
8-CKYCGCCRTAMT,BestGuess:Os05g0497200/MA1034.1/Jaspar(0.739)	6	IP_HMGB2_20h_vs_In_HMGB2_20h_peak_148	IP_HMGB2_20h_vs_In_HMGB2_20h_peak_362	IP_HMGB2_20h_vs_In_HMGB2_20h_peak_430	IP_HMGB2_20h_vs_In_HMGB2_20h_peak_564	IP_HMGB2_20h_vs_In_HMGB2_20h_peak_65	IP_HMGB2_20h_vs_In_HMGB2_20h_peak_705
9-CCTCCCCTCCGG,BestGuess:MSN2/MSN2_H2O2Hi/1-MSN2(Harbison)/Yeast(0.706)	108	IP_HMGB2_20h_vs_In_HMGB2_20h_peak_101	IP_HMGB2_20h_vs_In_HMGB2_20h_peak_127	IP_HMGB2_20h_vs_In_HMGB2_20h_peak_129	IP_HMGB2_20h_vs_In_HMGB2_20h_peak_13	IP_HMGB2_20h_vs_In_HMGB2_20h_peak_14	IP_HMGB2_20h_vs_In_HMGB2_20h_peak_163	IP_HMGB2_20h_vs_In_HMGB2_20h_peak_169	IP_HMGB2_20h_vs_In_HMGB2_20h_peak_206	IP_HMGB2_20h_vs_In_HMGB2_20h_peak_209	IP_HMGB2_20h_vs_In_HMGB2_20h_peak_215	IP_HMGB2_20h_vs_In_HMGB2_20h_peak_227	IP_HMGB2_20h_vs_In_HMGB2_20h_peak_228	IP_HMGB2_20h_vs_In_HMGB2_20h_peak_229	IP_HMGB2_20h_vs_In_HMGB2_20h_peak_231	IP_HMGB2_20h_vs_In_HMGB2_20h_peak_248	IP_HMGB2_20h_vs_In_HMGB2_20h_peak_26	IP_HMGB2_20h_vs_In_HMGB2_20h_peak_262	IP_HMGB2_20h_vs_In_HMGB2_20h_peak_264	IP_HMGB2_20h_vs_In_HMGB2_20h_peak_274	IP_HMGB2_20h_vs_In_HMGB2_20h_peak_29	IP_HMGB2_20h_vs_In_HMGB2_20h_peak_294	IP_HMGB2_20h_vs_In_HMGB2_20h_peak_296	IP_HMGB2_20h_vs_In_HMGB2_20h_peak_301	IP_HMGB2_20h_vs_In_HMGB2_20h_peak_305	IP_HMGB2_20h_vs_In_HMGB2_20h_peak_310	IP_HMGB2_20h_vs_In_HMGB2_20h_peak_318	IP_HMGB2_20h_vs_In_HMGB2_20h_peak_32	IP_HMGB2_20h_vs_In_HMGB2_20h_peak_326	IP_HMGB2_20h_vs_In_HMGB2_20h_peak_328	IP_HMGB2_20h_vs_In_HMGB2_20h_peak_338	IP_HMGB2_20h_vs_In_HMGB2_20h_peak_342	IP_HMGB2_20h_vs_In_HMGB2_20h_peak_344	IP_HMGB2_20h_vs_In_HMGB2_20h_peak_345	IP_HMGB2_20h_vs_In_HMGB2_20h_peak_359	IP_HMGB2_20h_vs_In_HMGB2_20h_peak_375	IP_HMGB2_20h_vs_In_HMGB2_20h_peak_383	IP_HMGB2_20h_vs_In_HMGB2_20h_peak_433	IP_HMGB2_20h_vs_In_HMGB2_20h_peak_438	IP_HMGB2_20h_vs_In_HMGB2_20h_peak_442	IP_HMGB2_20h_vs_In_HMGB2_20h_peak_448	IP_HMGB2_20h_vs_In_HMGB2_20h_peak_457	IP_HMGB2_20h_vs_In_HMGB2_20h_peak_463	IP_HMGB2_20h_vs_In_HMGB2_20h_peak_475	IP_HMGB2_20h_vs_In_HMGB2_20h_peak_477	IP_HMGB2_20h_vs_In_HMGB2_20h_peak_482	IP_HMGB2_20h_vs_In_HMGB2_20h_peak_485	IP_HMGB2_20h_vs_In_HMGB2_20h_peak_490	IP_HMGB2_20h_vs_In_HMGB2_20h_peak_492
9-TCACCCAGAA,BestGuess:USV1/MA0413.1/Jaspar(0.679)	58	IP_HMGB2_20h_vs_In_HMGB2_20h_peak_10	IP_HMGB2_20h_vs_In_HMGB2_20h_peak_100	IP_HMGB2_20h_vs_In_HMGB2_20h_peak_106	IP_HMGB2_20h_vs_In_HMGB2_20h_peak_110	IP_HMGB2_20h_vs_In_HMGB2_20h_peak_115	IP_HMGB2_20h_vs_In_HMGB2_20h_peak_121	IP_HMGB2_20h_vs_In_HMGB2_20h_peak_122	IP_HMGB2_20h_vs_In_HMGB2_20h_peak_126	IP_HMGB2_20h_vs_In_HMGB2_20h_peak_127	IP_HMGB2_20h_vs_In_HMGB2_20h_peak_130	IP_HMGB2_20h_vs_In_HMGB2_20h_peak_134	IP_HMGB2_20h_vs_In_HMGB2_20h_peak_142	IP_HMGB2_20h_vs_In_HMGB2_20h_peak_188	IP_HMGB2_20h_vs_In_HMGB2_20h_peak_196	IP_HMGB2_20h_vs_In_HMGB2_20h_peak_207	IP_HMGB2_20h_vs_In_HMGB2_20h_peak_21	IP_HMGB2_20h_vs_In_HMGB2_20h_peak_212	IP_HMGB2_20h_vs_In_HMGB2_20h_peak_223	IP_HMGB2_20h_vs_In_HMGB2_20h_peak_225	IP_HMGB2_20h_vs_In_HMGB2_20h_peak_282	IP_HMGB2_20h_vs_In_HMGB2_20h_peak_311	IP_HMGB2_20h_vs_In_HMGB2_20h_peak_314	IP_HMGB2_20h_vs_In_HMGB2_20h_peak_32	IP_HMGB2_20h_vs_In_HMGB2_20h_peak_34	IP_HMGB2_20h_vs_In_HMGB2_20h_peak_345	IP_HMGB2_20h_vs_In_HMGB2_20h_peak_350	IP_HMGB2_20h_vs_In_HMGB2_20h_peak_36	IP_HMGB2_20h_vs_In_HMGB2_20h_peak_364	IP_HMGB2_20h_vs_In_HMGB2_20h_peak_365	IP_HMGB2_20h_vs_In_HMGB2_20h_peak_408	IP_HMGB2_20h_vs_In_HMGB2_20h_peak_42	IP_HMGB2_20h_vs_In_HMGB2_20h_peak_439	IP_HMGB2_20h_vs_In_HMGB2_20h_peak_474	IP_HMGB2_20h_vs_In_HMGB2_20h_peak_477	IP_HMGB2_20h_vs_In_HMGB2_20h_peak_518	IP_HMGB2_20h_vs_In_HMGB2_20h_peak_533	IP_HMGB2_20h_vs_In_HMGB2_20h_peak_570	IP_HMGB2_20h_vs_In_HMGB2_20h_peak_6	IP_HMGB2_20h_vs_In_HMGB2_20h_peak_637	IP_HMGB2_20h_vs_In_HMGB2_20h_peak_662	IP_HMGB2_20h_vs_In_HMGB2_20h_peak_671	IP_HMGB2_20h_vs_In_HMGB2_20h_peak_707	IP_HMGB2_20h_vs_In_HMGB2_20h_peak_71	IP_HMGB2_20h_vs_In_HMGB2_20h_peak_726	IP_HMGB2_20h_vs_In_HMGB2_20h_peak_740	IP_HMGB2_20h_vs_In_HMGB2_20h_peak_745	IP_HMGB2_20h_vs_In_HMGB2_20h_peak_761	IP_HMGB2_20h_vs_In_HMGB2_20h_peak_773
[truncated: 206 more columns]

## Sheet: knownResults_in_peaks
Motif_Name	Num	Peak_name
Atf1(bZIP)/K562-ATF1-ChIP-Seq(GSE31477)/Homer	209	IP_HMGB2_20h_vs_In_HMGB2_20h_peak_100	IP_HMGB2_20h_vs_In_HMGB2_20h_peak_102	IP_HMGB2_20h_vs_In_HMGB2_20h_peak_104	IP_HMGB2_20h_vs_In_HMGB2_20h_peak_105	IP_HMGB2_20h_vs_In_HMGB2_20h_peak_106	IP_HMGB2_20h_vs_In_HMGB2_20h_peak_107	IP_HMGB2_20h_vs_In_HMGB2_20h_peak_108	IP_HMGB2_20h_vs_In_HMGB2_20h_peak_109	IP_HMGB2_20h_vs_In_HMGB2_20h_peak_110	IP_HMGB2_20h_vs_In_HMGB2_20h_peak_113	IP_HMGB2_20h_vs_In_HMGB2_20h_peak_114	IP_HMGB2_20h_vs_In_HMGB2_20h_peak_115	IP_HMGB2_20h_vs_In_HMGB2_20h_peak_122	IP_HMGB2_20h_vs_In_HMGB2_20h_peak_124	IP_HMGB2_20h_vs_In_HMGB2_20h_peak_125	IP_HMGB2_20h_vs_In_HMGB2_20h_peak_126	IP_HMGB2_20h_vs_In_HMGB2_20h_peak_127	IP_HMGB2_20h_vs_In_HMGB2_20h_peak_128	IP_HMGB2_20h_vs_In_HMGB2_20h_peak_129	IP_HMGB2_20h_vs_In_HMGB2_20h_peak_130	IP_HMGB2_20h_vs_In_HMGB2_20h_peak_131	IP_HMGB2_20h_vs_In_HMGB2_20h_peak_147	IP_HMGB2_20h_vs_In_HMGB2_20h_peak_148	IP_HMGB2_20h_vs_In_HMGB2_20h_peak_149	IP_HMGB2_20h_vs_In_HMGB2_20h_peak_16	IP_HMGB2_20h_vs_In_HMGB2_20h_peak_165	IP_HMGB2_20h_vs_In_HMGB2_20h_peak_167	IP_HMGB2_20h_vs_In_HMGB2_20h_peak_170	IP_HMGB2_20h_vs_In_HMGB2_20h_peak_171	IP_HMGB2_20h_vs_In_HMGB2_20h_peak_174	IP_HMGB2_20h_vs_In_HMGB2_20h_peak_175	IP_HMGB2_20h_vs_In_HMGB2_20h_peak_177	IP_HMGB2_20h_vs_In_HMGB2_20h_peak_180	IP_HMGB2_20h_vs_In_HMGB2_20h_peak_181	IP_HMGB2_20h_vs_In_HMGB2_20h_peak_186	IP_HMGB2_20h_vs_In_HMGB2_20h_peak_187	IP_HMGB2_20h_vs_In_HMGB2_20h_peak_191	IP_HMGB2_20h_vs_In_HMGB2_20h_peak_192	IP_HMGB2_20h_vs_In_HMGB2_20h_peak_193	IP_HMGB2_20h_vs_In_HMGB2_20h_peak_197	IP_HMGB2_20h_vs_In_HMGB2_20h_peak_203	IP_HMGB2_20h_vs_In_HMGB2_20h_peak_209	IP_HMGB2_20h_vs_In_HMGB2_20h_peak_219	IP_HMGB2_20h_vs_In_HMGB2_20h_peak_233	IP_HMGB2_20h_vs_In_HMGB2_20h_peak_240	IP_HMGB2_20h_vs_In_HMGB2_20h_peak_249	IP_HMGB2_20h_vs_In_HMGB2_20h_peak_252	IP_HMGB2_20h_vs_In_HMGB2_20h_peak_257
BORIS(Zf)/K562-CTCFL-ChIP-Seq(GSE32465)/Homer	131	IP_HMGB2_20h_vs_In_HMGB2_20h_peak_100	IP_HMGB2_20h_vs_In_HMGB2_20h_peak_101	IP_HMGB2_20h_vs_In_HMGB2_20h_peak_106	IP_HMGB2_20h_vs_In_HMGB2_20h_peak_109	IP_HMGB2_20h_vs_In_HMGB2_20h_peak_110	IP_HMGB2_20h_vs_In_HMGB2_20h_peak_127	IP_HMGB2_20h_vs_In_HMGB2_20h_peak_128	IP_HMGB2_20h_vs_In_HMGB2_20h_peak_129	IP_HMGB2_20h_vs_In_HMGB2_20h_peak_143	IP_HMGB2_20h_vs_In_HMGB2_20h_peak_150	IP_HMGB2_20h_vs_In_HMGB2_20h_peak_160	IP_HMGB2_20h_vs_In_HMGB2_20h_peak_168	IP_HMGB2_20h_vs_In_HMGB2_20h_peak_170	IP_HMGB2_20h_vs_In_HMGB2_20h_peak_174	IP_HMGB2_20h_vs_In_HMGB2_20h_peak_180	IP_HMGB2_20h_vs_In_HMGB2_20h_peak_181	IP_HMGB2_20h_vs_In_HMGB2_20h_peak_185	IP_HMGB2_20h_vs_In_HMGB2_20h_peak_209	IP_HMGB2_20h_vs_In_HMGB2_20h_peak_220	IP_HMGB2_20h_vs_In_HMGB2_20h_peak_229	IP_HMGB2_20h_vs_In_HMGB2_20h_peak_231	IP_HMGB2_20h_vs_In_HMGB2_20h_peak_232	IP_HMGB2_20h_vs_In_HMGB2_20h_peak_236	IP_HMGB2_20h_vs_In_HMGB2_20h_peak_239	IP_HMGB2_20h_vs_In_HMGB2_20h_peak_240	IP_HMGB2_20h_vs_In_HMGB2_20h_peak_252	IP_HMGB2_20h_vs_In_HMGB2_20h_peak_271	IP_HMGB2_20h_vs_In_HMGB2_20h_peak_274	IP_HMGB2_20h_vs_In_HMGB2_20h_peak_276	IP_HMGB2_20h_vs_In_HMGB2_20h_peak_281	IP_HMGB2_20h_vs_In_HMGB2_20h_peak_296	IP_HMGB2_20h_vs_In_HMGB2_20h_peak_297	IP_HMGB2_20h_vs_In_HMGB2_20h_peak_302	IP_HMGB2_20h_vs_In_HMGB2_20h_peak_312	IP_HMGB2_20h_vs_In_HMGB2_20h_peak_316	IP_HMGB2_20h_vs_In_HMGB2_20h_peak_32	IP_HMGB2_20h_vs_In_HMGB2_20h_peak_335	IP_HMGB2_20h_vs_In_HMGB2_20h_peak_337	IP_HMGB2_20h_vs_In_HMGB2_20h_peak_338	IP_HMGB2_20h_vs_In_HMGB2_20h_peak_34	IP_HMGB2_20h_vs_In_HMGB2_20h_peak_36	IP_HMGB2_20h_vs_In_HMGB2_20h_peak_362	IP_HMGB2_20h_vs_In_HMGB2_20h_peak_365	IP_HMGB2_20h_vs_In_HMGB2_20h_peak_367	IP_HMGB2_20h_vs_In_HMGB2_20h_peak_384	IP_HMGB2_20h_vs_In_HMGB2_20h_peak_389	IP_HMGB2_20h_vs_In_HMGB2_20h_peak_395	IP_HMGB2_20h_vs_In_HMGB2_20h_peak_399
Bapx1(Homeobox)/VertebralCol-Bapx1-ChIP-Seq(GSE36672)/Homer	466	IP_HMGB2_20h_vs_In_HMGB2_20h_peak_10	IP_HMGB2_20h_vs_In_HMGB2_20h_peak_100	IP_HMGB2_20h_vs_In_HMGB2_20h_peak_101	IP_HMGB2_20h_vs_In_HMGB2_20h_peak_103	IP_HMGB2_20h_vs_In_HMGB2_20h_peak_104	IP_HMGB2_20h_vs_In_HMGB2_20h_peak_105	IP_HMGB2_20h_vs_In_HMGB2_20h_peak_106	IP_HMGB2_20h_vs_In_HMGB2_20h_peak_107	IP_HMGB2_20h_vs_In_HMGB2_20h_peak_108	IP_HMGB2_20h_vs_In_HMGB2_20h_peak_109	IP_HMGB2_20h_vs_In_HMGB2_20h_peak_110	IP_HMGB2_20h_vs_In_HMGB2_20h_peak_112	IP_HMGB2_20h_vs_In_HMGB2_20h_peak_113	IP_HMGB2_20h_vs_In_HMGB2_20h_peak_114	IP_HMGB2_20h_vs_In_HMGB2_20h_peak_115	IP_HMGB2_20h_vs_In_HMGB2_20h_peak_116	IP_HMGB2_20h_vs_In_HMGB2_20h_peak_117	IP_HMGB2_20h_vs_In_HMGB2_20h_peak_120	IP_HMGB2_20h_vs_In_HMGB2_20h_peak_121	IP_HMGB2_20h_vs_In_HMGB2_20h_peak_122	IP_HMGB2_20h_vs_In_HMGB2_20h_peak_123	IP_HMGB2_20h_vs_In_HMGB2_20h_peak_124	IP_HMGB2_20h_vs_In_HMGB2_20h_peak_125	IP_HMGB2_20h_vs_In_HMGB2_20h_peak_126	IP_HMGB2_20h_vs_In_HMGB2_20h_peak_127	IP_HMGB2_20h_vs_In_HMGB2_20h_peak_128	IP_HMGB2_20h_vs_In_HMGB2_20h_peak_129	IP_HMGB2_20h_vs_In_HMGB2_20h_peak_130	IP_HMGB2_20h_vs_In_HMGB2_20h_peak_131	IP_HMGB2_20h_vs_In_HMGB2_20h_peak_132	IP_HMGB2_20h_vs_In_HMGB2_20h_peak_133	IP_HMGB2_20h_vs_In_HMGB2_20h_peak_134	IP_HMGB2_20h_vs_In_HMGB2_20h_peak_135	IP_HMGB2_20h_vs_In_HMGB2_20h_peak_136	IP_HMGB2_20h_vs_In_HMGB2_20h_peak_137	IP_HMGB2_20h_vs_In_HMGB2_20h_peak_142	IP_HMGB2_20h_vs_In_HMGB2_20h_peak_143	IP_HMGB2_20h_vs_In_HMGB2_20h_peak_145	IP_HMGB2_20h_vs_In_HMGB2_20h_peak_147	IP_HMGB2_20h_vs_In_HMGB2_20h_peak_148	IP_HMGB2_20h_vs_In_HMGB2_20h_peak_149	IP_HMGB2_20h_vs_In_HMGB2_20h_peak_150	IP_HMGB2_20h_vs_In_HMGB2_20h_peak_154	IP_HMGB2_20h_vs_In_HMGB2_20h_peak_155	IP_HMGB2_20h_vs_In_HMGB2_20h_peak_156	IP_HMGB2_20h_vs_In_HMGB2_20h_peak_158	IP_HMGB2_20h_vs_In_HMGB2_20h_peak_16	IP_HMGB2_20h_vs_In_HMGB2_20h_peak_162
ELF1(ETS)/Jurkat-ELF1-ChIP-Seq(SRA014231)/Homer	235	IP_HMGB2_20h_vs_In_HMGB2_20h_peak_100	IP_HMGB2_20h_vs_In_HMGB2_20h_peak_107	IP_HMGB2_20h_vs_In_HMGB2_20h_peak_109	IP_HMGB2_20h_vs_In_HMGB2_20h_peak_110	IP_HMGB2_20h_vs_In_HMGB2_20h_peak_113	IP_HMGB2_20h_vs_In_HMGB2_20h_peak_12	IP_HMGB2_20h_vs_In_HMGB2_20h_peak_125	IP_HMGB2_20h_vs_In_HMGB2_20h_peak_126	IP_HMGB2_20h_vs_In_HMGB2_20h_peak_127	IP_HMGB2_20h_vs_In_HMGB2_20h_peak_128	IP_HMGB2_20h_vs_In_HMGB2_20h_peak_129	IP_HMGB2_20h_vs_In_HMGB2_20h_peak_131	IP_HMGB2_20h_vs_In_HMGB2_20h_peak_132	IP_HMGB2_20h_vs_In_HMGB2_20h_peak_135	IP_HMGB2_20h_vs_In_HMGB2_20h_peak_138	IP_HMGB2_20h_vs_In_HMGB2_20h_peak_139	IP_HMGB2_20h_vs_In_HMGB2_20h_peak_142	IP_HMGB2_20h_vs_In_HMGB2_20h_peak_147	IP_HMGB2_20h_vs_In_HMGB2_20h_peak_150	IP_HMGB2_20h_vs_In_HMGB2_20h_peak_162	IP_HMGB2_20h_vs_In_HMGB2_20h_peak_165	IP_HMGB2_20h_vs_In_HMGB2_20h_peak_169	IP_HMGB2_20h_vs_In_HMGB2_20h_peak_173	IP_HMGB2_20h_vs_In_HMGB2_20h_peak_175	IP_HMGB2_20h_vs_In_HMGB2_20h_peak_179	IP_HMGB2_20h_vs_In_HMGB2_20h_peak_18	IP_HMGB2_20h_vs_In_HMGB2_20h_peak_180	IP_HMGB2_20h_vs_In_HMGB2_20h_peak_186	IP_HMGB2_20h_vs_In_HMGB2_20h_peak_187	IP_HMGB2_20h_vs_In_HMGB2_20h_peak_188	IP_HMGB2_20h_vs_In_HMGB2_20h_peak_193	IP_HMGB2_20h_vs_In_HMGB2_20h_peak_2	IP_HMGB2_20h_vs_In_HMGB2_20h_peak_20	IP_HMGB2_20h_vs_In_HMGB2_20h_peak_203	IP_HMGB2_20h_vs_In_HMGB2_20h_peak_207	IP_HMGB2_20h_vs_In_HMGB2_20h_peak_213	IP_HMGB2_20h_vs_In_HMGB2_20h_peak_214	IP_HMGB2_20h_vs_In_HMGB2_20h_peak_223	IP_HMGB2_20h_vs_In_HMGB2_20h_peak_225	IP_HMGB2_20h_vs_In_HMGB2_20h_peak_226	IP_HMGB2_20h_vs_In_HMGB2_20h_peak_227	IP_HMGB2_20h_vs_In_HMGB2_20h_peak_23	IP_HMGB2_20h_vs_In_HMGB2_20h_peak_231	IP_HMGB2_20h_vs_In_HMGB2_20h_peak_232	IP_HMGB2_20h_vs_In_HMGB2_20h_peak_233	IP_HMGB2_20h_vs_In_HMGB2_20h_peak_236	IP_HMGB2_20h_vs_In_HMGB2_20h_peak_239	IP_HMGB2_20h_vs_In_HMGB2_20h_peak_24
Elk1(ETS)/Hela-Elk1-ChIP-Seq(GSE31477)/Homer	257	IP_HMGB2_20h_vs_In_HMGB2_20h_peak_10	IP_HMGB2_20h_vs_In_HMGB2_20h_peak_100	IP_HMGB2_20h_vs_In_HMGB2_20h_peak_103	IP_HMGB2_20h_vs_In_HMGB2_20h_peak_107	IP_HMGB2_20h_vs_In_HMGB2_20h_peak_109	IP_HMGB2_20h_vs_In_HMGB2_20h_peak_110	IP_HMGB2_20h_vs_In_HMGB2_20h_peak_113	IP_HMGB2_20h_vs_In_HMGB2_20h_peak_115	IP_HMGB2_20h_vs_In_HMGB2_20h_peak_12	IP_HMGB2_20h_vs_In_HMGB2_20h_peak_126	IP_HMGB2_20h_vs_In_HMGB2_20h_peak_127	IP_HMGB2_20h_vs_In_HMGB2_20h_peak_128	IP_HMGB2_20h_vs_In_HMGB2_20h_peak_129	IP_HMGB2_20h_vs_In_HMGB2_20h_peak_131	IP_HMGB2_20h_vs_In_HMGB2_20h_peak_138	IP_HMGB2_20h_vs_In_HMGB2_20h_peak_139	IP_HMGB2_20h_vs_In_HMGB2_20h_peak_142	IP_HMGB2_20h_vs_In_HMGB2_20h_peak_146	IP_HMGB2_20h_vs_In_HMGB2_20h_peak_150	IP_HMGB2_20h_vs_In_HMGB2_20h_peak_157	IP_HMGB2_20h_vs_In_HMGB2_20h_peak_158	IP_HMGB2_20h_vs_In_HMGB2_20h_peak_162	IP_HMGB2_20h_vs_In_HMGB2_20h_peak_165	IP_HMGB2_20h_vs_In_HMGB2_20h_peak_169	IP_HMGB2_20h_vs_In_HMGB2_20h_peak_179	IP_HMGB2_20h_vs_In_HMGB2_20h_peak_18	IP_HMGB2_20h_vs_In_HMGB2_20h_peak_180	IP_HMGB2_20h_vs_In_HMGB2_20h_peak_181	IP_HMGB2_20h_vs_In_HMGB2_20h_peak_185	IP_HMGB2_20h_vs_In_HMGB2_20h_peak_187	IP_HMGB2_20h_vs_In_HMGB2_20h_peak_188	IP_HMGB2_20h_vs_In_HMGB2_20h_peak_193	IP_HMGB2_20h_vs_In_HMGB2_20h_peak_2	IP_HMGB2_20h_vs_In_HMGB2_20h_peak_20	IP_HMGB2_20h_vs_In_HMGB2_20h_peak_207	IP_HMGB2_20h_vs_In_HMGB2_20h_peak_210	IP_HMGB2_20h_vs_In_HMGB2_20h_peak_213	IP_HMGB2_20h_vs_In_HMGB2_20h_peak_214	IP_HMGB2_20h_vs_In_HMGB2_20h_peak_226	IP_HMGB2_20h_vs_In_HMGB2_20h_peak_227	IP_HMGB2_20h_vs_In_HMGB2_20h_peak_23	IP_HMGB2_20h_vs_In_HMGB2_20h_peak_231	IP_HMGB2_20h_vs_In_HMGB2_20h_peak_232	IP_HMGB2_20h_vs_In_HMGB2_20h_peak_233	IP_HMGB2_20h_vs_In_HMGB2_20h_peak_236	IP_HMGB2_20h_vs_In_HMGB2_20h_peak_239	IP_HMGB2_20h_vs_In_HMGB2_20h_peak_24	IP_HMGB2_20h_vs_In_HMGB2_20h_peak_242
Elk4(ETS)/Hela-Elk4-ChIP-Seq(GSE31477)/Homer	267	IP_HMGB2_20h_vs_In_HMGB2_20h_peak_100	IP_HMGB2_20h_vs_In_HMGB2_20h_peak_103	IP_HMGB2_20h_vs_In_HMGB2_20h_peak_107	IP_HMGB2_20h_vs_In_HMGB2_20h_peak_108	IP_HMGB2_20h_vs_In_HMGB2_20h_peak_109	IP_HMGB2_20h_vs_In_HMGB2_20h_peak_110	IP_HMGB2_20h_vs_In_HMGB2_20h_peak_111	IP_HMGB2_20h_vs_In_HMGB2_20h_peak_113	IP_HMGB2_20h_vs_In_HMGB2_20h_peak_115	IP_HMGB2_20h_vs_In_HMGB2_20h_peak_118	IP_HMGB2_20h_vs_In_HMGB2_20h_peak_12	IP_HMGB2_20h_vs_In_HMGB2_20h_peak_126	IP_HMGB2_20h_vs_In_HMGB2_20h_peak_127	IP_HMGB2_20h_vs_In_HMGB2_20h_peak_128	IP_HMGB2_20h_vs_In_HMGB2_20h_peak_129	IP_HMGB2_20h_vs_In_HMGB2_20h_peak_131	IP_HMGB2_20h_vs_In_HMGB2_20h_peak_135	IP_HMGB2_20h_vs_In_HMGB2_20h_peak_138	IP_HMGB2_20h_vs_In_HMGB2_20h_peak_139	IP_HMGB2_20h_vs_In_HMGB2_20h_peak_142	IP_HMGB2_20h_vs_In_HMGB2_20h_peak_146	IP_HMGB2_20h_vs_In_HMGB2_20h_peak_148	IP_HMGB2_20h_vs_In_HMGB2_20h_peak_150	IP_HMGB2_20h_vs_In_HMGB2_20h_peak_154	IP_HMGB2_20h_vs_In_HMGB2_20h_peak_155	IP_HMGB2_20h_vs_In_HMGB2_20h_peak_158	IP_HMGB2_20h_vs_In_HMGB2_20h_peak_162	IP_HMGB2_20h_vs_In_HMGB2_20h_peak_165	IP_HMGB2_20h_vs_In_HMGB2_20h_peak_169	IP_HMGB2_20h_vs_In_HMGB2_20h_peak_17	IP_HMGB2_20h_vs_In_HMGB2_20h_peak_18	IP_HMGB2_20h_vs_In_HMGB2_20h_peak_181	IP_HMGB2_20h_vs_In_HMGB2_20h_peak_185	IP_HMGB2_20h_vs_In_HMGB2_20h_peak_188	IP_HMGB2_20h_vs_In_HMGB2_20h_peak_20	IP_HMGB2_20h_vs_In_HMGB2_20h_peak_207	IP_HMGB2_20h_vs_In_HMGB2_20h_peak_21	IP_HMGB2_20h_vs_In_HMGB2_20h_peak_210	IP_HMGB2_20h_vs_In_HMGB2_20h_peak_214	IP_HMGB2_20h_vs_In_HMGB2_20h_peak_226	IP_HMGB2_20h_vs_In_HMGB2_20h_peak_227	IP_HMGB2_20h_vs_In_HMGB2_20h_peak_23	IP_HMGB2_20h_vs_In_HMGB2_20h_peak_231	IP_HMGB2_20h_vs_In_HMGB2_20h_peak_232	IP_HMGB2_20h_vs_In_HMGB2_20h_peak_233	IP_HMGB2_20h_vs_In_HMGB2_20h_peak_236	IP_HMGB2_20h_vs_In_HMGB2_20h_peak_237	IP_HMGB2_20h_vs_In_HMGB2_20h_peak_239
Klf4(Zf)/mES-Klf4-ChIP-Seq(GSE11431)/Homer	178	IP_HMGB2_20h_vs_In_HMGB2_20h_peak_100	IP_HMGB2_20h_vs_In_HMGB2_20h_peak_114	IP_HMGB2_20h_vs_In_HMGB2_20h_peak_115	IP_HMGB2_20h_vs_In_HMGB2_20h_peak_118	IP_HMGB2_20h_vs_In_HMGB2_20h_peak_121	IP_HMGB2_20h_vs_In_HMGB2_20h_peak_122	IP_HMGB2_20h_vs_In_HMGB2_20h_peak_125	IP_HMGB2_20h_vs_In_HMGB2_20h_peak_126	IP_HMGB2_20h_vs_In_HMGB2_20h_peak_127	IP_HMGB2_20h_vs_In_HMGB2_20h_peak_128	IP_HMGB2_20h_vs_In_HMGB2_20h_peak_13	IP_HMGB2_20h_vs_In_HMGB2_20h_peak_130	IP_HMGB2_20h_vs_In_HMGB2_20h_peak_135	IP_HMGB2_20h_vs_In_HMGB2_20h_peak_142	IP_HMGB2_20h_vs_In_HMGB2_20h_peak_145	IP_HMGB2_20h_vs_In_HMGB2_20h_peak_150	IP_HMGB2_20h_vs_In_HMGB2_20h_peak_156	IP_HMGB2_20h_vs_In_HMGB2_20h_peak_16	IP_HMGB2_20h_vs_In_HMGB2_20h_peak_162	IP_HMGB2_20h_vs_In_HMGB2_20h_peak_169	IP_HMGB2_20h_vs_In_HMGB2_20h_peak_170	IP_HMGB2_20h_vs_In_HMGB2_20h_peak_173	IP_HMGB2_20h_vs_In_HMGB2_20h_peak_180	IP_HMGB2_20h_vs_In_HMGB2_20h_peak_182	IP_HMGB2_20h_vs_In_HMGB2_20h_peak_183	IP_HMGB2_20h_vs_In_HMGB2_20h_peak_2	IP_HMGB2_20h_vs_In_HMGB2_20h_peak_20	IP_HMGB2_20h_vs_In_HMGB2_20h_peak_204	IP_HMGB2_20h_vs_In_HMGB2_20h_peak_207	IP_HMGB2_20h_vs_In_HMGB2_20h_peak_212	IP_HMGB2_20h_vs_In_HMGB2_20h_peak_217	IP_HMGB2_20h_vs_In_HMGB2_20h_peak_229	IP_HMGB2_20h_vs_In_HMGB2_20h_peak_236	IP_HMGB2_20h_vs_In_HMGB2_20h_peak_239	IP_HMGB2_20h_vs_In_HMGB2_20h_peak_244	IP_HMGB2_20h_vs_In_HMGB2_20h_peak_252	IP_HMGB2_20h_vs_In_HMGB2_20h_peak_260	IP_HMGB2_20h_vs_In_HMGB2_20h_peak_261	IP_HMGB2_20h_vs_In_HMGB2_20h_peak_271	IP_HMGB2_20h_vs_In_HMGB2_20h_peak_272	IP_HMGB2_20h_vs_In_HMGB2_20h_peak_277	IP_HMGB2_20h_vs_In_HMGB2_20h_peak_278	IP_HMGB2_20h_vs_In_HMGB2_20h_peak_282	IP_HMGB2_20h_vs_In_HMGB2_20h_peak_283	IP_HMGB2_20h_vs_In_HMGB2_20h_peak_29	IP_HMGB2_20h_vs_In_HMGB2_20h_peak_299	IP_HMGB2_20h_vs_In_HMGB2_20h_peak_303	IP_HMGB2_20h_vs_In_HMGB2_20h_peak_304
LIN-39(Homeobox)/cElegans.L3-LIN39-ChIP-Seq(modEncode)/Homer	303	IP_HMGB2_20h_vs_In_HMGB2_20h_peak_1	IP_HMGB2_20h_vs_In_HMGB2_20h_peak_100	IP_HMGB2_20h_vs_In_HMGB2_20h_peak_101	IP_HMGB2_20h_vs_In_HMGB2_20h_peak_103	IP_HMGB2_20h_vs_In_HMGB2_20h_peak_104	IP_HMGB2_20h_vs_In_HMGB2_20h_peak_105	IP_HMGB2_20h_vs_In_HMGB2_20h_peak_106	IP_HMGB2_20h_vs_In_HMGB2_20h_peak_109	IP_HMGB2_20h_vs_In_HMGB2_20h_peak_110	IP_HMGB2_20h_vs_In_HMGB2_20h_peak_113	IP_HMGB2_20h_vs_In_HMGB2_20h_peak_114	IP_HMGB2_20h_vs_In_HMGB2_20h_peak_115	IP_HMGB2_20h_vs_In_HMGB2_20h_peak_117	IP_HMGB2_20h_vs_In_HMGB2_20h_peak_120	IP_HMGB2_20h_vs_In_HMGB2_20h_peak_121	IP_HMGB2_20h_vs_In_HMGB2_20h_peak_123	IP_HMGB2_20h_vs_In_HMGB2_20h_peak_124	IP_HMGB2_20h_vs_In_HMGB2_20h_peak_126	IP_HMGB2_20h_vs_In_HMGB2_20h_peak_127	IP_HMGB2_20h_vs_In_HMGB2_20h_peak_128	IP_HMGB2_20h_vs_In_HMGB2_20h_peak_129	IP_HMGB2_20h_vs_In_HMGB2_20h_peak_130	IP_HMGB2_20h_vs_In_HMGB2_20h_peak_131	IP_HMGB2_20h_vs_In_HMGB2_20h_peak_132	IP_HMGB2_20h_vs_In_HMGB2_20h_peak_133	IP_HMGB2_20h_vs_In_HMGB2_20h_peak_136	IP_HMGB2_20h_vs_In_HMGB2_20h_peak_137	IP_HMGB2_20h_vs_In_HMGB2_20h_peak_142	IP_HMGB2_20h_vs_In_HMGB2_20h_peak_143	IP_HMGB2_20h_vs_In_HMGB2_20h_peak_144	IP_HMGB2_20h_vs_In_HMGB2_20h_peak_145	IP_HMGB2_20h_vs_In_HMGB2_20h_peak_146	IP_HMGB2_20h_vs_In_HMGB2_20h_peak_147	IP_HMGB2_20h_vs_In_HMGB2_20h_peak_149	IP_HMGB2_20h_vs_In_HMGB2_20h_peak_154	IP_HMGB2_20h_vs_In_HMGB2_20h_peak_158	IP_HMGB2_20h_vs_In_HMGB2_20h_peak_171	IP_HMGB2_20h_vs_In_HMGB2_20h_peak_179	IP_HMGB2_20h_vs_In_HMGB2_20h_peak_180	IP_HMGB2_20h_vs_In_HMGB2_20h_peak_181	IP_HMGB2_20h_vs_In_HMGB2_20h_peak_182	IP_HMGB2_20h_vs_In_HMGB2_20h_peak_183	IP_HMGB2_20h_vs_In_HMGB2_20h_peak_185	IP_HMGB2_20h_vs_In_HMGB2_20h_peak_186	IP_HMGB2_20h_vs_In_HMGB2_20h_peak_187	IP_HMGB2_20h_vs_In_HMGB2_20h_peak_188	IP_HMGB2_20h_vs_In_HMGB2_20h_peak_191	IP_HMGB2_20h_vs_In_HMGB2_20h_peak_192
NFY(CCAAT)/Promoter/Homer	324	IP_HMGB2_20h_vs_In_HMGB2_20h_peak_100	IP_HMGB2_20h_vs_In_HMGB2_20h_peak_101	IP_HMGB2_20h_vs_In_HMGB2_20h_peak_102	IP_HMGB2_20h_vs_In_HMGB2_20h_peak_103	IP_HMGB2_20h_vs_In_HMGB2_20h_peak_104	IP_HMGB2_20h_vs_In_HMGB2_20h_peak_105	IP_HMGB2_20h_vs_In_HMGB2_20h_peak_106	IP_HMGB2_20h_vs_In_HMGB2_20h_peak_107	IP_HMGB2_20h_vs_In_HMGB2_20h_peak_108	IP_HMGB2_20h_vs_In_HMGB2_20h_peak_109	IP_HMGB2_20h_vs_In_HMGB2_20h_peak_110	IP_HMGB2_20h_vs_In_HMGB2_20h_peak_113	IP_HMGB2_20h_vs_In_HMGB2_20h_peak_114	IP_HMGB2_20h_vs_In_HMGB2_20h_peak_118	IP_HMGB2_20h_vs_In_HMGB2_20h_peak_121	IP_HMGB2_20h_vs_In_HMGB2_20h_peak_124	IP_HMGB2_20h_vs_In_HMGB2_20h_peak_125	IP_HMGB2_20h_vs_In_HMGB2_20h_peak_126	IP_HMGB2_20h_vs_In_HMGB2_20h_peak_127	IP_HMGB2_20h_vs_In_HMGB2_20h_peak_128	IP_HMGB2_20h_vs_In_HMGB2_20h_peak_129	IP_HMGB2_20h_vs_In_HMGB2_20h_peak_130	IP_HMGB2_20h_vs_In_HMGB2_20h_peak_131	IP_HMGB2_20h_vs_In_HMGB2_20h_peak_134	IP_HMGB2_20h_vs_In_HMGB2_20h_peak_137	IP_HMGB2_20h_vs_In_HMGB2_20h_peak_142	IP_HMGB2_20h_vs_In_HMGB2_20h_peak_143	IP_HMGB2_20h_vs_In_HMGB2_20h_peak_144	IP_HMGB2_20h_vs_In_HMGB2_20h_peak_150	IP_HMGB2_20h_vs_In_HMGB2_20h_peak_154	IP_HMGB2_20h_vs_In_HMGB2_20h_peak_160	IP_HMGB2_20h_vs_In_HMGB2_20h_peak_162	IP_HMGB2_20h_vs_In_HMGB2_20h_peak_163	IP_HMGB2_20h_vs_In_HMGB2_20h_peak_165	IP_HMGB2_20h_vs_In_HMGB2_20h_peak_166	IP_HMGB2_20h_vs_In_HMGB2_20h_peak_169	IP_HMGB2_20h_vs_In_HMGB2_20h_peak_173	IP_HMGB2_20h_vs_In_HMGB2_20h_peak_175	IP_HMGB2_20h_vs_In_HMGB2_20h_peak_180	IP_HMGB2_20h_vs_In_HMGB2_20h_peak_181	IP_HMGB2_20h_vs_In_HMGB2_20h_peak_182	IP_HMGB2_20h_vs_In_HMGB2_20h_peak_185	IP_HMGB2_20h_vs_In_HMGB2_20h_peak_187	IP_HMGB2_20h_vs_In_HMGB2_20h_peak_188	IP_HMGB2_20h_vs_In_HMGB2_20h_peak_19	IP_HMGB2_20h_vs_In_HMGB2_20h_peak_191	IP_HMGB2_20h_vs_In_HMGB2_20h_peak_193	IP_HMGB2_20h_vs_In_HMGB2_20h_peak_198
Nkx2.1(Homeobox)/LungAC-Nkx2.1-ChIP-Seq(GSE43252)/Homer	570	IP_HMGB2_20h_vs_In_HMGB2_20h_peak_1	IP_HMGB2_20h_vs_In_HMGB2_20h_peak_10	IP_HMGB2_20h_vs_In_HMGB2_20h_peak_100	IP_HMGB2_20h_vs_In_HMGB2_20h_peak_101	IP_HMGB2_20h_vs_In_HMGB2_20h_peak_102	IP_HMGB2_20h_vs_In_HMGB2_20h_peak_103	IP_HMGB2_20h_vs_In_HMGB2_20h_peak_104	IP_HMGB2_20h_vs_In_HMGB2_20h_peak_105	IP_HMGB2_20h_vs_In_HMGB2_20h_peak_106	IP_HMGB2_20h_vs_In_HMGB2_20h_peak_107	IP_HMGB2_20h_vs_In_HMGB2_20h_peak_108	IP_HMGB2_20h_vs_In_HMGB2_20h_peak_109	IP_HMGB2_20h_vs_In_HMGB2_20h_peak_110	IP_HMGB2_20h_vs_In_HMGB2_20h_peak_112	IP_HMGB2_20h_vs_In_HMGB2_20h_peak_113	IP_HMGB2_20h_vs_In_HMGB2_20h_peak_114	IP_HMGB2_20h_vs_In_HMGB2_20h_peak_115	IP_HMGB2_20h_vs_In_HMGB2_20h_peak_116	IP_HMGB2_20h_vs_In_HMGB2_20h_peak_117	IP_HMGB2_20h_vs_In_HMGB2_20h_peak_120	IP_HMGB2_20h_vs_In_HMGB2_20h_peak_121	IP_HMGB2_20h_vs_In_HMGB2_20h_peak_122	IP_HMGB2_20h_vs_In_HMGB2_20h_peak_123	IP_HMGB2_20h_vs_In_HMGB2_20h_peak_124	IP_HMGB2_20h_vs_In_HMGB2_20h_peak_125	IP_HMGB2_20h_vs_In_HMGB2_20h_peak_126	IP_HMGB2_20h_vs_In_HMGB2_20h_peak_127	IP_HMGB2_20h_vs_In_HMGB2_20h_peak_128	IP_HMGB2_20h_vs_In_HMGB2_20h_peak_129	IP_HMGB2_20h_vs_In_HMGB2_20h_peak_130	IP_HMGB2_20h_vs_In_HMGB2_20h_peak_131	IP_HMGB2_20h_vs_In_HMGB2_20h_peak_132	IP_HMGB2_20h_vs_In_HMGB2_20h_peak_134	IP_HMGB2_20h_vs_In_HMGB2_20h_peak_135	IP_HMGB2_20h_vs_In_HMGB2_20h_peak_136	IP_HMGB2_20h_vs_In_HMGB2_20h_peak_137	IP_HMGB2_20h_vs_In_HMGB2_20h_peak_14	IP_HMGB2_20h_vs_In_HMGB2_20h_peak_142	IP_HMGB2_20h_vs_In_HMGB2_20h_peak_144	IP_HMGB2_20h_vs_In_HMGB2_20h_peak_145	IP_HMGB2_20h_vs_In_HMGB2_20h_peak_147	IP_HMGB2_20h_vs_In_HMGB2_20h_peak_148	IP_HMGB2_20h_vs_In_HMGB2_20h_peak_149	IP_HMGB2_20h_vs_In_HMGB2_20h_peak_150	IP_HMGB2_20h_vs_In_HMGB2_20h_peak_151	IP_HMGB2_20h_vs_In_HMGB2_20h_peak_152	IP_HMGB2_20h_vs_In_HMGB2_20h_peak_154	IP_HMGB2_20h_vs_In_HMGB2_20h_peak_155
Nkx2.5(Homeobox)/HL1-Nkx2.5.biotin-ChIP-Seq(GSE21529)/Homer	483	IP_HMGB2_20h_vs_In_HMGB2_20h_peak_1	IP_HMGB2_20h_vs_In_HMGB2_20h_peak_10	IP_HMGB2_20h_vs_In_HMGB2_20h_peak_100	IP_HMGB2_20h_vs_In_HMGB2_20h_peak_101	IP_HMGB2_20h_vs_In_HMGB2_20h_peak_102	IP_HMGB2_20h_vs_In_HMGB2_20h_peak_103	IP_HMGB2_20h_vs_In_HMGB2_20h_peak_104	IP_HMGB2_20h_vs_In_HMGB2_20h_peak_105	IP_HMGB2_20h_vs_In_HMGB2_20h_peak_106	IP_HMGB2_20h_vs_In_HMGB2_20h_peak_107	IP_HMGB2_20h_vs_In_HMGB2_20h_peak_108	IP_HMGB2_20h_vs_In_HMGB2_20h_peak_109	IP_HMGB2_20h_vs_In_HMGB2_20h_peak_110	IP_HMGB2_20h_vs_In_HMGB2_20h_peak_112	IP_HMGB2_20h_vs_In_HMGB2_20h_peak_113	IP_HMGB2_20h_vs_In_HMGB2_20h_peak_114	IP_HMGB2_20h_vs_In_HMGB2_20h_peak_115	IP_HMGB2_20h_vs_In_HMGB2_20h_peak_116	IP_HMGB2_20h_vs_In_HMGB2_20h_peak_117	IP_HMGB2_20h_vs_In_HMGB2_20h_peak_118	IP_HMGB2_20h_vs_In_HMGB2_20h_peak_120	IP_HMGB2_20h_vs_In_HMGB2_20h_peak_121	IP_HMGB2_20h_vs_In_HMGB2_20h_peak_122	IP_HMGB2_20h_vs_In_HMGB2_20h_peak_123	IP_HMGB2_20h_vs_In_HMGB2_20h_peak_124	IP_HMGB2_20h_vs_In_HMGB2_20h_peak_125	IP_HMGB2_20h_vs_In_HMGB2_20h_peak_126	IP_HMGB2_20h_vs_In_HMGB2_20h_peak_127	IP_HMGB2_20h_vs_In_HMGB2_20h_peak_128	IP_HMGB2_20h_vs_In_HMGB2_20h_peak_129	IP_HMGB2_20h_vs_In_HMGB2_20h_peak_130	IP_HMGB2_20h_vs_In_HMGB2_20h_peak_131	IP_HMGB2_20h_vs_In_HMGB2_20h_peak_132	IP_HMGB2_20h_vs_In_HMGB2_20h_peak_134	IP_HMGB2_20h_vs_In_HMGB2_20h_peak_135	IP_HMGB2_20h_vs_In_HMGB2_20h_peak_136	IP_HMGB2_20h_vs_In_HMGB2_20h_peak_137	IP_HMGB2_20h_vs_In_HMGB2_20h_peak_14	IP_HMGB2_20h_vs_In_HMGB2_20h_peak_142	IP_HMGB2_20h_vs_In_HMGB2_20h_peak_143	IP_HMGB2_20h_vs_In_HMGB2_20h_peak_144	IP_HMGB2_20h_vs_In_HMGB2_20h_peak_145	IP_HMGB2_20h_vs_In_HMGB2_20h_peak_146	IP_HMGB2_20h_vs_In_HMGB2_20h_peak_147	IP_HMGB2_20h_vs_In_HMGB2_20h_peak_149	IP_HMGB2_20h_vs_In_HMGB2_20h_peak_150	IP_HMGB2_20h_vs_In_HMGB2_20h_peak_154	IP_HMGB2_20h_vs_In_HMGB2_20h_peak_156
RLR1?/SacCer-Promoters/Homer	250	IP_HMGB2_20h_vs_In_HMGB2_20h_peak_100	IP_HMGB2_20h_vs_In_HMGB2_20h_peak_101	IP_HMGB2_20h_vs_In_HMGB2_20h_peak_102	IP_HMGB2_20h_vs_In_HMGB2_20h_peak_104	IP_HMGB2_20h_vs_In_HMGB2_20h_peak_106	IP_HMGB2_20h_vs_In_HMGB2_20h_peak_107	IP_HMGB2_20h_vs_In_HMGB2_20h_peak_108	IP_HMGB2_20h_vs_In_HMGB2_20h_peak_109	IP_HMGB2_20h_vs_In_HMGB2_20h_peak_110	IP_HMGB2_20h_vs_In_HMGB2_20h_peak_113	IP_HMGB2_20h_vs_In_HMGB2_20h_peak_114	IP_HMGB2_20h_vs_In_HMGB2_20h_peak_115	IP_HMGB2_20h_vs_In_HMGB2_20h_peak_118	IP_HMGB2_20h_vs_In_HMGB2_20h_peak_123	IP_HMGB2_20h_vs_In_HMGB2_20h_peak_124	IP_HMGB2_20h_vs_In_HMGB2_20h_peak_125	IP_HMGB2_20h_vs_In_HMGB2_20h_peak_126	IP_HMGB2_20h_vs_In_HMGB2_20h_peak_127	IP_HMGB2_20h_vs_In_HMGB2_20h_peak_128	IP_HMGB2_20h_vs_In_HMGB2_20h_peak_129	IP_HMGB2_20h_vs_In_HMGB2_20h_peak_130	IP_HMGB2_20h_vs_In_HMGB2_20h_peak_131	IP_HMGB2_20h_vs_In_HMGB2_20h_peak_132	IP_HMGB2_20h_vs_In_HMGB2_20h_peak_134	IP_HMGB2_20h_vs_In_HMGB2_20h_peak_136	IP_HMGB2_20h_vs_In_HMGB2_20h_peak_137	IP_HMGB2_20h_vs_In_HMGB2_20h_peak_141	IP_HMGB2_20h_vs_In_HMGB2_20h_peak_142	IP_HMGB2_20h_vs_In_HMGB2_20h_peak_143	IP_HMGB2_20h_vs_In_HMGB2_20h_peak_145	IP_HMGB2_20h_vs_In_HMGB2_20h_peak_154	IP_HMGB2_20h_vs_In_HMGB2_20h_peak_155	IP_HMGB2_20h_vs_In_HMGB2_20h_peak_171	IP_HMGB2_20h_vs_In_HMGB2_20h_peak_174	IP_HMGB2_20h_vs_In_HMGB2_20h_peak_178	IP_HMGB2_20h_vs_In_HMGB2_20h_peak_180	IP_HMGB2_20h_vs_In_HMGB2_20h_peak_181	IP_HMGB2_20h_vs_In_HMGB2_20h_peak_182	IP_HMGB2_20h_vs_In_HMGB2_20h_peak_184	IP_HMGB2_20h_vs_In_HMGB2_20h_peak_185	IP_HMGB2_20h_vs_In_HMGB2_20h_peak_187	IP_HMGB2_20h_vs_In_HMGB2_20h_peak_188	IP_HMGB2_20h_vs_In_HMGB2_20h_peak_190	IP_HMGB2_20h_vs_In_HMGB2_20h_peak_192	IP_HMGB2_20h_vs_In_HMGB2_20h_peak_193	IP_HMGB2_20h_vs_In_HMGB2_20h_peak_196	IP_HMGB2_20h_vs_In_HMGB2_20h_peak_199	IP_HMGB2_20h_vs_In_HMGB2_20h_peak_209
Reverb(NR),DR2/RAW-Reverba.biotin-ChIP-Seq(GSE45914)/Homer	49	IP_HMGB2_20h_vs_In_HMGB2_20h_peak_101	IP_HMGB2_20h_vs_In_HMGB2_20h_peak_110	IP_HMGB2_20h_vs_In_HMGB2_20h_peak_115	IP_HMGB2_20h_vs_In_HMGB2_20h_peak_116	IP_HMGB2_20h_vs_In_HMGB2_20h_peak_121	IP_HMGB2_20h_vs_In_HMGB2_20h_peak_126	IP_HMGB2_20h_vs_In_HMGB2_20h_peak_127	IP_HMGB2_20h_vs_In_HMGB2_20h_peak_129	IP_HMGB2_20h_vs_In_HMGB2_20h_peak_142	IP_HMGB2_20h_vs_In_HMGB2_20h_peak_154	IP_HMGB2_20h_vs_In_HMGB2_20h_peak_168	IP_HMGB2_20h_vs_In_HMGB2_20h_peak_206	IP_HMGB2_20h_vs_In_HMGB2_20h_peak_234	IP_HMGB2_20h_vs_In_HMGB2_20h_peak_236	IP_HMGB2_20h_vs_In_HMGB2_20h_peak_250	IP_HMGB2_20h_vs_In_HMGB2_20h_peak_254	IP_HMGB2_20h_vs_In_HMGB2_20h_peak_296	IP_HMGB2_20h_vs_In_HMGB2_20h_peak_31	IP_HMGB2_20h_vs_In_HMGB2_20h_peak_32	IP_HMGB2_20h_vs_In_HMGB2_20h_peak_320	IP_HMGB2_20h_vs_In_HMGB2_20h_peak_325	IP_HMGB2_20h_vs_In_HMGB2_20h_peak_34	IP_HMGB2_20h_vs_In_HMGB2_20h_peak_35	IP_HMGB2_20h_vs_In_HMGB2_20h_peak_394	IP_HMGB2_20h_vs_In_HMGB2_20h_peak_426	IP_HMGB2_20h_vs_In_HMGB2_20h_peak_441	IP_HMGB2_20h_vs_In_HMGB2_20h_peak_46	IP_HMGB2_20h_vs_In_HMGB2_20h_peak_472	IP_HMGB2_20h_vs_In_HMGB2_20h_peak_475	IP_HMGB2_20h_vs_In_HMGB2_20h_peak_477	IP_HMGB2_20h_vs_In_HMGB2_20h_peak_525	IP_HMGB2_20h_vs_In_HMGB2_20h_peak_539	IP_HMGB2_20h_vs_In_HMGB2_20h_peak_567	IP_HMGB2_20h_vs_In_HMGB2_20h_peak_580	IP_HMGB2_20h_vs_In_HMGB2_20h_peak_585	IP_HMGB2_20h_vs_In_HMGB2_20h_peak_599	IP_HMGB2_20h_vs_In_HMGB2_20h_peak_640	IP_HMGB2_20h_vs_In_HMGB2_20h_peak_646	IP_HMGB2_20h_vs_In_HMGB2_20h_peak_680	IP_HMGB2_20h_vs_In_HMGB2_20h_peak_69	IP_HMGB2_20h_vs_In_HMGB2_20h_peak_692	IP_HMGB2_20h_vs_In_HMGB2_20h_peak_698	IP_HMGB2_20h_vs_In_HMGB2_20h_peak_771	IP_HMGB2_20h_vs_In_HMGB2_20h_peak_772	IP_HMGB2_20h_vs_In_HMGB2_20h_peak_788	IP_HMGB2_20h_vs_In_HMGB2_20h_peak_847	IP_HMGB2_20h_vs_In_HMGB2_20h_peak_853	IP_HMGB2_20h_vs_In_HMGB2_20h_peak_894
TATA-Box(TBP)/Promoter/Homer	377	IP_HMGB2_20h_vs_In_HMGB2_20h_peak_100	IP_HMGB2_20h_vs_In_HMGB2_20h_peak_101	IP_HMGB2_20h_vs_In_HMGB2_20h_peak_102	IP_HMGB2_20h_vs_In_HMGB2_20h_peak_103	IP_HMGB2_20h_vs_In_HMGB2_20h_peak_104	IP_HMGB2_20h_vs_In_HMGB2_20h_peak_105	IP_HMGB2_20h_vs_In_HMGB2_20h_peak_106	IP_HMGB2_20h_vs_In_HMGB2_20h_peak_108	IP_HMGB2_20h_vs_In_HMGB2_20h_peak_109	IP_HMGB2_20h_vs_In_HMGB2_20h_peak_11	IP_HMGB2_20h_vs_In_HMGB2_20h_peak_110	IP_HMGB2_20h_vs_In_HMGB2_20h_peak_111	IP_HMGB2_20h_vs_In_HMGB2_20h_peak_113	IP_HMGB2_20h_vs_In_HMGB2_20h_peak_114	IP_HMGB2_20h_vs_In_HMGB2_20h_peak_115	IP_HMGB2_20h_vs_In_HMGB2_20h_peak_117	IP_HMGB2_20h_vs_In_HMGB2_20h_peak_118	IP_HMGB2_20h_vs_In_HMGB2_20h_peak_120	IP_HMGB2_20h_vs_In_HMGB2_20h_peak_121	IP_HMGB2_20h_vs_In_HMGB2_20h_peak_122	IP_HMGB2_20h_vs_In_HMGB2_20h_peak_123	IP_HMGB2_20h_vs_In_HMGB2_20h_peak_124	IP_HMGB2_20h_vs_In_HMGB2_20h_peak_125	IP_HMGB2_20h_vs_In_HMGB2_20h_peak_126	IP_HMGB2_20h_vs_In_HMGB2_20h_peak_127	IP_HMGB2_20h_vs_In_HMGB2_20h_peak_128	IP_HMGB2_20h_vs_In_HMGB2_20h_peak_129	IP_HMGB2_20h_vs_In_HMGB2_20h_peak_130	IP_HMGB2_20h_vs_In_HMGB2_20h_peak_131	IP_HMGB2_20h_vs_In_HMGB2_20h_peak_132	IP_HMGB2_20h_vs_In_HMGB2_20h_peak_134	IP_HMGB2_20h_vs_In_HMGB2_20h_peak_135	IP_HMGB2_20h_vs_In_HMGB2_20h_peak_136	IP_HMGB2_20h_vs_In_HMGB2_20h_peak_138	IP_HMGB2_20h_vs_In_HMGB2_20h_peak_142	IP_HMGB2_20h_vs_In_HMGB2_20h_peak_143	IP_HMGB2_20h_vs_In_HMGB2_20h_peak_144	IP_HMGB2_20h_vs_In_HMGB2_20h_peak_145	IP_HMGB2_20h_vs_In_HMGB2_20h_peak_146	IP_HMGB2_20h_vs_In_HMGB2_20h_peak_147	IP_HMGB2_20h_vs_In_HMGB2_20h_peak_149	IP_HMGB2_20h_vs_In_HMGB2_20h_peak_152	IP_HMGB2_20h_vs_In_HMGB2_20h_peak_153	IP_HMGB2_20h_vs_In_HMGB2_20h_peak_154	IP_HMGB2_20h_vs_In_HMGB2_20h_peak_155	IP_HMGB2_20h_vs_In_HMGB2_20h_peak_156	IP_HMGB2_20h_vs_In_HMGB2_20h_peak_158	IP_HMGB2_20h_vs_In_HMGB2_20h_peak_16
Unknown6/Drosophila-Promoters/Homer	252	IP_HMGB2_20h_vs_In_HMGB2_20h_peak_100	IP_HMGB2_20h_vs_In_HMGB2_20h_peak_102	IP_HMGB2_20h_vs_In_HMGB2_20h_peak_103	IP_HMGB2_20h_vs_In_HMGB2_20h_peak_104	IP_HMGB2_20h_vs_In_HMGB2_20h_peak_106	IP_HMGB2_20h_vs_In_HMGB2_20h_peak_107	IP_HMGB2_20h_vs_In_HMGB2_20h_peak_109	IP_HMGB2_20h_vs_In_HMGB2_20h_peak_11	IP_HMGB2_20h_vs_In_HMGB2_20h_peak_110	IP_HMGB2_20h_vs_In_HMGB2_20h_peak_113	IP_HMGB2_20h_vs_In_HMGB2_20h_peak_114	IP_HMGB2_20h_vs_In_HMGB2_20h_peak_115	IP_HMGB2_20h_vs_In_HMGB2_20h_peak_12	IP_HMGB2_20h_vs_In_HMGB2_20h_peak_120	IP_HMGB2_20h_vs_In_HMGB2_20h_peak_121	IP_HMGB2_20h_vs_In_HMGB2_20h_peak_124	IP_HMGB2_20h_vs_In_HMGB2_20h_peak_125	IP_HMGB2_20h_vs_In_HMGB2_20h_peak_126	IP_HMGB2_20h_vs_In_HMGB2_20h_peak_127	IP_HMGB2_20h_vs_In_HMGB2_20h_peak_128	IP_HMGB2_20h_vs_In_HMGB2_20h_peak_129	IP_HMGB2_20h_vs_In_HMGB2_20h_peak_130	IP_HMGB2_20h_vs_In_HMGB2_20h_peak_132	IP_HMGB2_20h_vs_In_HMGB2_20h_peak_133	IP_HMGB2_20h_vs_In_HMGB2_20h_peak_134	IP_HMGB2_20h_vs_In_HMGB2_20h_peak_135	IP_HMGB2_20h_vs_In_HMGB2_20h_peak_136	IP_HMGB2_20h_vs_In_HMGB2_20h_peak_137	IP_HMGB2_20h_vs_In_HMGB2_20h_peak_139	IP_HMGB2_20h_vs_In_HMGB2_20h_peak_142	IP_HMGB2_20h_vs_In_HMGB2_20h_peak_143	IP_HMGB2_20h_vs_In_HMGB2_20h_peak_144	IP_HMGB2_20h_vs_In_HMGB2_20h_peak_145	IP_HMGB2_20h_vs_In_HMGB2_20h_peak_146	IP_HMGB2_20h_vs_In_HMGB2_20h_peak_147	IP_HMGB2_20h_vs_In_HMGB2_20h_peak_149	IP_HMGB2_20h_vs_In_HMGB2_20h_peak_154	IP_HMGB2_20h_vs_In_HMGB2_20h_peak_158	IP_HMGB2_20h_vs_In_HMGB2_20h_peak_179	IP_HMGB2_20h_vs_In_HMGB2_20h_peak_180	IP_HMGB2_20h_vs_In_HMGB2_20h_peak_181	IP_HMGB2_20h_vs_In_HMGB2_20h_peak_182	IP_HMGB2_20h_vs_In_HMGB2_20h_peak_183	IP_HMGB2_20h_vs_In_HMGB2_20h_peak_184	IP_HMGB2_20h_vs_In_HMGB2_20h_peak_187	IP_HMGB2_20h_vs_In_HMGB2_20h_peak_190	IP_HMGB2_20h_vs_In_HMGB2_20h_peak_191	IP_HMGB2_20h_vs_In_HMGB2_20h_peak_192
YY1(Zf)/Promoter/Homer	63	IP_HMGB2_20h_vs_In_HMGB2_20h_peak_12	IP_HMGB2_20h_vs_In_HMGB2_20h_peak_129	IP_HMGB2_20h_vs_In_HMGB2_20h_peak_17	IP_HMGB2_20h_vs_In_HMGB2_20h_peak_185	IP_HMGB2_20h_vs_In_HMGB2_20h_peak_194	IP_HMGB2_20h_vs_In_HMGB2_20h_peak_198	IP_HMGB2_20h_vs_In_HMGB2_20h_peak_20	IP_HMGB2_20h_vs_In_HMGB2_20h_peak_231	IP_HMGB2_20h_vs_In_HMGB2_20h_peak_237	IP_HMGB2_20h_vs_In_HMGB2_20h_peak_243	IP_HMGB2_20h_vs_In_HMGB2_20h_peak_248	IP_HMGB2_20h_vs_In_HMGB2_20h_peak_261	IP_HMGB2_20h_vs_In_HMGB2_20h_peak_280	IP_HMGB2_20h_vs_In_HMGB2_20h_peak_311	IP_HMGB2_20h_vs_In_HMGB2_20h_peak_312	IP_HMGB2_20h_vs_In_HMGB2_20h_peak_318	IP_HMGB2_20h_vs_In_HMGB2_20h_peak_32	IP_HMGB2_20h_vs_In_HMGB2_20h_peak_355	IP_HMGB2_20h_vs_In_HMGB2_20h_peak_362	IP_HMGB2_20h_vs_In_HMGB2_20h_peak_384	IP_HMGB2_20h_vs_In_HMGB2_20h_peak_389	IP_HMGB2_20h_vs_In_HMGB2_20h_peak_395	IP_HMGB2_20h_vs_In_HMGB2_20h_peak_399	IP_HMGB2_20h_vs_In_HMGB2_20h_peak_408	IP_HMGB2_20h_vs_In_HMGB2_20h_peak_426	IP_HMGB2_20h_vs_In_HMGB2_20h_peak_442	IP_HMGB2_20h_vs_In_HMGB2_20h_peak_472	IP_HMGB2_20h_vs_In_HMGB2_20h_peak_475	IP_HMGB2_20h_vs_In_HMGB2_20h_peak_476	IP_HMGB2_20h_vs_In_HMGB2_20h_peak_477	IP_HMGB2_20h_vs_In_HMGB2_20h_peak_488	IP_HMGB2_20h_vs_In_HMGB2_20h_peak_50	IP_HMGB2_20h_vs_In_HMGB2_20h_peak_511	IP_HMGB2_20h_vs_In_HMGB2_20h_peak_513	IP_HMGB2_20h_vs_In_HMGB2_20h_peak_542	IP_HMGB2_20h_vs_In_HMGB2_20h_peak_547	IP_HMGB2_20h_vs_In_HMGB2_20h_peak_656	IP_HMGB2_20h_vs_In_HMGB2_20h_peak_681	IP_HMGB2_20h_vs_In_HMGB2_20h_peak_685	IP_HMGB2_20h_vs_In_HMGB2_20h_peak_690	IP_HMGB2_20h_vs_In_HMGB2_20h_peak_703	IP_HMGB2_20h_vs_In_HMGB2_20h_peak_706	IP_HMGB2_20h_vs_In_HMGB2_20h_peak_707	IP_HMGB2_20h_vs_In_HMGB2_20h_peak_721	IP_HMGB2_20h_vs_In_HMGB2_20h_peak_734	IP_HMGB2_20h_vs_In_HMGB2_20h_peak_750	IP_HMGB2_20h_vs_In_HMGB2_20h_peak_760	IP_HMGB2_20h_vs_In_HMGB2_20h_peak_763
ZNF519(Zf)/HEK293-ZNF519.GFP-ChIP-Seq(GSE58341)/Homer	127	IP_HMGB2_20h_vs_In_HMGB2_20h_peak_100	IP_HMGB2_20h_vs_In_HMGB2_20h_peak_104	IP_HMGB2_20h_vs_In_HMGB2_20h_peak_114	IP_HMGB2_20h_vs_In_HMGB2_20h_peak_126	IP_HMGB2_20h_vs_In_HMGB2_20h_peak_127	IP_HMGB2_20h_vs_In_HMGB2_20h_peak_128	IP_HMGB2_20h_vs_In_HMGB2_20h_peak_130	IP_HMGB2_20h_vs_In_HMGB2_20h_peak_136	IP_HMGB2_20h_vs_In_HMGB2_20h_peak_14	IP_HMGB2_20h_vs_In_HMGB2_20h_peak_142	IP_HMGB2_20h_vs_In_HMGB2_20h_peak_144	IP_HMGB2_20h_vs_In_HMGB2_20h_peak_15	IP_HMGB2_20h_vs_In_HMGB2_20h_peak_164	IP_HMGB2_20h_vs_In_HMGB2_20h_peak_17	IP_HMGB2_20h_vs_In_HMGB2_20h_peak_179	IP_HMGB2_20h_vs_In_HMGB2_20h_peak_187	IP_HMGB2_20h_vs_In_HMGB2_20h_peak_193	IP_HMGB2_20h_vs_In_HMGB2_20h_peak_205	IP_HMGB2_20h_vs_In_HMGB2_20h_peak_216	IP_HMGB2_20h_vs_In_HMGB2_20h_peak_23	IP_HMGB2_20h_vs_In_HMGB2_20h_peak_231	IP_HMGB2_20h_vs_In_HMGB2_20h_peak_238	IP_HMGB2_20h_vs_In_HMGB2_20h_peak_254	IP_HMGB2_20h_vs_In_HMGB2_20h_peak_269	IP_HMGB2_20h_vs_In_HMGB2_20h_peak_270	IP_HMGB2_20h_vs_In_HMGB2_20h_peak_280	IP_HMGB2_20h_vs_In_HMGB2_20h_peak_285	IP_HMGB2_20h_vs_In_HMGB2_20h_peak_312	IP_HMGB2_20h_vs_In_HMGB2_20h_peak_319	IP_HMGB2_20h_vs_In_HMGB2_20h_peak_32	IP_HMGB2_20h_vs_In_HMGB2_20h_peak_323	IP_HMGB2_20h_vs_In_HMGB2_20h_peak_339	IP_HMGB2_20h_vs_In_HMGB2_20h_peak_34	IP_HMGB2_20h_vs_In_HMGB2_20h_peak_345	IP_HMGB2_20h_vs_In_HMGB2_20h_peak_346	IP_HMGB2_20h_vs_In_HMGB2_20h_peak_347	IP_HMGB2_20h_vs_In_HMGB2_20h_peak_35	IP_HMGB2_20h_vs_In_HMGB2_20h_peak_355	IP_HMGB2_20h_vs_In_HMGB2_20h_peak_358	IP_HMGB2_20h_vs_In_HMGB2_20h_peak_362	IP_HMGB2_20h_vs_In_HMGB2_20h_peak_37	IP_HMGB2_20h_vs_In_HMGB2_20h_peak_378	IP_HMGB2_20h_vs_In_HMGB2_20h_peak_380	IP_HMGB2_20h_vs_In_HMGB2_20h_peak_401	IP_HMGB2_20h_vs_In_HMGB2_20h_peak_403	IP_HMGB2_20h_vs_In_HMGB2_20h_peak_406	IP_HMGB2_20h_vs_In_HMGB2_20h_peak_416	IP_HMGB2_20h_vs_In_HMGB2_20h_peak_417
Znf263(Zf)/K562-Znf263-ChIP-Seq(GSE31477)/Homer	509	IP_HMGB2_20h_vs_In_HMGB2_20h_peak_100	IP_HMGB2_20h_vs_In_HMGB2_20h_peak_101	IP_HMGB2_20h_vs_In_HMGB2_20h_peak_102	IP_HMGB2_20h_vs_In_HMGB2_20h_peak_103	IP_HMGB2_20h_vs_In_HMGB2_20h_peak_104	IP_HMGB2_20h_vs_In_HMGB2_20h_peak_105	IP_HMGB2_20h_vs_In_HMGB2_20h_peak_106	IP_HMGB2_20h_vs_In_HMGB2_20h_peak_107	IP_HMGB2_20h_vs_In_HMGB2_20h_peak_108	IP_HMGB2_20h_vs_In_HMGB2_20h_peak_109	IP_HMGB2_20h_vs_In_HMGB2_20h_peak_110	IP_HMGB2_20h_vs_In_HMGB2_20h_peak_112	IP_HMGB2_20h_vs_In_HMGB2_20h_peak_113	IP_HMGB2_20h_vs_In_HMGB2_20h_peak_114	IP_HMGB2_20h_vs_In_HMGB2_20h_peak_115	IP_HMGB2_20h_vs_In_HMGB2_20h_peak_116	IP_HMGB2_20h_vs_In_HMGB2_20h_peak_12	IP_HMGB2_20h_vs_In_HMGB2_20h_peak_120	IP_HMGB2_20h_vs_In_HMGB2_20h_peak_121	IP_HMGB2_20h_vs_In_HMGB2_20h_peak_122	IP_HMGB2_20h_vs_In_HMGB2_20h_peak_124	IP_HMGB2_20h_vs_In_HMGB2_20h_peak_125	IP_HMGB2_20h_vs_In_HMGB2_20h_peak_126	IP_HMGB2_20h_vs_In_HMGB2_20h_peak_127	IP_HMGB2_20h_vs_In_HMGB2_20h_peak_128	IP_HMGB2_20h_vs_In_HMGB2_20h_peak_129	IP_HMGB2_20h_vs_In_HMGB2_20h_peak_13	IP_HMGB2_20h_vs_In_HMGB2_20h_peak_130	IP_HMGB2_20h_vs_In_HMGB2_20h_peak_131	IP_HMGB2_20h_vs_In_HMGB2_20h_peak_135	IP_HMGB2_20h_vs_In_HMGB2_20h_peak_136	IP_HMGB2_20h_vs_In_HMGB2_20h_peak_137	IP_HMGB2_20h_vs_In_HMGB2_20h_peak_138	IP_HMGB2_20h_vs_In_HMGB2_20h_peak_14	IP_HMGB2_20h_vs_In_HMGB2_20h_peak_140	IP_HMGB2_20h_vs_In_HMGB2_20h_peak_142	IP_HMGB2_20h_vs_In_HMGB2_20h_peak_144	IP_HMGB2_20h_vs_In_HMGB2_20h_peak_145	IP_HMGB2_20h_vs_In_HMGB2_20h_peak_146	IP_HMGB2_20h_vs_In_HMGB2_20h_peak_148	IP_HMGB2_20h_vs_In_HMGB2_20h_peak_15	IP_HMGB2_20h_vs_In_HMGB2_20h_peak_150	IP_HMGB2_20h_vs_In_HMGB2_20h_peak_152	IP_HMGB2_20h_vs_In_HMGB2_20h_peak_153	IP_HMGB2_20h_vs_In_HMGB2_20h_peak_154	IP_HMGB2_20h_vs_In_HMGB2_20h_peak_155	IP_HMGB2_20h_vs_In_HMGB2_20h_peak_156	IP_HMGB2_20h_vs_In_HMGB2_20h_peak_157
bZIP:IRF(bZIP,IRF)/Th17-BatF-ChIP-Seq(GSE39756)/Homer	170	IP_HMGB2_20h_vs_In_HMGB2_20h_peak_1	IP_HMGB2_20h_vs_In_HMGB2_20h_peak_100	IP_HMGB2_20h_vs_In_HMGB2_20h_peak_103	IP_HMGB2_20h_vs_In_HMGB2_20h_peak_104	IP_HMGB2_20h_vs_In_HMGB2_20h_peak_106	IP_HMGB2_20h_vs_In_HMGB2_20h_peak_108	IP_HMGB2_20h_vs_In_HMGB2_20h_peak_109	IP_HMGB2_20h_vs_In_HMGB2_20h_peak_110	IP_HMGB2_20h_vs_In_HMGB2_20h_peak_114	IP_HMGB2_20h_vs_In_HMGB2_20h_peak_115	IP_HMGB2_20h_vs_In_HMGB2_20h_peak_118	IP_HMGB2_20h_vs_In_HMGB2_20h_peak_124	IP_HMGB2_20h_vs_In_HMGB2_20h_peak_125	IP_HMGB2_20h_vs_In_HMGB2_20h_peak_126	IP_HMGB2_20h_vs_In_HMGB2_20h_peak_127	IP_HMGB2_20h_vs_In_HMGB2_20h_peak_129	IP_HMGB2_20h_vs_In_HMGB2_20h_peak_130	IP_HMGB2_20h_vs_In_HMGB2_20h_peak_131	IP_HMGB2_20h_vs_In_HMGB2_20h_peak_133	IP_HMGB2_20h_vs_In_HMGB2_20h_peak_135	IP_HMGB2_20h_vs_In_HMGB2_20h_peak_137	IP_HMGB2_20h_vs_In_HMGB2_20h_peak_143	IP_HMGB2_20h_vs_In_HMGB2_20h_peak_144	IP_HMGB2_20h_vs_In_HMGB2_20h_peak_146	IP_HMGB2_20h_vs_In_HMGB2_20h_peak_155	IP_HMGB2_20h_vs_In_HMGB2_20h_peak_180	IP_HMGB2_20h_vs_In_HMGB2_20h_peak_181	IP_HMGB2_20h_vs_In_HMGB2_20h_peak_182	IP_HMGB2_20h_vs_In_HMGB2_20h_peak_183	IP_HMGB2_20h_vs_In_HMGB2_20h_peak_184	IP_HMGB2_20h_vs_In_HMGB2_20h_peak_187	IP_HMGB2_20h_vs_In_HMGB2_20h_peak_190	IP_HMGB2_20h_vs_In_HMGB2_20h_peak_192	IP_HMGB2_20h_vs_In_HMGB2_20h_peak_193	IP_HMGB2_20h_vs_In_HMGB2_20h_peak_196	IP_HMGB2_20h_vs_In_HMGB2_20h_peak_22	IP_HMGB2_20h_vs_In_HMGB2_20h_peak_237	IP_HMGB2_20h_vs_In_HMGB2_20h_peak_252	IP_HMGB2_20h_vs_In_HMGB2_20h_peak_266	IP_HMGB2_20h_vs_In_HMGB2_20h_peak_271	IP_HMGB2_20h_vs_In_HMGB2_20h_peak_278	IP_HMGB2_20h_vs_In_HMGB2_20h_peak_279	IP_HMGB2_20h_vs_In_HMGB2_20h_peak_280	IP_HMGB2_20h_vs_In_HMGB2_20h_peak_287	IP_HMGB2_20h_vs_In_HMGB2_20h_peak_288	IP_HMGB2_20h_vs_In_HMGB2_20h_peak_290	IP_HMGB2_20h_vs_In_HMGB2_20h_peak_304	IP_HMGB2_20h_vs_In_HMGB2_20h_peak_309
[truncated: 206 more columns]
