# Supplementary material for: HMGB2 orchestrates mitotic clonal expansion by binding to the promoter of C/EBPβ to facilitate adipogenesis
Source: Cell Death Dis. 2021 Jul 2;12(7):666. doi: 10.1038/s41419-021-03959-3 (PMC8253743; doi:10.1038/s41419-021-03959-3)
Supplement: Supplementary file 12 — Dataset 4 [file 41419_2021_3959_MOESM12_ESM.xls]

Gene	GO
2410141K09Rik	6;GO:0003676,molecular_function nucleic acid binding;GO:0003700,molecular_function DNA-binding transcription factor activity;GO:0005575,cellular_component cellular_component;GO:0005622,cellular_component intracellular;GO:0006355,biological_process regulation of transcription, DNA-templated;GO:0046872,molecular_function metal ion binding
3110070M22Rik	3;GO:0003674,molecular_function molecular_function;GO:0005575,cellular_component cellular_component;GO:0008150,biological_process biological_process
4930449I24Rik	6;GO:0003674,molecular_function molecular_function;GO:0005085,molecular_function guanyl-nucleotide exchange factor activity;GO:0005575,cellular_component cellular_component;GO:0005622,cellular_component intracellular;GO:0007264,biological_process small GTPase mediated signal transduction;GO:0008150,biological_process biological_process
4930467E23Rik	3;GO:0003674,molecular_function molecular_function;GO:0005575,cellular_component cellular_component;GO:0008150,biological_process biological_process
4930572O03Rik	3;GO:0003674,molecular_function molecular_function;GO:0005575,cellular_component cellular_component;GO:0008150,biological_process biological_process
4931408C20Rik	5;GO:0003674,molecular_function molecular_function;GO:0005575,cellular_component cellular_component;GO:0008150,biological_process biological_process;GO:0016020,cellular_component membrane;GO:0016021,cellular_component integral component of membrane
9930021J03Rik	3;GO:0003674,molecular_function molecular_function;GO:0005575,cellular_component cellular_component;GO:0008150,biological_process biological_process
Abca4	19;GO:0000166,molecular_function nucleotide binding;GO:0001750,cellular_component photoreceptor outer segment;GO:0004012,molecular_function phospholipid-translocating ATPase activity;GO:0005524,molecular_function ATP binding;GO:0005548,molecular_function phospholipid transporter activity;GO:0005887,cellular_component integral component of plasma membrane;GO:0006649,biological_process phospholipid…
Abcc5	11;GO:0000166,molecular_function nucleotide binding;GO:0005524,molecular_function ATP binding;GO:0005887,cellular_component integral component of plasma membrane;GO:0008514,molecular_function organic anion transmembrane transporter activity;GO:0015711,biological_process organic anion transport;GO:0016020,cellular_component membrane;GO:0016021,cellular_component integral component of membrane;GO:0…
Abl1	139;GO:0000166,molecular_function nucleotide binding;GO:0000287,molecular_function magnesium ion binding;GO:0001726,cellular_component ruffle;GO:0001784,molecular_function phosphotyrosine residue binding;GO:0001843,biological_process neural tube closure;GO:0001922,biological_process B-1 B cell homeostasis;GO:0001934,biological_process positive regulation of protein phosphorylation;GO:0002322,biol…
Abra	15;GO:0000060,biological_process protein import into nucleus, translocation;GO:0003779,molecular_function actin binding;GO:0005737,cellular_component cytoplasm;GO:0005856,cellular_component cytoskeleton;GO:0005886,cellular_component plasma membrane;GO:0006351,biological_process transcription, DNA-templated;GO:0006355,biological_process regulation of transcription, DNA-templated;GO:0015031,biologi…
Actb	43;GO:0000166,molecular_function nucleotide binding;GO:0001725,cellular_component stress fiber;GO:0002102,cellular_component podosome;GO:0005515,molecular_function protein binding;GO:0005524,molecular_function ATP binding;GO:0005634,cellular_component nucleus;GO:0005737,cellular_component cytoplasm;GO:0005829,cellular_component cytosol;GO:0005856,cellular_component cytoskeleton;GO:0005886,cellula…
Actg1	26;GO:0000166,molecular_function nucleotide binding;GO:0005200,molecular_function structural constituent of cytoskeleton;GO:0005515,molecular_function protein binding;GO:0005522,molecular_function profilin binding;GO:0005524,molecular_function ATP binding;GO:0005737,cellular_component cytoplasm;GO:0005829,cellular_component cytosol;GO:0005856,cellular_component cytoskeleton;GO:0005884,cellular_co…
Actr3	58;GO:0000139,cellular_component Golgi membrane;GO:0000166,molecular_function nucleotide binding;GO:0001726,cellular_component ruffle;GO:0002102,cellular_component podosome;GO:0003779,molecular_function actin binding;GO:0005200,molecular_function structural constituent of cytoskeleton;GO:0005515,molecular_function protein binding;GO:0005524,molecular_function ATP binding;GO:0005737,cellular_compo…
Adamts1	21;GO:0001542,biological_process ovulation from ovarian follicle;GO:0001822,biological_process kidney development;GO:0004222,molecular_function metalloendopeptidase activity;GO:0005515,molecular_function protein binding;GO:0005576,cellular_component extracellular region;GO:0005604,cellular_component basement membrane;GO:0006508,biological_process proteolysis;GO:0008201,molecular_function heparin …
Adamts18	10;GO:0001654,biological_process eye development;GO:0003674,molecular_function molecular_function;GO:0004222,molecular_function metalloendopeptidase activity;GO:0005576,cellular_component extracellular region;GO:0006508,biological_process proteolysis;GO:0008233,molecular_function peptidase activity;GO:0008237,molecular_function metallopeptidase activity;GO:0016787,molecular_function hydrolase act…
Add3	16;GO:0000794,cellular_component condensed nuclear chromosome;GO:0003779,molecular_function actin binding;GO:0005080,molecular_function protein kinase C binding;GO:0005198,molecular_function structural molecule activity;GO:0005516,molecular_function calmodulin binding;GO:0005654,cellular_component nucleoplasm;GO:0005737,cellular_component cytoplasm;GO:0005856,cellular_component cytoskeleton;GO:00…
Adprh	15;GO:0000287,molecular_function magnesium ion binding;GO:0003875,molecular_function ADP-ribosylarginine hydrolase activity;GO:0005096,molecular_function GTPase activator activity;GO:0005622,cellular_component intracellular;GO:0006464,biological_process cellular protein modification process;GO:0006886,biological_process intracellular protein transport;GO:0012505,cellular_component endomembrane sy…
Agfg1	15;GO:0001675,biological_process acrosome assembly;GO:0003677,molecular_function DNA binding;GO:0005096,molecular_function GTPase activator activity;GO:0005634,cellular_component nucleus;GO:0007275,biological_process multicellular organism development;GO:0007283,biological_process spermatogenesis;GO:0007289,biological_process spermatid nucleus differentiation;GO:0030154,biological_process cell di…
Agtpbp1	28;GO:0001754,biological_process eye photoreceptor cell differentiation;GO:0004180,molecular_function carboxypeptidase activity;GO:0004181,molecular_function metallocarboxypeptidase activity;GO:0005515,molecular_function protein binding;GO:0005634,cellular_component nucleus;GO:0005730,cellular_component nucleolus;GO:0005737,cellular_component cytoplasm;GO:0005739,cellular_component mitochondrion;…
Ahnak	18;GO:0005634,cellular_component nucleus;GO:0005737,cellular_component cytoplasm;GO:0005829,cellular_component cytosol;GO:0005886,cellular_component plasma membrane;GO:0005911,cellular_component cell-cell junction;GO:0015629,cellular_component actin cytoskeleton;GO:0030315,cellular_component T-tubule;GO:0031982,cellular_component vesicle;GO:0042383,cellular_component sarcolemma;GO:0043034,cellula…
Angel2	5;GO:0003730,molecular_function mRNA 3'-UTR binding;GO:0005737,cellular_component cytoplasm;GO:0015030,cellular_component Cajal body;GO:0045930,biological_process negative regulation of mitotic cell cycle;GO:0070935,biological_process 3'-UTR-mediated mRNA stabilization
Apba2	12;GO:0001540,molecular_function amyloid-beta binding;GO:0001701,biological_process in utero embryonic development;GO:0005515,molecular_function protein binding;GO:0005886,cellular_component plasma membrane;GO:0007268,biological_process chemical synaptic transmission;GO:0007626,biological_process locomotory behavior;GO:0008021,cellular_component synaptic vesicle;GO:0010468,biological_process regu…
Apol11b	7;GO:0003674,molecular_function molecular_function;GO:0005575,cellular_component cellular_component;GO:0005576,cellular_component extracellular region;GO:0006869,biological_process lipid transport;GO:0008150,biological_process biological_process;GO:0008289,molecular_function lipid binding;GO:0042157,biological_process lipoprotein metabolic process
Apol7e	5;GO:0005575,cellular_component cellular_component;GO:0005576,cellular_component extracellular region;GO:0006869,biological_process lipid transport;GO:0008289,molecular_function lipid binding;GO:0042157,biological_process lipoprotein metabolic process
Apol8	8;GO:0003674,molecular_function molecular_function;GO:0005576,cellular_component extracellular region;GO:0006869,biological_process lipid transport;GO:0008150,biological_process biological_process;GO:0008289,molecular_function lipid binding;GO:0016020,cellular_component membrane;GO:0016021,cellular_component integral component of membrane;GO:0042157,biological_process lipoprotein metabolic process
Arhgef7	32;GO:0000322,cellular_component storage vacuole;GO:0001726,cellular_component ruffle;GO:0002244,biological_process hematopoietic progenitor cell differentiation;GO:0005085,molecular_function guanyl-nucleotide exchange factor activity;GO:0005089,molecular_function Rho guanyl-nucleotide exchange factor activity;GO:0005515,molecular_function protein binding;GO:0005737,cellular_component cytoplasm;G…
Arrdc3	15;GO:0001659,biological_process temperature homeostasis;GO:0005737,cellular_component cytoplasm;GO:0005764,cellular_component lysosome;GO:0005768,cellular_component endosome;GO:0005769,cellular_component early endosome;GO:0005886,cellular_component plasma membrane;GO:0016020,cellular_component membrane;GO:0031651,biological_process negative regulation of heat generation;GO:0031699,molecular_func…
Asap1	23;GO:0001786,molecular_function phosphatidylserine binding;GO:0002102,cellular_component podosome;GO:0005096,molecular_function GTPase activator activity;GO:0005515,molecular_function protein binding;GO:0005546,molecular_function phosphatidylinositol-4,5-bisphosphate binding;GO:0005547,molecular_function phosphatidylinositol-3,4,5-trisphosphate binding;GO:0005737,cellular_component cytoplasm;GO:…
Asb8	3;GO:0005622,cellular_component intracellular;GO:0016567,biological_process protein ubiquitination;GO:0035556,biological_process intracellular signal transduction
Asns	24;GO:0000166,molecular_function nucleotide binding;GO:0001889,biological_process liver development;GO:0004066,molecular_function asparagine synthase (glutamine-hydrolyzing) activity;GO:0005524,molecular_function ATP binding;GO:0005829,cellular_component cytosol;GO:0006520,biological_process cellular amino acid metabolic process;GO:0006529,biological_process asparagine biosynthetic process;GO:000…
Atf4	66;GO:0000978,molecular_function RNA polymerase II proximal promoter sequence-specific DNA binding;GO:0000980,molecular_function RNA polymerase II distal enhancer sequence-specific DNA binding;GO:0000981,molecular_function DNA-binding transcription factor activity, RNA polymerase II-specific;GO:0001077,molecular_function DNA-binding transcription activator activity, RNA polymerase II-specific;GO:…
Atf7	15;GO:0000122,biological_process negative regulation of transcription by RNA polymerase II;GO:0000978,molecular_function RNA polymerase II proximal promoter sequence-specific DNA binding;GO:0001078,molecular_function DNA-binding transcription repressor activity, RNA polymerase II-specific;GO:0003676,molecular_function nucleic acid binding;GO:0003677,molecular_function DNA binding;GO:0003700,molec…
Atp2b1	44;GO:0000166,molecular_function nucleotide binding;GO:0003407,biological_process neural retina development;GO:0005388,molecular_function calcium-transporting ATPase activity;GO:0005515,molecular_function protein binding;GO:0005516,molecular_function calmodulin binding;GO:0005524,molecular_function ATP binding;GO:0005634,cellular_component nucleus;GO:0005886,cellular_component plasma membrane;GO:…
Atxn10	16;GO:0003674,molecular_function molecular_function;GO:0005515,molecular_function protein binding;GO:0005575,cellular_component cellular_component;GO:0005737,cellular_component cytoplasm;GO:0005829,cellular_component cytosol;GO:0005886,cellular_component plasma membrane;GO:0007399,biological_process nervous system development;GO:0008150,biological_process biological_process;GO:0019899,molecular_f…
Bcl2l1	87;GO:0001541,biological_process ovarian follicle development;GO:0001701,biological_process in utero embryonic development;GO:0001836,biological_process release of cytochrome c from mitochondria;GO:0002931,biological_process response to ischemia;GO:0005515,molecular_function protein binding;GO:0005622,cellular_component intracellular;GO:0005634,cellular_component nucleus;GO:0005737,cellular_compo…
Bclaf1	16;GO:0003677,molecular_function DNA binding;GO:0005515,molecular_function protein binding;GO:0005634,cellular_component nucleus;GO:0005654,cellular_component nucleoplasm;GO:0005737,cellular_component cytoplasm;GO:0006351,biological_process transcription, DNA-templated;GO:0006355,biological_process regulation of transcription, DNA-templated;GO:0006915,biological_process apoptotic process;GO:00166…
Bfsp1	10;GO:0005212,molecular_function structural constituent of eye lens;GO:0005515,molecular_function protein binding;GO:0005737,cellular_component cytoplasm;GO:0005856,cellular_component cytoskeleton;GO:0005882,cellular_component intermediate filament;GO:0005886,cellular_component plasma membrane;GO:0005938,cellular_component cell cortex;GO:0016020,cellular_component membrane;GO:0048469,biological_p…
Bhlhe41	29;GO:0000122,biological_process negative regulation of transcription by RNA polymerase II;GO:0000978,molecular_function RNA polymerase II proximal promoter sequence-specific DNA binding;GO:0000981,molecular_function DNA-binding transcription factor activity, RNA polymerase II-specific;GO:0001078,molecular_function DNA-binding transcription repressor activity, RNA polymerase II-specific;GO:000110…
Birc6	31;GO:0000922,cellular_component spindle pole;GO:0001890,biological_process placenta development;GO:0004842,molecular_function ubiquitin-protein transferase activity;GO:0004869,molecular_function cysteine-type endopeptidase inhibitor activity;GO:0005515,molecular_function protein binding;GO:0005737,cellular_component cytoplasm;GO:0005768,cellular_component endosome;GO:0005794,cellular_component G…
Btbd9	14;GO:0005737,cellular_component cytoplasm;GO:0007616,biological_process long-term memory;GO:0008344,biological_process adult locomotory behavior;GO:0019005,cellular_component SCF ubiquitin ligase complex;GO:0030162,biological_process regulation of proteolysis;GO:0031625,molecular_function ubiquitin protein ligase binding;GO:0042428,biological_process serotonin metabolic process;GO:0042748,biolog…
Cacnb3	33;GO:0005244,molecular_function voltage-gated ion channel activity;GO:0005245,molecular_function voltage-gated calcium channel activity;GO:0005246,molecular_function calcium channel regulator activity;GO:0005262,molecular_function calcium channel activity;GO:0005515,molecular_function protein binding;GO:0005737,cellular_component cytoplasm;GO:0005886,cellular_component plasma membrane;GO:0005891…
Camk2g	32;GO:0000082,biological_process G1/S transition of mitotic cell cycle;GO:0000166,molecular_function nucleotide binding;GO:0001666,biological_process response to hypoxia;GO:0004672,molecular_function protein kinase activity;GO:0004674,molecular_function protein serine/threonine kinase activity;GO:0004683,molecular_function calmodulin-dependent protein kinase activity;GO:0005516,molecular_function…
Capn15	8;GO:0004198,molecular_function calcium-dependent cysteine-type endopeptidase activity;GO:0005622,cellular_component intracellular;GO:0005737,cellular_component cytoplasm;GO:0006508,biological_process proteolysis;GO:0008233,molecular_function peptidase activity;GO:0008234,molecular_function cysteine-type peptidase activity;GO:0016787,molecular_function hydrolase activity;GO:0046872,molecular_func…
Capzb	34;GO:0000902,biological_process cell morphogenesis;GO:0001669,cellular_component acrosomal vesicle;GO:0003779,molecular_function actin binding;GO:0005515,molecular_function protein binding;GO:0005737,cellular_component cytoplasm;GO:0005856,cellular_component cytoskeleton;GO:0005884,cellular_component actin filament;GO:0005903,cellular_component brush border;GO:0007010,biological_process cytoskel…
Card10	6;GO:0005515,molecular_function protein binding;GO:0005622,cellular_component intracellular;GO:0007250,biological_process activation of NF-kappaB-inducing kinase activity;GO:0042981,biological_process regulation of apoptotic process;GO:0090051,biological_process negative regulation of cell migration involved in sprouting angiogenesis;GO:1900182,biological_process positive regulation of protein lo…
Card6	4;GO:0003674,molecular_function molecular_function;GO:0005737,cellular_component cytoplasm;GO:0042981,biological_process regulation of apoptotic process;GO:0043122,biological_process regulation of I-kappaB kinase/NF-kappaB signaling
Cbfa2t2	14;GO:0000122,biological_process negative regulation of transcription by RNA polymerase II;GO:0003700,molecular_function DNA-binding transcription factor activity;GO:0003714,molecular_function transcription corepressor activity;GO:0005515,molecular_function protein binding;GO:0005634,cellular_component nucleus;GO:0006351,biological_process transcription, DNA-templated;GO:0006355,biological_proces…
Cbx5	31;GO:0000118,cellular_component histone deacetylase complex;GO:0000122,biological_process negative regulation of transcription by RNA polymerase II;GO:0000775,cellular_component chromosome, centromeric region;GO:0000776,cellular_component kinetochore;GO:0000784,cellular_component nuclear chromosome, telomeric region;GO:0000792,cellular_component heterochromatin;GO:0003682,molecular_function chro…
Ccdc85b	13;GO:0005515,molecular_function protein binding;GO:0005634,cellular_component nucleus;GO:0005737,cellular_component cytoplasm;GO:0005813,cellular_component centrosome;GO:0005815,cellular_component microtubule organizing center;GO:0005856,cellular_component cytoskeleton;GO:0006351,biological_process transcription, DNA-templated;GO:0006355,biological_process regulation of transcription, DNA-templa…
Cd248	12;GO:0005509,molecular_function calcium ion binding;GO:0005737,cellular_component cytoplasm;GO:0005886,cellular_component plasma membrane;GO:0008284,biological_process positive regulation of cell proliferation;GO:0016020,cellular_component membrane;GO:0016021,cellular_component integral component of membrane;GO:0016477,biological_process cell migration;GO:0030246,molecular_function carbohydrate …
Cdk8	23;GO:0000151,cellular_component ubiquitin ligase complex;GO:0000166,molecular_function nucleotide binding;GO:0004672,molecular_function protein kinase activity;GO:0004674,molecular_function protein serine/threonine kinase activity;GO:0004693,molecular_function cyclin-dependent protein serine/threonine kinase activity;GO:0005515,molecular_function protein binding;GO:0005524,molecular_function ATP…
Cdkn2aipnl	4;GO:0003674,molecular_function molecular_function;GO:0005654,cellular_component nucleoplasm;GO:0005730,cellular_component nucleolus;GO:0007165,biological_process signal transduction
Cdkn2d	24;GO:0000079,biological_process regulation of cyclin-dependent protein serine/threonine kinase activity;GO:0000082,biological_process G1/S transition of mitotic cell cycle;GO:0000731,biological_process DNA synthesis involved in DNA repair;GO:0004861,molecular_function cyclin-dependent protein serine/threonine kinase inhibitor activity;GO:0005634,cellular_component nucleus;GO:0005654,cellular_com…
Cebpb	69;GO:0000122,biological_process negative regulation of transcription by RNA polymerase II;GO:0000779,cellular_component condensed chromosome, centromeric region;GO:0000790,cellular_component nuclear chromatin;GO:0000977,molecular_function RNA polymerase II regulatory region sequence-specific DNA binding;GO:0000978,molecular_function RNA polymerase II proximal promoter sequence-specific DNA bindi…
Cfl1	80;GO:0000281,biological_process mitotic cytokinesis;GO:0001755,biological_process neural crest cell migration;GO:0001842,biological_process neural fold formation;GO:0003779,molecular_function actin binding;GO:0005102,molecular_function signaling receptor binding;GO:0005576,cellular_component extracellular region;GO:0005615,cellular_component extracellular space;GO:0005622,cellular_component intr…
Chka	21;GO:0000166,molecular_function nucleotide binding;GO:0004103,molecular_function choline kinase activity;GO:0004104,molecular_function cholinesterase activity;GO:0004305,molecular_function ethanolamine kinase activity;GO:0005524,molecular_function ATP binding;GO:0005737,cellular_component cytoplasm;GO:0006580,biological_process ethanolamine metabolic process;GO:0006629,biological_process lipid m…
Chmp4b	39;GO:0000281,biological_process mitotic cytokinesis;GO:0000815,cellular_component ESCRT III complex;GO:0000920,biological_process septum digestion after cytokinesis;GO:0005515,molecular_function protein binding;GO:0005634,cellular_component nucleus;GO:0005635,cellular_component nuclear envelope;GO:0005737,cellular_component cytoplasm;GO:0005768,cellular_component endosome;GO:0005829,cellular_com…
Clic5	25;GO:0002021,biological_process response to dietary excess;GO:0002024,biological_process diet induced thermogenesis;GO:0004364,molecular_function glutathione transferase activity;GO:0005244,molecular_function voltage-gated ion channel activity;GO:0005254,molecular_function chloride channel activity;GO:0005634,cellular_component nucleus;GO:0005737,cellular_component cytoplasm;GO:0005794,cellular_…
Cmtr1	12;GO:0003676,molecular_function nucleic acid binding;GO:0004483,molecular_function mRNA (nucleoside-2'-O-)-methyltransferase activity;GO:0005634,cellular_component nucleus;GO:0005654,cellular_component nucleoplasm;GO:0005829,cellular_component cytosol;GO:0006370,biological_process 7-methylguanosine mRNA capping;GO:0006397,biological_process mRNA processing;GO:0008168,molecular_function methyltra…
Copz1	14;GO:0000139,cellular_component Golgi membrane;GO:0003674,molecular_function molecular_function;GO:0005737,cellular_component cytoplasm;GO:0005794,cellular_component Golgi apparatus;GO:0006886,biological_process intracellular protein transport;GO:0006891,biological_process intra-Golgi vesicle-mediated transport;GO:0015031,biological_process protein transport;GO:0016020,cellular_component membran…
Cplx2	24;GO:0000149,molecular_function SNARE binding;GO:0005737,cellular_component cytoplasm;GO:0005829,cellular_component cytosol;GO:0006836,biological_process neurotransmitter transport;GO:0006887,biological_process exocytosis;GO:0007399,biological_process nervous system development;GO:0016079,biological_process synaptic vesicle exocytosis;GO:0017075,molecular_function syntaxin-1 binding;GO:0019905,m…
Cpm	16;GO:0004180,molecular_function carboxypeptidase activity;GO:0004181,molecular_function metallocarboxypeptidase activity;GO:0004185,molecular_function serine-type carboxypeptidase activity;GO:0005615,cellular_component extracellular space;GO:0005886,cellular_component plasma membrane;GO:0006508,biological_process proteolysis;GO:0006518,biological_process peptide metabolic process;GO:0008233,mole…
Crebrf	20;GO:0000122,biological_process negative regulation of transcription by RNA polymerase II;GO:0000977,molecular_function RNA polymerase II regulatory region sequence-specific DNA binding;GO:0001228,molecular_function DNA-binding transcription activator activity, RNA polymerase II-specific;GO:0003700,molecular_function DNA-binding transcription factor activity;GO:0005634,cellular_component nucleus…
Crim1	10;GO:0001558,biological_process regulation of cell growth;GO:0004857,molecular_function enzyme inhibitor activity;GO:0004867,molecular_function serine-type endopeptidase inhibitor activity;GO:0005520,molecular_function insulin-like growth factor binding;GO:0005576,cellular_component extracellular region;GO:0010951,biological_process negative regulation of endopeptidase activity;GO:0016020,cellul…
Crocc	28;GO:0001917,cellular_component photoreceptor inner segment;GO:0003779,molecular_function actin binding;GO:0005198,molecular_function structural molecule activity;GO:0005515,molecular_function protein binding;GO:0005737,cellular_component cytoplasm;GO:0005813,cellular_component centrosome;GO:0005814,cellular_component centriole;GO:0005815,cellular_component microtubule organizing center;GO:00058…
Cstf3	7;GO:0003729,molecular_function mRNA binding;GO:0005634,cellular_component nucleus;GO:0005654,cellular_component nucleoplasm;GO:0006379,biological_process mRNA cleavage;GO:0006396,biological_process RNA processing;GO:0006397,biological_process mRNA processing;GO:0031123,biological_process RNA 3'-end processing
Ctcf	40;GO:0000122,biological_process negative regulation of transcription by RNA polymerase II;GO:0000775,cellular_component chromosome, centromeric region;GO:0000793,cellular_component condensed chromosome;GO:0000978,molecular_function RNA polymerase II proximal promoter sequence-specific DNA binding;GO:0001078,molecular_function DNA-binding transcription repressor activity, RNA polymerase II-specif…
Ctdsp1	14;GO:0001933,biological_process negative regulation of protein phosphorylation;GO:0004721,molecular_function phosphoprotein phosphatase activity;GO:0005515,molecular_function protein binding;GO:0005634,cellular_component nucleus;GO:0005654,cellular_component nucleoplasm;GO:0006357,biological_process regulation of transcription by RNA polymerase II;GO:0006470,biological_process protein dephosphor…
Cwc22	11;GO:0000398,biological_process mRNA splicing, via spliceosome;GO:0003723,molecular_function RNA binding;GO:0005634,cellular_component nucleus;GO:0005681,cellular_component spliceosomal complex;GO:0005829,cellular_component cytosol;GO:0006397,biological_process mRNA processing;GO:0008380,biological_process RNA splicing;GO:0016607,cellular_component nuclear speck;GO:0071006,cellular_component U2-…
Dazap2	12;GO:0005515,molecular_function protein binding;GO:0005634,cellular_component nucleus;GO:0005667,cellular_component transcription factor complex;GO:0005737,cellular_component cytoplasm;GO:0016607,cellular_component nuclear speck;GO:0030971,molecular_function receptor tyrosine kinase binding;GO:0031435,molecular_function mitogen-activated protein kinase kinase kinase binding;GO:0032991,cellular_c…
Ddhd2	19;GO:0004620,molecular_function phospholipase activity;GO:0004806,molecular_function triglyceride lipase activity;GO:0005737,cellular_component cytoplasm;GO:0005793,cellular_component endoplasmic reticulum-Golgi intermediate compartment;GO:0005794,cellular_component Golgi apparatus;GO:0005815,cellular_component microtubule organizing center;GO:0005829,cellular_component cytosol;GO:0006629,biolog…
Ddx23	11;GO:0000375,biological_process RNA splicing, via transesterification reactions;GO:0003676,molecular_function nucleic acid binding;GO:0004004,molecular_function ATP-dependent RNA helicase activity;GO:0005524,molecular_function ATP binding;GO:0005634,cellular_component nucleus;GO:0005682,cellular_component U5 snRNP;GO:0005730,cellular_component nucleolus;GO:0005737,cellular_component cytoplasm;GO…
Ddx3x	74;GO:0000166,molecular_function nucleotide binding;GO:0002376,biological_process immune system process;GO:0003676,molecular_function nucleic acid binding;GO:0003677,molecular_function DNA binding;GO:0003723,molecular_function RNA binding;GO:0003924,molecular_function GTPase activity;GO:0004003,molecular_function ATP-dependent DNA helicase activity;GO:0004004,molecular_function ATP-dependent RNA …
Ddx5	37;GO:0000122,biological_process negative regulation of transcription by RNA polymerase II;GO:0000166,molecular_function nucleotide binding;GO:0000380,biological_process alternative mRNA splicing, via spliceosome;GO:0000381,biological_process regulation of alternative mRNA splicing, via spliceosome;GO:0000956,biological_process nuclear-transcribed mRNA catabolic process;GO:0001837,biological_proc…
Defa21	5;GO:0003674,molecular_function molecular_function;GO:0005576,cellular_component extracellular region;GO:0005615,cellular_component extracellular space;GO:0006952,biological_process defense response;GO:0042742,biological_process defense response to bacterium
Denr	12;GO:0001731,biological_process formation of translation preinitiation complex;GO:0002188,biological_process translation reinitiation;GO:0002192,biological_process IRES-dependent translational initiation of linear mRNA;GO:0003729,molecular_function mRNA binding;GO:0003743,molecular_function translation initiation factor activity;GO:0005840,cellular_component ribosome;GO:0006412,biological_proces…
Dnah8	21;GO:0000166,molecular_function nucleotide binding;GO:0003341,biological_process cilium movement;GO:0003774,molecular_function motor activity;GO:0003777,molecular_function microtubule motor activity;GO:0005524,molecular_function ATP binding;GO:0005737,cellular_component cytoplasm;GO:0005856,cellular_component cytoskeleton;GO:0005874,cellular_component microtubule;GO:0005929,cellular_component ci…
Dnajb1	20;GO:0001671,molecular_function ATPase activator activity;GO:0003714,molecular_function transcription corepressor activity;GO:0005634,cellular_component nucleus;GO:0005730,cellular_component nucleolus;GO:0005737,cellular_component cytoplasm;GO:0005829,cellular_component cytosol;GO:0006457,biological_process protein folding;GO:0014069,cellular_component postsynaptic density;GO:0030544,molecular_f…
Dpp6	19;GO:0005515,molecular_function protein binding;GO:0005886,cellular_component plasma membrane;GO:0006508,biological_process proteolysis;GO:0008076,cellular_component voltage-gated potassium channel complex;GO:0008236,molecular_function serine-type peptidase activity;GO:0008239,molecular_function dipeptidyl-peptidase activity;GO:0009986,cellular_component cell surface;GO:0015459,molecular_functio…
Dusp1	42;GO:0000188,biological_process inactivation of MAPK activity;GO:0001706,biological_process endoderm formation;GO:0004721,molecular_function phosphoprotein phosphatase activity;GO:0004722,molecular_function protein serine/threonine phosphatase activity;GO:0004725,molecular_function protein tyrosine phosphatase activity;GO:0005634,cellular_component nucleus;GO:0005737,cellular_component cytoplasm…
Dynll1	44;GO:0000776,cellular_component kinetochore;GO:0003774,molecular_function motor activity;GO:0004857,molecular_function enzyme inhibitor activity;GO:0005515,molecular_function protein binding;GO:0005634,cellular_component nucleus;GO:0005737,cellular_component cytoplasm;GO:0005739,cellular_component mitochondrion;GO:0005813,cellular_component centrosome;GO:0005829,cellular_component cytosol;GO:000…
Dzip3	17;GO:0000209,biological_process protein polyubiquitination;GO:0000836,cellular_component Hrd1p ubiquitin ligase complex;GO:0003723,molecular_function RNA binding;GO:0004842,molecular_function ubiquitin-protein transferase activity;GO:0005737,cellular_component cytoplasm;GO:0016567,biological_process protein ubiquitination;GO:0016740,molecular_function transferase activity;GO:0019902,molecular_fu…
Ebf3	14;GO:0000978,molecular_function RNA polymerase II proximal promoter sequence-specific DNA binding;GO:0001077,molecular_function DNA-binding transcription activator activity, RNA polymerase II-specific;GO:0003677,molecular_function DNA binding;GO:0003700,molecular_function DNA-binding transcription factor activity;GO:0005515,molecular_function protein binding;GO:0005634,cellular_component nucleus…
Eef1a2	17;GO:0000166,molecular_function nucleotide binding;GO:0003746,molecular_function translation elongation factor activity;GO:0003924,molecular_function GTPase activity;GO:0005525,molecular_function GTP binding;GO:0005634,cellular_component nucleus;GO:0005737,cellular_component cytoplasm;GO:0005853,cellular_component eukaryotic translation elongation factor 1 complex;GO:0006412,biological_process t…
Eef1d	10;GO:0001650,cellular_component fibrillar center;GO:0003746,molecular_function translation elongation factor activity;GO:0005634,cellular_component nucleus;GO:0005737,cellular_component cytoplasm;GO:0005783,cellular_component endoplasmic reticulum;GO:0005829,cellular_component cytosol;GO:0005853,cellular_component eukaryotic translation elongation factor 1 complex;GO:0006412,biological_process t…
Eef1g	8;GO:0003746,molecular_function translation elongation factor activity;GO:0004364,molecular_function glutathione transferase activity;GO:0005634,cellular_component nucleus;GO:0005737,cellular_component cytoplasm;GO:0005783,cellular_component endoplasmic reticulum;GO:0006412,biological_process translation;GO:0006414,biological_process translational elongation;GO:0006749,biological_process glutathi…
Efhb	4;GO:0005509,molecular_function calcium ion binding;GO:0005575,cellular_component cellular_component;GO:0008150,biological_process biological_process;GO:0046872,molecular_function metal ion binding
Eif1	9;GO:0003674,molecular_function molecular_function;GO:0003743,molecular_function translation initiation factor activity;GO:0005575,cellular_component cellular_component;GO:0005634,cellular_component nucleus;GO:0005737,cellular_component cytoplasm;GO:0006412,biological_process translation;GO:0006413,biological_process translational initiation;GO:0006446,biological_process regulation of translation…
Eif4a1	16;GO:0000166,molecular_function nucleotide binding;GO:0003676,molecular_function nucleic acid binding;GO:0003723,molecular_function RNA binding;GO:0003725,molecular_function double-stranded RNA binding;GO:0003743,molecular_function translation initiation factor activity;GO:0004004,molecular_function ATP-dependent RNA helicase activity;GO:0004386,molecular_function helicase activity;GO:0005515,mo…
Eif4a2	18;GO:0000166,molecular_function nucleotide binding;GO:0003676,molecular_function nucleic acid binding;GO:0003723,molecular_function RNA binding;GO:0003743,molecular_function translation initiation factor activity;GO:0004004,molecular_function ATP-dependent RNA helicase activity;GO:0004386,molecular_function helicase activity;GO:0005524,molecular_function ATP binding;GO:0005730,cellular_component…
Eif4b	16;GO:0001731,biological_process formation of translation preinitiation complex;GO:0003676,molecular_function nucleic acid binding;GO:0003723,molecular_function RNA binding;GO:0003743,molecular_function translation initiation factor activity;GO:0005829,cellular_component cytosol;GO:0005844,cellular_component polysome;GO:0006412,biological_process translation;GO:0006413,biological_process translat…
Elavl1	25;GO:0003676,molecular_function nucleic acid binding;GO:0003723,molecular_function RNA binding;GO:0003725,molecular_function double-stranded RNA binding;GO:0003729,molecular_function mRNA binding;GO:0003730,molecular_function mRNA 3'-UTR binding;GO:0005515,molecular_function protein binding;GO:0005634,cellular_component nucleus;GO:0005654,cellular_component nucleoplasm;GO:0005737,cellular_compon…
Elf2	15;GO:0000981,molecular_function DNA-binding transcription factor activity, RNA polymerase II-specific;GO:0003677,molecular_function DNA binding;GO:0003700,molecular_function DNA-binding transcription factor activity;GO:0005515,molecular_function protein binding;GO:0005634,cellular_component nucleus;GO:0005654,cellular_component nucleoplasm;GO:0005829,cellular_component cytosol;GO:0006351,biologi…
Ell	17;GO:0001701,biological_process in utero embryonic development;GO:0005634,cellular_component nucleus;GO:0006351,biological_process transcription, DNA-templated;GO:0006355,biological_process regulation of transcription, DNA-templated;GO:0006366,biological_process transcription by RNA polymerase II;GO:0006368,biological_process transcription elongation from RNA polymerase II promoter;GO:0008023,ce…
Ep400	15;GO:0000166,molecular_function nucleotide binding;GO:0000812,cellular_component Swr1 complex;GO:0003677,molecular_function DNA binding;GO:0003682,molecular_function chromatin binding;GO:0004386,molecular_function helicase activity;GO:0005515,molecular_function protein binding;GO:0005524,molecular_function ATP binding;GO:0005634,cellular_component nucleus;GO:0006325,biological_process chromatin …
Epas1	42;GO:0000122,biological_process negative regulation of transcription by RNA polymerase II;GO:0001077,molecular_function DNA-binding transcription activator activity, RNA polymerase II-specific;GO:0001525,biological_process angiogenesis;GO:0001666,biological_process response to hypoxia;GO:0001892,biological_process embryonic placenta development;GO:0001974,biological_process blood vessel remodeli…
Fam129b	16;GO:0003713,molecular_function transcription coactivator activity;GO:0005634,cellular_component nucleus;GO:0005654,cellular_component nucleoplasm;GO:0005737,cellular_component cytoplasm;GO:0005829,cellular_component cytosol;GO:0005886,cellular_component plasma membrane;GO:0005912,cellular_component adherens junction;GO:0008285,biological_process negative regulation of cell proliferation;GO:0016…
Fam98a	8;GO:0005515,molecular_function protein binding;GO:0006479,biological_process protein methylation;GO:0008276,molecular_function protein methyltransferase activity;GO:0008284,biological_process positive regulation of cell proliferation;GO:0010628,biological_process positive regulation of gene expression;GO:0032418,biological_process lysosome localization;GO:0072669,cellular_component tRNA-splicing…
Fasn	48;GO:0003824,molecular_function catalytic activity;GO:0004312,molecular_function fatty acid synthase activity;GO:0004313,molecular_function [acyl-carrier-protein] S-acetyltransferase activity;GO:0004314,molecular_function [acyl-carrier-protein] S-malonyltransferase activity;GO:0004315,molecular_function 3-oxoacyl-[acyl-carrier-protein] synthase activity;GO:0004316,molecular_function 3-oxoacyl-[a…
Fbrsl1	2;GO:0005575,cellular_component cellular_component;GO:0008150,biological_process biological_process
Fbxo11	15;GO:0000151,cellular_component ubiquitin ligase complex;GO:0004842,molecular_function ubiquitin-protein transferase activity;GO:0005515,molecular_function protein binding;GO:0005634,cellular_component nucleus;GO:0005694,cellular_component chromosome;GO:0005730,cellular_component nucleolus;GO:0005737,cellular_component cytoplasm;GO:0005829,cellular_component cytosol;GO:0006464,biological_process…
Fbxw11	24;GO:0000209,biological_process protein polyubiquitination;GO:0004842,molecular_function ubiquitin-protein transferase activity;GO:0005515,molecular_function protein binding;GO:0005634,cellular_component nucleus;GO:0005737,cellular_component cytoplasm;GO:0005813,cellular_component centrosome;GO:0005829,cellular_component cytosol;GO:0006470,biological_process protein dephosphorylation;GO:0007049,…
Fignl2	4;GO:0005524,molecular_function ATP binding;GO:0005634,cellular_component nucleus;GO:0010569,biological_process regulation of double-strand break repair via homologous recombination;GO:0016887,molecular_function ATPase activity
Fkbp1a	48;GO:0000413,biological_process protein peptidyl-prolyl isomerization;GO:0001933,biological_process negative regulation of protein phosphorylation;GO:0003007,biological_process heart morphogenesis;GO:0003755,molecular_function peptidyl-prolyl cis-trans isomerase activity;GO:0005160,molecular_function transforming growth factor beta receptor binding;GO:0005515,molecular_function protein binding;G…
Fmnl3	17;GO:0001525,biological_process angiogenesis;GO:0003779,molecular_function actin binding;GO:0005515,molecular_function protein binding;GO:0005737,cellular_component cytoplasm;GO:0005794,cellular_component Golgi apparatus;GO:0005829,cellular_component cytosol;GO:0005886,cellular_component plasma membrane;GO:0007010,biological_process cytoskeleton organization;GO:0007275,biological_process multice…
Fnta	37;GO:0004659,molecular_function prenyltransferase activity;GO:0004660,molecular_function protein farnesyltransferase activity;GO:0004661,molecular_function protein geranylgeranyltransferase activity;GO:0004662,molecular_function CAAX-protein geranylgeranyltransferase activity;GO:0004663,molecular_function Rab geranylgeranyltransferase activity;GO:0005737,cellular_component cytoplasm;GO:0005875,c…
Fos	60;GO:0000978,molecular_function RNA polymerase II proximal promoter sequence-specific DNA binding;GO:0000979,molecular_function RNA polymerase II core promoter sequence-specific DNA binding;GO:0001077,molecular_function DNA-binding transcription activator activity, RNA polymerase II-specific;GO:0001102,molecular_function RNA polymerase II activating transcription factor binding;GO:0001190,molecu…
Fosl2	20;GO:0000977,molecular_function RNA polymerase II regulatory region sequence-specific DNA binding;GO:0001228,molecular_function DNA-binding transcription activator activity, RNA polymerase II-specific;GO:0001666,biological_process response to hypoxia;GO:0003334,biological_process keratinocyte development;GO:0003677,molecular_function DNA binding;GO:0003682,molecular_function chromatin binding;GO…
Fxr2	7;GO:0003676,molecular_function nucleic acid binding;GO:0003723,molecular_function RNA binding;GO:0005737,cellular_component cytoplasm;GO:0005829,cellular_component cytosol;GO:0042802,molecular_function identical protein binding;GO:0042803,molecular_function protein homodimerization activity;GO:0046982,molecular_function protein heterodimerization activity
Fyb	5;GO:0005886,cellular_component plasma membrane;GO:0006955,biological_process immune response;GO:0008289,molecular_function lipid binding;GO:0015629,cellular_component actin cytoskeleton;GO:0072659,biological_process protein localization to plasma membrane
Gcdh	15;GO:0000062,molecular_function fatty-acyl-CoA binding;GO:0003995,molecular_function acyl-CoA dehydrogenase activity;GO:0004361,molecular_function glutaryl-CoA dehydrogenase activity;GO:0005739,cellular_component mitochondrion;GO:0005743,cellular_component mitochondrial inner membrane;GO:0005759,cellular_component mitochondrial matrix;GO:0006568,biological_process tryptophan metabolic process;GO…
Ghr	64;GO:0000187,biological_process activation of MAPK activity;GO:0000255,biological_process allantoin metabolic process;GO:0004896,molecular_function cytokine receptor activity;GO:0004903,molecular_function growth hormone receptor activity;GO:0005515,molecular_function protein binding;GO:0005576,cellular_component extracellular region;GO:0005615,cellular_component extracellular space;GO:0005634,ce…
Glp1r	40;GO:0001653,molecular_function peptide receptor activity;GO:0004888,molecular_function transmembrane signaling receptor activity;GO:0004930,molecular_function G protein-coupled receptor activity;GO:0004967,molecular_function glucagon receptor activity;GO:0005622,cellular_component intracellular;GO:0005886,cellular_component plasma membrane;GO:0005887,cellular_component integral component of pla…
Gm10354	3;GO:0003674,molecular_function molecular_function;GO:0005575,cellular_component cellular_component;GO:0008150,biological_process biological_process
Gm10406	3;GO:0003674,molecular_function molecular_function;GO:0005575,cellular_component cellular_component;GO:0008150,biological_process biological_process
Gm14305	7;GO:0003674,molecular_function molecular_function;GO:0003676,molecular_function nucleic acid binding;GO:0005575,cellular_component cellular_component;GO:0005622,cellular_component intracellular;GO:0006355,biological_process regulation of transcription, DNA-templated;GO:0008150,biological_process biological_process;GO:0046872,molecular_function metal ion binding
Gm14322	6;GO:0003676,molecular_function nucleic acid binding;GO:0003700,molecular_function DNA-binding transcription factor activity;GO:0005575,cellular_component cellular_component;GO:0005622,cellular_component intracellular;GO:0006355,biological_process regulation of transcription, DNA-templated;GO:0046872,molecular_function metal ion binding
Gm14325	6;GO:0003676,molecular_function nucleic acid binding;GO:0003700,molecular_function DNA-binding transcription factor activity;GO:0005575,cellular_component cellular_component;GO:0005622,cellular_component intracellular;GO:0006355,biological_process regulation of transcription, DNA-templated;GO:0046872,molecular_function metal ion binding
Gm14393	7;GO:0003674,molecular_function molecular_function;GO:0003676,molecular_function nucleic acid binding;GO:0005575,cellular_component cellular_component;GO:0005622,cellular_component intracellular;GO:0006355,biological_process regulation of transcription, DNA-templated;GO:0008150,biological_process biological_process;GO:0046872,molecular_function metal ion binding
Gm14401	6;GO:0003676,molecular_function nucleic acid binding;GO:0003700,molecular_function DNA-binding transcription factor activity;GO:0005575,cellular_component cellular_component;GO:0005622,cellular_component intracellular;GO:0006355,biological_process regulation of transcription, DNA-templated;GO:0046872,molecular_function metal ion binding
Gm14406	7;GO:0003674,molecular_function molecular_function;GO:0003676,molecular_function nucleic acid binding;GO:0005575,cellular_component cellular_component;GO:0005622,cellular_component intracellular;GO:0006355,biological_process regulation of transcription, DNA-templated;GO:0008150,biological_process biological_process;GO:0046872,molecular_function metal ion binding
Gm14410	7;GO:0003674,molecular_function molecular_function;GO:0003676,molecular_function nucleic acid binding;GO:0005575,cellular_component cellular_component;GO:0005622,cellular_component intracellular;GO:0006355,biological_process regulation of transcription, DNA-templated;GO:0008150,biological_process biological_process;GO:0046872,molecular_function metal ion binding
Gm14412	6;GO:0003676,molecular_function nucleic acid binding;GO:0003700,molecular_function DNA-binding transcription factor activity;GO:0005575,cellular_component cellular_component;GO:0005622,cellular_component intracellular;GO:0006355,biological_process regulation of transcription, DNA-templated;GO:0046872,molecular_function metal ion binding
Gm14418	6;GO:0003676,molecular_function nucleic acid binding;GO:0003700,molecular_function DNA-binding transcription factor activity;GO:0005575,cellular_component cellular_component;GO:0005622,cellular_component intracellular;GO:0006355,biological_process regulation of transcription, DNA-templated;GO:0046872,molecular_function metal ion binding
Gm15107	3;GO:0003674,molecular_function molecular_function;GO:0005575,cellular_component cellular_component;GO:0008150,biological_process biological_process
Gm15319	3;GO:0003674,molecular_function molecular_function;GO:0005575,cellular_component cellular_component;GO:0008150,biological_process biological_process
Gm1604b	3;GO:0003674,molecular_function molecular_function;GO:0005575,cellular_component cellular_component;GO:0008150,biological_process biological_process
Gm3402	6;GO:0003674,molecular_function molecular_function;GO:0005085,molecular_function guanyl-nucleotide exchange factor activity;GO:0005575,cellular_component cellular_component;GO:0005622,cellular_component intracellular;GO:0007264,biological_process small GTPase mediated signal transduction;GO:0008150,biological_process biological_process
Gm3594	5;GO:0003674,molecular_function molecular_function;GO:0005575,cellular_component cellular_component;GO:0008150,biological_process biological_process;GO:0016020,cellular_component membrane;GO:0016021,cellular_component integral component of membrane
Gm3642	5;GO:0003674,molecular_function molecular_function;GO:0005575,cellular_component cellular_component;GO:0008150,biological_process biological_process;GO:0016020,cellular_component membrane;GO:0016021,cellular_component integral component of membrane
Gm5414	5;GO:0003674,molecular_function molecular_function;GO:0005198,molecular_function structural molecule activity;GO:0005882,cellular_component intermediate filament;GO:0008150,biological_process biological_process;GO:0045095,cellular_component keratin filament
Gm5796	3;GO:0003674,molecular_function molecular_function;GO:0005575,cellular_component cellular_component;GO:0008150,biological_process biological_process
Gm6309	6;GO:0003674,molecular_function molecular_function;GO:0005085,molecular_function guanyl-nucleotide exchange factor activity;GO:0005575,cellular_component cellular_component;GO:0005622,cellular_component intracellular;GO:0007264,biological_process small GTPase mediated signal transduction;GO:0008150,biological_process biological_process
Gm6370	6;GO:0003674,molecular_function molecular_function;GO:0005085,molecular_function guanyl-nucleotide exchange factor activity;GO:0005575,cellular_component cellular_component;GO:0005622,cellular_component intracellular;GO:0007264,biological_process small GTPase mediated signal transduction;GO:0008150,biological_process biological_process
Gm6408	3;GO:0005085,molecular_function guanyl-nucleotide exchange factor activity;GO:0005622,cellular_component intracellular;GO:0007264,biological_process small GTPase mediated signal transduction
Gm7324	2;GO:0003676,molecular_function nucleic acid binding;GO:0003723,molecular_function RNA binding
Gm8094	3;GO:0003674,molecular_function molecular_function;GO:0005575,cellular_component cellular_component;GO:0008150,biological_process biological_process
Gm9602	3;GO:0003674,molecular_function molecular_function;GO:0005575,cellular_component cellular_component;GO:0008150,biological_process biological_process
Gm9758	3;GO:0003674,molecular_function molecular_function;GO:0005575,cellular_component cellular_component;GO:0008150,biological_process biological_process
Gna13	34;GO:0000166,molecular_function nucleotide binding;GO:0001525,biological_process angiogenesis;GO:0001569,biological_process branching involved in blood vessel morphogenesis;GO:0001664,molecular_function G protein-coupled receptor binding;GO:0001701,biological_process in utero embryonic development;GO:0003924,molecular_function GTPase activity;GO:0005515,molecular_function protein binding;GO:0005…
Gnpda2	5;GO:0004342,molecular_function glucosamine-6-phosphate deaminase activity;GO:0005737,cellular_component cytoplasm;GO:0005975,biological_process carbohydrate metabolic process;GO:0006044,biological_process N-acetylglucosamine metabolic process;GO:0016787,molecular_function hydrolase activity
Golph3	34;GO:0005739,cellular_component mitochondrion;GO:0005758,cellular_component mitochondrial intermembrane space;GO:0005768,cellular_component endosome;GO:0005794,cellular_component Golgi apparatus;GO:0005802,cellular_component trans-Golgi network;GO:0005829,cellular_component cytosol;GO:0005886,cellular_component plasma membrane;GO:0006890,biological_process retrograde vesicle-mediated transport, …
Gpt2	10;GO:0003824,molecular_function catalytic activity;GO:0004021,molecular_function L-alanine:2-oxoglutarate aminotransferase activity;GO:0005739,cellular_component mitochondrion;GO:0006103,biological_process 2-oxoglutarate metabolic process;GO:0008483,molecular_function transaminase activity;GO:0009058,biological_process biosynthetic process;GO:0016740,molecular_function transferase activity;GO:00…
Grasp	15;GO:0005515,molecular_function protein binding;GO:0005641,cellular_component nuclear envelope lumen;GO:0005737,cellular_component cytoplasm;GO:0005886,cellular_component plasma membrane;GO:0006886,biological_process intracellular protein transport;GO:0007165,biological_process signal transduction;GO:0008104,biological_process protein localization;GO:0014069,cellular_component postsynaptic densi…
Grem1	63;GO:0000902,biological_process cell morphogenesis;GO:0001525,biological_process angiogenesis;GO:0001658,biological_process branching involved in ureteric bud morphogenesis;GO:0002042,biological_process cell migration involved in sprouting angiogenesis;GO:0002092,biological_process positive regulation of receptor internalization;GO:0002689,biological_process negative regulation of leukocyte chem…
Grpel1	14;GO:0000774,molecular_function adenyl-nucleotide exchange factor activity;GO:0001405,cellular_component PAM complex, Tim23 associated import motor;GO:0001671,molecular_function ATPase activator activity;GO:0005634,cellular_component nucleus;GO:0005739,cellular_component mitochondrion;GO:0005759,cellular_component mitochondrial matrix;GO:0006457,biological_process protein folding;GO:0030150,biol…
Has2	34;GO:0001570,biological_process vasculogenesis;GO:0001822,biological_process kidney development;GO:0005737,cellular_component cytoplasm;GO:0005887,cellular_component integral component of plasma membrane;GO:0007155,biological_process cell adhesion;GO:0008284,biological_process positive regulation of cell proliferation;GO:0010838,biological_process positive regulation of keratinocyte proliferatio…
Hipk3	26;GO:0000122,biological_process negative regulation of transcription by RNA polymerase II;GO:0000166,molecular_function nucleotide binding;GO:0003677,molecular_function DNA binding;GO:0003714,molecular_function transcription corepressor activity;GO:0004672,molecular_function protein kinase activity;GO:0004674,molecular_function protein serine/threonine kinase activity;GO:0005515,molecular_functi…
Hmgb2	60;GO:0000790,cellular_component nuclear chromatin;GO:0000793,cellular_component condensed chromosome;GO:0001158,molecular_function enhancer sequence-specific DNA binding;GO:0001938,biological_process positive regulation of endothelial cell proliferation;GO:0002376,biological_process immune system process;GO:0002437,biological_process inflammatory response to antigenic stimulus;GO:0003677,molecul…
Hnrnpa1	16;GO:0000380,biological_process alternative mRNA splicing, via spliceosome;GO:0003676,molecular_function nucleic acid binding;GO:0003697,molecular_function single-stranded DNA binding;GO:0003723,molecular_function RNA binding;GO:0005634,cellular_component nucleus;GO:0005654,cellular_component nucleoplasm;GO:0005681,cellular_component spliceosomal complex;GO:0005737,cellular_component cytoplasm;G…
Hnrnpa3	15;GO:0003676,molecular_function nucleic acid binding;GO:0003723,molecular_function RNA binding;GO:0003729,molecular_function mRNA binding;GO:0005634,cellular_component nucleus;GO:0005654,cellular_component nucleoplasm;GO:0005681,cellular_component spliceosomal complex;GO:0005737,cellular_component cytoplasm;GO:0006397,biological_process mRNA processing;GO:0008380,biological_process RNA splicing;…
Hnrnpab	17;GO:0000122,biological_process negative regulation of transcription by RNA polymerase II;GO:0001837,biological_process epithelial to mesenchymal transition;GO:0003676,molecular_function nucleic acid binding;GO:0003677,molecular_function DNA binding;GO:0003700,molecular_function DNA-binding transcription factor activity;GO:0003723,molecular_function RNA binding;GO:0005515,molecular_function prot…
Hnrnpdl	3;GO:0003676,molecular_function nucleic acid binding;GO:0003723,molecular_function RNA binding;GO:0005654,cellular_component nucleoplasm
Hnrnpl	21;GO:0000381,biological_process regulation of alternative mRNA splicing, via spliceosome;GO:0003676,molecular_function nucleic acid binding;GO:0003723,molecular_function RNA binding;GO:0003730,molecular_function mRNA 3'-UTR binding;GO:0005515,molecular_function protein binding;GO:0005634,cellular_component nucleus;GO:0005654,cellular_component nucleoplasm;GO:0005737,cellular_component cytoplasm;…
Hsp90aa1	91;GO:0000166,molecular_function nucleotide binding;GO:0001764,biological_process neuron migration;GO:0001934,biological_process positive regulation of protein phosphorylation;GO:0002134,molecular_function UTP binding;GO:0002135,molecular_function CTP binding;GO:0003009,biological_process skeletal muscle contraction;GO:0003729,molecular_function mRNA binding;GO:0004713,molecular_function protein …
Hspa8	104;GO:0000151,cellular_component ubiquitin ligase complex;GO:0000166,molecular_function nucleotide binding;GO:0000974,cellular_component Prp19 complex;GO:0001664,molecular_function G protein-coupled receptor binding;GO:0001786,molecular_function phosphatidylserine binding;GO:0001916,biological_process positive regulation of T cell mediated cytotoxicity;GO:0001917,cellular_component photoreceptor…
Hspe1	10;GO:0005524,molecular_function ATP binding;GO:0005737,cellular_component cytoplasm;GO:0005739,cellular_component mitochondrion;GO:0005759,cellular_component mitochondrial matrix;GO:0006457,biological_process protein folding;GO:0006986,biological_process response to unfolded protein;GO:0046872,molecular_function metal ion binding;GO:0051082,molecular_function unfolded protein binding;GO:0051085,…
Ifng	95;GO:0000060,biological_process protein import into nucleus, translocation;GO:0000122,biological_process negative regulation of transcription by RNA polymerase II;GO:0001781,biological_process neutrophil apoptotic process;GO:0001934,biological_process positive regulation of protein phosphorylation;GO:0002026,biological_process regulation of the force of heart contraction;GO:0002250,biological_pr…
Il15	36;GO:0001779,biological_process natural killer cell differentiation;GO:0001866,biological_process NK T cell proliferation;GO:0005125,molecular_function cytokine activity;GO:0005126,molecular_function cytokine receptor binding;GO:0005576,cellular_component extracellular region;GO:0005615,cellular_component extracellular space;GO:0005654,cellular_component nucleoplasm;GO:0005737,cellular_component…
Ing1	8;GO:0005634,cellular_component nucleus;GO:0006606,biological_process protein import into nucleus;GO:0007049,biological_process cell cycle;GO:0008285,biological_process negative regulation of cell proliferation;GO:0010941,biological_process regulation of cell death;GO:0035064,molecular_function methylated histone binding;GO:0045893,biological_process positive regulation of transcription, DNA-temp…
Ippk	17;GO:0000166,molecular_function nucleotide binding;GO:0005524,molecular_function ATP binding;GO:0005622,cellular_component intracellular;GO:0005634,cellular_component nucleus;GO:0005730,cellular_component nucleolus;GO:0005736,cellular_component RNA polymerase I complex;GO:0005737,cellular_component cytoplasm;GO:0016020,cellular_component membrane;GO:0016021,cellular_component integral component …
Irs2	33;GO:0002053,biological_process positive regulation of mesenchymal cell proliferation;GO:0002903,biological_process negative regulation of B cell apoptotic process;GO:0005158,molecular_function insulin receptor binding;GO:0005515,molecular_function protein binding;GO:0005737,cellular_component cytoplasm;GO:0005829,cellular_component cytosol;GO:0005886,cellular_component plasma membrane;GO:000716…
Irx3	15;GO:0001656,biological_process metanephros development;GO:0001822,biological_process kidney development;GO:0003677,molecular_function DNA binding;GO:0005634,cellular_component nucleus;GO:0005737,cellular_component cytoplasm;GO:0006351,biological_process transcription, DNA-templated;GO:0006355,biological_process regulation of transcription, DNA-templated;GO:0007275,biological_process multicellul…
Itgav	84;GO:0001525,biological_process angiogenesis;GO:0001568,biological_process blood vessel development;GO:0001570,biological_process vasculogenesis;GO:0001846,molecular_function opsonin binding;GO:0001968,molecular_function fibronectin binding;GO:0002020,molecular_function protease binding;GO:0005080,molecular_function protein kinase C binding;GO:0005102,molecular_function signaling receptor bindin…
Jag1	50;GO:0001953,biological_process negative regulation of cell-matrix adhesion;GO:0001974,biological_process blood vessel remodeling;GO:0002011,biological_process morphogenesis of an epithelial sheet;GO:0002456,biological_process T cell mediated immunity;GO:0003184,biological_process pulmonary valve morphogenesis;GO:0003215,biological_process cardiac right ventricle morphogenesis;GO:0005112,molecul…
Junb	43;GO:0000122,biological_process negative regulation of transcription by RNA polymerase II;GO:0000790,cellular_component nuclear chromatin;GO:0000977,molecular_function RNA polymerase II regulatory region sequence-specific DNA binding;GO:0000978,molecular_function RNA polymerase II proximal promoter sequence-specific DNA binding;GO:0001077,molecular_function DNA-binding transcription activator ac…
Kat6a	24;GO:0000786,cellular_component nucleosome;GO:0003677,molecular_function DNA binding;GO:0003713,molecular_function transcription coactivator activity;GO:0004402,molecular_function histone acetyltransferase activity;GO:0005634,cellular_component nucleus;GO:0005730,cellular_component nucleolus;GO:0005829,cellular_component cytosol;GO:0006334,biological_process nucleosome assembly;GO:0006355,biolog…
Klf10	21;GO:0000978,molecular_function RNA polymerase II proximal promoter sequence-specific DNA binding;GO:0001046,molecular_function core promoter sequence-specific DNA binding;GO:0001077,molecular_function DNA-binding transcription activator activity, RNA polymerase II-specific;GO:0003676,molecular_function nucleic acid binding;GO:0003677,molecular_function DNA binding;GO:0005515,molecular_function …
Klf2	35;GO:0000122,biological_process negative regulation of transcription by RNA polymerase II;GO:0000790,cellular_component nuclear chromatin;GO:0000902,biological_process cell morphogenesis;GO:0000981,molecular_function DNA-binding transcription factor activity, RNA polymerase II-specific;GO:0001701,biological_process in utero embryonic development;GO:0003676,molecular_function nucleic acid binding…
Klf3	11;GO:0000122,biological_process negative regulation of transcription by RNA polymerase II;GO:0000977,molecular_function RNA polymerase II regulatory region sequence-specific DNA binding;GO:0001227,molecular_function DNA-binding transcription repressor activity, RNA polymerase II-specific;GO:0003676,molecular_function nucleic acid binding;GO:0003677,molecular_function DNA binding;GO:0005634,cellu…
Klf4	86;GO:0000122,biological_process negative regulation of transcription by RNA polymerase II;GO:0000785,cellular_component chromatin;GO:0000790,cellular_component nuclear chromatin;GO:0000978,molecular_function RNA polymerase II proximal promoter sequence-specific DNA binding;GO:0000987,molecular_function proximal promoter sequence-specific DNA binding;GO:0001010,molecular_function RNA polymerase I…
Kmt2a	58;GO:0000980,molecular_function RNA polymerase II distal enhancer sequence-specific DNA binding;GO:0003677,molecular_function DNA binding;GO:0003682,molecular_function chromatin binding;GO:0005515,molecular_function protein binding;GO:0005634,cellular_component nucleus;GO:0005654,cellular_component nucleoplasm;GO:0005829,cellular_component cytosol;GO:0006306,biological_process DNA methylation;GO…
Kpnb1	33;GO:0000060,biological_process protein import into nucleus, translocation;GO:0005515,molecular_function protein binding;GO:0005634,cellular_component nucleus;GO:0005635,cellular_component nuclear envelope;GO:0005643,cellular_component nuclear pore;GO:0005654,cellular_component nucleoplasm;GO:0005737,cellular_component cytoplasm;GO:0005829,cellular_component cytosol;GO:0006606,biological_process…
Krt77	4;GO:0005198,molecular_function structural molecule activity;GO:0005856,cellular_component cytoskeleton;GO:0005882,cellular_component intermediate filament;GO:0045095,cellular_component keratin filament
Krt78	5;GO:0003674,molecular_function molecular_function;GO:0005198,molecular_function structural molecule activity;GO:0005882,cellular_component intermediate filament;GO:0008150,biological_process biological_process;GO:0045095,cellular_component keratin filament
Krt80	5;GO:0005198,molecular_function structural molecule activity;GO:0005737,cellular_component cytoplasm;GO:0005882,cellular_component intermediate filament;GO:0045095,cellular_component keratin filament;GO:0045111,cellular_component intermediate filament cytoskeleton
Krt82	4;GO:0005198,molecular_function structural molecule activity;GO:0005882,cellular_component intermediate filament;GO:0008150,biological_process biological_process;GO:0045095,cellular_component keratin filament
Lamc1	10;GO:0005201,molecular_function extracellular matrix structural constituent;GO:0005604,cellular_component basement membrane;GO:0005606,cellular_component laminin-1 complex;GO:0007155,biological_process cell adhesion;GO:0016477,biological_process cell migration;GO:0022617,biological_process extracellular matrix disassembly;GO:0031012,cellular_component extracellular matrix;GO:0031581,biological_p…
Ldb1	44;GO:0000790,cellular_component nuclear chromatin;GO:0000972,biological_process transcription-dependent tethering of RNA polymerase II gene DNA at nuclear periphery;GO:0000989,molecular_function obsolete transcription factor activity, transcription factor binding;GO:0001102,molecular_function RNA polymerase II activating transcription factor binding;GO:0001158,molecular_function enhancer sequenc…
Ldlrap1	39;GO:0001540,molecular_function amyloid-beta binding;GO:0001784,molecular_function phosphotyrosine residue binding;GO:0005102,molecular_function signaling receptor binding;GO:0005515,molecular_function protein binding;GO:0005546,molecular_function phosphatidylinositol-4,5-bisphosphate binding;GO:0005737,cellular_component cytoplasm;GO:0005769,cellular_component early endosome;GO:0005829,cellular…
Lnpep	23;GO:0004177,molecular_function aminopeptidase activity;GO:0005515,molecular_function protein binding;GO:0005622,cellular_component intracellular;GO:0005886,cellular_component plasma membrane;GO:0006508,biological_process proteolysis;GO:0007267,biological_process cell-cell signaling;GO:0008217,biological_process regulation of blood pressure;GO:0008233,molecular_function peptidase activity;GO:000…
Lrpap1	27;GO:0002091,biological_process negative regulation of receptor internalization;GO:0005576,cellular_component extracellular region;GO:0005737,cellular_component cytoplasm;GO:0005768,cellular_component endosome;GO:0005783,cellular_component endoplasmic reticulum;GO:0005791,cellular_component rough endoplasmic reticulum;GO:0005793,cellular_component endoplasmic reticulum-Golgi intermediate compart…
Ltbp1	20;GO:0001527,cellular_component microfibril;GO:0003281,biological_process ventricular septum development;GO:0005509,molecular_function calcium ion binding;GO:0005576,cellular_component extracellular region;GO:0005615,cellular_component extracellular space;GO:0005737,cellular_component cytoplasm;GO:0005739,cellular_component mitochondrion;GO:0007179,biological_process transforming growth factor b…
Luzp4	3;GO:0003674,molecular_function molecular_function;GO:0005575,cellular_component cellular_component;GO:0008150,biological_process biological_process
Lyz2	21;GO:0000137,cellular_component Golgi cis cisterna;GO:0003796,molecular_function lysozyme activity;GO:0003824,molecular_function catalytic activity;GO:0005576,cellular_component extracellular region;GO:0005615,cellular_component extracellular space;GO:0005737,cellular_component cytoplasm;GO:0005788,cellular_component endoplasmic reticulum lumen;GO:0005795,cellular_component Golgi stack;GO:000590…
Map3k4	30;GO:0000165,biological_process MAPK cascade;GO:0000166,molecular_function nucleotide binding;GO:0000186,biological_process activation of MAPKK activity;GO:0001890,biological_process placenta development;GO:0004672,molecular_function protein kinase activity;GO:0004674,molecular_function protein serine/threonine kinase activity;GO:0004709,molecular_function MAP kinase kinase kinase activity;GO:00…
Mapkapk2	34;GO:0000166,molecular_function nucleotide binding;GO:0002224,biological_process toll-like receptor signaling pathway;GO:0004672,molecular_function protein kinase activity;GO:0004674,molecular_function protein serine/threonine kinase activity;GO:0004683,molecular_function calmodulin-dependent protein kinase activity;GO:0005515,molecular_function protein binding;GO:0005516,molecular_function calm…
Mdga1	5;GO:0016020,cellular_component membrane;GO:0046658,cellular_component anchored component of plasma membrane;GO:0098982,cellular_component GABA-ergic synapse;GO:0099179,biological_process regulation of synaptic membrane adhesion;GO:1905606,biological_process regulation of presynapse assembly
Mettl7a3	5;GO:0008152,biological_process metabolic process;GO:0008168,molecular_function methyltransferase activity;GO:0016020,cellular_component membrane;GO:0016021,cellular_component integral component of membrane;GO:0032259,biological_process methylation
Mfap3l	7;GO:0003674,molecular_function molecular_function;GO:0005634,cellular_component nucleus;GO:0005737,cellular_component cytoplasm;GO:0005886,cellular_component plasma membrane;GO:0008150,biological_process biological_process;GO:0016020,cellular_component membrane;GO:0016021,cellular_component integral component of membrane
Mgea5	32;GO:0004402,molecular_function histone acetyltransferase activity;GO:0005515,molecular_function protein binding;GO:0005634,cellular_component nucleus;GO:0005737,cellular_component cytoplasm;GO:0005739,cellular_component mitochondrion;GO:0005829,cellular_component cytosol;GO:0006044,biological_process N-acetylglucosamine metabolic process;GO:0006517,biological_process protein deglycosylation;GO:…
Minpp1	14;GO:0003993,molecular_function acid phosphatase activity;GO:0004446,molecular_function inositol-hexakisphosphate phosphatase activity;GO:0005783,cellular_component endoplasmic reticulum;GO:0005788,cellular_component endoplasmic reticulum lumen;GO:0005886,cellular_component plasma membrane;GO:0016020,cellular_component membrane;GO:0016311,biological_process dephosphorylation;GO:0016787,molecular…
Mkks	45;GO:0000166,molecular_function nucleotide binding;GO:0001103,molecular_function RNA polymerase II repressing transcription factor binding;GO:0005524,molecular_function ATP binding;GO:0005622,cellular_component intracellular;GO:0005634,cellular_component nucleus;GO:0005737,cellular_component cytoplasm;GO:0005813,cellular_component centrosome;GO:0005815,cellular_component microtubule organizing c…
Mkl1	24;GO:0000976,molecular_function transcription regulatory region sequence-specific DNA binding;GO:0001764,biological_process neuron migration;GO:0003700,molecular_function DNA-binding transcription factor activity;GO:0003713,molecular_function transcription coactivator activity;GO:0003779,molecular_function actin binding;GO:0003785,molecular_function actin monomer binding;GO:0005515,molecular_fun…
Mon1b	7;GO:0003674,molecular_function molecular_function;GO:0005737,cellular_component cytoplasm;GO:0012505,cellular_component endomembrane system;GO:0016192,biological_process vesicle-mediated transport;GO:0019085,biological_process early viral transcription;GO:0019086,biological_process late viral transcription;GO:0035658,cellular_component Mon1-Ccz1 complex
Morc3	15;GO:0003674,molecular_function molecular_function;GO:0003723,molecular_function RNA binding;GO:0005634,cellular_component nucleus;GO:0005654,cellular_component nucleoplasm;GO:0006468,biological_process protein phosphorylation;GO:0007569,biological_process cell aging;GO:0008270,molecular_function zinc ion binding;GO:0009791,biological_process post-embryonic development;GO:0016363,cellular_compon…
Mpnd	8;GO:0003674,molecular_function molecular_function;GO:0005575,cellular_component cellular_component;GO:0006508,biological_process proteolysis;GO:0008150,biological_process biological_process;GO:0008233,molecular_function peptidase activity;GO:0008237,molecular_function metallopeptidase activity;GO:0016787,molecular_function hydrolase activity;GO:0046872,molecular_function metal ion binding
Mroh1	3;GO:0003674,molecular_function molecular_function;GO:0005575,cellular_component cellular_component;GO:0008150,biological_process biological_process
Mrps22	5;GO:0003735,molecular_function structural constituent of ribosome;GO:0005739,cellular_component mitochondrion;GO:0005763,cellular_component mitochondrial small ribosomal subunit;GO:0005840,cellular_component ribosome;GO:0008150,biological_process biological_process
Mtcl1	12;GO:0000922,cellular_component spindle pole;GO:0005615,cellular_component extracellular space;GO:0005737,cellular_component cytoplasm;GO:0005856,cellular_component cytoskeleton;GO:0005886,cellular_component plasma membrane;GO:0008017,molecular_function microtubule binding;GO:0010506,biological_process regulation of autophagy;GO:0016020,cellular_component membrane;GO:0016324,cellular_component a…
Mucl2	5;GO:0003674,molecular_function molecular_function;GO:0005575,cellular_component cellular_component;GO:0005576,cellular_component extracellular region;GO:0005615,cellular_component extracellular space;GO:0008150,biological_process biological_process
Mxd4	1;GO:0046983,molecular_function protein dimerization activity
Myf5	29;GO:0000978,molecular_function RNA polymerase II proximal promoter sequence-specific DNA binding;GO:0001228,molecular_function DNA-binding transcription activator activity, RNA polymerase II-specific;GO:0001502,biological_process cartilage condensation;GO:0001503,biological_process ossification;GO:0001756,biological_process somitogenesis;GO:0001952,biological_process regulation of cell-matrix a…
Nanp	8;GO:0005575,cellular_component cellular_component;GO:0005975,biological_process carbohydrate metabolic process;GO:0006045,biological_process N-acetylglucosamine biosynthetic process;GO:0008152,biological_process metabolic process;GO:0016311,biological_process dephosphorylation;GO:0016787,molecular_function hydrolase activity;GO:0046380,biological_process N-acetylneuraminate biosynthetic process;…
Ndel1	62;GO:0000132,biological_process establishment of mitotic spindle orientation;GO:0000226,biological_process microtubule cytoskeleton organization;GO:0000775,cellular_component chromosome, centromeric region;GO:0000776,cellular_component kinetochore;GO:0000777,cellular_component condensed chromosome kinetochore;GO:0001764,biological_process neuron migration;GO:0001833,biological_process inner cell…
Ndufa6	9;GO:0003674,molecular_function molecular_function;GO:0005739,cellular_component mitochondrion;GO:0005743,cellular_component mitochondrial inner membrane;GO:0005747,cellular_component mitochondrial respiratory chain complex I;GO:0006979,biological_process response to oxidative stress;GO:0016020,cellular_component membrane;GO:0031966,cellular_component mitochondrial membrane;GO:0055114,biological_…
Nectin3	30;GO:0002089,biological_process lens morphogenesis in camera-type eye;GO:0005102,molecular_function signaling receptor binding;GO:0005515,molecular_function protein binding;GO:0005886,cellular_component plasma membrane;GO:0005887,cellular_component integral component of plasma membrane;GO:0005911,cellular_component cell-cell junction;GO:0005913,cellular_component cell-cell adherens junction;GO:0…
Nedd4	63;GO:0000122,biological_process negative regulation of transcription by RNA polymerase II;GO:0000151,cellular_component ubiquitin ligase complex;GO:0000785,cellular_component chromatin;GO:0002250,biological_process adaptive immune response;GO:0003151,biological_process outflow tract morphogenesis;GO:0003197,biological_process endocardial cushion development;GO:0004842,molecular_function ubiquiti…
Nfatc4	39;GO:0000122,biological_process negative regulation of transcription by RNA polymerase II;GO:0000978,molecular_function RNA polymerase II proximal promoter sequence-specific DNA binding;GO:0000981,molecular_function DNA-binding transcription factor activity, RNA polymerase II-specific;GO:0001078,molecular_function DNA-binding transcription repressor activity, RNA polymerase II-specific;GO:000122…
Npc2	16;GO:0005576,cellular_component extracellular region;GO:0005615,cellular_component extracellular space;GO:0005764,cellular_component lysosome;GO:0005783,cellular_component endoplasmic reticulum;GO:0006629,biological_process lipid metabolic process;GO:0008202,biological_process steroid metabolic process;GO:0008203,biological_process cholesterol metabolic process;GO:0009615,biological_process resp…
Npm1	100;GO:0000055,biological_process ribosomal large subunit export from nucleus;GO:0000056,biological_process ribosomal small subunit export from nucleus;GO:0000448,biological_process cleavage in ITS2 between 5.8S rRNA and LSU-rRNA of tricistronic rRNA transcript (SSU-rRNA, 5.8S rRNA, LSU-rRNA);GO:0001047,molecular_function core promoter binding;GO:0001558,biological_process regulation of cell grow…
Nub1	7;GO:0003674,molecular_function molecular_function;GO:0005634,cellular_component nucleus;GO:0005730,cellular_component nucleolus;GO:0005829,cellular_component cytosol;GO:0006511,biological_process ubiquitin-dependent protein catabolic process;GO:0016567,biological_process protein ubiquitination;GO:0032436,biological_process positive regulation of proteasomal ubiquitin-dependent protein catabolic …
Nup107	20;GO:0000775,cellular_component chromosome, centromeric region;GO:0000776,cellular_component kinetochore;GO:0000777,cellular_component condensed chromosome kinetochore;GO:0000973,biological_process posttranscriptional tethering of RNA polymerase II gene DNA at nuclear periphery;GO:0005634,cellular_component nucleus;GO:0005643,cellular_component nuclear pore;GO:0005694,cellular_component chromoso…
Nup62	58;GO:0000278,biological_process mitotic cell cycle;GO:0000922,cellular_component spindle pole;GO:0005515,molecular_function protein binding;GO:0005543,molecular_function phospholipid binding;GO:0005634,cellular_component nucleus;GO:0005635,cellular_component nuclear envelope;GO:0005642,cellular_component annulate lamellae;GO:0005643,cellular_component nuclear pore;GO:0005737,cellular_component c…
Nwd1	9;GO:0000166,molecular_function nucleotide binding;GO:0003723,molecular_function RNA binding;GO:0005524,molecular_function ATP binding;GO:0005682,cellular_component U5 snRNP;GO:0005737,cellular_component cytoplasm;GO:0005829,cellular_component cytosol;GO:0008380,biological_process RNA splicing;GO:0071011,cellular_component precatalytic spliceosome;GO:0071013,cellular_component catalytic step 2 sp…
Nxpe5	5;GO:0003674,molecular_function molecular_function;GO:0005575,cellular_component cellular_component;GO:0008150,biological_process biological_process;GO:0016020,cellular_component membrane;GO:0016021,cellular_component integral component of membrane
Odc1	16;GO:0001822,biological_process kidney development;GO:0003824,molecular_function catalytic activity;GO:0004586,molecular_function ornithine decarboxylase activity;GO:0005737,cellular_component cytoplasm;GO:0005829,cellular_component cytosol;GO:0006595,biological_process polyamine metabolic process;GO:0006596,biological_process polyamine biosynthetic process;GO:0008284,biological_process positive…
Ogfr	5;GO:0005634,cellular_component nucleus;GO:0005737,cellular_component cytoplasm;GO:0016020,cellular_component membrane;GO:0038023,molecular_function signaling receptor activity;GO:0040008,biological_process regulation of growth
Olfr239	13;GO:0004930,molecular_function G protein-coupled receptor activity;GO:0004984,molecular_function olfactory receptor activity;GO:0004993,molecular_function G protein-coupled serotonin receptor activity;GO:0005886,cellular_component plasma membrane;GO:0007165,biological_process signal transduction;GO:0007186,biological_process G protein-coupled receptor signaling pathway;GO:0007608,biological_pro…
Olfr285	12;GO:0004888,molecular_function transmembrane signaling receptor activity;GO:0004930,molecular_function G protein-coupled receptor activity;GO:0004984,molecular_function olfactory receptor activity;GO:0005886,cellular_component plasma membrane;GO:0007165,biological_process signal transduction;GO:0007186,biological_process G protein-coupled receptor signaling pathway;GO:0007608,biological_process…
Olfr288	10;GO:0004930,molecular_function G protein-coupled receptor activity;GO:0004984,molecular_function olfactory receptor activity;GO:0005886,cellular_component plasma membrane;GO:0007165,biological_process signal transduction;GO:0007186,biological_process G protein-coupled receptor signaling pathway;GO:0007608,biological_process sensory perception of smell;GO:0016020,cellular_component membrane;GO:0…
Olfr55	13;GO:0004930,molecular_function G protein-coupled receptor activity;GO:0004984,molecular_function olfactory receptor activity;GO:0004993,molecular_function G protein-coupled serotonin receptor activity;GO:0005886,cellular_component plasma membrane;GO:0007165,biological_process signal transduction;GO:0007186,biological_process G protein-coupled receptor signaling pathway;GO:0007608,biological_pro…
Olfr998	11;GO:0004930,molecular_function G protein-coupled receptor activity;GO:0004984,molecular_function olfactory receptor activity;GO:0005549,molecular_function odorant binding;GO:0005886,cellular_component plasma membrane;GO:0007165,biological_process signal transduction;GO:0007186,biological_process G protein-coupled receptor signaling pathway;GO:0007608,biological_process sensory perception of sme…
Oser1	4;GO:0003674,molecular_function molecular_function;GO:0005575,cellular_component cellular_component;GO:0008150,biological_process biological_process;GO:0070301,biological_process cellular response to hydrogen peroxide
Pacs1	8;GO:0005794,cellular_component Golgi apparatus;GO:0030137,cellular_component COPI-coated vesicle;GO:0032092,biological_process positive regulation of protein binding;GO:0034067,biological_process protein localization to Golgi apparatus;GO:0034613,biological_process cellular protein localization;GO:0044325,molecular_function ion channel binding;GO:0048471,cellular_component perinuclear region of …
Pcif1	6;GO:0003674,molecular_function molecular_function;GO:0005634,cellular_component nucleus;GO:0005654,cellular_component nucleoplasm;GO:0010923,biological_process negative regulation of phosphatase activity;GO:0015630,cellular_component microtubule cytoskeleton;GO:0045171,cellular_component intercellular bridge
Pdia3	32;GO:0001669,cellular_component acrosomal vesicle;GO:0003756,molecular_function protein disulfide isomerase activity;GO:0005515,molecular_function protein binding;GO:0005576,cellular_component extracellular region;GO:0005615,cellular_component extracellular space;GO:0005634,cellular_component nucleus;GO:0005737,cellular_component cytoplasm;GO:0005739,cellular_component mitochondrion;GO:0005758,c…
Pdia5	9;GO:0003756,molecular_function protein disulfide isomerase activity;GO:0005783,cellular_component endoplasmic reticulum;GO:0005788,cellular_component endoplasmic reticulum lumen;GO:0006457,biological_process protein folding;GO:0015037,molecular_function peptide disulfide oxidoreductase activity;GO:0016853,molecular_function isomerase activity;GO:0034976,biological_process response to endoplasmic…
Pdxdc1	7;GO:0003824,molecular_function catalytic activity;GO:0005794,cellular_component Golgi apparatus;GO:0016829,molecular_function lyase activity;GO:0016831,molecular_function carboxy-lyase activity;GO:0019752,biological_process carboxylic acid metabolic process;GO:0030170,molecular_function pyridoxal phosphate binding;GO:0043231,cellular_component intracellular membrane-bounded organelle
Pfkm	42;GO:0000166,molecular_function nucleotide binding;GO:0003824,molecular_function catalytic activity;GO:0003872,molecular_function 6-phosphofructokinase activity;GO:0005515,molecular_function protein binding;GO:0005524,molecular_function ATP binding;GO:0005634,cellular_component nucleus;GO:0005737,cellular_component cytoplasm;GO:0005829,cellular_component cytosol;GO:0005929,cellular_component cil…
Pigf	6;GO:0005783,cellular_component endoplasmic reticulum;GO:0005789,cellular_component endoplasmic reticulum membrane;GO:0006506,biological_process GPI anchor biosynthetic process;GO:0016020,cellular_component membrane;GO:0016021,cellular_component integral component of membrane;GO:0016780,molecular_function phosphotransferase activity, for other substituted phosphate groups
Pim3	18;GO:0000166,molecular_function nucleotide binding;GO:0004672,molecular_function protein kinase activity;GO:0004674,molecular_function protein serine/threonine kinase activity;GO:0005515,molecular_function protein binding;GO:0005524,molecular_function ATP binding;GO:0005737,cellular_component cytoplasm;GO:0005829,cellular_component cytosol;GO:0006468,biological_process protein phosphorylation;GO…
Pkd1	63;GO:0001502,biological_process cartilage condensation;GO:0001568,biological_process blood vessel development;GO:0001701,biological_process in utero embryonic development;GO:0001822,biological_process kidney development;GO:0001889,biological_process liver development;GO:0001892,biological_process embryonic placenta development;GO:0002133,cellular_component polycystin complex;GO:0005262,molecular…
Pkp4	21;GO:0000922,cellular_component spindle pole;GO:0005737,cellular_component cytoplasm;GO:0005819,cellular_component spindle;GO:0005856,cellular_component cytoskeleton;GO:0005886,cellular_component plasma membrane;GO:0005911,cellular_component cell-cell junction;GO:0007043,biological_process cell-cell junction assembly;GO:0007155,biological_process cell adhesion;GO:0009898,cellular_component cytop…
Plcxd3	2;GO:0006629,biological_process lipid metabolic process;GO:0008081,molecular_function phosphoric diester hydrolase activity
Pnrc1	5;GO:0000184,biological_process nuclear-transcribed mRNA catabolic process, nonsense-mediated decay;GO:0000932,cellular_component P-body;GO:0003674,molecular_function molecular_function;GO:0005634,cellular_component nucleus;GO:0031087,biological_process deadenylation-independent decapping of nuclear-transcribed mRNA
Polr2a	24;GO:0000974,cellular_component Prp19 complex;GO:0001047,molecular_function core promoter binding;GO:0001055,molecular_function RNA polymerase II activity;GO:0003677,molecular_function DNA binding;GO:0003899,molecular_function DNA-directed 5'-3' RNA polymerase activity;GO:0005515,molecular_function protein binding;GO:0005634,cellular_component nucleus;GO:0005654,cellular_component nucleoplasm;GO…
Ppia	17;GO:0000413,biological_process protein peptidyl-prolyl isomerization;GO:0003755,molecular_function peptidyl-prolyl cis-trans isomerase activity;GO:0005576,cellular_component extracellular region;GO:0005615,cellular_component extracellular space;GO:0005634,cellular_component nucleus;GO:0005737,cellular_component cytoplasm;GO:0005829,cellular_component cytosol;GO:0006457,biological_process protei…
Ppm1b	19;GO:0000287,molecular_function magnesium ion binding;GO:0003824,molecular_function catalytic activity;GO:0004721,molecular_function phosphoprotein phosphatase activity;GO:0004722,molecular_function protein serine/threonine phosphatase activity;GO:0005730,cellular_component nucleolus;GO:0005737,cellular_component cytoplasm;GO:0005829,cellular_component cytosol;GO:0006470,biological_process prote…
Ppp1r1a	11;GO:0004864,molecular_function protein phosphatase inhibitor activity;GO:0004865,molecular_function protein serine/threonine phosphatase inhibitor activity;GO:0005515,molecular_function protein binding;GO:0005615,cellular_component extracellular space;GO:0005737,cellular_component cytoplasm;GO:0005975,biological_process carbohydrate metabolic process;GO:0005977,biological_process glycogen metab…
Ppp2r1a	27;GO:0000159,cellular_component protein phosphatase type 2A complex;GO:0000775,cellular_component chromosome, centromeric region;GO:0004722,molecular_function protein serine/threonine phosphatase activity;GO:0005515,molecular_function protein binding;GO:0005694,cellular_component chromosome;GO:0005737,cellular_component cytoplasm;GO:0005829,cellular_component cytosol;GO:0005886,cellular_componen…
Ppp3ca	64;GO:0000082,biological_process G1/S transition of mitotic cell cycle;GO:0001975,biological_process response to amphetamine;GO:0004721,molecular_function phosphoprotein phosphatase activity;GO:0004722,molecular_function protein serine/threonine phosphatase activity;GO:0004723,molecular_function calcium-dependent protein serine/threonine phosphatase activity;GO:0005515,molecular_function protein …
Prickle1	18;GO:0001843,biological_process neural tube closure;GO:0005515,molecular_function protein binding;GO:0005634,cellular_component nucleus;GO:0005737,cellular_component cytoplasm;GO:0005829,cellular_component cytosol;GO:0006606,biological_process protein import into nucleus;GO:0008134,molecular_function transcription factor binding;GO:0008270,molecular_function zinc ion binding;GO:0016020,cellular_…
Prickle4	5;GO:0003674,molecular_function molecular_function;GO:0005575,cellular_component cellular_component;GO:0008150,biological_process biological_process;GO:0008270,molecular_function zinc ion binding;GO:0046872,molecular_function metal ion binding
Prkce	74;GO:0000139,cellular_component Golgi membrane;GO:0000166,molecular_function nucleotide binding;GO:0002281,biological_process macrophage activation involved in immune response;GO:0002376,biological_process immune system process;GO:0003785,molecular_function actin monomer binding;GO:0004672,molecular_function protein kinase activity;GO:0004674,molecular_function protein serine/threonine kinase ac…
Pten	149;GO:0001525,biological_process angiogenesis;GO:0001933,biological_process negative regulation of protein phosphorylation;GO:0002902,biological_process regulation of B cell apoptotic process;GO:0004438,molecular_function phosphatidylinositol-3-phosphatase activity;GO:0004721,molecular_function phosphoprotein phosphatase activity;GO:0004722,molecular_function protein serine/threonine phosphatase…
Ptges	23;GO:0001516,biological_process prostaglandin biosynthetic process;GO:0002526,biological_process acute inflammatory response;GO:0002544,biological_process chronic inflammatory response;GO:0004667,molecular_function prostaglandin-D synthase activity;GO:0005641,cellular_component nuclear envelope lumen;GO:0005737,cellular_component cytoplasm;GO:0006629,biological_process lipid metabolic process;GO…
Ptp4a1	22;GO:0004721,molecular_function phosphoprotein phosphatase activity;GO:0004725,molecular_function protein tyrosine phosphatase activity;GO:0004727,molecular_function prenylated protein tyrosine phosphatase activity;GO:0005634,cellular_component nucleus;GO:0005737,cellular_component cytoplasm;GO:0005768,cellular_component endosome;GO:0005769,cellular_component early endosome;GO:0005783,cellular_c…
Ptprg	16;GO:0004089,molecular_function carbonate dehydratase activity;GO:0004721,molecular_function phosphoprotein phosphatase activity;GO:0004725,molecular_function protein tyrosine phosphatase activity;GO:0005615,cellular_component extracellular space;GO:0006470,biological_process protein dephosphorylation;GO:0007420,biological_process brain development;GO:0008270,molecular_function zinc ion binding;…
Qrich2	3;GO:0003674,molecular_function molecular_function;GO:0005575,cellular_component cellular_component;GO:0008150,biological_process biological_process
Rab31	11;GO:0003924,molecular_function GTPase activity;GO:0005525,molecular_function GTP binding;GO:0005769,cellular_component early endosome;GO:0019003,molecular_function GDP binding;GO:0031623,biological_process receptor internalization;GO:0032588,cellular_component trans-Golgi network membrane;GO:0032869,biological_process cellular response to insulin stimulus;GO:0043001,biological_process Golgi to …
Rad21	29;GO:0000228,cellular_component nuclear chromosome;GO:0000775,cellular_component chromosome, centromeric region;GO:0000785,cellular_component chromatin;GO:0000794,cellular_component condensed nuclear chromosome;GO:0000798,cellular_component nuclear cohesin complex;GO:0001228,molecular_function DNA-binding transcription activator activity, RNA polymerase II-specific;GO:0003682,molecular_function …
Ralbp1	23;GO:0005096,molecular_function GTPase activator activity;GO:0005515,molecular_function protein binding;GO:0005622,cellular_component intracellular;GO:0005886,cellular_component plasma membrane;GO:0006855,biological_process drug transmembrane transport;GO:0006897,biological_process endocytosis;GO:0007052,biological_process mitotic spindle organization;GO:0007165,biological_process signal transdu…
Ran	53;GO:0000054,biological_process ribosomal subunit export from nucleus;GO:0000055,biological_process ribosomal large subunit export from nucleus;GO:0000056,biological_process ribosomal small subunit export from nucleus;GO:0000060,biological_process protein import into nucleus, translocation;GO:0000070,biological_process mitotic sister chromatid segregation;GO:0000166,molecular_function nucleotide…
Rangap1	32;GO:0000775,cellular_component chromosome, centromeric region;GO:0000776,cellular_component kinetochore;GO:0000777,cellular_component condensed chromosome kinetochore;GO:0003723,molecular_function RNA binding;GO:0005096,molecular_function GTPase activator activity;GO:0005634,cellular_component nucleus;GO:0005635,cellular_component nuclear envelope;GO:0005643,cellular_component nuclear pore;GO:0…
Rarg	58;GO:0000122,biological_process negative regulation of transcription by RNA polymerase II;GO:0000790,cellular_component nuclear chromatin;GO:0000977,molecular_function RNA polymerase II regulatory region sequence-specific DNA binding;GO:0001843,biological_process neural tube closure;GO:0002063,biological_process chondrocyte development;GO:0002068,biological_process glandular epithelial cell deve…
Rbfox2	20;GO:0000381,biological_process regulation of alternative mRNA splicing, via spliceosome;GO:0003676,molecular_function nucleic acid binding;GO:0003714,molecular_function transcription corepressor activity;GO:0003723,molecular_function RNA binding;GO:0003729,molecular_function mRNA binding;GO:0005515,molecular_function protein binding;GO:0005634,cellular_component nucleus;GO:0005654,cellular_comp…
Rbm4b	16;GO:0003676,molecular_function nucleic acid binding;GO:0003723,molecular_function RNA binding;GO:0005634,cellular_component nucleus;GO:0005654,cellular_component nucleoplasm;GO:0005730,cellular_component nucleolus;GO:0005829,cellular_component cytosol;GO:0006397,biological_process mRNA processing;GO:0006417,biological_process regulation of translation;GO:0007623,biological_process circadian rhy…
Rbmxl1	22;GO:0000381,biological_process regulation of alternative mRNA splicing, via spliceosome;GO:0000978,molecular_function RNA polymerase II proximal promoter sequence-specific DNA binding;GO:0003676,molecular_function nucleic acid binding;GO:0003682,molecular_function chromatin binding;GO:0003723,molecular_function RNA binding;GO:0003729,molecular_function mRNA binding;GO:0005515,molecular_function…
Rcbtb1	1;GO:0005737,cellular_component cytoplasm
Rcl1	10;GO:0000447,biological_process endonucleolytic cleavage in ITS1 to separate SSU-rRNA from 5.8S rRNA and LSU-rRNA from tricistronic rRNA transcript (SSU-rRNA, 5.8S rRNA, LSU-rRNA);GO:0000480,biological_process endonucleolytic cleavage in 5'-ETS of tricistronic rRNA transcript (SSU-rRNA, 5.8S rRNA, LSU-rRNA);GO:0003824,molecular_function catalytic activity;GO:0003963,molecular_function RNA-3'-pho…
Rfc4	17;GO:0000166,molecular_function nucleotide binding;GO:0003677,molecular_function DNA binding;GO:0003689,molecular_function DNA clamp loader activity;GO:0005524,molecular_function ATP binding;GO:0005634,cellular_component nucleus;GO:0005654,cellular_component nucleoplasm;GO:0005663,cellular_component DNA replication factor C complex;GO:0006260,biological_process DNA replication;GO:0006261,biologi…
Rfx2	19;GO:0000977,molecular_function RNA polymerase II regulatory region sequence-specific DNA binding;GO:0000978,molecular_function RNA polymerase II proximal promoter sequence-specific DNA binding;GO:0001228,molecular_function DNA-binding transcription activator activity, RNA polymerase II-specific;GO:0001675,biological_process acrosome assembly;GO:0003677,molecular_function DNA binding;GO:0003700,…
Rhoa	122;GO:0000166,molecular_function nucleotide binding;GO:0000902,biological_process cell morphogenesis;GO:0001666,biological_process response to hypoxia;GO:0001998,biological_process angiotensin-mediated vasoconstriction involved in regulation of systemic arterial blood pressure;GO:0002363,biological_process alpha-beta T cell lineage commitment;GO:0003100,biological_process regulation of systemic …
Rictor	26;GO:0001932,biological_process regulation of protein phosphorylation;GO:0001938,biological_process positive regulation of endothelial cell proliferation;GO:0005515,molecular_function protein binding;GO:0007275,biological_process multicellular organism development;GO:0008047,molecular_function enzyme activator activity;GO:0009792,biological_process embryo development ending in birth or egg hatch…
Rmi1	12;GO:0000166,molecular_function nucleotide binding;GO:0002021,biological_process response to dietary excess;GO:0002023,biological_process reduction of food intake in response to dietary excess;GO:0003674,molecular_function molecular_function;GO:0005634,cellular_component nucleus;GO:0005654,cellular_component nucleoplasm;GO:0006260,biological_process DNA replication;GO:0009749,biological_process …
Rnase2a	7;GO:0003676,molecular_function nucleic acid binding;GO:0004518,molecular_function nuclease activity;GO:0004519,molecular_function endonuclease activity;GO:0004540,molecular_function ribonuclease activity;GO:0016787,molecular_function hydrolase activity;GO:0090305,biological_process nucleic acid phosphodiester bond hydrolysis;GO:0090501,biological_process RNA phosphodiester bond hydrolysis
Rnf126	20;GO:0005154,molecular_function epidermal growth factor receptor binding;GO:0005515,molecular_function protein binding;GO:0005634,cellular_component nucleus;GO:0005654,cellular_component nucleoplasm;GO:0005737,cellular_component cytoplasm;GO:0005829,cellular_component cytosol;GO:0006511,biological_process ubiquitin-dependent protein catabolic process;GO:0006513,biological_process protein monoubi…
Rpl3	15;GO:0000027,biological_process ribosomal large subunit assembly;GO:0003723,molecular_function RNA binding;GO:0003735,molecular_function structural constituent of ribosome;GO:0005622,cellular_component intracellular;GO:0005634,cellular_component nucleus;GO:0005730,cellular_component nucleolus;GO:0005737,cellular_component cytoplasm;GO:0005829,cellular_component cytosol;GO:0005840,cellular_compon…
Rps12	4;GO:0003735,molecular_function structural constituent of ribosome;GO:0005622,cellular_component intracellular;GO:0005840,cellular_component ribosome;GO:0006412,biological_process translation
Sall4	30;GO:0000122,biological_process negative regulation of transcription by RNA polymerase II;GO:0000792,cellular_component heterochromatin;GO:0001701,biological_process in utero embryonic development;GO:0001833,biological_process inner cell mass cell proliferation;GO:0001843,biological_process neural tube closure;GO:0003281,biological_process ventricular septum development;GO:0003676,molecular_func…
Scaf11	8;GO:0000245,biological_process spliceosomal complex assembly;GO:0000375,biological_process RNA splicing, via transesterification reactions;GO:0005634,cellular_component nucleus;GO:0005654,cellular_component nucleoplasm;GO:0005730,cellular_component nucleolus;GO:0008380,biological_process RNA splicing;GO:0016604,cellular_component nuclear body;GO:0046872,molecular_function metal ion binding
Scaf8	12;GO:0003676,molecular_function nucleic acid binding;GO:0003723,molecular_function RNA binding;GO:0005634,cellular_component nucleus;GO:0005654,cellular_component nucleoplasm;GO:0005681,cellular_component spliceosomal complex;GO:0006366,biological_process transcription by RNA polymerase II;GO:0006397,biological_process mRNA processing;GO:0008380,biological_process RNA splicing;GO:0016363,cellula…
Scd1	35;GO:0004768,molecular_function stearoyl-CoA 9-desaturase activity;GO:0005506,molecular_function iron ion binding;GO:0005730,cellular_component nucleolus;GO:0005783,cellular_component endoplasmic reticulum;GO:0005789,cellular_component endoplasmic reticulum membrane;GO:0006629,biological_process lipid metabolic process;GO:0006631,biological_process fatty acid metabolic process;GO:0006633,biologi…
Sema3c	24;GO:0001755,biological_process neural crest cell migration;GO:0001756,biological_process somitogenesis;GO:0001974,biological_process blood vessel remodeling;GO:0003148,biological_process outflow tract septum morphogenesis;GO:0003151,biological_process outflow tract morphogenesis;GO:0003215,biological_process cardiac right ventricle morphogenesis;GO:0003350,biological_process pulmonary myocardiu…
Setd1b	19;GO:0003674,molecular_function molecular_function;GO:0003676,molecular_function nucleic acid binding;GO:0003723,molecular_function RNA binding;GO:0005634,cellular_component nucleus;GO:0005654,cellular_component nucleoplasm;GO:0005694,cellular_component chromosome;GO:0005829,cellular_component cytosol;GO:0006325,biological_process chromatin organization;GO:0006351,biological_process transcriptio…
Setd2	52;GO:0001525,biological_process angiogenesis;GO:0001570,biological_process vasculogenesis;GO:0001763,biological_process morphogenesis of a branching structure;GO:0001843,biological_process neural tube closure;GO:0002376,biological_process immune system process;GO:0005634,cellular_component nucleus;GO:0005694,cellular_component chromosome;GO:0006281,biological_process DNA repair;GO:0006298,biolog…
Sh3pxd2a	19;GO:0002020,molecular_function protease binding;GO:0002102,cellular_component podosome;GO:0005515,molecular_function protein binding;GO:0005546,molecular_function phosphatidylinositol-4,5-bisphosphate binding;GO:0005737,cellular_component cytoplasm;GO:0006801,biological_process superoxide metabolic process;GO:0010314,molecular_function phosphatidylinositol-5-phosphate binding;GO:0016176,molecul…
Slc25a39	8;GO:0005739,cellular_component mitochondrion;GO:0005743,cellular_component mitochondrial inner membrane;GO:0006783,biological_process heme biosynthetic process;GO:0006839,biological_process mitochondrial transport;GO:0016020,cellular_component membrane;GO:0016021,cellular_component integral component of membrane;GO:0022857,molecular_function transmembrane transporter activity;GO:0055085,biologic…
Slc2a13	9;GO:0005215,molecular_function transporter activity;GO:0005351,molecular_function carbohydrate:proton symporter activity;GO:0005355,molecular_function glucose transmembrane transporter activity;GO:0016020,cellular_component membrane;GO:0016021,cellular_component integral component of membrane;GO:0022857,molecular_function transmembrane transporter activity;GO:0046323,biological_process glucose i…
Slc38a2	24;GO:0003333,biological_process amino acid transmembrane transport;GO:0005886,cellular_component plasma membrane;GO:0005887,cellular_component integral component of plasma membrane;GO:0005903,cellular_component brush border;GO:0006811,biological_process ion transport;GO:0006814,biological_process sodium ion transport;GO:0006865,biological_process amino acid transport;GO:0006868,biological_proces…
Slc39a10	16;GO:0002903,biological_process negative regulation of B cell apoptotic process;GO:0005385,molecular_function zinc ion transmembrane transporter activity;GO:0005886,cellular_component plasma membrane;GO:0005887,cellular_component integral component of plasma membrane;GO:0006811,biological_process ion transport;GO:0006829,biological_process zinc ion transport;GO:0006882,biological_process cellula…
Smad1	55;GO:0000165,biological_process MAPK cascade;GO:0000978,molecular_function RNA polymerase II proximal promoter sequence-specific DNA binding;GO:0001077,molecular_function DNA-binding transcription activator activity, RNA polymerase II-specific;GO:0001657,biological_process ureteric bud development;GO:0001710,biological_process mesodermal cell fate commitment;GO:0002051,biological_process osteobl…
Smad2	86;GO:0000790,cellular_component nuclear chromatin;GO:0000978,molecular_function RNA polymerase II proximal promoter sequence-specific DNA binding;GO:0001077,molecular_function DNA-binding transcription activator activity, RNA polymerase II-specific;GO:0001228,molecular_function DNA-binding transcription activator activity, RNA polymerase II-specific;GO:0001657,biological_process ureteric bud dev…
Smc3	35;GO:0000166,molecular_function nucleotide binding;GO:0000775,cellular_component chromosome, centromeric region;GO:0000785,cellular_component chromatin;GO:0000800,cellular_component lateral element;GO:0003682,molecular_function chromatin binding;GO:0005515,molecular_function protein binding;GO:0005524,molecular_function ATP binding;GO:0005604,cellular_component basement membrane;GO:0005622,cellu…
Snai1	38;GO:0000122,biological_process negative regulation of transcription by RNA polymerase II;GO:0000977,molecular_function RNA polymerase II regulatory region sequence-specific DNA binding;GO:0001078,molecular_function DNA-binding transcription repressor activity, RNA polymerase II-specific;GO:0001227,molecular_function DNA-binding transcription repressor activity, RNA polymerase II-specific;GO:000…
Sned1	2;GO:0005509,molecular_function calcium ion binding;GO:0007160,biological_process cell-matrix adhesion
Snrpg	23;GO:0000387,biological_process spliceosomal snRNP assembly;GO:0000398,biological_process mRNA splicing, via spliceosome;GO:0003723,molecular_function RNA binding;GO:0005634,cellular_component nucleus;GO:0005681,cellular_component spliceosomal complex;GO:0005682,cellular_component U5 snRNP;GO:0005683,cellular_component U7 snRNP;GO:0005685,cellular_component U1 snRNP;GO:0005686,cellular_component…
Socs1	34;GO:0001932,biological_process regulation of protein phosphorylation;GO:0004860,molecular_function protein kinase inhibitor activity;GO:0005159,molecular_function insulin-like growth factor receptor binding;GO:0005515,molecular_function protein binding;GO:0005634,cellular_component nucleus;GO:0005654,cellular_component nucleoplasm;GO:0005737,cellular_component cytoplasm;GO:0005829,cellular_comp…
Socs3	26;GO:0001784,molecular_function phosphotyrosine residue binding;GO:0001932,biological_process regulation of protein phosphorylation;GO:0004860,molecular_function protein kinase inhibitor activity;GO:0005515,molecular_function protein binding;GO:0005737,cellular_component cytoplasm;GO:0005829,cellular_component cytosol;GO:0006469,biological_process negative regulation of protein kinase activity;G…
Sod2	86;GO:0000302,biological_process response to reactive oxygen species;GO:0000303,biological_process response to superoxide;GO:0001306,biological_process age-dependent response to oxidative stress;GO:0001315,biological_process age-dependent response to reactive oxygen species;GO:0001666,biological_process response to hypoxia;GO:0001836,biological_process release of cytochrome c from mitochondria;GO…
Soga1	2;GO:0005615,cellular_component extracellular space;GO:0010506,biological_process regulation of autophagy
Sorbs1	8;GO:0005158,molecular_function insulin receptor binding;GO:0005634,cellular_component nucleus;GO:0005813,cellular_component centrosome;GO:0005886,cellular_component plasma membrane;GO:0005899,cellular_component insulin receptor complex;GO:0005925,cellular_component focal adhesion;GO:0007015,biological_process actin filament organization;GO:0007155,biological_process cell adhesion
Sox12	15;GO:0000976,molecular_function transcription regulatory region sequence-specific DNA binding;GO:0001077,molecular_function DNA-binding transcription activator activity, RNA polymerase II-specific;GO:0003677,molecular_function DNA binding;GO:0003713,molecular_function transcription coactivator activity;GO:0005634,cellular_component nucleus;GO:0005654,cellular_component nucleoplasm;GO:0006351,bio…
Sp1	57;GO:0000790,cellular_component nuclear chromatin;GO:0000977,molecular_function RNA polymerase II regulatory region sequence-specific DNA binding;GO:0000978,molecular_function RNA polymerase II proximal promoter sequence-specific DNA binding;GO:0000982,molecular_function DNA-binding transcription factor activity, RNA polymerase II-specific;GO:0000987,molecular_function proximal promoter sequence…
Sp7	19;GO:0000978,molecular_function RNA polymerase II proximal promoter sequence-specific DNA binding;GO:0000981,molecular_function DNA-binding transcription factor activity, RNA polymerase II-specific;GO:0001077,molecular_function DNA-binding transcription activator activity, RNA polymerase II-specific;GO:0001649,biological_process osteoblast differentiation;GO:0003676,molecular_function nucleic ac…
Speer4c	3;GO:0003674,molecular_function molecular_function;GO:0005575,cellular_component cellular_component;GO:0008150,biological_process biological_process
Speer4e	3;GO:0003674,molecular_function molecular_function;GO:0005575,cellular_component cellular_component;GO:0008150,biological_process biological_process
Spink8	8;GO:0001669,cellular_component acrosomal vesicle;GO:0004867,molecular_function serine-type endopeptidase inhibitor activity;GO:0005576,cellular_component extracellular region;GO:0005615,cellular_component extracellular space;GO:0010466,biological_process negative regulation of peptidase activity;GO:0030414,molecular_function peptidase inhibitor activity;GO:0060046,biological_process regulation o…
Srf	102;GO:0000790,cellular_component nuclear chromatin;GO:0000978,molecular_function RNA polymerase II proximal promoter sequence-specific DNA binding;GO:0000982,molecular_function DNA-binding transcription factor activity, RNA polymerase II-specific;GO:0000983,molecular_function RNA polymerase II general transcription initiation factor activity;GO:0000987,molecular_function proximal promoter sequen…
Srrm2	12;GO:0000398,biological_process mRNA splicing, via spliceosome;GO:0005634,cellular_component nucleus;GO:0005681,cellular_component spliceosomal complex;GO:0006397,biological_process mRNA processing;GO:0008150,biological_process biological_process;GO:0008380,biological_process RNA splicing;GO:0015030,cellular_component Cajal body;GO:0016607,cellular_component nuclear speck;GO:0047485,molecular_fu…
Srsf2	17;GO:0000278,biological_process mitotic cell cycle;GO:0000381,biological_process regulation of alternative mRNA splicing, via spliceosome;GO:0003676,molecular_function nucleic acid binding;GO:0003723,molecular_function RNA binding;GO:0005080,molecular_function protein kinase C binding;GO:0005515,molecular_function protein binding;GO:0005634,cellular_component nucleus;GO:0005654,cellular_componen…
Srsf5	20;GO:0001889,biological_process liver development;GO:0003676,molecular_function nucleic acid binding;GO:0003723,molecular_function RNA binding;GO:0005515,molecular_function protein binding;GO:0005634,cellular_component nucleus;GO:0005730,cellular_component nucleolus;GO:0005829,cellular_component cytosol;GO:0006351,biological_process transcription, DNA-templated;GO:0006355,biological_process regu…
Srsf7	14;GO:0003676,molecular_function nucleic acid binding;GO:0003723,molecular_function RNA binding;GO:0005515,molecular_function protein binding;GO:0005634,cellular_component nucleus;GO:0005654,cellular_component nucleoplasm;GO:0005737,cellular_component cytoplasm;GO:0006397,biological_process mRNA processing;GO:0008270,molecular_function zinc ion binding;GO:0008380,biological_process RNA splicing;G…
St6galnac1	13;GO:0000139,cellular_component Golgi membrane;GO:0001574,biological_process ganglioside biosynthetic process;GO:0001665,molecular_function alpha-N-acetylgalactosaminide alpha-2,6-sialyltransferase activity;GO:0005794,cellular_component Golgi apparatus;GO:0006486,biological_process protein glycosylation;GO:0008373,molecular_function sialyltransferase activity;GO:0009312,biological_process oligos…
Stxbp5	31;GO:0005096,molecular_function GTPase activator activity;GO:0005515,molecular_function protein binding;GO:0005737,cellular_component cytoplasm;GO:0005829,cellular_component cytosol;GO:0005886,cellular_component plasma membrane;GO:0005892,cellular_component acetylcholine-gated channel complex;GO:0006887,biological_process exocytosis;GO:0007409,biological_process axonogenesis;GO:0008021,cellular_…
Sub1	19;GO:0001205,molecular_function DNA-binding transcription activator activity, RNA polymerase II-specific;GO:0003677,molecular_function DNA binding;GO:0003678,molecular_function DNA helicase activity;GO:0003690,molecular_function double-stranded DNA binding;GO:0003697,molecular_function single-stranded DNA binding;GO:0003713,molecular_function transcription coactivator activity;GO:0005634,cellula…
Supt3	17;GO:0000124,cellular_component SAGA complex;GO:0003677,molecular_function DNA binding;GO:0003712,molecular_function transcription coregulator activity;GO:0003713,molecular_function transcription coactivator activity;GO:0004402,molecular_function histone acetyltransferase activity;GO:0005634,cellular_component nucleus;GO:0005654,cellular_component nucleoplasm;GO:0005669,cellular_component transc…
Taf5	15;GO:0000790,cellular_component nuclear chromatin;GO:0003700,molecular_function DNA-binding transcription factor activity;GO:0004402,molecular_function histone acetyltransferase activity;GO:0005634,cellular_component nucleus;GO:0005654,cellular_component nucleoplasm;GO:0005669,cellular_component transcription factor TFIID complex;GO:0006352,biological_process DNA-templated transcription, initiat…
Tarbp2	38;GO:0003723,molecular_function RNA binding;GO:0003725,molecular_function double-stranded RNA binding;GO:0005515,molecular_function protein binding;GO:0005634,cellular_component nucleus;GO:0005654,cellular_component nucleoplasm;GO:0005737,cellular_component cytoplasm;GO:0006417,biological_process regulation of translation;GO:0007286,biological_process spermatid development;GO:0007338,biological_…
Tdpoz3	6;GO:0005634,cellular_component nucleus;GO:0005737,cellular_component cytoplasm;GO:0019005,cellular_component SCF ubiquitin ligase complex;GO:0030162,biological_process regulation of proteolysis;GO:0031625,molecular_function ubiquitin protein ligase binding;GO:0043161,biological_process proteasome-mediated ubiquitin-dependent protein catabolic process
Tdpoz4	6;GO:0005634,cellular_component nucleus;GO:0005737,cellular_component cytoplasm;GO:0019005,cellular_component SCF ubiquitin ligase complex;GO:0030162,biological_process regulation of proteolysis;GO:0031625,molecular_function ubiquitin protein ligase binding;GO:0043161,biological_process proteasome-mediated ubiquitin-dependent protein catabolic process
Tfg	5;GO:0000139,cellular_component Golgi membrane;GO:0006888,biological_process endoplasmic reticulum to Golgi vesicle-mediated transport;GO:0042802,molecular_function identical protein binding;GO:0048208,biological_process COPII vesicle coating;GO:0070971,cellular_component endoplasmic reticulum exit site
Thada	5;GO:0003674,molecular_function molecular_function;GO:0005575,cellular_component cellular_component;GO:0005783,cellular_component endoplasmic reticulum;GO:0032471,biological_process negative regulation of endoplasmic reticulum calcium ion concentration;GO:0055088,biological_process lipid homeostasis
Tln2	8;GO:0001726,cellular_component ruffle;GO:0003779,molecular_function actin binding;GO:0005200,molecular_function structural constituent of cytoskeleton;GO:0005856,cellular_component cytoskeleton;GO:0005925,cellular_component focal adhesion;GO:0007016,biological_process cytoskeletal anchoring at plasma membrane;GO:0007155,biological_process cell adhesion;GO:0051015,molecular_function actin filamen…
Tmeff1	4;GO:0005886,cellular_component plasma membrane;GO:0007275,biological_process multicellular organism development;GO:0016020,cellular_component membrane;GO:0016021,cellular_component integral component of membrane
Tmem106b	12;GO:0003674,molecular_function molecular_function;GO:0005764,cellular_component lysosome;GO:0005765,cellular_component lysosomal membrane;GO:0005768,cellular_component endosome;GO:0007040,biological_process lysosome organization;GO:0007041,biological_process lysosomal transport;GO:0016020,cellular_component membrane;GO:0016021,cellular_component integral component of membrane;GO:0031902,cellula…
Tnfsf13b	19;GO:0001782,biological_process B cell homeostasis;GO:0002636,biological_process positive regulation of germinal center formation;GO:0005125,molecular_function cytokine activity;GO:0005164,molecular_function tumor necrosis factor receptor binding;GO:0005576,cellular_component extracellular region;GO:0005615,cellular_component extracellular space;GO:0005737,cellular_component cytoplasm;GO:0005886…
Tns2	20;GO:0001822,biological_process kidney development;GO:0004721,molecular_function phosphoprotein phosphatase activity;GO:0005102,molecular_function signaling receptor binding;GO:0005622,cellular_component intracellular;GO:0005886,cellular_component plasma membrane;GO:0005925,cellular_component focal adhesion;GO:0006470,biological_process protein dephosphorylation;GO:0008285,biological_process neg…
Tob1	16;GO:0003714,molecular_function transcription corepressor activity;GO:0005515,molecular_function protein binding;GO:0005634,cellular_component nucleus;GO:0005737,cellular_component cytoplasm;GO:0008285,biological_process negative regulation of cell proliferation;GO:0017148,biological_process negative regulation of translation;GO:0030014,cellular_component CCR4-NOT complex;GO:0030514,biological_p…
Tomm34	9;GO:0005515,molecular_function protein binding;GO:0005654,cellular_component nucleoplasm;GO:0005737,cellular_component cytoplasm;GO:0005739,cellular_component mitochondrion;GO:0005741,cellular_component mitochondrial outer membrane;GO:0005829,cellular_component cytosol;GO:0006626,biological_process protein targeting to mitochondrion;GO:0016020,cellular_component membrane;GO:0031072,molecular_fun…
Tomm6	6;GO:0003674,molecular_function molecular_function;GO:0005739,cellular_component mitochondrion;GO:0005741,cellular_component mitochondrial outer membrane;GO:0005742,cellular_component mitochondrial outer membrane translocase complex;GO:0015031,biological_process protein transport;GO:0016020,cellular_component membrane
Top2b	35;GO:0000166,molecular_function nucleotide binding;GO:0000712,biological_process resolution of meiotic recombination intermediates;GO:0000792,cellular_component heterochromatin;GO:0000819,biological_process sister chromatid segregation;GO:0001764,biological_process neuron migration;GO:0003677,molecular_function DNA binding;GO:0003682,molecular_function chromatin binding;GO:0003916,molecular_func…
Trib1	23;GO:0004672,molecular_function protein kinase activity;GO:0004860,molecular_function protein kinase inhibitor activity;GO:0005524,molecular_function ATP binding;GO:0005634,cellular_component nucleus;GO:0005737,cellular_component cytoplasm;GO:0006468,biological_process protein phosphorylation;GO:0006469,biological_process negative regulation of protein kinase activity;GO:0007254,biological_proce…
Trp53rkb	4;GO:0004672,molecular_function protein kinase activity;GO:0004674,molecular_function protein serine/threonine kinase activity;GO:0005524,molecular_function ATP binding;GO:0006468,biological_process protein phosphorylation
Trpc4ap	5;GO:0006511,biological_process ubiquitin-dependent protein catabolic process;GO:0016567,biological_process protein ubiquitination;GO:0019902,molecular_function phosphatase binding;GO:0031464,cellular_component Cul4A-RING E3 ubiquitin ligase complex;GO:0048820,biological_process hair follicle maturation
Ttr	13;GO:0005179,molecular_function hormone activity;GO:0005515,molecular_function protein binding;GO:0005576,cellular_component extracellular region;GO:0005615,cellular_component extracellular space;GO:0006144,biological_process purine nucleobase metabolic process;GO:0010469,biological_process regulation of signaling receptor activity;GO:0032991,cellular_component protein-containing complex;GO:0042…
Tuba1a	19;GO:0000166,molecular_function nucleotide binding;GO:0003924,molecular_function GTPase activity;GO:0005200,molecular_function structural constituent of cytoskeleton;GO:0005515,molecular_function protein binding;GO:0005525,molecular_function GTP binding;GO:0005737,cellular_component cytoplasm;GO:0005856,cellular_component cytoskeleton;GO:0005874,cellular_component microtubule;GO:0005881,cellular…
Tubb4b	12;GO:0000166,molecular_function nucleotide binding;GO:0003725,molecular_function double-stranded RNA binding;GO:0003924,molecular_function GTPase activity;GO:0005200,molecular_function structural constituent of cytoskeleton;GO:0005525,molecular_function GTP binding;GO:0005737,cellular_component cytoplasm;GO:0005856,cellular_component cytoskeleton;GO:0005874,cellular_component microtubule;GO:0007…
Tubg1	31;GO:0000166,molecular_function nucleotide binding;GO:0000212,biological_process meiotic spindle organization;GO:0000242,cellular_component pericentriolar material;GO:0000794,cellular_component condensed nuclear chromosome;GO:0000922,cellular_component spindle pole;GO:0000930,cellular_component gamma-tubulin complex;GO:0003924,molecular_function GTPase activity;GO:0005200,molecular_function stru…
Txndc11	9;GO:0003756,molecular_function protein disulfide isomerase activity;GO:0005623,cellular_component cell;GO:0005783,cellular_component endoplasmic reticulum;GO:0005789,cellular_component endoplasmic reticulum membrane;GO:0006457,biological_process protein folding;GO:0016020,cellular_component membrane;GO:0016021,cellular_component integral component of membrane;GO:0034976,biological_process respon…
Ubald1	3;GO:0003674,molecular_function molecular_function;GO:0005575,cellular_component cellular_component;GO:0008150,biological_process biological_process
Ubap2l	8;GO:0003674,molecular_function molecular_function;GO:0005634,cellular_component nucleus;GO:0005671,cellular_component Ada2/Gcn5/Ada3 transcription activator complex;GO:0005737,cellular_component cytoplasm;GO:0007339,biological_process binding of sperm to zona pellucida;GO:0010628,biological_process positive regulation of gene expression;GO:0031519,cellular_component PcG protein complex;GO:006148…
Ubc	7;GO:0002020,molecular_function protease binding;GO:0005515,molecular_function protein binding;GO:0005634,cellular_component nucleus;GO:0005654,cellular_component nucleoplasm;GO:0005737,cellular_component cytoplasm;GO:0005829,cellular_component cytosol;GO:0043209,cellular_component myelin sheath
Ubr5	22;GO:0000209,biological_process protein polyubiquitination;GO:0003723,molecular_function RNA binding;GO:0004842,molecular_function ubiquitin-protein transferase activity;GO:0005634,cellular_component nucleus;GO:0005654,cellular_component nucleoplasm;GO:0005829,cellular_component cytosol;GO:0006974,biological_process cellular response to DNA damage stimulus;GO:0008270,molecular_function zinc ion …
Ubxn6	16;GO:0005634,cellular_component nucleus;GO:0005737,cellular_component cytoplasm;GO:0005764,cellular_component lysosome;GO:0005765,cellular_component lysosomal membrane;GO:0005768,cellular_component endosome;GO:0005815,cellular_component microtubule organizing center;GO:0005829,cellular_component cytosol;GO:0005856,cellular_component cytoskeleton;GO:0016020,cellular_component membrane;GO:0016236,…
Ufsp1	6;GO:0006508,biological_process proteolysis;GO:0008233,molecular_function peptidase activity;GO:0008234,molecular_function cysteine-type peptidase activity;GO:0016787,molecular_function hydrolase activity;GO:0016790,molecular_function thiolester hydrolase activity;GO:0071567,molecular_function UFM1 hydrolase activity
Ugdh	13;GO:0001702,biological_process gastrulation with mouth forming second;GO:0003824,molecular_function catalytic activity;GO:0003979,molecular_function UDP-glucose 6-dehydrogenase activity;GO:0005634,cellular_component nucleus;GO:0005654,cellular_component nucleoplasm;GO:0005829,cellular_component cytosol;GO:0006024,biological_process glycosaminoglycan biosynthetic process;GO:0006065,biological_pr…
Ugp2	13;GO:0003983,molecular_function UTP:glucose-1-phosphate uridylyltransferase activity;GO:0005536,molecular_function glucose binding;GO:0005737,cellular_component cytoplasm;GO:0005977,biological_process glycogen metabolic process;GO:0006011,biological_process UDP-glucose metabolic process;GO:0008152,biological_process metabolic process;GO:0016740,molecular_function transferase activity;GO:0016779,…
Usp34	12;GO:0004197,molecular_function cysteine-type endopeptidase activity;GO:0004843,molecular_function thiol-dependent ubiquitin-specific protease activity;GO:0006508,biological_process proteolysis;GO:0006511,biological_process ubiquitin-dependent protein catabolic process;GO:0008233,molecular_function peptidase activity;GO:0008234,molecular_function cysteine-type peptidase activity;GO:0016055,biolo…
Vdac3	20;GO:0000166,molecular_function nucleotide binding;GO:0001662,biological_process behavioral fear response;GO:0005739,cellular_component mitochondrion;GO:0005741,cellular_component mitochondrial outer membrane;GO:0005743,cellular_component mitochondrial inner membrane;GO:0005791,cellular_component rough endoplasmic reticulum;GO:0006811,biological_process ion transport;GO:0007268,biological_proces…
Vim	48;GO:0003725,molecular_function double-stranded RNA binding;GO:0005198,molecular_function structural molecule activity;GO:0005200,molecular_function structural constituent of cytoskeleton;GO:0005212,molecular_function structural constituent of eye lens;GO:0005515,molecular_function protein binding;GO:0005634,cellular_component nucleus;GO:0005737,cellular_component cytoplasm;GO:0005777,cellular_c…
Vmn2r44	9;GO:0003674,molecular_function molecular_function;GO:0004930,molecular_function G protein-coupled receptor activity;GO:0005575,cellular_component cellular_component;GO:0005886,cellular_component plasma membrane;GO:0007165,biological_process signal transduction;GO:0007186,biological_process G protein-coupled receptor signaling pathway;GO:0008150,biological_process biological_process;GO:0016020,ce…
Vmn2r49	9;GO:0003674,molecular_function molecular_function;GO:0004930,molecular_function G protein-coupled receptor activity;GO:0005575,cellular_component cellular_component;GO:0005886,cellular_component plasma membrane;GO:0007165,biological_process signal transduction;GO:0007186,biological_process G protein-coupled receptor signaling pathway;GO:0008150,biological_process biological_process;GO:0016020,ce…
Wdr1	30;GO:0002102,cellular_component podosome;GO:0002446,biological_process neutrophil mediated immunity;GO:0003779,molecular_function actin binding;GO:0005737,cellular_component cytoplasm;GO:0005856,cellular_component cytoskeleton;GO:0005884,cellular_component actin filament;GO:0005886,cellular_component plasma membrane;GO:0005911,cellular_component cell-cell junction;GO:0007605,biological_process s…
Wdr4	9;GO:0005634,cellular_component nucleus;GO:0005829,cellular_component cytosol;GO:0006400,biological_process tRNA modification;GO:0008033,biological_process tRNA processing;GO:0008176,molecular_function tRNA (guanine-N7-)-methyltransferase activity;GO:0030488,biological_process tRNA methylation;GO:0036265,biological_process RNA (guanine-N7)-methylation;GO:0043527,cellular_component tRNA methyltran…
Wdr45b	9;GO:0000422,biological_process autophagy of mitochondrion;GO:0005829,cellular_component cytosol;GO:0006497,biological_process protein lipidation;GO:0019898,cellular_component extrinsic component of membrane;GO:0032266,molecular_function phosphatidylinositol-3-phosphate binding;GO:0034045,cellular_component phagophore assembly site membrane;GO:0034497,biological_process protein localization to ph…
Wdr70	1;GO:0019899,molecular_function enzyme binding
Wdsub1	5;GO:0003674,molecular_function molecular_function;GO:0004842,molecular_function ubiquitin-protein transferase activity;GO:0005575,cellular_component cellular_component;GO:0008150,biological_process biological_process;GO:0016567,biological_process protein ubiquitination
Xpo1	33;GO:0000054,biological_process ribosomal subunit export from nucleus;GO:0000055,biological_process ribosomal large subunit export from nucleus;GO:0000056,biological_process ribosomal small subunit export from nucleus;GO:0000122,biological_process negative regulation of transcription by RNA polymerase II;GO:0000776,cellular_component kinetochore;GO:0003723,molecular_function RNA binding;GO:00050…
Yars2	19;GO:0000049,molecular_function tRNA binding;GO:0000166,molecular_function nucleotide binding;GO:0003723,molecular_function RNA binding;GO:0004812,molecular_function aminoacyl-tRNA ligase activity;GO:0004831,molecular_function tyrosine-tRNA ligase activity;GO:0005524,molecular_function ATP binding;GO:0005737,cellular_component cytoplasm;GO:0005739,cellular_component mitochondrion;GO:0005759,cell…
Zbtb46	11;GO:0003676,molecular_function nucleic acid binding;GO:0005515,molecular_function protein binding;GO:0005634,cellular_component nucleus;GO:0006351,biological_process transcription, DNA-templated;GO:0006355,biological_process regulation of transcription, DNA-templated;GO:0030853,biological_process negative regulation of granulocyte differentiation;GO:0045650,biological_process negative regulatio…
Zc3h15	6;GO:0005634,cellular_component nucleus;GO:0005730,cellular_component nucleolus;GO:0005737,cellular_component cytoplasm;GO:0005829,cellular_component cytosol;GO:0019221,biological_process cytokine-mediated signaling pathway;GO:0046872,molecular_function metal ion binding
Zc3h3	16;GO:0003674,molecular_function molecular_function;GO:0003677,molecular_function DNA binding;GO:0003723,molecular_function RNA binding;GO:0004521,molecular_function endoribonuclease activity;GO:0005634,cellular_component nucleus;GO:0005847,cellular_component mRNA cleavage and polyadenylation specificity factor complex;GO:0006378,biological_process mRNA polyadenylation;GO:0010793,biological_proce…
Zcchc3	4;GO:0003676,molecular_function nucleic acid binding;GO:0005575,cellular_component cellular_component;GO:0008150,biological_process biological_process;GO:0008270,molecular_function zinc ion binding
Zfand5	12;GO:0001701,biological_process in utero embryonic development;GO:0001944,biological_process vasculature development;GO:0003016,biological_process respiratory system process;GO:0003677,molecular_function DNA binding;GO:0005737,cellular_component cytoplasm;GO:0008270,molecular_function zinc ion binding;GO:0010761,biological_process fibroblast migration;GO:0046872,molecular_function metal ion bind…
Zfp119a	5;GO:0003676,molecular_function nucleic acid binding;GO:0005622,cellular_component intracellular;GO:0005634,cellular_component nucleus;GO:0006355,biological_process regulation of transcription, DNA-templated;GO:0046872,molecular_function metal ion binding
Zfp251	6;GO:0003676,molecular_function nucleic acid binding;GO:0003700,molecular_function DNA-binding transcription factor activity;GO:0005575,cellular_component cellular_component;GO:0005622,cellular_component intracellular;GO:0006355,biological_process regulation of transcription, DNA-templated;GO:0046872,molecular_function metal ion binding
Zfp326	9;GO:0000993,molecular_function RNA polymerase II complex binding;GO:0003677,molecular_function DNA binding;GO:0005634,cellular_component nucleus;GO:0005654,cellular_component nucleoplasm;GO:0005681,cellular_component spliceosomal complex;GO:0032784,biological_process regulation of DNA-templated transcription, elongation;GO:0043231,cellular_component intracellular membrane-bounded organelle;GO:00…
Zfp36l2	32;GO:0000165,biological_process MAPK cascade;GO:0000288,biological_process nuclear-transcribed mRNA catabolic process, deadenylation-dependent decay;GO:0003677,molecular_function DNA binding;GO:0003723,molecular_function RNA binding;GO:0005634,cellular_component nucleus;GO:0005737,cellular_component cytoplasm;GO:0005829,cellular_component cytosol;GO:0006402,biological_process mRNA catabolic proc…
Zfp385b	3;GO:0003676,molecular_function nucleic acid binding;GO:0008270,molecular_function zinc ion binding;GO:0046872,molecular_function metal ion binding
Zfp41	10;GO:0003676,molecular_function nucleic acid binding;GO:0003677,molecular_function DNA binding;GO:0005634,cellular_component nucleus;GO:0006351,biological_process transcription, DNA-templated;GO:0006355,biological_process regulation of transcription, DNA-templated;GO:0007275,biological_process multicellular organism development;GO:0007283,biological_process spermatogenesis;GO:0008150,biological_…
Zfp451	1;GO:0003676,molecular_function nucleic acid binding
Zfp740	1;GO:0003676,molecular_function nucleic acid binding
Zfp91	9;GO:0003676,molecular_function nucleic acid binding;GO:0004842,molecular_function ubiquitin-protein transferase activity;GO:0005634,cellular_component nucleus;GO:0005730,cellular_component nucleolus;GO:0007250,biological_process activation of NF-kappaB-inducing kinase activity;GO:0016567,biological_process protein ubiquitination;GO:0016740,molecular_function transferase activity;GO:0046872,molec…
Zfp970	6;GO:0003676,molecular_function nucleic acid binding;GO:0003700,molecular_function DNA-binding transcription factor activity;GO:0005575,cellular_component cellular_component;GO:0005622,cellular_component intracellular;GO:0006355,biological_process regulation of transcription, DNA-templated;GO:0046872,molecular_function metal ion binding
Zfp972	7;GO:0003674,molecular_function molecular_function;GO:0003676,molecular_function nucleic acid binding;GO:0005575,cellular_component cellular_component;GO:0005622,cellular_component intracellular;GO:0006355,biological_process regulation of transcription, DNA-templated;GO:0008150,biological_process biological_process;GO:0046872,molecular_function metal ion binding
Znrf1	17;GO:0004842,molecular_function ubiquitin-protein transferase activity;GO:0005515,molecular_function protein binding;GO:0005764,cellular_component lysosome;GO:0005768,cellular_component endosome;GO:0005829,cellular_component cytosol;GO:0007010,biological_process cytoskeleton organization;GO:0016020,cellular_component membrane;GO:0016567,biological_process protein ubiquitination;GO:0016740,molecu…
