# Supplementary material for: HMGB2 orchestrates mitotic clonal expansion by binding to the promoter of C/EBPβ to facilitate adipogenesis
Source: Cell Death Dis. 2021 Jul 2;12(7):666. doi: 10.1038/s41419-021-03959-3 (PMC8253743; doi:10.1038/s41419-021-03959-3)
Supplement: Supplementary file 13 — Dataset 5 [file 41419_2021_3959_MOESM13_ESM.xls]

Gene	KEGG
4930467E23Rik	POTE; POTE ankyrin domain family protein; K17299
Abca4	ABCA4; ATP-binding cassette, subfamily A (ABC1), member 4; K05644
Abcc5	ABCC5; ATP-binding cassette, subfamily C (CFTR/MRP), member 5; K05668
Abl1	ABL1; abelson tyrosine-protein kinase 1 [EC:2.7.10.2]; K06619
Abtb1	ABTB1, BPOZ; ankyrin repeat and BTB/POZ domain-containing protein 1; K10520
Actb	ACTB_G1; actin beta/gamma 1; K05692
Actg1	ACTB_G1; actin beta/gamma 1; K05692
Actr3	ACTR3, ARP3; actin-related protein 3; K18584
Adamts1	ADAMTS1; a disintegrin and metalloproteinase with thrombospondin motifs 1 [EC:3.4.24.-]; K08617
Adamts18	ADAMTS18; a disintegrin and metalloproteinase with thrombospondin motifs 18 [EC:3.4.24.-]; K08632
Add3	ADD; adducin; K18622
Adprh	ADPRH; ADP-ribosylarginine hydrolase [EC:3.2.2.19]; K01245
Agfg1	AGFG1; Arf-GAP domain and FG repeats-containing protein 1; K15044
Aldh1l1	ALDH1L; formyltetrahydrofolate dehydrogenase [EC:1.5.1.6]; K00289
Angel2	ANGEL; protein angel; K18729
Apba2	APBA2, X11L; amyloid beta A4 precursor protein-binding family A member 2; K20055
Apol7e	APOL; apolipoprotein L; K14480
Apol8	APOL; apolipoprotein L; K14480
Aqp1	AQP1; aquaporin-1; K09864
Arhgef7	ARHGEF7, PIXB; Rho guanine nucleotide exchange factor 7; K13710
Asap1	ASAP; Arf-GAP with SH3 domain, ANK repeat and PH domain-containing protein; K12488
Asb8	ASB8; ankyrin repeat and SOCS box protein 8; K10330
Asns	asnB, ASNS; asparagine synthase (glutamine-hydrolysing) [EC:6.3.5.4]; K01953
Atf4	ATF4, CREB2; cyclic AMP-dependent transcription factor ATF-4; K04374
Atf7	ATF7, ATFA; activating transcription factor 7; K09045
Atg7	ATG7; ubiquitin-like modifier-activating enzyme ATG7; K08337
Atoh8	ATOH8; atonal protein 8; K09084
Atp2b1	ATP2B; Ca2+ transporting ATPase, plasma membrane [EC:3.6.3.8]; K05850
Atxn10	ATXN10; ataxin-10; K19323
Bcl2l1	BCL2L1, bcl-xL; Bcl-2-like 1 (apoptosis regulator Bcl-X); K04570
Bclaf1	BCLAF1; bcl2 associated transcription factor 1; K13087
Bfsp1	BFSP1; filensin; K10378
Bhlhe41	BHLHB3, DEC2; class B basic helix-loop-helix protein 3; K03730
Birc6	BIRC6, BRUCE; baculoviral IAP repeat-containing protein 6 (apollon) [EC:2.3.2.23]; K10586
Brpf1	BRPF1; bromodomain and PHD finger-containing protein 1; K11348
Btbd9	BTBD9; BTB/POZ domain-containing protein 9; K10481
Cacnb3	CACNB3; voltage-dependent calcium channel beta-3; K04864
Camk2g	CAMK2; calcium/calmodulin-dependent protein kinase (CaM kinase) II [EC:2.7.11.17]; K04515
Capn15	CAPN15; calpain-15 [EC:3.4.22.-]; K08582
Capzb	CAPZB; capping protein (actin filament) muscle Z-line, beta; K10365
Card10	CARD10; caspase recruitment domain-containing protein 10; K20912
Card6	CARD6; caspase recruitment domain-containing protein 6; K12797
Cbfa2t2	CBFA2T2; CBFA2/RUNX1 translocation partner 2; K22751
Cbx3	CBX3, HP1G; chromobox protein 3; K11586
Cbx5	CBX5, HP1A; chromobox protein 5; K11587
Ccdc85b	CCDC85B; coiled-coil domain-containing protein 85B; K16758
Cd248	CD248, CD164L1; CD248 antigen, endosialin; K06706
Cdk8	CDK8_11; cyclin-dependent kinase 8/11 [EC:2.7.11.22 2.7.11.23]; K02208
Cdkn2d	CDKN2D, P19, INK4D; cyclin-dependent kinase inhibitor 2D; K06623
Cebpb	CEBPB; CCAAT/enhancer binding protein (C/EBP), beta; K10048
Cfl1	CFL; cofilin; K05765
Chchd4	MIA40, CHCHD4; mitochondrial intermembrane space import and assembly protein 40; K17782
Chka	CHK; choline/ethanolamine kinase [EC:2.7.1.32 2.7.1.82]; K14156
Chl1	CHL1; L1 cell adhesion molecule like protein; K06758
Chmp4b	CHMP4, SNF7, VPS32; charged multivesicular body protein 4; K12194
Clic5	CLIC5; chloride intracellular channel protein 5; K05025
Cmtr1	CMTR1, FTSJD2, MTR1; cap1 methyltransferase [EC:2.1.1.57]; K14589
Cops7a	COPS7, CSN7; COP9 signalosome complex subunit 7; K12180
Copz1	COPZ, RET3; coatomer subunit zeta; K20472
Cplx2	CPLX1_2; complexin-1/2; K15294
Cpm	CPM; carboxypeptidase M [EC:3.4.17.12]; K01296
Crebrf	CREBRF, LRF; CREB3 regulatory factor; K21554
Crocc	CROCC; rootletin; K16469
Cstf3	CSTF3, RNA14; cleavage stimulation factor subunit 3; K14408
Ctdsp1	CTDSP; carboxy-terminal domain RNA polymerase II polypeptide A small phosphatase [EC:3.1.3.16]; K15731
Cul1	CUL1, CDC53; cullin 1; K03347
Cwc22	CWC22; pre-mRNA-splicing factor CWC22; K13100
Ddhd2	DDHD2; phospholipase DDHD2 [EC:3.1.1.-]; K16545
Ddx23	DDX23, PRP28; ATP-dependent RNA helicase DDX23/PRP28 [EC:3.6.4.13]; K12858
Ddx3x	DDX3X, bel; ATP-dependent RNA helicase DDX3X [EC:3.6.4.13]; K11594
Ddx5	DDX5, DBP2; ATP-dependent RNA helicase DDX5/DBP2 [EC:3.6.4.13]; K12823
Defa17	DEFA; defensin, alpha; K05230
Defa21	DEFA; defensin, alpha; K05230
Dfna5	DFNA5; non-syndromic hearing impairment protein 5; K22146
Dgki	dgkA, DGK; diacylglycerol kinase (ATP) [EC:2.7.1.107]; K00901
Dnah8	DNAH; dynein heavy chain, axonemal; K10408
Dnajb1	DNAJB1; DnaJ homolog subfamily B member 1; K09507
Dusp1	DUSP1; dual specificity protein phosphatase 1 [EC:3.1.3.16 3.1.3.48]; K21278
Dynll1	DYNLL; dynein light chain LC8-type; K10418
Dynlt1b	DYNLT; dynein light chain Tctex-type 1; K10420
Dzip3	DZIP3; E3 ubiquitin-protein ligase DZIP3 [EC:2.3.2.27]; K10642
Ebf3	EBF, COE; early B-cell factor; K09103
Edem1	EDEM1; ER degradation enhancer, mannosidase alpha-like 1; K10084
Eef1a2	EEF1A; elongation factor 1-alpha; K03231
Eef1d	EEF1D; elongation factor 1-delta; K15410
Eef1g	EEF1G; elongation factor 1-gamma; K03233
Eif1	EIF1, SUI1; translation initiation factor 1; K03113
Eif4a1	EIF4A; translation initiation factor 4A; K03257
Eif4a2	EIF4A; translation initiation factor 4A; K03257
Eif4b	EIF4B; translation initiation factor 4B; K03258
Elavl1	ELAVL1, HUR; ELAV-like protein 1; K13088
Elf2	ELF1_2_4; E74-like factor 1/2/4; K09428
Ell	ELL; RNA polymerase II elongation factor ELL; K15183
Ep400	EP400; E1A-binding protein p400 [EC:3.6.4.-]; K11320
Epas1	HIF2A, EPAS1; hypoxia-inducible factor 2 alpha; K09095
Ezh2	EZH2; histone-lysine N-methyltransferase EZH2 [EC:2.1.1.43]; K11430
Fasn	FASN; fatty acid synthase, animal type [EC:2.3.1.85]; K00665
Fbxo11	FBXO11; F-box protein 11; K10297
Fbxw11	FBXW1_11, BTRC, beta-TRCP; F-box and WD-40 domain protein 1/11; K03362
Fkbp1a	FKBP1; FK506-binding protein 1 [EC:5.2.1.8]; K09568
Flnc	FLNA; filamin; K04437
Fnta	FNTA; protein farnesyltransferase/geranylgeranyltransferase type-1 subunit alpha [EC:2.5.1.58 2.5.1.59]; K05955
Fos	FOS; proto-oncogene protein c-fos; K04379
Fosl2	FOSL2; fos-like antigen 2; K09030
Fxr2	FMR; fragile X mental retardation protein; K15516
Fyb	FYB, ADAP; FYN binding protein; K17698
Gapdh	GAPDH, gapA; glyceraldehyde 3-phosphate dehydrogenase [EC:1.2.1.12]; K00134
Gcdh	GCDH, gcdH; glutaryl-CoA dehydrogenase [EC:1.3.8.6]; K00252
Ghr	GHR; growth hormone receptor; K05080
Glp1r	GLP1R; glucagon-like peptide 1 receptor; K04581
Gm14322	KRAB; KRAB domain-containing zinc finger protein; K09228
Gm14393	KRAB; KRAB domain-containing zinc finger protein; K09228
Gm15319	POTE; POTE ankyrin domain family protein; K17299
Gm19428	KRAB; KRAB domain-containing zinc finger protein; K09228
Gm21119	POTE; POTE ankyrin domain family protein; K17299
Gm29719	SYTL; synaptotagmin-like protein; K17598
Gm5132	H2A; histone H2A; K11251
Gm5382	H2A; histone H2A; K11251
Gm5414	KRT2; type II keratin, basic; K07605
Gm7762	KRAB; KRAB domain-containing zinc finger protein; K09228
Gna13	GNA13; guanine nucleotide-binding protein subunit alpha-13; K04639
Gnpda2	nagB, GNPDA; glucosamine-6-phosphate deaminase [EC:3.5.99.6]; K02564
Golph3	GOLPH3, GPP34; golgi phosphoprotein 3; K15620
Gpt2	GPT, ALT; alanine transaminase [EC:2.6.1.2]; K00814
Grid2	GRID2; glutamate receptor delta-2 subunit; K05207
Grpel1	GRPE; molecular chaperone GrpE; K03687
H3f3b	H3; histone H3; K11253
Has2	hasA; hyaluronan synthase [EC:2.4.1.212]; K00752
Hipk3	HIPK; homeodomain interacting protein kinase [EC:2.7.11.1]; K08826
Hist1h3e	H3; histone H3; K11253
Hist1h3i	H3; histone H3; K11253
Hist2h2aa2	H2A; histone H2A; K11251
Hist4h4	H4; histone H4; K11254
Hmgb2	HMGB2; high mobility group protein B2; K11295
Hnrnpa1	HNRNPA1_3; heterogeneous nuclear ribonucleoprotein A1/A3; K12741
Hnrnpa2b1	HNRNPA2B1; heterogeneous nuclear ribonucleoprotein A2/B1; K13158
Hnrnpa3	HNRNPA1_3; heterogeneous nuclear ribonucleoprotein A1/A3; K12741
Hnrnpab	HNRNPABD; heterogeneous nuclear ribonucleoprotein A/B/D; K13044
Hnrnpdl	HNRNPABD; heterogeneous nuclear ribonucleoprotein A/B/D; K13044
Hnrnpl	HNRNPL; heterogeneous nuclear ribonucleoprotein L; K13159
Hsp90aa1	HSP90A, htpG; molecular chaperone HtpG; K04079
Hspa8	HSPA1s; heat shock 70kDa protein 1/2/6/8; K03283
Hspe1	groES, HSPE1; chaperonin GroES; K04078
Ifng	IFNG; interferon gamma; K04687
Il15	IL15; interleukin 15; K05433
Ing1	ING1; inhibitor of growth protein 1; K19197
Ippk	IPPK; inositol-pentakisphosphate 2-kinase [EC:2.7.1.158]; K10572
Irs2	IRS2; insulin receptor substrate 2; K07187
Itgav	ITGAV, CD51; integrin alpha V; K06487
Jag1	JAG1, CD339; jagged-1; K06052
Junb	JUNB; transcription factor jun-B; K09028
Kat6a	MYST3, KAT6A; histone acetyltransferase MYST3 [EC:2.3.1.48]; K11305
Kbtbd2	KBTBD2; kelch repeat and BTB domain-containing protein 2; K10470
Kcmf1	KCMF1, FIGC; E3 ubiquitin-protein ligase KCMF1 [EC:2.3.2.27]; K22376
Kcnd2	KCND2, KV4.2; potassium voltage-gated channel Shal-related subfamily D member 2; K04892
Kdm7a	KDM7A, JHDM1D; lysine-specific demethylase 7A [EC:1.14.11.-]; K11445
Klf10	KLF10_11, TIEG; krueppel-like factor 10/11; K09209
Klf2	KLF2; krueppel-like factor 2; K17845
Klf3	KLF3; krueppel-like factor 3; K15605
Klf4	KLF4; krueppel-like factor 4; K17846
Kmt2a	MLL1; histone-lysine N-methyltransferase MLL1 [EC:2.1.1.43]; K09186
Kpnb1	KPNB1, IPO1; importin subunit beta-1; K14293
Krt77	KRT2; type II keratin, basic; K07605
Krt78	KRT2; type II keratin, basic; K07605
Krt80	KRT2; type II keratin, basic; K07605
Krt82	KRT2; type II keratin, basic; K07605
Lamc1	LAMC1; laminin, gamma 1; K05635
Ldb1	LDB1; LIM domain-binding protein 1; K15617
Ldlrap1	LDLRAP1, ARH; low density lipoprotein receptor adapter protein 1; K12474
Lnpep	LNPEP; cystinyl aminopeptidase [EC:3.4.11.3]; K01257
Lrpap1	LRPAP1; alpha-2-macroglobulin receptor-associated protein; K22290
Ltbp1	LTBP1; latent transforming growth factor beta binding protein 1; K19559
Luc7l2	LUC7L2; RNA-binding protein Luc7-like 2; K13212
Lyz2	LYZ; lysozyme C [EC:3.2.1.17]; K13915
Map3k4	MAP3K4, MEKK4; mitogen-activated protein kinase kinase kinase 4 [EC:2.7.11.25]; K04428
Mapkapk2	MAPKAPK2; mitogen-activated protein kinase-activated protein kinase 2 [EC:2.7.11.1]; K04443
Mgea5	NCOAT, MGEA5; protein O-GlcNAcase / histone acetyltransferase [EC:3.2.1.169 2.3.1.48]; K15719
Minpp1	MINPP1; multiple inositol-polyphosphate phosphatase / 2,3-bisphosphoglycerate 3-phosphatase [EC:3.1.3.62 3.1.3.80]; K03103
Mkks	MKKS; McKusick-Kaufman syndrome protein; K09492
Mkl1	MKL; MKL/myocardin-like protein; K22525
Mon1b	MON1; vacuolar fusion protein MON1; K20195
Mrpl53	MRPL53; large subunit ribosomal protein L53; K17434
Mrps22	MRPS22; small subunit ribosomal protein S22; K17401
Mthfd2	MTHFD2; methylenetetrahydrofolate dehydrogenase(NAD+) / 5,10-methenyltetrahydrofolate cyclohydrolase [EC:1.5.1.15 3.5.4.9]; K13403
Mxd4	MXD, MAD; MAX dimerization protein; K09114
Myf5	MYF5; myogenic factor 5; K18484
Nagk	NAGK, nagK; N-acetylglucosamine kinase [EC:2.7.1.59]; K00884
Nanp	NANP; N-acylneuraminate-9-phosphatase [EC:3.1.3.29]; K01097
Ndel1	NDEL1; nuclear distribution protein NudE-like 1; K16739
Ndufa6	NDUFA6; NADH dehydrogenase (ubiquinone) 1 alpha subcomplex subunit 6; K03950
Nectin3	PVRL3, CD113; poliovirus receptor-related protein 3; K06592
Nedd4	NEDD4, RSP5; E3 ubiquitin-protein ligase NEDD4 [EC:2.3.2.26]; K10591
Nfatc4	NFATC4, NFAT3; nuclear factor of activated T-cells, cytoplasmic 4; K17334
Npc2	NPC2; Niemann-Pick C2 protein; K13443
Npm1	NPM1; nucleophosmin 1; K11276
Nr2c2	NR2C2, TR4; testicular receptor 4; K08544
Nup107	NUP107, NUP84; nuclear pore complex protein Nup107; K14301
Nup62	NUP62, NSP1; nuclear pore complex protein Nup62; K14306
Odc1	E4.1.1.17, ODC1, speC, speF; ornithine decarboxylase [EC:4.1.1.17]; K01581
Olfr239	OLFR; olfactory receptor; K04257
Olfr285	OLFR; olfactory receptor; K04257
Olfr367-ps	OLFR; olfactory receptor; K04257
Olfr55	OLFR; olfactory receptor; K04257
Olfr998	OLFR; olfactory receptor; K04257
Pcbp1	PCBP1; poly(rC)-binding protein 1; K12889
Pcif1	PCIF1; phosphorylated CTD-interacting factor 1; K17584
Pdia3	PDIA3, GRP58; protein disulfide-isomerase A3 [EC:5.3.4.1]; K08056
Pdia5	PDIA5; protein disulfide-isomerase A5 [EC:5.3.4.1]; K09583
Pfkm	pfkA, PFK; 6-phosphofructokinase 1 [EC:2.7.1.11]; K00850
Pigf	PIGF; phosphatidylinositol glycan, class F [EC:2.7.-.-]; K05287
Pim3	PIM3; proto-oncogene serine/threonine-protein kinase Pim-3 [EC:2.7.11.1]; K08807
Pkd1	PKD1; polycystin 1; K04985
Pnrc1	PNRC1; proline-rich nuclear receptor coactivator 1; K18774
Podxl	PODXL; podocalyxin-like; K06817
Polr2a	RPB1, POLR2A; DNA-directed RNA polymerase II subunit RPB1 [EC:2.7.7.6]; K03006
Ppia	PPIA; peptidyl-prolyl cis-trans isomerase A (cyclophilin A) [EC:5.2.1.8]; K03767
Ppm1b	PPM1B, PP2CB; protein phosphatase 1B [EC:3.1.3.16]; K04461
Ppp1r1a	PPP1R1A; protein phosphatase 1 regulatory subunit 1A; K08050
Ppp2r1a	PPP2R1; serine/threonine-protein phosphatase 2A regulatory subunit A; K03456
Ppp3ca	PPP3C, CNA; serine/threonine-protein phosphatase 2B catalytic subunit [EC:3.1.3.16]; K04348
Prdm5	PRDM5; PR domain zinc finger protein 5; K22534
Prickle1	PRICKLE; prickle; K04511
Prickle4	PRICKLE; prickle; K04511
Prkce	PRKCE; novel protein kinase C epsilon type [EC:2.7.11.13]; K18050
Prpf40b	PRPF40, PRP40; pre-mRNA-processing factor 40; K12821
Ptcd3	PTCD3; pentatricopeptide repeat domain-containing protein 3; K17659
Pten	PTEN; phosphatidylinositol-3,4,5-trisphosphate 3-phosphatase and dual-specificity protein phosphatase PTEN [EC:3.1.3.16 3.1.3.48 3.1.3.67]; K01110
Ptges	PTGES; microsomal prostaglandin-E synthase 1 [EC:5.3.99.3]; K15729
Ptp4a1	PTP4A; protein tyrosine phosphatase type IVA [EC:3.1.3.48]; K18041
Ptprg	PTPRG; receptor-type tyrosine-protein phosphatase gamma [EC:3.1.3.48]; K16667
Rab31	RAB22; Ras-related protein Rab-22; K07891
Rab43	RAB43; Ras-related protein Rab-43; K07930
Rad21	SCC1, MCD1, RAD21; cohesin complex subunit SCC1; K06670
Ralbp1	RALBP1; RalA-binding protein 1; K08773
Ran	RAN; GTP-binding nuclear protein Ran; K07936
Rangap1	RANGAP1; Ran GTPase-activating protein 1; K14319
Rarg	RARG, NR1B3; retinoic acid receptor gamma; K08529
Rbfox2	RBFOX, FOX; RNA binding protein fox-1; K14946
Rbm4b	RBM4; RNA-binding protein 4; K13187
Rbmxl1	RBMX, HNRNPG; heterogeneous nuclear ribonucleoprotein G; K12885
Rcbtb1	RCBTB; RCC1 and BTB domain-containing protein; K11494
Rcl1	RCL1; RNA 3'-terminal phosphate cyclase-like protein; K11108
Reep1	REEP1_2_3_4; receptor expression-enhancing protein 1/2/3/4; K17338
Rfc4	RFC2_4; replication factor C subunit 2/4; K10755
Rfx2	RFX1_2_3; regulatory factor X 1/2/3; K09173
Rhoa	RHOA; Ras homolog gene family, member A; K04513
Rictor	RICTOR; rapamycin-insensitive companion of mTOR; K08267
Rmi1	RMI1, BRAP75; RecQ-mediated genome instability protein 1; K10990
Rnf126	RNF115_126; E3 ubiquitin-protein ligase RNF115/126 [EC:2.3.2.27]; K11982
Rpl3	RP-L3e, RPL3; large subunit ribosomal protein L3e; K02925
Rpl32	RP-L32e, RPL32; large subunit ribosomal protein L32e; K02912
Rps12	RP-S12e, RPS12; small subunit ribosomal protein S12e; K02951
Sall4	SALL; sal-like protein; K19871
Scaf8	RBM16, SCAF8; RNA-binding protein 16; K13191
Scd1	SCD, desC; stearoyl-CoA desaturase (Delta-9 desaturase) [EC:1.14.19.1]; K00507
Sema3c	SEMA3; semaphorin 3; K06840
Setd1b	SETD1, SET1; histone-lysine N-methyltransferase SETD1 [EC:2.1.1.43]; K11422
Setd2	SETD2, SET2; histone-lysine N-methyltransferase SETD2 [EC:2.1.1.43]; K11423
Slc25a39	SLC25A39_40; solute carrier family 25, member 39/40; K15119
Slc2a13	SLC2A13, ITR; MFS transporter, SP family, solute carrier family 2 (myo-inositol transporter), member 13; K08150
Slc38a2	SLC38A2, SNAT2; solute carrier family 38 (sodium-coupled neutral amino acid transporter), member 2; K14207
Slc39a10	SLC39A10, ZIP10; solute carrier family 39 (zinc transporter), member 10; K14716
Slc41a3	SLC41A; solute carrier family 41; K15122
Slc6a6	SLC6A6S; solute carrier family 6 (neurotransmitter transporter, GABA) member 6/8/11/12/13; K05039
Smad1	SMAD1; mothers against decapentaplegic homolog 1; K04676
Smad2	SMAD2_3; mothers against decapentaplegic homolog 2/3; K04500
Smc3	SMC3, CSPG6; structural maintenance of chromosome 3 (chondroitin sulfate proteoglycan 6); K06669
Snai1	SNAI1; snail 1; K05707
Snrpg	SNRPG, SMG; small nuclear ribonucleoprotein G; K11099
Socs1	SOCS1, JAB; suppressor of cytokine signaling 1; K04694
Socs3	SOCS3, CIS3; suppressor of cytokine signaling 3; K04696
Sod2	SOD2; superoxide dismutase, Fe-Mn family [EC:1.15.1.1]; K04564
Sorbs1	SORBS1, SH3D5, PONSIN, CAP; sorbin and SH3 domain containing 1; K06086
Sox12	SOX4_11_12; transcription factor SOX4/11/12 (SOX group C); K09268
Sp1	SP1; transcription factor Sp1; K04684
Sp7	SP7; transcription factor Sp7; K09197
Srf	SRF; serum response factor; K04378
Srrm2	SRRM2, SRM300; serine/arginine repetitive matrix protein 2; K13172
Srsf2	SFRS2; splicing factor, arginine/serine-rich 2; K12891
Srsf5	SFRS4_5_6; splicing factor, arginine/serine-rich 4/5/6; K12893
Srsf7	SFRS7; splicing factor, arginine/serine-rich 7; K12896
St3gal5	SIAT9; lactosylceramide alpha-2,3-sialyltransferase (sialyltransferase 9) [EC:2.4.99.9]; K03370
St6galnac1	SIAT7A, ST6GalNAc I; alpha-N-acetylgalactosaminide alpha-2,6-sialyltransferase (sialyltransferase 7A) [EC:2.4.99.3]; K03479
Stxbp5	STXBP5, SRO7_77; syntaxin-binding protein 5; K08518
Supt3	SUPT3H, SPT3; transcription initiation protein SPT3; K11313
Taf5	TAF5; transcription initiation factor TFIID subunit 5; K03130
Tarbp2	TARBP2; RISC-loading complex subunit TARBP2; K18420
Tfg	TFG; protein TFG; K09292
Tln2	TLN; talin; K06271
Tnfsf13b	TNFSF13B, TNFSF20, CD257; tumor necrosis factor ligand superfamily member 13B; K05476
Tns2	TNS; tensin; K18080
Tob1	TOB; protein Tob/BTG; K14443
Tomm34	TOM34; mitochondrial import receptor subunit TOM34; K17766
Tomm6	TOM6; mitochondrial import receptor subunit TOM6; K17772
Tomm70a	TOM70; mitochondrial import receptor subunit TOM70; K17768
Top2b	TOP2; DNA topoisomerase II [EC:5.99.1.3]; K03164
Trib1	TRIB1_2; tribbles homolog 1/2; K08814
Trp53rkb	TP53RK, PRPK, BUD32; TP53 regulating kinase and related kinases [EC:2.7.11.1]; K08851
Trpc4ap	TRPC4AP; Trpc4-associated protein; K11796
Ttr	TTR; transthyretin; K20731
Tuba1a	TUBA; tubulin alpha; K07374
Tubb4b	TUBB; tubulin beta; K07375
Tubg1	TUBG; tubulin gamma; K10389
Ubc	UBC; ubiquitin C; K08770
Ubr5	EDD1, UBR5; E3 ubiquitin-protein ligase EDD1 [EC:2.3.2.26]; K10593
Ubxn6	UBXN6, UBXD1; UBX domain-containing protein 6; K14011
Ugdh	UGDH, ugd; UDPglucose 6-dehydrogenase [EC:1.1.1.22]; K00012
Ugp2	UGP2, galU, galF; UTP--glucose-1-phosphate uridylyltransferase [EC:2.7.7.9]; K00963
Usp34	USP34; ubiquitin carboxyl-terminal hydrolase 34 [EC:3.4.19.12]; K11853
Usp5	USP5_13, UBP14; ubiquitin carboxyl-terminal hydrolase 5/13 [EC:3.4.19.12]; K11836
Vdac3	VDAC3; voltage-dependent anion channel protein 3; K15041
Vim	VIM; vimentin; K07606
Vmn1r35	V1R; vomeronasal1 receptor; K04614
Vmn2r44	V2R; vomeronasal 2 receptor; K04613
Vmn2r49	V2R; vomeronasal 2 receptor; K04613
Wdr4	TRM82, WDR4; tRNA (guanine-N(7)-)-methyltransferase subunit TRM82; K15443
Whsc1	WHSC1, MMSET, NSD2; histone-lysine N-methyltransferase NSD2 [EC:2.1.1.43]; K11424
Xpo1	XPO1, CRM1; exportin-1; K14290
Yars2	YARS, tyrS; tyrosyl-tRNA synthetase [EC:6.1.1.1]; K01866
Zbtb46	ZBTB46, BTBD4; zinc finger and BTB domain-containing protein 46; K10517
Zc3hav1	PARP7S; poly [ADP-ribose] polymerase 7/11/12/13 [EC:2.4.2.30]; K15259
Zfand4	ANUBL1; AN1-type zinc finger and ubiquitin domain-containing protein 1; K12163
Zfp119a	KRAB; KRAB domain-containing zinc finger protein; K09228
Zfp248	KRAB; KRAB domain-containing zinc finger protein; K09228
Zfp251	KRAB; KRAB domain-containing zinc finger protein; K09228
Zfp326	ZNF326; zinc finger protein 326; K13204
Zfp36l2	ZFP36L; butyrate response factor; K18753
Zfp398	KRAB; KRAB domain-containing zinc finger protein; K09228
Znrf1	ZNRF1_2; E3 ubiquitin-protein ligase ZNRF1/2 [EC:2.3.2.27]; K10694
Zyx	ZYX; zyxin; K06273
