# Supplementary material for: HMGB2 orchestrates mitotic clonal expansion by binding to the promoter of C/EBPβ to facilitate adipogenesis
Source: Cell Death Dis. 2021 Jul 2;12(7):666. doi: 10.1038/s41419-021-03959-3 (PMC8253743; doi:10.1038/s41419-021-03959-3)
Supplement: Supplementary file 14 — Dataset 6 [file 41419_2021_3959_MOESM14_ESM.xls]

chr	start	end	length	pileup	-log10(pvalue)	fold_enrichment	-log10(qvalue)	name	GeneFeature	GeneInside	Gene	GO	KEGG
NC_000067.6	24612465	24613388	924	49.24	61.33005	21.30831	57.56387	IP_HMGB2_20h_vs_In_HMGB2_20h_peak_1	intergenic	Gm10222:NC_000067.6:24612403-24612700:-:-226	Gm10222	NA	NA
NC_000067.6	26687566	26688138	573	17.03	4.70608	2.76501	1.36728	IP_HMGB2_20h_vs_In_HMGB2_20h_peak_2	4931408C20Rik:Promoter;Gm31136:intron	4931408C20Rik:NC_000067.6:26681800-26687460:-:-391	4931408C20Rik	5;GO:0003674,molecular_function molecular_function;GO:0005575,cellular_component cellular_component;GO:0008150,biological_process biological_process;GO:0016020,cellular_component membrane;GO:0016021,cellular_component integral component of membrane	NA
NC_000067.6	30949578	30950285	708	8.50	5.69819	4.25346	2.25092	IP_HMGB2_20h_vs_In_HMGB2_20h_peak_3	Ptp4a1:five_prime_UTR;Ptp4a1:exon	Ptp4a1:NC_000067.6:30940302-30950181:-:250	Ptp4a1	22;GO:0004721,molecular_function phosphoprotein phosphatase activity;GO:0004725,molecular_function protein tyrosine phosphatase activity;GO:0004727,molecular_function prenylated protein tyrosine phosphatase activity;GO:0005634,cellular_component nucleus;GO:0005737,cellular_component cytoplasm;GO:0005768,cellular_component endosome;GO:0005769,cellular_component early endosome;GO:0005783,cellular_c…	PTP4A; protein tyrosine phosphatase type IVA [EC:3.1.3.48]; K18041
NC_000067.6	31791926	31794450	2525	10.83	8.24142	5.43419	4.67712	IP_HMGB2_20h_vs_In_HMGB2_20h_peak_4	intergenic	Gm7910:NC_000067.6:31736306-31737089:+:56881	Gm7910	NA	NA
NC_000067.6	33814135	33814441	307	9.19	5.91982	4.30197	2.42194	IP_HMGB2_20h_vs_In_HMGB2_20h_peak_5	Zfp451:intron	Zfp451:NC_000067.6:33761540-33815456:-:1168	Zfp451	1;GO:0003676,molecular_function nucleic acid binding	NA
NC_000067.6	46853204	46853776	573	10.34	6.68041	4.57931	3.17429	IP_HMGB2_20h_vs_In_HMGB2_20h_peak_6	Slc39a10:intron	Slc39a10:NC_000067.6:46807543-46925773:-:72283	Slc39a10	16;GO:0002903,biological_process negative regulation of B cell apoptotic process;GO:0005385,molecular_function zinc ion transmembrane transporter activity;GO:0005886,cellular_component plasma membrane;GO:0005887,cellular_component integral component of plasma membrane;GO:0006811,biological_process ion transport;GO:0006829,biological_process zinc ion transport;GO:0006882,biological_process cellula…	SLC39A10, ZIP10; solute carrier family 39 (zinc transporter), member 10; K14716
NC_000067.6	55087797	55088416	620	8.94	5.01517	3.76631	1.62119	IP_HMGB2_20h_vs_In_HMGB2_20h_peak_7	Hspe1:Promoter;Hspd1:five_prime_UTR;Hspd1:exon	Hspe1:NC_000067.6:55088147-55091317:+:-41	Hspe1	10;GO:0005524,molecular_function ATP binding;GO:0005737,cellular_component cytoplasm;GO:0005739,cellular_component mitochondrion;GO:0005759,cellular_component mitochondrial matrix;GO:0006457,biological_process protein folding;GO:0006986,biological_process response to unfolded protein;GO:0046872,molecular_function metal ion binding;GO:0051082,molecular_function unfolded protein binding;GO:0051085,…	groES, HSPE1; chaperonin GroES; K04078
NC_000067.6	74391352	74391679	328	12.45	6.71659	4.26446	3.18457	IP_HMGB2_20h_vs_In_HMGB2_20h_peak_8	Ctdsp1:Promoter	Ctdsp1:NC_000067.6:74391608-74397285:+:-93	Ctdsp1	14;GO:0001933,biological_process negative regulation of protein phosphorylation;GO:0004721,molecular_function phosphoprotein phosphatase activity;GO:0005515,molecular_function protein binding;GO:0005634,cellular_component nucleus;GO:0005654,cellular_component nucleoplasm;GO:0006357,biological_process regulation of transcription by RNA polymerase II;GO:0006470,biological_process protein dephosphor…	CTDSP; carboxy-terminal domain RNA polymerase II polypeptide A small phosphatase [EC:3.1.3.16]; K15731
NC_000067.6	82839407	82839811	405	8.14	4.66944	3.65301	1.34945	IP_HMGB2_20h_vs_In_HMGB2_20h_peak_9	Agfg1:exon;Agfg1:five_prime_UTR;LOC108167631:Promoter	Agfg1:NC_000067.6:82839459-82901001:+:149	Agfg1	15;GO:0001675,biological_process acrosome assembly;GO:0003677,molecular_function DNA binding;GO:0005096,molecular_function GTPase activator activity;GO:0005634,cellular_component nucleus;GO:0007275,biological_process multicellular organism development;GO:0007283,biological_process spermatogenesis;GO:0007289,biological_process spermatid nucleus differentiation;GO:0030154,biological_process cell di…	AGFG1; Arf-GAP domain and FG repeats-containing protein 1; K15044
NC_000067.6	93235878	93236234	357	7.83	4.92806	3.85419	1.56076	IP_HMGB2_20h_vs_In_HMGB2_20h_peak_10	Sned1:exon	Sned1:NC_000067.6:93235815-93301065:+:240	Sned1	2;GO:0005509,molecular_function calcium ion binding;GO:0007160,biological_process cell-matrix adhesion	NA
NC_000067.6	124284319	124284652	334	9.40	5.74379	4.15991	2.27469	IP_HMGB2_20h_vs_In_HMGB2_20h_peak_11	Dpp10:intron	Gm41941:NC_000067.6:124424232-124436936:-:152451	Gm41941	NA	NA
NC_000067.6	125435392	125435876	485	9.02	5.79620	4.24858	2.30974	IP_HMGB2_20h_vs_In_HMGB2_20h_peak_12	Actr3:five_prime_UTR;Actr3:exon	Actr3:NC_000067.6:125392904-125435727:-:93	Actr3	58;GO:0000139,cellular_component Golgi membrane;GO:0000166,molecular_function nucleotide binding;GO:0001726,cellular_component ruffle;GO:0002102,cellular_component podosome;GO:0003779,molecular_function actin binding;GO:0005200,molecular_function structural constituent of cytoskeleton;GO:0005515,molecular_function protein binding;GO:0005524,molecular_function ATP binding;GO:0005737,cellular_compo…	ACTR3, ARP3; actin-related protein 3; K18584
NC_000067.6	131097488	131097827	340	9.47	5.22832	3.82524	1.80673	IP_HMGB2_20h_vs_In_HMGB2_20h_peak_13	Mapkapk2:exon;Mapkapk2:five_prime_UTR	Mapkapk2:NC_000067.6:131053699-131097843:-:186	Mapkapk2	34;GO:0000166,molecular_function nucleotide binding;GO:0002224,biological_process toll-like receptor signaling pathway;GO:0004672,molecular_function protein kinase activity;GO:0004674,molecular_function protein serine/threonine kinase activity;GO:0004683,molecular_function calmodulin-dependent protein kinase activity;GO:0005515,molecular_function protein binding;GO:0005516,molecular_function calm…	MAPKAPK2; mitogen-activated protein kinase-activated protein kinase 2 [EC:2.7.11.1]; K04443
NC_000067.6	153332571	153332940	370	9.40	5.60379	4.06063	2.17307	IP_HMGB2_20h_vs_In_HMGB2_20h_peak_14	Lamc1:exon;Lamc1:five_prime_UTR	Lamc1:NC_000067.6:153218921-153332786:-:31	Lamc1	10;GO:0005201,molecular_function extracellular matrix structural constituent;GO:0005604,cellular_component basement membrane;GO:0005606,cellular_component laminin-1 complex;GO:0007155,biological_process cell adhesion;GO:0016477,biological_process cell migration;GO:0022617,biological_process extracellular matrix disassembly;GO:0031012,cellular_component extracellular matrix;GO:0031581,biological_p…	LAMC1; laminin, gamma 1; K05635
NC_000067.6	155244098	155244570	473	7.17	4.51775	3.67182	1.22536	IP_HMGB2_20h_vs_In_HMGB2_20h_peak_15	BC034090:five_prime_UTR;BC034090:exon;Gm31102:intron	Gm31102:NC_000067.6:155243075-155256851:+:1258	Gm31102	NA	NA
NC_000067.6	161034964	161035324	361	8.64	5.42145	4.06496	1.96421	IP_HMGB2_20h_vs_In_HMGB2_20h_peak_16	Gas5:Promoter;Zbtb37:Promoter	Gas5:NC_000067.6:161035165-161038537:+:-21	Gas5	NA	NA
NC_000067.6	171329263	171329575	313	10.84	6.62285	4.46174	3.11886	IP_HMGB2_20h_vs_In_HMGB2_20h_peak_17	Dedd:five_prime_UTR;Dedd:exon	LOC105244007:NC_000067.6:171320600-171327314:-:-2104	LOC105244007	NA	NA
NC_000067.6	190944181	190944490	310	8.34	5.69524	4.28070	2.23460	IP_HMGB2_20h_vs_In_HMGB2_20h_peak_18	Angel2:intron	Angel2:NC_000067.6:190925107-190946962:+:19228	Angel2	5;GO:0003730,molecular_function mRNA 3'-UTR binding;GO:0005737,cellular_component cytoplasm;GO:0015030,cellular_component Cajal body;GO:0045930,biological_process negative regulation of mitotic cell cycle;GO:0070935,biological_process 3'-UTR-mediated mRNA stabilization	ANGEL; protein angel; K18729
NC_000068.7	13573988	13574442	455	12.48	8.73641	5.38093	5.18904	IP_HMGB2_20h_vs_In_HMGB2_20h_peak_19	Vim:Promoter	Vim:NC_000068.7:13574310-13582826:+:-95	Vim	48;GO:0003725,molecular_function double-stranded RNA binding;GO:0005198,molecular_function structural molecule activity;GO:0005200,molecular_function structural constituent of cytoskeleton;GO:0005212,molecular_function structural constituent of eye lens;GO:0005515,molecular_function protein binding;GO:0005634,cellular_component nucleus;GO:0005737,cellular_component cytoplasm;GO:0005777,cellular_c…	VIM; vimentin; K07606
NC_000068.7	25224125	25224909	785	9.45	6.70355	4.70435	3.22751	IP_HMGB2_20h_vs_In_HMGB2_20h_peak_20	Tubb4b:intron	Tubb4b:NC_000068.7:25222157-25224702:-:185	Tubb4b	12;GO:0000166,molecular_function nucleotide binding;GO:0003725,molecular_function double-stranded RNA binding;GO:0003924,molecular_function GTPase activity;GO:0005200,molecular_function structural constituent of cytoskeleton;GO:0005525,molecular_function GTP binding;GO:0005737,cellular_component cytoplasm;GO:0005856,cellular_component cytoskeleton;GO:0005874,cellular_component microtubule;GO:0007…	TUBB; tubulin beta; K07375
NC_000068.7	30880212	30880919	708	7.48	4.71060	3.76074	1.37187	IP_HMGB2_20h_vs_In_HMGB2_20h_peak_21	Prrx2:intron	Ptges:NC_000068.7:30889470-30903297:-:22732	Ptges	23;GO:0001516,biological_process prostaglandin biosynthetic process;GO:0002526,biological_process acute inflammatory response;GO:0002544,biological_process chronic inflammatory response;GO:0004667,molecular_function prostaglandin-D synthase activity;GO:0005641,cellular_component nuclear envelope lumen;GO:0005737,cellular_component cytoplasm;GO:0006629,biological_process lipid metabolic process;GO…	PTGES; microsomal prostaglandin-E synthase 1 [EC:5.3.99.3]; K15729
NC_000068.7	31687270	31688549	1280	8.00	4.84330	3.78584	1.44878	IP_HMGB2_20h_vs_In_HMGB2_20h_peak_22	LOC108168742:intron;Abl1:Promoter	Abl1:NC_000068.7:31688353-31807093:+:-444	Abl1	139;GO:0000166,molecular_function nucleotide binding;GO:0000287,molecular_function magnesium ion binding;GO:0001726,cellular_component ruffle;GO:0001784,molecular_function phosphotyrosine residue binding;GO:0001843,biological_process neural tube closure;GO:0001922,biological_process B-1 B cell homeostasis;GO:0001934,biological_process positive regulation of protein phosphorylation;GO:0002322,biol…	ABL1; abelson tyrosine-protein kinase 1 [EC:2.7.10.2]; K06619
NC_000068.7	32712766	32713067	302	8.50	4.90412	3.75079	1.55406	IP_HMGB2_20h_vs_In_HMGB2_20h_peak_23	Mir3960:exon;Cdk9:Promoter;Gm33457:Promoter;Mir2861:Promoter	Mir2861:NC_000068.7:32712806-32712888:-:-28	Mir2861	NA	NA
NC_000068.7	32914998	32915313	316	8.42	4.90275	3.76666	1.54039	IP_HMGB2_20h_vs_In_HMGB2_20h_peak_24	Fam129b:intron	Fam129b:NC_000068.7:32876133-32925253:+:39022	Fam129b	16;GO:0003713,molecular_function transcription coactivator activity;GO:0005634,cellular_component nucleus;GO:0005654,cellular_component nucleoplasm;GO:0005737,cellular_component cytoplasm;GO:0005829,cellular_component cytosol;GO:0005886,cellular_component plasma membrane;GO:0005912,cellular_component adherens junction;GO:0008285,biological_process negative regulation of cell proliferation;GO:0016…	NA
NC_000068.7	37264838	37266236	1399	7.00	4.64394	3.77531	1.29033	IP_HMGB2_20h_vs_In_HMGB2_20h_peak_25	Olfr367-ps:Promoter	Olfr367-ps:NC_000068.7:37266950-37271387:+:-1413	Olfr367-ps	NA	OLFR; olfactory receptor; K04257
NC_000068.7	59160764	59161179	416	8.64	5.03485	3.81752	1.65601	IP_HMGB2_20h_vs_In_HMGB2_20h_peak_26	Ccdc148:Promoter;Pkp4:exon;Pkp4:five_prime_UTR	Pkp4:NC_000068.7:59160849-59355205:+:122	Pkp4	21;GO:0000922,cellular_component spindle pole;GO:0005737,cellular_component cytoplasm;GO:0005819,cellular_component spindle;GO:0005856,cellular_component cytoskeleton;GO:0005886,cellular_component plasma membrane;GO:0005911,cellular_component cell-cell junction;GO:0007043,biological_process cell-cell junction assembly;GO:0007155,biological_process cell adhesion;GO:0009898,cellular_component cytop…	NA
NC_000068.7	59775563	59775874	312	7.49	4.74854	3.78298	1.40886	IP_HMGB2_20h_vs_In_HMGB2_20h_peak_27	Tanc1:intron	Wdsub1:NC_000068.7:59852363-59882620:-:106902	Wdsub1	5;GO:0003674,molecular_function molecular_function;GO:0004842,molecular_function ubiquitin-protein transferase activity;GO:0005575,cellular_component cellular_component;GO:0008150,biological_process biological_process;GO:0016567,biological_process protein ubiquitination	NA
NC_000068.7	62811837	62812140	304	8.44	5.62929	4.22755	2.16633	IP_HMGB2_20h_vs_In_HMGB2_20h_peak_28	Kcnh7:intron	Gm13590:NC_000068.7:62668795-62670370:-:-141618	Gm13590	NA	NA
NC_000068.7	72978958	72979934	977	12.40	7.61382	4.78692	4.07359	IP_HMGB2_20h_vs_In_HMGB2_20h_peak_29	Sp3:intron;Sp3os:exon	Sp3os:NC_000068.7:72979431-72989249:+:14	Sp3os	NA	NA
NC_000068.7	75659524	75659970	447	12.57	8.76435	5.44619	5.17976	IP_HMGB2_20h_vs_In_HMGB2_20h_peak_30	Hnrnpa3:intron;Gm39859:Promoter	Hnrnpa3:NC_000068.7:75659215-75669407:+:531	Hnrnpa3	15;GO:0003676,molecular_function nucleic acid binding;GO:0003723,molecular_function RNA binding;GO:0003729,molecular_function mRNA binding;GO:0005634,cellular_component nucleus;GO:0005654,cellular_component nucleoplasm;GO:0005681,cellular_component spliceosomal complex;GO:0005737,cellular_component cytoplasm;GO:0006397,biological_process mRNA processing;GO:0008380,biological_process RNA splicing;…	HNRNPA1_3; heterogeneous nuclear ribonucleoprotein A1/A3; K12741
NC_000068.7	77869668	77871495	1828	26.07	27.78580	12.44861	24.09348	IP_HMGB2_20h_vs_In_HMGB2_20h_peak_31	intergenic	Zfp385b:NC_000068.7:77410621-77817706:-:-52875	Zfp385b	3;GO:0003676,molecular_function nucleic acid binding;GO:0008270,molecular_function zinc ion binding;GO:0046872,molecular_function metal ion binding	NA
NC_000068.7	77872887	77951854	78968	26.78	24.78166	10.74944	21.07639	IP_HMGB2_20h_vs_In_HMGB2_20h_peak_32	Cwc22:intron	Cwc22:NC_000068.7:77895652-77946356:-:33986	Cwc22	11;GO:0000398,biological_process mRNA splicing, via spliceosome;GO:0003723,molecular_function RNA binding;GO:0005634,cellular_component nucleus;GO:0005681,cellular_component spliceosomal complex;GO:0005829,cellular_component cytosol;GO:0006397,biological_process mRNA processing;GO:0008380,biological_process RNA splicing;GO:0016607,cellular_component nuclear speck;GO:0071006,cellular_component U2-…	CWC22; pre-mRNA-splicing factor CWC22; K13100
NC_000068.7	77959319	77963768	4450	27.04	25.87242	11.28736	22.16049	IP_HMGB2_20h_vs_In_HMGB2_20h_peak_33	intergenic	Gm13726:NC_000068.7:77962219-77963083:-:1540	Gm13726	NA	NA
NC_000068.7	77970375	77997431	27057	26.65	21.96525	9.21646	18.27431	IP_HMGB2_20h_vs_In_HMGB2_20h_peak_34	intergenic	Gm13726:NC_000068.7:77962219-77963083:-:-20819	Gm13726	NA	NA
NC_000068.7	78004135	78012758	8624	25.37	19.26956	8.13528	15.59366	IP_HMGB2_20h_vs_In_HMGB2_20h_peak_35	intergenic	4930440I19Rik:NC_000068.7:78051176-78194430:+:-42730	4930440I19Rik	NA	NA
NC_000068.7	78019768	78027100	7333	28.87	26.70667	11.18880	22.99375	IP_HMGB2_20h_vs_In_HMGB2_20h_peak_36	intergenic	4930440I19Rik:NC_000068.7:78051176-78194430:+:-27742	4930440I19Rik	NA	NA
NC_000068.7	83644505	83644798	294	9.65	5.92247	4.23574	2.43058	IP_HMGB2_20h_vs_In_HMGB2_20h_peak_37	Zc3h15:exon;Zc3h15:five_prime_UTR	Zc3h15:NC_000068.7:83644577-83664617:+:74	Zc3h15	6;GO:0005634,cellular_component nucleus;GO:0005730,cellular_component nucleolus;GO:0005737,cellular_component cytoplasm;GO:0005829,cellular_component cytosol;GO:0019221,biological_process cytokine-mediated signaling pathway;GO:0046872,molecular_function metal ion binding	NA
NC_000068.7	83724310	83724681	372	8.58	5.09079	3.86154	1.70777	IP_HMGB2_20h_vs_In_HMGB2_20h_peak_38	Itgav:five_prime_UTR;Itgav:exon	Itgav:NC_000068.7:83724107-83806917:+:388	Itgav	84;GO:0001525,biological_process angiogenesis;GO:0001568,biological_process blood vessel development;GO:0001570,biological_process vasculogenesis;GO:0001846,molecular_function opsonin binding;GO:0001968,molecular_function fibronectin binding;GO:0002020,molecular_function protease binding;GO:0005080,molecular_function protein kinase C binding;GO:0005102,molecular_function signaling receptor bindin…	ITGAV, CD51; integrin alpha V; K06487
NC_000068.7	83747989	83748836	848	8.00	4.83978	3.78355	1.44206	IP_HMGB2_20h_vs_In_HMGB2_20h_peak_39	Itgav:intron	Dnmt3l-ps1:NC_000068.7:83744332-83745434:-:-2978	Dnmt3l-ps1	NA	NA
NC_000068.7	85588790	85589203	414	8.81	4.98551	3.76684	1.59114	IP_HMGB2_20h_vs_In_HMGB2_20h_peak_40	Olfr998:Promoter	Olfr998:NC_000068.7:85590509-85591521:+:-1513	Olfr998	11;GO:0004930,molecular_function G protein-coupled receptor activity;GO:0004984,molecular_function olfactory receptor activity;GO:0005549,molecular_function odorant binding;GO:0005886,cellular_component plasma membrane;GO:0007165,biological_process signal transduction;GO:0007186,biological_process G protein-coupled receptor signaling pathway;GO:0007608,biological_process sensory perception of sme…	OLFR; olfactory receptor; K04257
NC_000068.7	92110013	92110321	309	7.45	4.90772	3.88819	1.56076	IP_HMGB2_20h_vs_In_HMGB2_20h_peak_41	intergenic	Gm39877:NC_000068.7:92163354-92177501:-:67334	Gm39877	NA	NA
NC_000068.7	92545637	92545929	293	9.69	5.73901	4.11128	2.27250	IP_HMGB2_20h_vs_In_HMGB2_20h_peak_42	intergenic	Gm13817:NC_000068.7:92529454-92541039:-:-4743	Gm13817	NA	NA
NC_000068.7	98666695	98667252	558	39070.73	2376.45996	1.72941	2369.58667	IP_HMGB2_20h_vs_In_HMGB2_20h_peak_43	intergenic	Gm33780:NC_000068.7:98702598-98710391:-:43418	Gm33780	NA	NA
NC_000068.7	104493256	104493806	551	9.19	4.64186	3.50119	1.29587	IP_HMGB2_20h_vs_In_HMGB2_20h_peak_44	Hipk3:intron	Hipk3:NC_000068.7:104426480-104494489:-:958	Hipk3	26;GO:0000122,biological_process negative regulation of transcription by RNA polymerase II;GO:0000166,molecular_function nucleotide binding;GO:0003677,molecular_function DNA binding;GO:0003714,molecular_function transcription corepressor activity;GO:0004672,molecular_function protein kinase activity;GO:0004674,molecular_function protein serine/threonine kinase activity;GO:0005515,molecular_functi…	HIPK; homeodomain interacting protein kinase [EC:2.7.11.1]; K08826
NC_000068.7	104589579	104590338	760	8.67	4.67808	3.58610	1.36103	IP_HMGB2_20h_vs_In_HMGB2_20h_peak_45	Cstf3:Promoter	Cstf3:NC_000068.7:104590483-104665425:+:-525	Cstf3	7;GO:0003729,molecular_function mRNA binding;GO:0005634,cellular_component nucleus;GO:0005654,cellular_component nucleoplasm;GO:0006379,biological_process mRNA cleavage;GO:0006396,biological_process RNA processing;GO:0006397,biological_process mRNA processing;GO:0031123,biological_process RNA 3'-end processing	CSTF3, RNA14; cleavage stimulation factor subunit 3; K14408
NC_000068.7	113757914	113758300	387	7.00	4.23952	3.50962	1.00934	IP_HMGB2_20h_vs_In_HMGB2_20h_peak_46	Grem1:intron	Grem1:NC_000068.7:113748673-113758785:-:678	Grem1	63;GO:0000902,biological_process cell morphogenesis;GO:0001525,biological_process angiogenesis;GO:0001658,biological_process branching involved in ureteric bud morphogenesis;GO:0002042,biological_process cell migration involved in sprouting angiogenesis;GO:0002092,biological_process positive regulation of receptor internalization;GO:0002689,biological_process negative regulation of leukocyte chem…	NA
NC_000068.7	121413686	121414014	329	8.18	4.36285	3.45082	1.10262	IP_HMGB2_20h_vs_In_HMGB2_20h_peak_47	Pdia3:Promoter;Catsper2:intron	Pdia3:NC_000068.7:121413901-121438687:+:-51	Pdia3	32;GO:0001669,cellular_component acrosomal vesicle;GO:0003756,molecular_function protein disulfide isomerase activity;GO:0005515,molecular_function protein binding;GO:0005576,cellular_component extracellular region;GO:0005615,cellular_component extracellular space;GO:0005634,cellular_component nucleus;GO:0005737,cellular_component cytoplasm;GO:0005739,cellular_component mitochondrion;GO:0005758,c…	PDIA3, GRP58; protein disulfide-isomerase A3 [EC:5.3.4.1]; K08056
NC_000068.7	123754578	123754972	395	28.80	25.96517	10.32400	22.28201	IP_HMGB2_20h_vs_In_HMGB2_20h_peak_48	intergenic	Gm39919:NC_000068.7:123774493-123798418:-:43643	Gm39919	NA	NA
NC_000068.7	125782496	125782850	355	10.28	6.79196	4.66707	3.25518	IP_HMGB2_20h_vs_In_HMGB2_20h_peak_49	Secisbp2l:exon;Secisbp2l:five_prime_UTR	Secisbp2l:NC_000068.7:125736985-125782870:-:197	Secisbp2l	NA	NA
NC_000068.7	136891615	136892243	629	7.47	4.36932	3.53991	1.10718	IP_HMGB2_20h_vs_In_HMGB2_20h_peak_50	Mkks:Promoter;Slx4ip:exon;Slx4ip:five_prime_UTR	Mkks:NC_000068.7:136873779-136891505:-:-423	Mkks	45;GO:0000166,molecular_function nucleotide binding;GO:0001103,molecular_function RNA polymerase II repressing transcription factor binding;GO:0005524,molecular_function ATP binding;GO:0005622,cellular_component intracellular;GO:0005634,cellular_component nucleus;GO:0005737,cellular_component cytoplasm;GO:0005813,cellular_component centrosome;GO:0005815,cellular_component microtubule organizing c…	MKKS; McKusick-Kaufman syndrome protein; K09492
NC_000068.7	137116233	137117130	898	8.00	4.65219	3.66179	1.32159	IP_HMGB2_20h_vs_In_HMGB2_20h_peak_51	Jag1:Promoter	Jag1:NC_000068.7:137081450-137116520:-:-161	Jag1	50;GO:0001953,biological_process negative regulation of cell-matrix adhesion;GO:0001974,biological_process blood vessel remodeling;GO:0002011,biological_process morphogenesis of an epithelial sheet;GO:0002456,biological_process T cell mediated immunity;GO:0003184,biological_process pulmonary valve morphogenesis;GO:0003215,biological_process cardiac right ventricle morphogenesis;GO:0005112,molecul…	JAG1, CD339; jagged-1; K06052
NC_000068.7	138957777	138958499	723	7.00	4.35646	3.58665	1.09858	IP_HMGB2_20h_vs_In_HMGB2_20h_peak_52	intergenic	Gm14065:NC_000068.7:138871848-138872686:+:86289	Gm14065	NA	NA
NC_000068.7	143914777	143915365	589	7.06	4.68642	3.79603	1.32935	IP_HMGB2_20h_vs_In_HMGB2_20h_peak_53	Bfsp1:five_prime_UTR;Bfsp1:exon;Dstn:Promoter	Bfsp1:NC_000068.7:143826527-143915240:-:169	Bfsp1	10;GO:0005212,molecular_function structural constituent of eye lens;GO:0005515,molecular_function protein binding;GO:0005737,cellular_component cytoplasm;GO:0005856,cellular_component cytoskeleton;GO:0005882,cellular_component intermediate filament;GO:0005886,cellular_component plasma membrane;GO:0005938,cellular_component cell cortex;GO:0016020,cellular_component membrane;GO:0048469,biological_p…	BFSP1; filensin; K10378
NC_000068.7	151039015	151039347	333	8.73	5.68971	4.21664	2.23269	IP_HMGB2_20h_vs_In_HMGB2_20h_peak_54	Nanp:intron	Nanp:NC_000068.7:151029684-151039379:-:198	Nanp	8;GO:0005575,cellular_component cellular_component;GO:0005975,biological_process carbohydrate metabolic process;GO:0006045,biological_process N-acetylglucosamine biosynthetic process;GO:0008152,biological_process metabolic process;GO:0016311,biological_process dephosphorylation;GO:0016787,molecular_function hydrolase activity;GO:0046380,biological_process N-acetylneuraminate biosynthetic process;…	NANP; N-acylneuraminate-9-phosphatase [EC:3.1.3.29]; K01097
NC_000068.7	151542485	151542925	441	7.70	4.90583	3.85754	1.54343	IP_HMGB2_20h_vs_In_HMGB2_20h_peak_55	Gm14167:Promoter;Fkbp1a:exon;Fkbp1a:five_prime_UTR	Fkbp1a:NC_000068.7:151542482-151561691:+:222	Fkbp1a	48;GO:0000413,biological_process protein peptidyl-prolyl isomerization;GO:0001933,biological_process negative regulation of protein phosphorylation;GO:0003007,biological_process heart morphogenesis;GO:0003755,molecular_function peptidyl-prolyl cis-trans isomerase activity;GO:0005160,molecular_function transforming growth factor beta receptor binding;GO:0005515,molecular_function protein binding;G…	FKBP1; FK506-binding protein 1 [EC:5.2.1.8]; K09568
NC_000068.7	152397004	152398898	1895	10.10	6.62933	4.59705	3.10779	IP_HMGB2_20h_vs_In_HMGB2_20h_peak_56	Sox12:five_prime_UTR;Sox12:exon	Sox12:NC_000068.7:152393610-152398046:-:95	Sox12	15;GO:0000976,molecular_function transcription regulatory region sequence-specific DNA binding;GO:0001077,molecular_function DNA-binding transcription activator activity, RNA polymerase II-specific;GO:0003677,molecular_function DNA binding;GO:0003713,molecular_function transcription coactivator activity;GO:0005634,cellular_component nucleus;GO:0005654,cellular_component nucleoplasm;GO:0006351,bio…	SOX4_11_12; transcription factor SOX4/11/12 (SOX group C); K09268
NC_000068.7	152414674	152414978	305	7.88	4.70314	3.70720	1.35963	IP_HMGB2_20h_vs_In_HMGB2_20h_peak_57	Zcchc3:five_prime_UTR;6820408C15Rik:Promoter;Zcchc3:exon	Zcchc3:NC_000068.7:152411955-152415044:-:218	Zcchc3	4;GO:0003676,molecular_function nucleic acid binding;GO:0005575,cellular_component cellular_component;GO:0008150,biological_process biological_process;GO:0008270,molecular_function zinc ion binding	NA
NC_000068.7	152830671	152831565	895	8.58	4.99548	3.80318	1.59126	IP_HMGB2_20h_vs_In_HMGB2_20h_peak_58	Bcl2l1:Promoter	Bcl2l1:NC_000068.7:152758731-152834797:-:3679	Bcl2l1	87;GO:0001541,biological_process ovarian follicle development;GO:0001701,biological_process in utero embryonic development;GO:0001836,biological_process release of cytochrome c from mitochondria;GO:0002931,biological_process response to ischemia;GO:0005515,molecular_function protein binding;GO:0005622,cellular_component intracellular;GO:0005634,cellular_component nucleus;GO:0005737,cellular_compo…	BCL2L1, bcl-xL; Bcl-2-like 1 (apoptosis regulator Bcl-X); K04570
NC_000068.7	154436186	154436894	709	8.39	4.71540	3.64641	1.38957	IP_HMGB2_20h_vs_In_HMGB2_20h_peak_59	Cbfa2t2:exon;Cbfa2t2:five_prime_UTR	Cbfa2t2:NC_000068.7:154436462-154539356:+:77	Cbfa2t2	14;GO:0000122,biological_process negative regulation of transcription by RNA polymerase II;GO:0003700,molecular_function DNA-binding transcription factor activity;GO:0003714,molecular_function transcription corepressor activity;GO:0005515,molecular_function protein binding;GO:0005634,cellular_component nucleus;GO:0006351,biological_process transcription, DNA-templated;GO:0006355,biological_proces…	CBFA2T2; CBFA2/RUNX1 translocation partner 2; K22751
NC_000068.7	154656716	154657009	294	9.71	4.52983	3.37558	1.22269	IP_HMGB2_20h_vs_In_HMGB2_20h_peak_60	Chmp4b:Promoter	Chmp4b:NC_000068.7:154657025-154694783:+:-163	Chmp4b	39;GO:0000281,biological_process mitotic cytokinesis;GO:0000815,cellular_component ESCRT III complex;GO:0000920,biological_process septum digestion after cytokinesis;GO:0005515,molecular_function protein binding;GO:0005634,cellular_component nucleus;GO:0005635,cellular_component nuclear envelope;GO:0005737,cellular_component cytoplasm;GO:0005768,cellular_component endosome;GO:0005829,cellular_com…	CHMP4, SNF7, VPS32; charged multivesicular body protein 4; K12194
NC_000068.7	155691740	155692365	626	9.27	4.71067	3.53277	1.38119	IP_HMGB2_20h_vs_In_HMGB2_20h_peak_61	Trpc4ap:intron	Trpc4ap:NC_000068.7:155634276-155692384:-:332	Trpc4ap	5;GO:0006511,biological_process ubiquitin-dependent protein catabolic process;GO:0016567,biological_process protein ubiquitination;GO:0019902,molecular_function phosphatase binding;GO:0031464,cellular_component Cul4A-RING E3 ubiquitin ligase complex;GO:0048820,biological_process hair follicle maturation	TRPC4AP; Trpc4-associated protein; K11796
NC_000068.7	156720997	156721387	391	9.83	5.21163	3.76293	1.80369	IP_HMGB2_20h_vs_In_HMGB2_20h_peak_62	Dlgap4:intron;4930405A21Rik:Promoter	4930405A21Rik:NC_000068.7:156714538-156720909:-:-282	4930405A21Rik	NA	NA
NC_000068.7	157078317	157079285	969	7.92	5.14209	3.98354	1.74913	IP_HMGB2_20h_vs_In_HMGB2_20h_peak_63	Tldc2:intron;Soga1:exon	Soga1:NC_000068.7:157010440-157079265:-:464	Soga1	2;GO:0005615,cellular_component extracellular space;GO:0010506,biological_process regulation of autophagy	NA
NC_000068.7	163419074	163419684	611	9.71	5.23658	3.78794	1.83022	IP_HMGB2_20h_vs_In_HMGB2_20h_peak_64	LOC108168734:exon;Oser1:intron	Oser1:NC_000068.7:163405821-163419470:-:91	Oser1	4;GO:0003674,molecular_function molecular_function;GO:0005575,cellular_component cellular_component;GO:0008150,biological_process biological_process;GO:0070301,biological_process cellular response to hydrogen peroxide	NA
NC_000068.7	164070802	164071156	355	9.40	5.30889	3.88496	1.88547	IP_HMGB2_20h_vs_In_HMGB2_20h_peak_65	Tomm34:exon	Tomm34:NC_000068.7:164053537-164071181:-:202	Tomm34	9;GO:0005515,molecular_function protein binding;GO:0005654,cellular_component nucleoplasm;GO:0005737,cellular_component cytoplasm;GO:0005739,cellular_component mitochondrion;GO:0005741,cellular_component mitochondrial outer membrane;GO:0005829,cellular_component cytosol;GO:0006626,biological_process protein targeting to mitochondrion;GO:0016020,cellular_component membrane;GO:0031072,molecular_fun…	TOM34; mitochondrial import receptor subunit TOM34; K17766
NC_000068.7	164879646	164880000	355	11.60	7.97340	5.15579	4.40802	IP_HMGB2_20h_vs_In_HMGB2_20h_peak_66	Pcif1:intron;LOC105244413:exon	Pcif1:NC_000068.7:164879367-164891437:+:455	Pcif1	6;GO:0003674,molecular_function molecular_function;GO:0005634,cellular_component nucleus;GO:0005654,cellular_component nucleoplasm;GO:0010923,biological_process negative regulation of phosphatase activity;GO:0015630,cellular_component microtubule cytoskeleton;GO:0045171,cellular_component intercellular bridge	PCIF1; phosphorylated CTD-interacting factor 1; K17584
NC_000068.7	164991085	164991493	409	8.36	5.60726	4.21978	2.14826	IP_HMGB2_20h_vs_In_HMGB2_20h_peak_67	Slc12a5:intron	Gm19133:NC_000068.7:165004891-165006988:-:15699	Gm19133	NA	NA
NC_000068.7	166793665	166794203	539	8.64	6.19712	4.54795	2.69905	IP_HMGB2_20h_vs_In_HMGB2_20h_peak_68	Trp53rkb:exon	Trp53rkb:NC_000068.7:166792517-166799492:+:1416	Trp53rkb	4;GO:0004672,molecular_function protein kinase activity;GO:0004674,molecular_function protein serine/threonine kinase activity;GO:0005524,molecular_function ATP binding;GO:0006468,biological_process protein phosphorylation	TP53RK, PRPK, BUD32; TP53 regulating kinase and related kinases [EC:2.7.11.1]; K08851
NC_000068.7	167542772	167543468	697	7.58	4.46713	3.59156	1.18414	IP_HMGB2_20h_vs_In_HMGB2_20h_peak_69	intergenic	Snai1:NC_000068.7:167538194-167542814:+:4925	Snai1	38;GO:0000122,biological_process negative regulation of transcription by RNA polymerase II;GO:0000977,molecular_function RNA polymerase II regulatory region sequence-specific DNA binding;GO:0001078,molecular_function DNA-binding transcription repressor activity, RNA polymerase II-specific;GO:0001227,molecular_function DNA-binding transcription repressor activity, RNA polymerase II-specific;GO:000…	SNAI1; snail 1; K05707
NC_000068.7	167688418	167689599	1182	9.83	7.05812	4.86332	3.57052	IP_HMGB2_20h_vs_In_HMGB2_20h_peak_70	A530013C23Rik:Promoter;Cebpb:exon	Cebpb:NC_000068.7:167688914-167690432:+:94	Cebpb	69;GO:0000122,biological_process negative regulation of transcription by RNA polymerase II;GO:0000779,cellular_component condensed chromosome, centromeric region;GO:0000790,cellular_component nuclear chromatin;GO:0000977,molecular_function RNA polymerase II regulatory region sequence-specific DNA binding;GO:0000978,molecular_function RNA polymerase II proximal promoter sequence-specific DNA bindi…	CEBPB; CCAAT/enhancer binding protein (C/EBP), beta; K10048
NC_000068.7	168818812	168819526	715	7.27	4.59307	3.70905	1.28585	IP_HMGB2_20h_vs_In_HMGB2_20h_peak_71	intergenic	Sall4:NC_000068.7:168748331-168767201:-:-51967	Sall4	30;GO:0000122,biological_process negative regulation of transcription by RNA polymerase II;GO:0000792,cellular_component heterochromatin;GO:0001701,biological_process in utero embryonic development;GO:0001833,biological_process inner cell mass cell proliferation;GO:0001843,biological_process neural tube closure;GO:0003281,biological_process ventricular septum development;GO:0003676,molecular_func…	SALL; sal-like protein; K19871
NC_000068.7	174330386	174330689	304	8.87	5.05374	3.80170	1.65774	IP_HMGB2_20h_vs_In_HMGB2_20h_peak_72	Gnas:intron	Gm30189:NC_000068.7:174320907-174327388:-:-3149	Gm30189	NA	NA
NC_000068.7	174857390	174858630	1241	7.64	5.00497	3.92610	1.63817	IP_HMGB2_20h_vs_In_HMGB2_20h_peak_73	Gm14616:intron	Gm14616:NC_000068.7:174856249-174867176:+:1760	Gm14616	NA	NA
NC_000068.7	174962038	174966425	4388	14.35	6.94671	4.08404	3.42813	IP_HMGB2_20h_vs_In_HMGB2_20h_peak_74	Gm40017:intron	Gm30591:NC_000068.7:174935149-174941949:-:-22282	Gm30591	NA	NA
NC_000068.7	174968175	174969554	1380	9.21	5.79431	4.20081	2.33813	IP_HMGB2_20h_vs_In_HMGB2_20h_peak_75	Gm40017:intron	Gm30591:NC_000068.7:174935149-174941949:-:-26915	Gm30591	NA	NA
NC_000068.7	175070956	175073002	2047	11.05	6.55874	4.38674	3.05539	IP_HMGB2_20h_vs_In_HMGB2_20h_peak_76	Gm14391:intron	Gm14393:NC_000068.7:175061548-175067769:-:-4209	Gm14393	7;GO:0003674,molecular_function molecular_function;GO:0003676,molecular_function nucleic acid binding;GO:0005575,cellular_component cellular_component;GO:0005622,cellular_component intracellular;GO:0006355,biological_process regulation of transcription, DNA-templated;GO:0008150,biological_process biological_process;GO:0046872,molecular_function metal ion binding	KRAB; KRAB domain-containing zinc finger protein; K09228
NC_000068.7	175075352	175076545	1194	10.89	5.33250	3.68666	1.90543	IP_HMGB2_20h_vs_In_HMGB2_20h_peak_77	Gm14391:intron	LOC105244398:NC_000068.7:175081591-175086627:+:-5643	LOC105244398	NA	NA
NC_000068.7	175078442	175079343	902	9.85	6.43323	4.50577	2.93078	IP_HMGB2_20h_vs_In_HMGB2_20h_peak_78	Gm14391:intron	LOC105244398:NC_000068.7:175081591-175086627:+:-2699	LOC105244398	NA	NA
NC_000068.7	176701675	176702130	456	8.06	5.63335	4.27498	2.16882	IP_HMGB2_20h_vs_In_HMGB2_20h_peak_79	intergenic	Gm14305:NC_000068.7:176708352-176721813:+:-6450	Gm14305	7;GO:0003674,molecular_function molecular_function;GO:0003676,molecular_function nucleic acid binding;GO:0005575,cellular_component cellular_component;GO:0005622,cellular_component intracellular;GO:0006355,biological_process regulation of transcription, DNA-templated;GO:0008150,biological_process biological_process;GO:0046872,molecular_function metal ion binding	NA
NC_000068.7	177044574	177046088	1515	7.90	4.96000	3.86976	1.55538	IP_HMGB2_20h_vs_In_HMGB2_20h_peak_80	Gm14403:intron	LOC102639713:NC_000068.7:177054063-177056510:-:11179	LOC102639713	NA	NA
NC_000068.7	177047732	177050190	2459	8.04	5.60019	4.24944	2.15755	IP_HMGB2_20h_vs_In_HMGB2_20h_peak_81	Gm14403:intron	LOC102639713:NC_000068.7:177054063-177056510:-:7549	LOC102639713	NA	NA
NC_000068.7	177055621	177058425	2805	9.52	6.09730	4.34782	2.61168	IP_HMGB2_20h_vs_In_HMGB2_20h_peak_82	Gm14403:intron;LOC102639713:Promoter	LOC102639713:NC_000068.7:177054063-177056510:-:-512	LOC102639713	NA	NA
NC_000068.7	177065918	177066229	312	9.67	7.04114	4.88523	3.53157	IP_HMGB2_20h_vs_In_HMGB2_20h_peak_83	Gm14403:intron	LOC102639713:NC_000068.7:177054063-177056510:-:-9563	LOC102639713	NA	NA
NC_000068.7	177067775	177069670	1896	9.09	6.54941	4.65796	3.08341	IP_HMGB2_20h_vs_In_HMGB2_20h_peak_84	Gm14403:intron	LOC102639713:NC_000068.7:177054063-177056510:-:-12212	LOC102639713	NA	NA
NC_000068.7	177071932	177081397	9466	15.28	8.78907	4.88585	5.23103	IP_HMGB2_20h_vs_In_HMGB2_20h_peak_85	Gm14403:intron	LOC108168840:NC_000068.7:177085309-177086252:-:9588	LOC108168840	NA	NA
NC_000068.7	177083462	177092401	8940	9.03	5.44355	4.01620	2.01881	IP_HMGB2_20h_vs_In_HMGB2_20h_peak_86	Gm14403:intron;LOC108168840:Promoter	Gm14401:NC_000068.7:177086317-177087605:+:1614	Gm14401	6;GO:0003676,molecular_function nucleic acid binding;GO:0003700,molecular_function DNA-binding transcription factor activity;GO:0005575,cellular_component cellular_component;GO:0005622,cellular_component intracellular;GO:0006355,biological_process regulation of transcription, DNA-templated;GO:0046872,molecular_function metal ion binding	NA
NC_000068.7	177094234	177094616	383	11.89	8.02740	5.12878	4.45484	IP_HMGB2_20h_vs_In_HMGB2_20h_peak_87	Gm14403:intron	Gm14401:NC_000068.7:177086317-177087605:+:8107	Gm14401	6;GO:0003676,molecular_function nucleic acid binding;GO:0003700,molecular_function DNA-binding transcription factor activity;GO:0005575,cellular_component cellular_component;GO:0005622,cellular_component intracellular;GO:0006355,biological_process regulation of transcription, DNA-templated;GO:0046872,molecular_function metal ion binding	NA
NC_000068.7	177100293	177100956	664	7.93	5.51811	4.21372	2.07579	IP_HMGB2_20h_vs_In_HMGB2_20h_peak_88	Gm14403:intron	Gm14401:NC_000068.7:177086317-177087605:+:14307	Gm14401	6;GO:0003676,molecular_function nucleic acid binding;GO:0003700,molecular_function DNA-binding transcription factor activity;GO:0005575,cellular_component cellular_component;GO:0005622,cellular_component intracellular;GO:0006355,biological_process regulation of transcription, DNA-templated;GO:0046872,molecular_function metal ion binding	NA
NC_000068.7	177104210	177105264	1055	7.53	5.13296	4.02414	1.72077	IP_HMGB2_20h_vs_In_HMGB2_20h_peak_89	Gm14403:intron	Gm14401:NC_000068.7:177086317-177087605:+:18419	Gm14401	6;GO:0003676,molecular_function nucleic acid binding;GO:0003700,molecular_function DNA-binding transcription factor activity;GO:0005575,cellular_component cellular_component;GO:0005622,cellular_component intracellular;GO:0006355,biological_process regulation of transcription, DNA-templated;GO:0046872,molecular_function metal ion binding	NA
NC_000068.7	177110918	177113579	2662	8.60	5.73799	4.25970	2.26676	IP_HMGB2_20h_vs_In_HMGB2_20h_peak_90	Gm14403:intron	Gm14411:NC_000068.7:177103764-177127711:-:15463	Gm14411	NA	NA
NC_000068.7	177121137	177122892	1756	7.63	4.65598	3.70712	1.31764	IP_HMGB2_20h_vs_In_HMGB2_20h_peak_91	Gm14403:intron	Gm14411:NC_000068.7:177103764-177127711:-:5697	Gm14411	NA	NA
NC_000068.7	177124127	177127772	3646	9.79	5.91937	4.18878	2.46675	IP_HMGB2_20h_vs_In_HMGB2_20h_peak_92	Gm14403:intron	Gm14411:NC_000068.7:177103764-177127711:-:1762	Gm14411	NA	NA
NC_000068.7	177129189	177133623	4435	9.72	6.41398	4.48453	2.93634	IP_HMGB2_20h_vs_In_HMGB2_20h_peak_93	Gm14403:intron	Gm14411:NC_000068.7:177103764-177127711:-:-3694	Gm14411	NA	NA
NC_000068.7	177170128	177173622	3495	9.37	6.96610	4.89367	3.44093	IP_HMGB2_20h_vs_In_HMGB2_20h_peak_94	Gm14403:intron	LOC108168842:NC_000068.7:177183452-177186506:-:14631	LOC108168842	NA	NA
NC_000068.7	177175855	177177318	1464	8.49	6.04859	4.48054	2.54976	IP_HMGB2_20h_vs_In_HMGB2_20h_peak_95	Gm14403:intron	LOC108168842:NC_000068.7:177183452-177186506:-:9920	LOC108168842	NA	NA
NC_000068.7	177180999	177182514	1516	7.21	4.83122	3.87229	1.44943	IP_HMGB2_20h_vs_In_HMGB2_20h_peak_96	Gm14403:intron	LOC108168842:NC_000068.7:177183452-177186506:-:4750	LOC108168842	NA	NA
NC_000068.7	177185846	177188358	2513	8.36	5.75363	4.30061	2.29764	IP_HMGB2_20h_vs_In_HMGB2_20h_peak_97	Gm14403:intron;LOC108168842:Promoter	LOC108168842:NC_000068.7:177183452-177186506:-:-595	LOC108168842	NA	NA
NC_000068.7	177202154	177203634	1481	7.77	5.34966	4.13823	1.89847	IP_HMGB2_20h_vs_In_HMGB2_20h_peak_98	Gm14412:intron;Gm14403:intron;Gm14410:intron	Gm14410:NC_000068.7:177201443-177206502:-:3608	Gm14410	7;GO:0003674,molecular_function molecular_function;GO:0003676,molecular_function nucleic acid binding;GO:0005575,cellular_component cellular_component;GO:0005622,cellular_component intracellular;GO:0006355,biological_process regulation of transcription, DNA-templated;GO:0008150,biological_process biological_process;GO:0046872,molecular_function metal ion binding	NA
NC_000068.7	177205202	177218256	13055	9.58	6.03714	4.29543	2.56235	IP_HMGB2_20h_vs_In_HMGB2_20h_peak_99	Gm14412:intron;Gm14403:intron	Gm14410:NC_000068.7:177201443-177206502:-:-5226	Gm14410	7;GO:0003674,molecular_function molecular_function;GO:0003676,molecular_function nucleic acid binding;GO:0005575,cellular_component cellular_component;GO:0005622,cellular_component intracellular;GO:0006355,biological_process regulation of transcription, DNA-templated;GO:0008150,biological_process biological_process;GO:0046872,molecular_function metal ion binding	NA
NC_000068.7	177219843	177249388	29546	11.10	8.14128	5.29171	4.59243	IP_HMGB2_20h_vs_In_HMGB2_20h_peak_100	Gm14403:intron;Gm14412:intron	Gm14400:NC_000068.7:177224631-177228963:-:-5652	Gm14400	NA	NA
NC_000068.7	177256770	177257783	1014	8.26	5.32936	4.05613	1.89014	IP_HMGB2_20h_vs_In_HMGB2_20h_peak_101	Gm14403:intron;Gm14412:intron	Gm14400:NC_000068.7:177224631-177228963:-:-28313	Gm14400	NA	NA
NC_000068.7	177260702	177262439	1738	8.71	5.70005	4.22197	2.23850	IP_HMGB2_20h_vs_In_HMGB2_20h_peak_102	Gm14403:intron;Gm14412:intron	Gm14400:NC_000068.7:177224631-177228963:-:-32607	Gm14400	NA	NA
NC_000068.7	177263706	177265713	2008	10.10	7.77341	5.23713	4.23906	IP_HMGB2_20h_vs_In_HMGB2_20h_peak_103	Gm14403:intron;Gm14412:intron	Gm14400:NC_000068.7:177224631-177228963:-:-35746	Gm14400	NA	NA
NC_000068.7	177268246	177270786	2541	9.76	7.18418	4.98909	3.63727	IP_HMGB2_20h_vs_In_HMGB2_20h_peak_104	Gm14403:intron;Gm14412:intron	Gm41987:NC_000068.7:177301041-177307559:-:38043	Gm41987	NA	NA
NC_000068.7	177272082	177272977	896	10.47	6.33550	4.35094	2.83388	IP_HMGB2_20h_vs_In_HMGB2_20h_peak_105	Gm14403:intron;Gm14412:intron	Gm41987:NC_000068.7:177301041-177307559:-:35030	Gm41987	NA	NA
NC_000068.7	177274812	177279311	4500	9.06	6.09885	4.40142	2.62443	IP_HMGB2_20h_vs_In_HMGB2_20h_peak_106	Gm14403:intron;Gm14412:intron	Gm41987:NC_000068.7:177301041-177307559:-:30498	Gm41987	NA	NA
NC_000068.7	177294206	177295952	1747	7.00	4.64394	3.77531	1.29033	IP_HMGB2_20h_vs_In_HMGB2_20h_peak_107	Gm14403:intron;Gm14412:intron	Gm41987:NC_000068.7:177301041-177307559:-:12480	Gm41987	NA	NA
NC_000068.7	177297293	177299349	2057	7.22	4.84773	3.88084	1.46346	IP_HMGB2_20h_vs_In_HMGB2_20h_peak_108	Gm14403:intron;Gm14412:intron	Gm41987:NC_000068.7:177301041-177307559:-:9238	Gm41987	NA	NA
NC_000068.7	177303723	177309608	5886	11.20	8.72406	5.58338	5.17763	IP_HMGB2_20h_vs_In_HMGB2_20h_peak_109	Gm14403:intron;Gm14412:intron;Gm41987:intron	Gm41987:NC_000068.7:177301041-177307559:-:894	Gm41987	NA	NA
NC_000068.7	177314064	177333783	19720	15.19	8.09583	4.58848	4.54134	IP_HMGB2_20h_vs_In_HMGB2_20h_peak_110	Gm14403:intron;LOC108168735:intron;Gm14412:intron;Gm41986:intron	Gm41986:NC_000068.7:177322531-177341617:+:1392	Gm41986	NA	NA
NC_000068.7	177338186	177338545	360	9.84	7.38737	5.10724	3.84232	IP_HMGB2_20h_vs_In_HMGB2_20h_peak_111	Gm14403:intron;LOC108168735:intron;Gm14412:intron;Gm41986:intron	Gm41986:NC_000068.7:177322531-177341617:+:15834	Gm41986	NA	NA
NC_000068.7	177340700	177341226	527	9.52	5.38781	3.91347	1.95361	IP_HMGB2_20h_vs_In_HMGB2_20h_peak_112	Gm14403:intron;LOC108168735:intron;Gm14412:intron;Gm41986:intron	Gm41986:NC_000068.7:177322531-177341617:+:18431	Gm41986	NA	NA
NC_000068.7	177344942	177346945	2004	7.91	4.71942	3.71281	1.35678	IP_HMGB2_20h_vs_In_HMGB2_20h_peak_113	Gm14403:intron;LOC108168735:intron;Gm14412:intron	Gm41986:NC_000068.7:177322531-177341617:+:23412	Gm41986	NA	NA
NC_000068.7	177356190	177364550	8361	9.02	6.14680	4.44877	2.67440	IP_HMGB2_20h_vs_In_HMGB2_20h_peak_114	Gm14403:intron;LOC108168735:intron;Gm14412:intron	Gm14412:NC_000068.7:177191825-177394732:-:34362	Gm14412	6;GO:0003676,molecular_function nucleic acid binding;GO:0003700,molecular_function DNA-binding transcription factor activity;GO:0005575,cellular_component cellular_component;GO:0005622,cellular_component intracellular;GO:0006355,biological_process regulation of transcription, DNA-templated;GO:0046872,molecular_function metal ion binding	NA
NC_000068.7	177367299	177371171	3873	8.70	6.03782	4.43321	2.55475	IP_HMGB2_20h_vs_In_HMGB2_20h_peak_115	Gm14403:intron;LOC108168735:intron;Gm14412:intron	Gm14412:NC_000068.7:177191825-177394732:-:25497	Gm14412	6;GO:0003676,molecular_function nucleic acid binding;GO:0003700,molecular_function DNA-binding transcription factor activity;GO:0005575,cellular_component cellular_component;GO:0005622,cellular_component intracellular;GO:0006355,biological_process regulation of transcription, DNA-templated;GO:0046872,molecular_function metal ion binding	NA
NC_000068.7	177373050	177374633	1584	7.34	4.96128	3.93759	1.56691	IP_HMGB2_20h_vs_In_HMGB2_20h_peak_116	Gm14403:intron;LOC108168735:intron;Gm14412:intron	Gm14412:NC_000068.7:177191825-177394732:-:20891	Gm14412	6;GO:0003676,molecular_function nucleic acid binding;GO:0003700,molecular_function DNA-binding transcription factor activity;GO:0005575,cellular_component cellular_component;GO:0005622,cellular_component intracellular;GO:0006355,biological_process regulation of transcription, DNA-templated;GO:0046872,molecular_function metal ion binding	NA
NC_000068.7	177378188	177379264	1077	8.30	5.24716	3.99694	1.81723	IP_HMGB2_20h_vs_In_HMGB2_20h_peak_117	Gm14403:intron;LOC108168735:intron;Gm14412:intron	Gm14412:NC_000068.7:177191825-177394732:-:16006	Gm14412	6;GO:0003676,molecular_function nucleic acid binding;GO:0003700,molecular_function DNA-binding transcription factor activity;GO:0005575,cellular_component cellular_component;GO:0005622,cellular_component intracellular;GO:0006355,biological_process regulation of transcription, DNA-templated;GO:0046872,molecular_function metal ion binding	NA
NC_000068.7	177380669	177382762	2094	8.63	5.72429	4.25704	2.24997	IP_HMGB2_20h_vs_In_HMGB2_20h_peak_118	Gm14403:intron;LOC108168735:intron;Gm14412:intron	Gm14412:NC_000068.7:177191825-177394732:-:13017	Gm14412	6;GO:0003676,molecular_function nucleic acid binding;GO:0003700,molecular_function DNA-binding transcription factor activity;GO:0005575,cellular_component cellular_component;GO:0005622,cellular_component intracellular;GO:0006355,biological_process regulation of transcription, DNA-templated;GO:0046872,molecular_function metal ion binding	NA
NC_000068.7	177388377	177388744	368	7.24	4.86056	3.88748	1.47436	IP_HMGB2_20h_vs_In_HMGB2_20h_peak_119	Gm14403:intron;LOC108168735:intron;Gm14412:intron	Gm14412:NC_000068.7:177191825-177394732:-:6172	Gm14412	6;GO:0003676,molecular_function nucleic acid binding;GO:0003700,molecular_function DNA-binding transcription factor activity;GO:0005575,cellular_component cellular_component;GO:0005622,cellular_component intracellular;GO:0006355,biological_process regulation of transcription, DNA-templated;GO:0046872,molecular_function metal ion binding	NA
NC_000068.7	177393585	177394226	642	9.31	6.45847	4.61169	2.94510	IP_HMGB2_20h_vs_In_HMGB2_20h_peak_120	Gm14403:intron;LOC108168735:intron;Gm14412:intron	Gm14412:NC_000068.7:177191825-177394732:-:827	Gm14412	6;GO:0003676,molecular_function nucleic acid binding;GO:0003700,molecular_function DNA-binding transcription factor activity;GO:0005575,cellular_component cellular_component;GO:0005622,cellular_component intracellular;GO:0006355,biological_process regulation of transcription, DNA-templated;GO:0046872,molecular_function metal ion binding	NA
NC_000068.7	177398278	177400550	2273	7.61	5.20298	4.06263	1.77266	IP_HMGB2_20h_vs_In_HMGB2_20h_peak_121	Gm14403:intron;LOC108168735:intron	Gm14418:NC_000068.7:177384908-177398314:-:-1099	Gm14418	6;GO:0003676,molecular_function nucleic acid binding;GO:0003700,molecular_function DNA-binding transcription factor activity;GO:0005575,cellular_component cellular_component;GO:0005622,cellular_component intracellular;GO:0006355,biological_process regulation of transcription, DNA-templated;GO:0046872,molecular_function metal ion binding	NA
NC_000068.7	177414650	177416017	1368	8.68	6.25656	4.57002	2.76820	IP_HMGB2_20h_vs_In_HMGB2_20h_peak_122	Gm14403:intron;LOC108168735:intron	LOC108168735:NC_000068.7:177319358-177421272:-:5939	LOC108168735	NA	NA
NC_000068.7	177443742	177444342	601	9.24	6.80986	4.83310	3.28000	IP_HMGB2_20h_vs_In_HMGB2_20h_peak_123	Gm14403:intron	Gm14414:NC_000068.7:177460196-177460885:+:-16154	Gm14414	NA	NA
NC_000068.7	177448133	177449854	1722	9.35	6.20497	4.44845	2.70728	IP_HMGB2_20h_vs_In_HMGB2_20h_peak_124	Gm14403:intron	Gm14414:NC_000068.7:177460196-177460885:+:-11203	Gm14414	NA	NA
NC_000068.7	177452808	177457924	5117	9.15	6.26356	4.50136	2.77331	IP_HMGB2_20h_vs_In_HMGB2_20h_peak_125	Gm14403:intron	Gm14414:NC_000068.7:177460196-177460885:+:-4830	Gm14414	NA	NA
NC_000068.7	177459166	177466548	7383	9.78	6.72665	4.69666	3.21805	IP_HMGB2_20h_vs_In_HMGB2_20h_peak_126	Gm14403:intron;Zfp970:Promoter	Zfp970:NC_000068.7:177464741-177479194:+:-1884	Zfp970	6;GO:0003676,molecular_function nucleic acid binding;GO:0003700,molecular_function DNA-binding transcription factor activity;GO:0005575,cellular_component cellular_component;GO:0005622,cellular_component intracellular;GO:0006355,biological_process regulation of transcription, DNA-templated;GO:0046872,molecular_function metal ion binding	NA
NC_000068.7	177467812	177540886	73075	12.92	8.91071	5.41319	5.33936	IP_HMGB2_20h_vs_In_HMGB2_20h_peak_127	Gm14403:intron	Zfp970:NC_000068.7:177464741-177479194:+:39607	Zfp970	6;GO:0003676,molecular_function nucleic acid binding;GO:0003700,molecular_function DNA-binding transcription factor activity;GO:0005575,cellular_component cellular_component;GO:0005622,cellular_component intracellular;GO:0006355,biological_process regulation of transcription, DNA-templated;GO:0046872,molecular_function metal ion binding	NA
NC_000068.7	177542581	177552091	9511	9.97	7.39834	5.04842	3.87576	IP_HMGB2_20h_vs_In_HMGB2_20h_peak_128	intergenic	Gm14406:NC_000068.7:177560595-177577045:-:29709	Gm14406	7;GO:0003674,molecular_function molecular_function;GO:0003676,molecular_function nucleic acid binding;GO:0005575,cellular_component cellular_component;GO:0005622,cellular_component intracellular;GO:0006355,biological_process regulation of transcription, DNA-templated;GO:0008150,biological_process biological_process;GO:0046872,molecular_function metal ion binding	NA
NC_000068.7	177557850	177569238	11389	10.86	8.16904	5.35894	4.61260	IP_HMGB2_20h_vs_In_HMGB2_20h_peak_129	intergenic	Gm14406:NC_000068.7:177560595-177577045:-:13501	Gm14406	7;GO:0003674,molecular_function molecular_function;GO:0003676,molecular_function nucleic acid binding;GO:0005575,cellular_component cellular_component;GO:0005622,cellular_component intracellular;GO:0006355,biological_process regulation of transcription, DNA-templated;GO:0008150,biological_process biological_process;GO:0046872,molecular_function metal ion binding	NA
NC_000068.7	177573366	177578934	5569	8.28	5.72633	4.30045	2.25649	IP_HMGB2_20h_vs_In_HMGB2_20h_peak_130	intergenic	Gm14406:NC_000068.7:177560595-177577045:-:895	Gm14406	7;GO:0003674,molecular_function molecular_function;GO:0003676,molecular_function nucleic acid binding;GO:0005575,cellular_component cellular_component;GO:0005622,cellular_component intracellular;GO:0006355,biological_process regulation of transcription, DNA-templated;GO:0008150,biological_process biological_process;GO:0046872,molecular_function metal ion binding	NA
NC_000068.7	177592093	177595802	3710	8.05	5.62750	4.27132	2.16450	IP_HMGB2_20h_vs_In_HMGB2_20h_peak_131	intergenic	Gm14406:NC_000068.7:177560595-177577045:-:-16902	Gm14406	7;GO:0003674,molecular_function molecular_function;GO:0003676,molecular_function nucleic acid binding;GO:0005575,cellular_component cellular_component;GO:0005622,cellular_component intracellular;GO:0006355,biological_process regulation of transcription, DNA-templated;GO:0008150,biological_process biological_process;GO:0046872,molecular_function metal ion binding	NA
NC_000068.7	177598510	177599987	1478	9.35	5.44949	3.97896	2.01014	IP_HMGB2_20h_vs_In_HMGB2_20h_peak_132	intergenic	Gm14406:NC_000068.7:177560595-177577045:-:-22203	Gm14406	7;GO:0003674,molecular_function molecular_function;GO:0003676,molecular_function nucleic acid binding;GO:0005575,cellular_component cellular_component;GO:0005622,cellular_component intracellular;GO:0006355,biological_process regulation of transcription, DNA-templated;GO:0008150,biological_process biological_process;GO:0046872,molecular_function metal ion binding	NA
NC_000068.7	177771348	177771749	402	7.31	4.92938	3.92107	1.53981	IP_HMGB2_20h_vs_In_HMGB2_20h_peak_133	Gm14322:three_prime_UTR;Gm14322:exon	Gm14322:NC_000068.7:177759148-177773275:+:12400	Gm14322	6;GO:0003676,molecular_function nucleic acid binding;GO:0003700,molecular_function DNA-binding transcription factor activity;GO:0005575,cellular_component cellular_component;GO:0005622,cellular_component intracellular;GO:0006355,biological_process regulation of transcription, DNA-templated;GO:0046872,molecular_function metal ion binding	KRAB; KRAB domain-containing zinc finger protein; K09228
NC_000068.7	177775044	177777143	2100	8.06	5.03801	3.90071	1.62535	IP_HMGB2_20h_vs_In_HMGB2_20h_peak_134	intergenic	Gm14322:NC_000068.7:177759148-177773275:+:16945	Gm14322	6;GO:0003676,molecular_function nucleic acid binding;GO:0003700,molecular_function DNA-binding transcription factor activity;GO:0005575,cellular_component cellular_component;GO:0005622,cellular_component intracellular;GO:0006355,biological_process regulation of transcription, DNA-templated;GO:0046872,molecular_function metal ion binding	KRAB; KRAB domain-containing zinc finger protein; K09228
NC_000068.7	177786052	177787146	1095	9.50	6.99664	4.93026	3.44588	IP_HMGB2_20h_vs_In_HMGB2_20h_peak_135	intergenic	Gm14322:NC_000068.7:177759148-177773275:+:27450	Gm14322	6;GO:0003676,molecular_function nucleic acid binding;GO:0003700,molecular_function DNA-binding transcription factor activity;GO:0005575,cellular_component cellular_component;GO:0005622,cellular_component intracellular;GO:0006355,biological_process regulation of transcription, DNA-templated;GO:0046872,molecular_function metal ion binding	KRAB; KRAB domain-containing zinc finger protein; K09228
NC_000068.7	177791967	177794601	2635	8.77	6.35682	4.61123	2.86645	IP_HMGB2_20h_vs_In_HMGB2_20h_peak_136	intergenic	Gm14322:NC_000068.7:177759148-177773275:+:34135	Gm14322	6;GO:0003676,molecular_function nucleic acid binding;GO:0003700,molecular_function DNA-binding transcription factor activity;GO:0005575,cellular_component cellular_component;GO:0005622,cellular_component intracellular;GO:0006355,biological_process regulation of transcription, DNA-templated;GO:0046872,molecular_function metal ion binding	KRAB; KRAB domain-containing zinc finger protein; K09228
NC_000068.7	177798607	177802696	4090	8.39	5.60341	4.19119	2.17128	IP_HMGB2_20h_vs_In_HMGB2_20h_peak_137	intergenic	Gm14325:NC_000068.7:177828990-177840336:-:39685	Gm14325	6;GO:0003676,molecular_function nucleic acid binding;GO:0003700,molecular_function DNA-binding transcription factor activity;GO:0005575,cellular_component cellular_component;GO:0005622,cellular_component intracellular;GO:0006355,biological_process regulation of transcription, DNA-templated;GO:0046872,molecular_function metal ion binding	NA
NC_000068.7	177816259	177816577	319	7.93	5.49960	4.21269	2.03668	IP_HMGB2_20h_vs_In_HMGB2_20h_peak_138	intergenic	Gm14325:NC_000068.7:177828990-177840336:-:23918	Gm14325	6;GO:0003676,molecular_function nucleic acid binding;GO:0003700,molecular_function DNA-binding transcription factor activity;GO:0005575,cellular_component cellular_component;GO:0005622,cellular_component intracellular;GO:0006355,biological_process regulation of transcription, DNA-templated;GO:0046872,molecular_function metal ion binding	NA
NC_000068.7	177819529	177820007	479	9.66	7.17728	5.00770	3.63387	IP_HMGB2_20h_vs_In_HMGB2_20h_peak_139	intergenic	Gm14325:NC_000068.7:177828990-177840336:-:20568	Gm14325	6;GO:0003676,molecular_function nucleic acid binding;GO:0003700,molecular_function DNA-binding transcription factor activity;GO:0005575,cellular_component cellular_component;GO:0005622,cellular_component intracellular;GO:0006355,biological_process regulation of transcription, DNA-templated;GO:0046872,molecular_function metal ion binding	NA
NC_000068.7	177821211	177821650	440	8.16	5.46094	4.15286	2.01153	IP_HMGB2_20h_vs_In_HMGB2_20h_peak_140	intergenic	Gm14325:NC_000068.7:177828990-177840336:-:18906	Gm14325	6;GO:0003676,molecular_function nucleic acid binding;GO:0003700,molecular_function DNA-binding transcription factor activity;GO:0005575,cellular_component cellular_component;GO:0005622,cellular_component intracellular;GO:0006355,biological_process regulation of transcription, DNA-templated;GO:0046872,molecular_function metal ion binding	NA
NC_000068.7	177835346	177835771	426	9.19	6.22452	4.49132	2.71934	IP_HMGB2_20h_vs_In_HMGB2_20h_peak_141	Gm14325:intron	Gm14325:NC_000068.7:177828990-177840336:-:4778	Gm14325	6;GO:0003676,molecular_function nucleic acid binding;GO:0003700,molecular_function DNA-binding transcription factor activity;GO:0005575,cellular_component cellular_component;GO:0005622,cellular_component intracellular;GO:0006355,biological_process regulation of transcription, DNA-templated;GO:0046872,molecular_function metal ion binding	NA
NC_000068.7	177837869	177842460	4592	10.16	6.02916	4.21626	2.53938	IP_HMGB2_20h_vs_In_HMGB2_20h_peak_142	Gm14325:intron	Gm14325:NC_000068.7:177828990-177840336:-:172	Gm14325	6;GO:0003676,molecular_function nucleic acid binding;GO:0003700,molecular_function DNA-binding transcription factor activity;GO:0005575,cellular_component cellular_component;GO:0005622,cellular_component intracellular;GO:0006355,biological_process regulation of transcription, DNA-templated;GO:0046872,molecular_function metal ion binding	NA
NC_000068.7	177845845	177847388	1544	8.61	5.73926	4.26087	2.29073	IP_HMGB2_20h_vs_In_HMGB2_20h_peak_143	intergenic	Gm14325:NC_000068.7:177828990-177840336:-:-6280	Gm14325	6;GO:0003676,molecular_function nucleic acid binding;GO:0003700,molecular_function DNA-binding transcription factor activity;GO:0005575,cellular_component cellular_component;GO:0005622,cellular_component intracellular;GO:0006355,biological_process regulation of transcription, DNA-templated;GO:0046872,molecular_function metal ion binding	NA
NC_000068.7	177848569	177851751	3183	8.58	5.14186	3.89307	1.73473	IP_HMGB2_20h_vs_In_HMGB2_20h_peak_144	intergenic	Gm14325:NC_000068.7:177828990-177840336:-:-9823	Gm14325	6;GO:0003676,molecular_function nucleic acid binding;GO:0003700,molecular_function DNA-binding transcription factor activity;GO:0005575,cellular_component cellular_component;GO:0005622,cellular_component intracellular;GO:0006355,biological_process regulation of transcription, DNA-templated;GO:0046872,molecular_function metal ion binding	NA
NC_000068.7	177854543	177856396	1854	8.62	5.38670	4.04612	1.93508	IP_HMGB2_20h_vs_In_HMGB2_20h_peak_145	intergenic	Gm14325:NC_000068.7:177828990-177840336:-:-15133	Gm14325	6;GO:0003676,molecular_function nucleic acid binding;GO:0003700,molecular_function DNA-binding transcription factor activity;GO:0005575,cellular_component cellular_component;GO:0005622,cellular_component intracellular;GO:0006355,biological_process regulation of transcription, DNA-templated;GO:0046872,molecular_function metal ion binding	NA
NC_000068.7	177857613	177859745	2133	9.58	5.67996	4.09099	2.21422	IP_HMGB2_20h_vs_In_HMGB2_20h_peak_146	intergenic	Gm14325:NC_000068.7:177828990-177840336:-:-18342	Gm14325	6;GO:0003676,molecular_function nucleic acid binding;GO:0003700,molecular_function DNA-binding transcription factor activity;GO:0005575,cellular_component cellular_component;GO:0005622,cellular_component intracellular;GO:0006355,biological_process regulation of transcription, DNA-templated;GO:0046872,molecular_function metal ion binding	NA
NC_000068.7	177926002	177926988	987	9.87	5.91096	4.19844	2.43562	IP_HMGB2_20h_vs_In_HMGB2_20h_peak_147	Zfp972:Promoter;Gm14327:intron	Zfp972:NC_000068.7:177903063-177925650:-:-844	Zfp972	7;GO:0003674,molecular_function molecular_function;GO:0003676,molecular_function nucleic acid binding;GO:0005575,cellular_component cellular_component;GO:0005622,cellular_component intracellular;GO:0006355,biological_process regulation of transcription, DNA-templated;GO:0008150,biological_process biological_process;GO:0046872,molecular_function metal ion binding	NA
NC_000068.7	180589241	180590016	776	8.30	4.57653	3.57303	1.26300	IP_HMGB2_20h_vs_In_HMGB2_20h_peak_148	Ogfr:intron	Ogfr:NC_000068.7:180589374-180595837:+:254	Ogfr	5;GO:0005634,cellular_component nucleus;GO:0005737,cellular_component cytoplasm;GO:0016020,cellular_component membrane;GO:0038023,molecular_function signaling receptor activity;GO:0040008,biological_process regulation of growth	NA
NC_000068.7	181162084	181163237	1154	7.33	4.44437	3.60428	1.15464	IP_HMGB2_20h_vs_In_HMGB2_20h_peak_149	intergenic	Eef1a2:NC_000068.7:181147691-181157015:-:-5645	Eef1a2	17;GO:0000166,molecular_function nucleotide binding;GO:0003746,molecular_function translation elongation factor activity;GO:0003924,molecular_function GTPase activity;GO:0005525,molecular_function GTP binding;GO:0005634,cellular_component nucleus;GO:0005737,cellular_component cytoplasm;GO:0005853,cellular_component eukaryotic translation elongation factor 1 complex;GO:0006412,biological_process t…	EEF1A; elongation factor 1-alpha; K03231
NC_000068.7	181458781	181459980	1200	7.21	4.40042	3.59046	1.12544	IP_HMGB2_20h_vs_In_HMGB2_20h_peak_150	Zbtb46:intron	Zbtb46:NC_000068.7:181371260-181492983:-:33603	Zbtb46	11;GO:0003676,molecular_function nucleic acid binding;GO:0005515,molecular_function protein binding;GO:0005634,cellular_component nucleus;GO:0006351,biological_process transcription, DNA-templated;GO:0006355,biological_process regulation of transcription, DNA-templated;GO:0030853,biological_process negative regulation of granulocyte differentiation;GO:0045650,biological_process negative regulatio…	ZBTB46, BTBD4; zinc finger and BTB domain-containing protein 46; K10517
NC_000069.6	5860343	5860826	484	297.66	89.72704	3.82832	85.83048	IP_HMGB2_20h_vs_In_HMGB2_20h_peak_151	intergenic	Gm8797:NC_000069.6:5750892-5751295:+:109692	Gm8797	NA	NA
NC_000069.6	51340598	51341069	472	8.69	4.63103	3.55879	1.28312	IP_HMGB2_20h_vs_In_HMGB2_20h_peak_152	Elf2:Promoter	Elf2:NC_000069.6:51252719-51340920:-:87	Elf2	15;GO:0000981,molecular_function DNA-binding transcription factor activity, RNA polymerase II-specific;GO:0003677,molecular_function DNA binding;GO:0003700,molecular_function DNA-binding transcription factor activity;GO:0005515,molecular_function protein binding;GO:0005634,cellular_component nucleus;GO:0005654,cellular_component nucleoplasm;GO:0005829,cellular_component cytosol;GO:0006351,biologi…	ELF1_2_4; E74-like factor 1/2/4; K09428
NC_000069.6	90052249	90052626	378	8.97	4.79112	3.62242	1.41902	IP_HMGB2_20h_vs_In_HMGB2_20h_peak_153	Ubap2l:five_prime_UTR;Ubap2l:exon;4933434E20Rik:intron	Ubap2l:NC_000069.6:89999588-90052623:-:186	Ubap2l	8;GO:0003674,molecular_function molecular_function;GO:0005634,cellular_component nucleus;GO:0005671,cellular_component Ada2/Gcn5/Ada3 transcription activator complex;GO:0005737,cellular_component cytoplasm;GO:0007339,biological_process binding of sperm to zona pellucida;GO:0010628,biological_process positive regulation of gene expression;GO:0031519,cellular_component PcG protein complex;GO:006148…	NA
NC_000069.6	93778034	93780894	2861	7.86	4.78687	3.75912	1.43554	IP_HMGB2_20h_vs_In_HMGB2_20h_peak_154	intergenic	Gm5773:NC_000069.6:93772999-93774142:+:6464	Gm5773	NA	NA
NC_000069.6	93788885	93789982	1098	7.47	4.73981	3.78123	1.39809	IP_HMGB2_20h_vs_In_HMGB2_20h_peak_155	intergenic	Tdpoz4:NC_000069.6:93796397-93797510:+:-6964	Tdpoz4	6;GO:0005634,cellular_component nucleus;GO:0005737,cellular_component cytoplasm;GO:0019005,cellular_component SCF ubiquitin ligase complex;GO:0030162,biological_process regulation of proteolysis;GO:0031625,molecular_function ubiquitin protein ligase binding;GO:0043161,biological_process proteasome-mediated ubiquitin-dependent protein catabolic process	NA
NC_000069.6	93795378	93795903	526	7.74	5.22969	4.05448	1.84431	IP_HMGB2_20h_vs_In_HMGB2_20h_peak_156	Tdpoz4:Promoter	Tdpoz4:NC_000069.6:93796397-93797510:+:-757	Tdpoz4	6;GO:0005634,cellular_component nucleus;GO:0005737,cellular_component cytoplasm;GO:0019005,cellular_component SCF ubiquitin ligase complex;GO:0030162,biological_process regulation of proteolysis;GO:0031625,molecular_function ubiquitin protein ligase binding;GO:0043161,biological_process proteasome-mediated ubiquitin-dependent protein catabolic process	NA
NC_000069.6	93807649	93808442	794	7.11	4.62813	3.75091	1.28507	IP_HMGB2_20h_vs_In_HMGB2_20h_peak_157	intergenic	Tdpoz4:NC_000069.6:93796397-93797510:+:11648	Tdpoz4	6;GO:0005634,cellular_component nucleus;GO:0005737,cellular_component cytoplasm;GO:0019005,cellular_component SCF ubiquitin ligase complex;GO:0030162,biological_process regulation of proteolysis;GO:0031625,molecular_function ubiquitin protein ligase binding;GO:0043161,biological_process proteasome-mediated ubiquitin-dependent protein catabolic process	NA
NC_000069.6	93814887	93816479	1593	7.45	4.69146	3.74957	1.34939	IP_HMGB2_20h_vs_In_HMGB2_20h_peak_158	intergenic	Tdpoz3:NC_000069.6:93826019-93827117:+:-10336	Tdpoz3	6;GO:0005634,cellular_component nucleus;GO:0005737,cellular_component cytoplasm;GO:0019005,cellular_component SCF ubiquitin ligase complex;GO:0030162,biological_process regulation of proteolysis;GO:0031625,molecular_function ubiquitin protein ligase binding;GO:0043161,biological_process proteasome-mediated ubiquitin-dependent protein catabolic process	NA
NC_000069.6	93818346	93818673	328	8.49	5.51133	4.14497	2.05511	IP_HMGB2_20h_vs_In_HMGB2_20h_peak_159	intergenic	Tdpoz3:NC_000069.6:93826019-93827117:+:-7510	Tdpoz3	6;GO:0005634,cellular_component nucleus;GO:0005737,cellular_component cytoplasm;GO:0019005,cellular_component SCF ubiquitin ligase complex;GO:0030162,biological_process regulation of proteolysis;GO:0031625,molecular_function ubiquitin protein ligase binding;GO:0043161,biological_process proteasome-mediated ubiquitin-dependent protein catabolic process	NA
NC_000069.6	96239569	96240487	919	8.74	4.92812	3.73838	1.54924	IP_HMGB2_20h_vs_In_HMGB2_20h_peak_160	Hist2h3c2:Promoter;Hist2h2aa2:exon	Hist2h2aa2:NC_000069.6:96239778-96240374:-:346	Hist2h2aa2	NA	H2A; histone H2A; K11251
NC_000069.6	122014539	122014867	329	7.34	4.95058	3.93410	1.55084	IP_HMGB2_20h_vs_In_HMGB2_20h_peak_161	Arhgap29:exon	Abca4:NC_000069.6:122043890-122180070:+:-29187	Abca4	19;GO:0000166,molecular_function nucleotide binding;GO:0001750,cellular_component photoreceptor outer segment;GO:0004012,molecular_function phospholipid-translocating ATPase activity;GO:0005524,molecular_function ATP binding;GO:0005548,molecular_function phospholipid transporter activity;GO:0005887,cellular_component integral component of plasma membrane;GO:0006649,biological_process phospholipid…	ABCA4; ATP-binding cassette, subfamily A (ABC1), member 4; K05644
NC_000069.6	135438030	135439441	1412	11.54	7.11715	4.64534	3.58468	IP_HMGB2_20h_vs_In_HMGB2_20h_peak_162	Ube2d3:intron;4930539J05Rik:Promoter	4930539J05Rik:NC_000069.6:135436219-135438665:-:-70	4930539J05Rik	NA	NA
NC_000069.6	136669911	136670246	336	9.76	6.29084	4.43984	2.77434	IP_HMGB2_20h_vs_In_HMGB2_20h_peak_163	Ppp3ca:exon;Ppp3ca:five_prime_UTR	Ppp3ca:NC_000069.6:136670065-136937727:+:13	Ppp3ca	64;GO:0000082,biological_process G1/S transition of mitotic cell cycle;GO:0001975,biological_process response to amphetamine;GO:0004721,molecular_function phosphoprotein phosphatase activity;GO:0004722,molecular_function protein serine/threonine phosphatase activity;GO:0004723,molecular_function calcium-dependent protein serine/threonine phosphatase activity;GO:0005515,molecular_function protein …	PPP3C, CNA; serine/threonine-protein phosphatase 2B catalytic subunit [EC:3.1.3.16]; K04348
NC_000069.6	137863958	137864300	343	8.57	5.31286	4.00771	1.87361	IP_HMGB2_20h_vs_In_HMGB2_20h_peak_164	H2afz:Promoter;LOC108168904:exon	LOC108168904:NC_000069.6:137863703-137864399:-:270	LOC108168904	NA	NA
NC_000070.6	33247554	33248699	1146	17.44	11.48300	5.85932	7.86826	IP_HMGB2_20h_vs_In_HMGB2_20h_peak_165	Pnrc1:exon	Pnrc1:NC_000070.6:33245422-33248787:-:661	Pnrc1	5;GO:0000184,biological_process nuclear-transcribed mRNA catabolic process, nonsense-mediated decay;GO:0000932,cellular_component P-body;GO:0003674,molecular_function molecular_function;GO:0005634,cellular_component nucleus;GO:0031087,biological_process deadenylation-independent decapping of nuclear-transcribed mRNA	PNRC1; proline-rich nuclear receptor coactivator 1; K18774
NC_000070.6	48619278	48619633	356	17.86	16.44524	8.66024	12.79173	IP_HMGB2_20h_vs_In_HMGB2_20h_peak_166	Tmeff1:intron	Tmeff1:NC_000070.6:48585113-48663131:+:34342	Tmeff1	4;GO:0005886,cellular_component plasma membrane;GO:0007275,biological_process multicellular organism development;GO:0016020,cellular_component membrane;GO:0016021,cellular_component integral component of membrane	NA
NC_000070.6	55532466	55532778	313	8.80	5.48348	4.08645	2.01276	IP_HMGB2_20h_vs_In_HMGB2_20h_peak_167	Gm12506:Promoter;Klf4:Promoter	Klf4:NC_000070.6:55527136-55532475:-:-146	Klf4	86;GO:0000122,biological_process negative regulation of transcription by RNA polymerase II;GO:0000785,cellular_component chromatin;GO:0000790,cellular_component nuclear chromatin;GO:0000978,molecular_function RNA polymerase II proximal promoter sequence-specific DNA binding;GO:0000987,molecular_function proximal promoter sequence-specific DNA binding;GO:0001010,molecular_function RNA polymerase I…	KLF4; krueppel-like factor 4; K17846
NC_000070.6	134799339	134799697	359	8.16	4.65363	3.63573	1.31161	IP_HMGB2_20h_vs_In_HMGB2_20h_peak_168	intergenic	Ldlrap1:NC_000070.6:134741553-134768004:-:-31513	Ldlrap1	39;GO:0001540,molecular_function amyloid-beta binding;GO:0001784,molecular_function phosphotyrosine residue binding;GO:0005102,molecular_function signaling receptor binding;GO:0005515,molecular_function protein binding;GO:0005546,molecular_function phosphatidylinositol-4,5-bisphosphate binding;GO:0005737,cellular_component cytoplasm;GO:0005769,cellular_component early endosome;GO:0005829,cellular…	LDLRAP1, ARH; low density lipoprotein receptor adapter protein 1; K12474
NC_000070.6	139192401	139193020	620	7.24	4.74750	3.81154	1.41774	IP_HMGB2_20h_vs_In_HMGB2_20h_peak_169	Capzb:Promoter	Capzb:NC_000070.6:139192898-139291820:+:-188	Capzb	34;GO:0000902,biological_process cell morphogenesis;GO:0001669,cellular_component acrosomal vesicle;GO:0003779,molecular_function actin binding;GO:0005515,molecular_function protein binding;GO:0005737,cellular_component cytoplasm;GO:0005856,cellular_component cytoskeleton;GO:0005884,cellular_component actin filament;GO:0005903,cellular_component brush border;GO:0007010,biological_process cytoskel…	CAPZB; capping protein (actin filament) muscle Z-line, beta; K10365
NC_000070.6	141060528	141060832	305	7.00	4.63247	3.76781	1.29033	IP_HMGB2_20h_vs_In_HMGB2_20h_peak_170	Crocc:Promoter	Crocc:NC_000070.6:141016636-141060616:-:-63	Crocc	28;GO:0001917,cellular_component photoreceptor inner segment;GO:0003779,molecular_function actin binding;GO:0005198,molecular_function structural molecule activity;GO:0005515,molecular_function protein binding;GO:0005737,cellular_component cytoplasm;GO:0005813,cellular_component centrosome;GO:0005814,cellular_component centriole;GO:0005815,cellular_component microtubule organizing center;GO:00058…	CROCC; rootletin; K16469
NC_000071.6	11887685	11889024	1340	7.86	5.04611	3.92991	1.65225	IP_HMGB2_20h_vs_In_HMGB2_20h_peak_171	intergenic	Gm34493:NC_000071.6:11894628-11898228:-:9874	Gm34493	NA	NA
NC_000071.6	11890476	11890782	307	7.35	4.96183	3.93836	1.56833	IP_HMGB2_20h_vs_In_HMGB2_20h_peak_172	intergenic	Gm34493:NC_000071.6:11894628-11898228:-:7599	Gm34493	NA	NA
NC_000071.6	11907665	11907982	318	7.58	5.17222	4.04748	1.74388	IP_HMGB2_20h_vs_In_HMGB2_20h_peak_173	LOC105242409:exon	LOC105242409:NC_000071.6:11900696-11912763:-:4940	LOC105242409	NA	NA
NC_000071.6	14903332	14904259	928	12.20	7.11539	4.47232	3.59987	IP_HMGB2_20h_vs_In_HMGB2_20h_peak_174	intergenic	Gm9758:NC_000071.6:14910123-14915146:-:11351	Gm9758	3;GO:0003674,molecular_function molecular_function;GO:0005575,cellular_component cellular_component;GO:0008150,biological_process biological_process	NA
NC_000071.6	14914483	14915153	671	13.76	8.09990	4.82965	4.54748	IP_HMGB2_20h_vs_In_HMGB2_20h_peak_175	Gm9758:exon	Gm9758:NC_000071.6:14910123-14915146:-:328	Gm9758	3;GO:0003674,molecular_function molecular_function;GO:0005575,cellular_component cellular_component;GO:0008150,biological_process biological_process	NA
NC_000071.6	14921552	14921960	409	11.06	8.51515	5.56260	4.95471	IP_HMGB2_20h_vs_In_HMGB2_20h_peak_176	intergenic	Gm9758:NC_000071.6:14910123-14915146:-:-6609	Gm9758	3;GO:0003674,molecular_function molecular_function;GO:0005575,cellular_component cellular_component;GO:0008150,biological_process biological_process	NA
NC_000071.6	14925290	14925599	310	13.45	8.15849	4.90148	4.58479	IP_HMGB2_20h_vs_In_HMGB2_20h_peak_177	intergenic	Gm9758:NC_000071.6:14910123-14915146:-:-10298	Gm9758	3;GO:0003674,molecular_function molecular_function;GO:0005575,cellular_component cellular_component;GO:0008150,biological_process biological_process	NA
NC_000071.6	14933834	14934141	308	14.66	7.95239	4.59225	4.38479	IP_HMGB2_20h_vs_In_HMGB2_20h_peak_178	Speer4e:three_prime_UTR;Speer4e:exon	Speer4e:NC_000071.6:14933630-14938475:-:4488	Speer4e	3;GO:0003674,molecular_function molecular_function;GO:0005575,cellular_component cellular_component;GO:0008150,biological_process biological_process	NA
NC_000071.6	14940541	14942325	1785	12.15	7.36281	4.65539	3.82856	IP_HMGB2_20h_vs_In_HMGB2_20h_peak_179	intergenic	Speer4e:NC_000071.6:14933630-14938475:-:-2957	Speer4e	3;GO:0003674,molecular_function molecular_function;GO:0005575,cellular_component cellular_component;GO:0008150,biological_process biological_process	NA
NC_000071.6	14944347	14947153	2807	12.10	7.59987	4.76499	4.09896	IP_HMGB2_20h_vs_In_HMGB2_20h_peak_180	Speer8-ps1:intron	Speer8-ps1:NC_000071.6:14945293-14978541:+:456	Speer8-ps1	NA	NA
NC_000071.6	14951889	14961840	9952	14.54	6.48569	3.83664	3.00451	IP_HMGB2_20h_vs_In_HMGB2_20h_peak_181	Speer8-ps1:intron	Speer8-ps1:NC_000071.6:14945293-14978541:+:11571	Speer8-ps1	NA	NA
NC_000071.6	14971741	14974999	3259	13.29	5.80374	3.63050	2.33699	IP_HMGB2_20h_vs_In_HMGB2_20h_peak_182	Speer8-ps1:intron	Gm10354:NC_000071.6:14974143-14979484:-:6114	Gm10354	3;GO:0003674,molecular_function molecular_function;GO:0005575,cellular_component cellular_component;GO:0008150,biological_process biological_process	NA
NC_000071.6	14988184	14989461	1278	10.92	5.37803	3.74607	1.94368	IP_HMGB2_20h_vs_In_HMGB2_20h_peak_183	intergenic	Gm10354:NC_000071.6:14974143-14979484:-:-9338	Gm10354	3;GO:0003674,molecular_function molecular_function;GO:0005575,cellular_component cellular_component;GO:0008150,biological_process biological_process	NA
NC_000071.6	14994559	14996956	2398	13.16	6.55379	4.04814	3.05686	IP_HMGB2_20h_vs_In_HMGB2_20h_peak_184	intergenic	Gm10354:NC_000071.6:14974143-14979484:-:-16273	Gm10354	3;GO:0003674,molecular_function molecular_function;GO:0005575,cellular_component cellular_component;GO:0008150,biological_process biological_process	NA
NC_000071.6	15004317	15008290	3974	17.94	6.80510	3.56386	3.29969	IP_HMGB2_20h_vs_In_HMGB2_20h_peak_185	intergenic	Gm10354:NC_000071.6:14974143-14979484:-:-26819	Gm10354	3;GO:0003674,molecular_function molecular_function;GO:0005575,cellular_component cellular_component;GO:0008150,biological_process biological_process	NA
NC_000071.6	15031443	15033082	1640	13.31	6.37919	3.94021	2.87014	IP_HMGB2_20h_vs_In_HMGB2_20h_peak_186	Gm17019:intron	Gm17019:NC_000071.6:15028949-15033527:-:1265	Gm17019	NA	NA
NC_000071.6	15035811	15040273	4463	15.89	8.16635	4.51680	4.60001	IP_HMGB2_20h_vs_In_HMGB2_20h_peak_187	intergenic	Gm17019:NC_000071.6:15028949-15033527:-:-4514	Gm17019	NA	NA
NC_000071.6	15043859	15046413	2555	10.42	6.18516	4.26017	2.69326	IP_HMGB2_20h_vs_In_HMGB2_20h_peak_188	intergenic	Gm17019:NC_000071.6:15028949-15033527:-:-11608	Gm17019	NA	NA
NC_000071.6	15051422	15052098	677	10.68	7.09093	4.77898	3.55361	IP_HMGB2_20h_vs_In_HMGB2_20h_peak_189	intergenic	Gm17019:NC_000071.6:15028949-15033527:-:-18232	Gm17019	NA	NA
NC_000071.6	15053445	15054674	1230	17.98	9.80836	5.16367	6.26071	IP_HMGB2_20h_vs_In_HMGB2_20h_peak_190	intergenic	Gm17019:NC_000071.6:15028949-15033527:-:-20532	Gm17019	NA	NA
NC_000071.6	15640819	15644552	3734	10.70	6.11376	4.17485	2.63335	IP_HMGB2_20h_vs_In_HMGB2_20h_peak_191	intergenic	Gm30417:NC_000071.6:15609970-15634110:-:-8575	Gm30417	NA	NA
NC_000071.6	15651176	15652558	1383	14.39	7.18384	4.15730	3.67294	IP_HMGB2_20h_vs_In_HMGB2_20h_peak_192	intergenic	4930572O03Rik:NC_000071.6:15652287-15657059:-:5192	4930572O03Rik	3;GO:0003674,molecular_function molecular_function;GO:0005575,cellular_component cellular_component;GO:0008150,biological_process biological_process	NA
NC_000071.6	15658857	15663859	5003	9.70	5.86631	4.17239	2.40629	IP_HMGB2_20h_vs_In_HMGB2_20h_peak_193	intergenic	4930572O03Rik:NC_000071.6:15652287-15657059:-:-4298	4930572O03Rik	3;GO:0003674,molecular_function molecular_function;GO:0005575,cellular_component cellular_component;GO:0008150,biological_process biological_process	NA
NC_000071.6	15670997	15671998	1002	9.14	5.51168	4.04345	2.05816	IP_HMGB2_20h_vs_In_HMGB2_20h_peak_194	intergenic	Speer4cos:NC_000071.6:15680709-15714596:+:-9212	Speer4cos	NA	NA
NC_000071.6	15678401	15679126	726	14.49	4.80077	3.00594	1.43995	IP_HMGB2_20h_vs_In_HMGB2_20h_peak_195	Speer4cos:Promoter	Speer4cos:NC_000071.6:15680709-15714596:+:-1946	Speer4cos	NA	NA
NC_000071.6	15680592	15681789	1198	17.06	7.66737	4.06275	4.11498	IP_HMGB2_20h_vs_In_HMGB2_20h_peak_196	Speer4cos:intron	Speer4cos:NC_000071.6:15680709-15714596:+:481	Speer4cos	NA	NA
NC_000071.6	15684070	15685881	1812	9.76	5.36624	3.87022	1.92569	IP_HMGB2_20h_vs_In_HMGB2_20h_peak_197	Speer4cos:intron	Speer4cos:NC_000071.6:15680709-15714596:+:4266	Speer4cos	NA	NA
NC_000071.6	15688463	15689932	1470	20.51	5.85090	3.02564	2.38641	IP_HMGB2_20h_vs_In_HMGB2_20h_peak_198	Speer4cos:intron	Speer4cos:NC_000071.6:15680709-15714596:+:8488	Speer4cos	NA	NA
NC_000071.6	15697441	15698149	709	10.62	4.60188	3.30108	1.27830	IP_HMGB2_20h_vs_In_HMGB2_20h_peak_199	Speer4cos:intron	Speer4c:NC_000071.6:15709504-15714673:-:16878	Speer4c	3;GO:0003674,molecular_function molecular_function;GO:0005575,cellular_component cellular_component;GO:0008150,biological_process biological_process	NA
NC_000071.6	15700573	15700869	297	8.31	4.77896	3.70178	1.44028	IP_HMGB2_20h_vs_In_HMGB2_20h_peak_200	Speer4cos:intron	Speer4c:NC_000071.6:15709504-15714673:-:13952	Speer4c	3;GO:0003674,molecular_function molecular_function;GO:0005575,cellular_component cellular_component;GO:0008150,biological_process biological_process	NA
NC_000071.6	15703087	15704624	1538	9.60	5.09810	3.72653	1.69681	IP_HMGB2_20h_vs_In_HMGB2_20h_peak_201	Speer4cos:intron	Speer4c:NC_000071.6:15709504-15714673:-:10818	Speer4c	3;GO:0003674,molecular_function molecular_function;GO:0005575,cellular_component cellular_component;GO:0008150,biological_process biological_process	NA
NC_000071.6	15711872	15712254	383	16.42	11.21061	5.98024	7.60656	IP_HMGB2_20h_vs_In_HMGB2_20h_peak_202	Speer4cos:intron;Speer4c:intron	Speer4c:NC_000071.6:15709504-15714673:-:2610	Speer4c	3;GO:0003674,molecular_function molecular_function;GO:0005575,cellular_component cellular_component;GO:0008150,biological_process biological_process	NA
NC_000071.6	15713890	15714827	938	11.23	7.51826	4.93284	3.95903	IP_HMGB2_20h_vs_In_HMGB2_20h_peak_203	Speer4c:exon;Speer4c:five_prime_UTR;Speer4cos:exon	Speer4c:NC_000071.6:15709504-15714673:-:315	Speer4c	3;GO:0003674,molecular_function molecular_function;GO:0005575,cellular_component cellular_component;GO:0008150,biological_process biological_process	NA
NC_000071.6	17574451	17574746	296	13.16	6.46716	4.02470	2.93291	IP_HMGB2_20h_vs_In_HMGB2_20h_peak_204	Sema3c:Promoter	Sema3c:NC_000071.6:17574815-17730268:+:-217	Sema3c	24;GO:0001755,biological_process neural crest cell migration;GO:0001756,biological_process somitogenesis;GO:0001974,biological_process blood vessel remodeling;GO:0003148,biological_process outflow tract septum morphogenesis;GO:0003151,biological_process outflow tract morphogenesis;GO:0003215,biological_process cardiac right ventricle morphogenesis;GO:0003350,biological_process pulmonary myocardiu…	SEMA3; semaphorin 3; K06840
NC_000071.6	20951122	20951547	426	7.20	4.41131	3.59898	1.13562	IP_HMGB2_20h_vs_In_HMGB2_20h_peak_205	Rsbn1l:exon;A630072M18Rik:exon	A630072M18Rik:NC_000071.6:20950988-20956398:+:346	A630072M18Rik	NA	NA
NC_000071.6	24639292	24639651	360	7.61	4.95703	3.90179	1.59278	IP_HMGB2_20h_vs_In_HMGB2_20h_peak_206	intergenic	1700022A21Rik:NC_000071.6:24645452-24648860:+:-5981	1700022A21Rik	NA	NA
NC_000071.6	24685765	24686147	383	9.78	7.05180	4.89625	3.53412	IP_HMGB2_20h_vs_In_HMGB2_20h_peak_207	Nub1:exon	Nub1:NC_000071.6:24685814-24710378:+:141	Nub1	7;GO:0003674,molecular_function molecular_function;GO:0005634,cellular_component nucleus;GO:0005730,cellular_component nucleolus;GO:0005829,cellular_component cytosol;GO:0006511,biological_process ubiquitin-dependent protein catabolic process;GO:0016567,biological_process protein ubiquitination;GO:0032436,biological_process positive regulation of proteasomal ubiquitin-dependent protein catabolic …	NA
NC_000071.6	26682752	26683044	293	7.00	4.64394	3.77531	1.29033	IP_HMGB2_20h_vs_In_HMGB2_20h_peak_208	intergenic	Dpp6:NC_000071.6:26817356-27727500:+:-134458	Dpp6	19;GO:0005515,molecular_function protein binding;GO:0005886,cellular_component plasma membrane;GO:0006508,biological_process proteolysis;GO:0008076,cellular_component voltage-gated potassium channel complex;GO:0008236,molecular_function serine-type peptidase activity;GO:0008239,molecular_function dipeptidyl-peptidase activity;GO:0009986,cellular_component cell surface;GO:0015459,molecular_functio…	NA
NC_000071.6	32134933	32135949	1017	10.49	5.51290	3.84532	2.06972	IP_HMGB2_20h_vs_In_HMGB2_20h_peak_209	Fosl2:Promoter	Fosl2:NC_000071.6:32136471-32157840:+:-1030	Fosl2	20;GO:0000977,molecular_function RNA polymerase II regulatory region sequence-specific DNA binding;GO:0001228,molecular_function DNA-binding transcription activator activity, RNA polymerase II-specific;GO:0001666,biological_process response to hypoxia;GO:0003334,biological_process keratinocyte development;GO:0003677,molecular_function DNA binding;GO:0003682,molecular_function chromatin binding;GO…	FOSL2; fos-like antigen 2; K09030
NC_000071.6	33818959	33820037	1079	9.25	5.13687	3.79995	1.71896	IP_HMGB2_20h_vs_In_HMGB2_20h_peak_210	Whsc1:Promoter	Whsc1:NC_000071.6:33820729-33897966:+:-1231	Whsc1	NA	WHSC1, MMSET, NSD2; histone-lysine N-methyltransferase NSD2 [EC:2.1.1.43]; K11424
NC_000071.6	34187587	34187892	306	10.41	5.25645	3.71496	1.81934	IP_HMGB2_20h_vs_In_HMGB2_20h_peak_211	Mxd4:Promoter	Mxd4:NC_000071.6:34176579-34187710:-:-29	Mxd4	1;GO:0046983,molecular_function protein dimerization activity	MXD, MAD; MAX dimerization protein; K09114
NC_000071.6	35100816	35101363	548	8.00	4.63019	3.64750	1.29140	IP_HMGB2_20h_vs_In_HMGB2_20h_peak_212	Lrpap1:intron	Lrpap1:NC_000071.6:35091505-35105697:-:4608	Lrpap1	27;GO:0002091,biological_process negative regulation of receptor internalization;GO:0005576,cellular_component extracellular region;GO:0005737,cellular_component cytoplasm;GO:0005768,cellular_component endosome;GO:0005783,cellular_component endoplasmic reticulum;GO:0005791,cellular_component rough endoplasmic reticulum;GO:0005793,cellular_component endoplasmic reticulum-Golgi intermediate compart…	LRPAP1; alpha-2-macroglobulin receptor-associated protein; K22290
NC_000071.6	36464938	36465330	393	7.00	4.50319	3.68302	1.21024	IP_HMGB2_20h_vs_In_HMGB2_20h_peak_213	2210406O10Rik:Promoter;Grpel1:Promoter	Grpel1:NC_000071.6:36465184-36474077:+:-50	Grpel1	14;GO:0000774,molecular_function adenyl-nucleotide exchange factor activity;GO:0001405,cellular_component PAM complex, Tim23 associated import motor;GO:0001671,molecular_function ATPase activator activity;GO:0005634,cellular_component nucleus;GO:0005739,cellular_component mitochondrion;GO:0005759,cellular_component mitochondrial matrix;GO:0006457,biological_process protein folding;GO:0030150,biol…	GRPE; molecular chaperone GrpE; K03687
NC_000071.6	38561499	38561911	413	13.90	9.52050	5.61549	5.93186	IP_HMGB2_20h_vs_In_HMGB2_20h_peak_214	Wdr1:Promoter	Wdr1:NC_000071.6:38526812-38561800:-:95	Wdr1	30;GO:0002102,cellular_component podosome;GO:0002446,biological_process neutrophil mediated immunity;GO:0003779,molecular_function actin binding;GO:0005737,cellular_component cytoplasm;GO:0005856,cellular_component cytoskeleton;GO:0005884,cellular_component actin filament;GO:0005886,cellular_component plasma membrane;GO:0005911,cellular_component cell-cell junction;GO:0007605,biological_process s…	NA
NC_000071.6	43233662	43234037	376	8.39	5.34541	4.05475	1.89286	IP_HMGB2_20h_vs_In_HMGB2_20h_peak_215	Cpeb2:exon;Gm7854:intron	Gm7854:NC_000071.6:43151685-43235354:-:1505	Gm7854	NA	NA
NC_000071.6	64803762	64804299	538	7.89	4.76425	3.73416	1.42799	IP_HMGB2_20h_vs_In_HMGB2_20h_peak_216	Klf3:intron;Gm38457:intron	Klf3:NC_000071.6:64803522-64832903:+:508	Klf3	11;GO:0000122,biological_process negative regulation of transcription by RNA polymerase II;GO:0000977,molecular_function RNA polymerase II regulatory region sequence-specific DNA binding;GO:0001227,molecular_function DNA-binding transcription repressor activity, RNA polymerase II-specific;GO:0003676,molecular_function nucleic acid binding;GO:0003677,molecular_function DNA binding;GO:0005634,cellu…	KLF3; krueppel-like factor 3; K15605
NC_000071.6	65435720	65436018	299	9.90	6.43076	4.50951	2.90021	IP_HMGB2_20h_vs_In_HMGB2_20h_peak_217	Ugdh:Promoter	Ugdh:NC_000071.6:65413206-65435842:-:-26	Ugdh	13;GO:0001702,biological_process gastrulation with mouth forming second;GO:0003824,molecular_function catalytic activity;GO:0003979,molecular_function UDP-glucose 6-dehydrogenase activity;GO:0005634,cellular_component nucleus;GO:0005654,cellular_component nucleoplasm;GO:0005829,cellular_component cytosol;GO:0006024,biological_process glycosaminoglycan biosynthetic process;GO:0006065,biological_pr…	UGDH, ugd; UDPglucose 6-dehydrogenase [EC:1.1.1.22]; K00012
NC_000071.6	66915615	66915915	301	8.49	5.24434	3.97344	1.80324	IP_HMGB2_20h_vs_In_HMGB2_20h_peak_218	Limch1:intron	Gm21047:NC_000071.6:66902859-66904105:-:-11659	Gm21047	NA	NA
NC_000071.6	69759086	69759388	303	8.31	4.56493	3.56286	1.26150	IP_HMGB2_20h_vs_In_HMGB2_20h_peak_219	intergenic	Gnpda2:NC_000071.6:69574997-69592332:-:-166904	Gnpda2	5;GO:0004342,molecular_function glucosamine-6-phosphate deaminase activity;GO:0005737,cellular_component cytoplasm;GO:0005975,biological_process carbohydrate metabolic process;GO:0006044,biological_process N-acetylglucosamine metabolic process;GO:0016787,molecular_function hydrolase activity	nagB, GNPDA; glucosamine-6-phosphate deaminase [EC:3.5.99.6]; K02564
NC_000071.6	93180348	93180728	381	7.77	4.67512	3.70427	1.31940	IP_HMGB2_20h_vs_In_HMGB2_20h_peak_220	Sept11:exon	LOC108169055:NC_000071.6:93194937-93196599:+:-14399	LOC108169055	NA	NA
NC_000071.6	100037167	100038534	1368	8.57	4.69871	3.60990	1.36141	IP_HMGB2_20h_vs_In_HMGB2_20h_peak_221	Hnrnpdl:exon	Hnrnpdl:NC_000071.6:100033576-100039941:-:2091	Hnrnpdl	3;GO:0003676,molecular_function nucleic acid binding;GO:0003723,molecular_function RNA binding;GO:0005654,cellular_component nucleoplasm	HNRNPABD; heterogeneous nuclear ribonucleoprotein A/B/D; K13044
NC_000071.6	102677086	102677390	305	8.59	4.82237	3.69251	1.45895	IP_HMGB2_20h_vs_In_HMGB2_20h_peak_222	Arhgap24:intron	Gm30396:NC_000071.6:102619643-102634857:-:-42380	Gm30396	NA	NA
NC_000071.6	105876805	105877760	956	8.92	5.19628	3.88095	1.79231	IP_HMGB2_20h_vs_In_HMGB2_20h_peak_223	Zfp326:intron	Zfp326:NC_000071.6:105876567-105915818:+:715	Zfp326	9;GO:0000993,molecular_function RNA polymerase II complex binding;GO:0003677,molecular_function DNA binding;GO:0005634,cellular_component nucleus;GO:0005654,cellular_component nucleoplasm;GO:0005681,cellular_component spliceosomal complex;GO:0032784,biological_process regulation of DNA-templated transcription, elongation;GO:0043231,cellular_component intracellular membrane-bounded organelle;GO:00…	ZNF326; zinc finger protein 326; K13204
NC_000071.6	107141695	107142043	349	7.88	5.45052	4.19001	1.98605	IP_HMGB2_20h_vs_In_HMGB2_20h_peak_224	Tgfbr3:intron	Gm42146:NC_000071.6:107085721-107094472:-:-47396	Gm42146	NA	NA
NC_000071.6	110427548	110428843	1296	7.27	4.75593	3.81528	1.42257	IP_HMGB2_20h_vs_In_HMGB2_20h_peak_225	Fbrsl1:intron	Fbrsl1:NC_000071.6:110361750-110448503:-:20308	Fbrsl1	2;GO:0005575,cellular_component cellular_component;GO:0008150,biological_process biological_process	NA
NC_000071.6	110770438	110770752	315	9.37	5.45199	3.98228	2.00067	IP_HMGB2_20h_vs_In_HMGB2_20h_peak_226	Ep400:exon;Gm15559:Promoter;Ep400:five_prime_UTR	Ep400:NC_000071.6:110664372-110770886:-:291	Ep400	15;GO:0000166,molecular_function nucleotide binding;GO:0000812,cellular_component Swr1 complex;GO:0003677,molecular_function DNA binding;GO:0003682,molecular_function chromatin binding;GO:0004386,molecular_function helicase activity;GO:0005515,molecular_function protein binding;GO:0005524,molecular_function ATP binding;GO:0005634,cellular_component nucleus;GO:0006325,biological_process chromatin …	EP400; E1A-binding protein p400 [EC:3.6.4.-]; K11320
NC_000071.6	115300561	115300881	321	8.00	4.80632	3.76183	1.41641	IP_HMGB2_20h_vs_In_HMGB2_20h_peak_227	Gm13830:Promoter;Dynll1:intron	Dynll1:NC_000071.6:115297109-115300990:-:269	Dynll1	44;GO:0000776,cellular_component kinetochore;GO:0003774,molecular_function motor activity;GO:0004857,molecular_function enzyme inhibitor activity;GO:0005515,molecular_function protein binding;GO:0005634,cellular_component nucleus;GO:0005737,cellular_component cytoplasm;GO:0005739,cellular_component mitochondrion;GO:0005813,cellular_component centrosome;GO:0005829,cellular_component cytosol;GO:000…	DYNLL; dynein light chain LC8-type; K10418
NC_000071.6	123138488	123138904	417	9.32	5.13879	3.78513	1.73086	IP_HMGB2_20h_vs_In_HMGB2_20h_peak_228	AI480526:intron	Setd1b:NC_000071.6:123142104-123168632:+:-3408	Setd1b	19;GO:0003674,molecular_function molecular_function;GO:0003676,molecular_function nucleic acid binding;GO:0003723,molecular_function RNA binding;GO:0005634,cellular_component nucleus;GO:0005654,cellular_component nucleoplasm;GO:0005694,cellular_component chromosome;GO:0005829,cellular_component cytosol;GO:0006325,biological_process chromatin organization;GO:0006351,biological_process transcriptio…	SETD1, SET1; histone-lysine N-methyltransferase SETD1 [EC:2.1.1.43]; K11422
NC_000071.6	123906981	123907458	478	10.68	6.49238	4.40177	3.00013	IP_HMGB2_20h_vs_In_HMGB2_20h_peak_229	Denr:Promoter	Denr:NC_000071.6:123907268-123928832:+:-49	Denr	12;GO:0001731,biological_process formation of translation preinitiation complex;GO:0002188,biological_process translation reinitiation;GO:0002192,biological_process IRES-dependent translational initiation of linear mRNA;GO:0003729,molecular_function mRNA binding;GO:0003743,molecular_function translation initiation factor activity;GO:0005840,cellular_component ribosome;GO:0006412,biological_proces…	NA
NC_000071.6	125383407	125383759	353	7.40	5.01069	3.96354	1.60764	IP_HMGB2_20h_vs_In_HMGB2_20h_peak_230	intergenic	Ubc:NC_000071.6:125385964-125390017:-:6434	Ubc	7;GO:0002020,molecular_function protease binding;GO:0005515,molecular_function protein binding;GO:0005634,cellular_component nucleus;GO:0005654,cellular_component nucleoplasm;GO:0005737,cellular_component cytoplasm;GO:0005829,cellular_component cytosol;GO:0043209,cellular_component myelin sheath	UBC; ubiquitin C; K08770
NC_000071.6	129019744	129020441	698	9.87	5.80103	4.10762	2.34226	IP_HMGB2_20h_vs_In_HMGB2_20h_peak_231	Ran:Promoter	Ran:NC_000071.6:129020155-129024322:+:-63	Ran	53;GO:0000054,biological_process ribosomal subunit export from nucleus;GO:0000055,biological_process ribosomal large subunit export from nucleus;GO:0000056,biological_process ribosomal small subunit export from nucleus;GO:0000060,biological_process protein import into nucleus, translocation;GO:0000070,biological_process mitotic sister chromatid segregation;GO:0000166,molecular_function nucleotide…	RAN; GTP-binding nuclear protein Ran; K07936
NC_000071.6	136135851	136136204	354	9.17	5.41767	3.99031	1.95834	IP_HMGB2_20h_vs_In_HMGB2_20h_peak_232	Lrwd1:exon;Lrwd1:five_prime_UTR;Alkbh4:Promoter	Lrwd1:NC_000071.6:136123065-136136074:-:47	Lrwd1	NA	NA
NC_000071.6	137294305	137294862	558	7.51	5.08012	3.99507	1.67703	IP_HMGB2_20h_vs_In_HMGB2_20h_peak_233	Ufsp1:Promoter	Ufsp1:NC_000071.6:137294668-137295664:+:-85	Ufsp1	6;GO:0006508,biological_process proteolysis;GO:0008233,molecular_function peptidase activity;GO:0008234,molecular_function cysteine-type peptidase activity;GO:0016787,molecular_function hydrolase activity;GO:0016790,molecular_function thiolester hydrolase activity;GO:0071567,molecular_function UFM1 hydrolase activity	NA
NC_000071.6	138207585	138208535	951	8.28	5.17609	3.96141	1.74382	IP_HMGB2_20h_vs_In_HMGB2_20h_peak_234	Gm454:Promoter;Nxpe5:intron	Nxpe5:NC_000071.6:138207498-138251876:+:561	Nxpe5	5;GO:0003674,molecular_function molecular_function;GO:0005575,cellular_component cellular_component;GO:0008150,biological_process biological_process;GO:0016020,cellular_component membrane;GO:0016021,cellular_component integral component of membrane	NA
NC_000071.6	138219708	138220135	428	9.17	4.83296	3.62291	1.45031	IP_HMGB2_20h_vs_In_HMGB2_20h_peak_235	Nxpe5:intron	Nxpe5:NC_000071.6:138207498-138251876:+:12423	Nxpe5	5;GO:0003674,molecular_function molecular_function;GO:0005575,cellular_component cellular_component;GO:0008150,biological_process biological_process;GO:0016020,cellular_component membrane;GO:0016021,cellular_component integral component of membrane	NA
NC_000071.6	142905669	142906541	873	16.41	10.24247	5.53669	6.62105	IP_HMGB2_20h_vs_In_HMGB2_20h_peak_236	Actb:intron	Actb:NC_000071.6:142903114-142906754:-:649	Actb	43;GO:0000166,molecular_function nucleotide binding;GO:0001725,cellular_component stress fiber;GO:0002102,cellular_component podosome;GO:0005515,molecular_function protein binding;GO:0005524,molecular_function ATP binding;GO:0005634,cellular_component nucleus;GO:0005737,cellular_component cytoplasm;GO:0005829,cellular_component cytosol;GO:0005856,cellular_component cytoskeleton;GO:0005886,cellula…	ACTB_G1; actin beta/gamma 1; K05692
NC_000071.6	146165200	146166255	1056	7.83	5.12698	3.97780	1.74696	IP_HMGB2_20h_vs_In_HMGB2_20h_peak_237	intergenic	Gm6309:NC_000071.6:146168028-146170763:-:5036	Gm6309	6;GO:0003674,molecular_function molecular_function;GO:0005085,molecular_function guanyl-nucleotide exchange factor activity;GO:0005575,cellular_component cellular_component;GO:0005622,cellular_component intracellular;GO:0007264,biological_process small GTPase mediated signal transduction;GO:0008150,biological_process biological_process	NA
NC_000071.6	146260979	146261323	345	138.14	46.17371	4.09142	42.44898	IP_HMGB2_20h_vs_In_HMGB2_20h_peak_238	Cdk8:intron	Cdk8:NC_000071.6:146230801-146302874:+:30349	Cdk8	23;GO:0000151,cellular_component ubiquitin ligase complex;GO:0000166,molecular_function nucleotide binding;GO:0004672,molecular_function protein kinase activity;GO:0004674,molecular_function protein serine/threonine kinase activity;GO:0004693,molecular_function cyclin-dependent protein serine/threonine kinase activity;GO:0005515,molecular_function protein binding;GO:0005524,molecular_function ATP…	CDK8_11; cyclin-dependent kinase 8/11 [EC:2.7.11.22 2.7.11.23]; K02208
NC_000071.6	146479770	146481275	1506	8.55	5.04124	3.84312	1.64810	IP_HMGB2_20h_vs_In_HMGB2_20h_peak_239	Gm6408:Promoter	Gm6408:NC_000071.6:146481942-146484702:+:-1420	Gm6408	3;GO:0005085,molecular_function guanyl-nucleotide exchange factor activity;GO:0005622,cellular_component intracellular;GO:0007264,biological_process small GTPase mediated signal transduction	NA
NC_000071.6	146488729	146489622	894	7.83	5.40040	4.16594	1.93674	IP_HMGB2_20h_vs_In_HMGB2_20h_peak_240	intergenic	Gm6370:NC_000071.6:146491305-146494132:+:-2130	Gm6370	6;GO:0003674,molecular_function molecular_function;GO:0005085,molecular_function guanyl-nucleotide exchange factor activity;GO:0005575,cellular_component cellular_component;GO:0005622,cellular_component intracellular;GO:0007264,biological_process small GTPase mediated signal transduction;GO:0008150,biological_process biological_process	NA
NC_000071.6	146495086	146495953	868	10.20	7.23505	4.93051	3.70167	IP_HMGB2_20h_vs_In_HMGB2_20h_peak_241	intergenic	Gm6370:NC_000071.6:146491305-146494132:+:4214	Gm6370	6;GO:0003674,molecular_function molecular_function;GO:0005085,molecular_function guanyl-nucleotide exchange factor activity;GO:0005575,cellular_component cellular_component;GO:0005622,cellular_component intracellular;GO:0007264,biological_process small GTPase mediated signal transduction;GO:0008150,biological_process biological_process	NA
NC_000071.6	146505061	146505459	399	10.46	6.07679	4.20268	2.57375	IP_HMGB2_20h_vs_In_HMGB2_20h_peak_242	intergenic	4930449I24Rik:NC_000071.6:146502342-146505183:+:2917	4930449I24Rik	6;GO:0003674,molecular_function molecular_function;GO:0005085,molecular_function guanyl-nucleotide exchange factor activity;GO:0005575,cellular_component cellular_component;GO:0005622,cellular_component intracellular;GO:0007264,biological_process small GTPase mediated signal transduction;GO:0008150,biological_process biological_process	NA
NC_000071.6	146508439	146508789	351	8.84	6.16633	4.50908	2.65802	IP_HMGB2_20h_vs_In_HMGB2_20h_peak_243	intergenic	Gm3402:NC_000071.6:146514066-146516902:+:-5452	Gm3402	6;GO:0003674,molecular_function molecular_function;GO:0005085,molecular_function guanyl-nucleotide exchange factor activity;GO:0005575,cellular_component cellular_component;GO:0005622,cellular_component intracellular;GO:0007264,biological_process small GTPase mediated signal transduction;GO:0008150,biological_process biological_process	NA
NC_000072.6	7692922	7693755	834	9.51	5.91876	4.24094	2.43589	IP_HMGB2_20h_vs_In_HMGB2_20h_peak_244	Asns:Promoter	Asns:NC_000072.6:7675164-7693182:-:-156	Asns	24;GO:0000166,molecular_function nucleotide binding;GO:0001889,biological_process liver development;GO:0004066,molecular_function asparagine synthase (glutamine-hydrolyzing) activity;GO:0005524,molecular_function ATP binding;GO:0005829,cellular_component cytosol;GO:0006520,biological_process cellular amino acid metabolic process;GO:0006529,biological_process asparagine biosynthetic process;GO:000…	asnB, ASNS; asparagine synthase (glutamine-hydrolysing) [EC:6.3.5.4]; K01953
NC_000072.6	8855152	8855477	326	7.00	4.31554	3.55971	1.06596	IP_HMGB2_20h_vs_In_HMGB2_20h_peak_245	intergenic	Gm35674:NC_000072.6:8893105-8912473:+:-37791	Gm35674	NA	NA
NC_000072.6	13069875	13070201	327	8.31	5.34929	4.06421	1.91271	IP_HMGB2_20h_vs_In_HMGB2_20h_peak_246	Tmem106b:intron	Tmem106b:NC_000072.6:13069743-13089269:+:294	Tmem106b	12;GO:0003674,molecular_function molecular_function;GO:0005764,cellular_component lysosome;GO:0005765,cellular_component lysosomal membrane;GO:0005768,cellular_component endosome;GO:0007040,biological_process lysosome organization;GO:0007041,biological_process lysosomal transport;GO:0016020,cellular_component membrane;GO:0016021,cellular_component integral component of membrane;GO:0031902,cellula…	NA
NC_000072.6	16070258	16071773	1516	7.00	4.35286	3.58426	1.09532	IP_HMGB2_20h_vs_In_HMGB2_20h_peak_247	intergenic	Gm3148:NC_000072.6:16237624-16238238:+:-166609	Gm3148	NA	NA
NC_000072.6	17694004	17694684	681	9.44	5.66659	4.10185	2.21712	IP_HMGB2_20h_vs_In_HMGB2_20h_peak_248	St7:exon	St7:NC_000072.6:17692939-17943023:+:1404	St7	NA	NA
NC_000072.6	21253696	21254606	911	7.00	4.51078	3.68805	1.22155	IP_HMGB2_20h_vs_In_HMGB2_20h_peak_249	Kcnd2:intron	Kcnd2:NC_000072.6:21216108-21729805:+:38042	Kcnd2	NA	KCND2, KV4.2; potassium voltage-gated channel Shal-related subfamily D member 2; K04892
NC_000072.6	22209259	22210736	1478	9.13	5.24180	3.88429	1.80916	IP_HMGB2_20h_vs_In_HMGB2_20h_peak_250	Cped1:intron	LOC105244812:NC_000072.6:22182528-22185170:+:27469	LOC105244812	NA	NA
NC_000072.6	23157879	23158732	854	9.18	5.89352	4.27933	2.40369	IP_HMGB2_20h_vs_In_HMGB2_20h_peak_251	intergenic	Gm8945:NC_000072.6:23155933-23156621:-:-1684	Gm8945	NA	NA
NC_000072.6	23160528	23164176	3649	11.81	6.42761	4.19041	2.92330	IP_HMGB2_20h_vs_In_HMGB2_20h_peak_252	intergenic	Gm8950:NC_000072.6:23163367-23164091:-:1739	Gm8950	NA	NA
NC_000072.6	27954354	27955123	770	7.00	4.30058	3.54984	1.05600	IP_HMGB2_20h_vs_In_HMGB2_20h_peak_253	Grm8:intron	Mir592:NC_000072.6:27936654-27936750:-:-17988	Mir592	NA	NA
NC_000072.6	29347833	29348132	300	9.23	5.78142	4.20168	2.31165	IP_HMGB2_20h_vs_In_HMGB2_20h_peak_254	Calu:Promoter	Calu:NC_000072.6:29348105-29376675:+:-123	Calu	NA	NA
NC_000072.6	29432947	29434300	1354	8.37	5.61624	4.21908	2.18003	IP_HMGB2_20h_vs_In_HMGB2_20h_peak_255	Flnc:exon	Flnc:NC_000072.6:29433152-29461888:+:471	Flnc	NA	FLNA; filamin; K04437
NC_000072.6	31519776	31521091	1316	8.28	5.34330	4.06908	1.90715	IP_HMGB2_20h_vs_In_HMGB2_20h_peak_256	Podxl:exon;Podxl:three_prime_UTR	Podxl:NC_000072.6:31519492-31563937:-:43504	Podxl	NA	PODXL; podocalyxin-like; K06817
NC_000072.6	32362520	32363387	868	8.00	5.56639	4.24611	2.09767	IP_HMGB2_20h_vs_In_HMGB2_20h_peak_257	Plxna4:intron	Plxna4os1:NC_000072.6:32511140-32515576:+:-148187	Plxna4os1	NA	NA
NC_000072.6	35539480	35539901	422	10.54	6.67066	4.53671	3.16515	IP_HMGB2_20h_vs_In_HMGB2_20h_peak_258	Mtpn:exon;Mtpn:five_prime_UTR	Mtpn:NC_000072.6:35508823-35539888:-:198	Mtpn	NA	NA
NC_000072.6	37264846	37265172	327	7.71	5.04503	3.94765	1.66174	IP_HMGB2_20h_vs_In_HMGB2_20h_peak_259	Dgki:intron	Dgki:NC_000072.6:36837380-37300059:-:35050	Dgki	NA	dgkA, DGK; diacylglycerol kinase (ATP) [EC:2.7.1.107]; K00901
NC_000072.6	38328556	38329029	474	8.21	5.08964	3.91525	1.66506	IP_HMGB2_20h_vs_In_HMGB2_20h_peak_260	Zc3hav1:intron	Zc3hav1:NC_000072.6:38305285-38355571:-:26779	Zc3hav1	NA	PARP7S; poly [ADP-ribose] polymerase 7/11/12/13 [EC:2.4.2.30]; K15259
NC_000072.6	38551469	38552257	789	9.60	6.02564	4.29800	2.53823	IP_HMGB2_20h_vs_In_HMGB2_20h_peak_261	Luc7l2:five_prime_UTR;Luc7l2:exon	Luc7l2:NC_000072.6:38551333-38609953:+:529	Luc7l2	NA	LUC7L2; RNA-binding protein Luc7-like 2; K13212
NC_000072.6	39205203	39206628	1426	9.85	6.22099	4.38185	2.72540	IP_HMGB2_20h_vs_In_HMGB2_20h_peak_262	Kdm7a:intron	Kdm7a:NC_000072.6:39136619-39206773:-:858	Kdm7a	NA	KDM7A, JHDM1D; lysine-specific demethylase 7A [EC:1.14.11.-]; K11445
NC_000072.6	42324346	42324659	314	8.74	4.64106	3.55850	1.31825	IP_HMGB2_20h_vs_In_HMGB2_20h_peak_263	Fam131b:five_prime_UTR;Fam131b:exon	Fam131b:NC_000072.6:42315304-42324640:-:138	Fam131b	NA	NA
NC_000072.6	42349528	42350344	817	10.09	5.31441	3.79397	1.86810	IP_HMGB2_20h_vs_In_HMGB2_20h_peak_264	Zyx:exon;Zyx:five_prime_UTR	Zyx:NC_000072.6:42349620-42360213:+:315	Zyx	NA	ZYX; zyxin; K06273
NC_000072.6	42576931	42577419	489	7.21	4.56370	3.69642	1.26331	IP_HMGB2_20h_vs_In_HMGB2_20h_peak_265	intergenic	Gm38798:NC_000072.6:42578230-42581779:-:4604	Gm38798	NA	NA
NC_000072.6	47223455	47223844	390	8.40	5.04171	3.85799	1.61898	IP_HMGB2_20h_vs_In_HMGB2_20h_peak_266	Gm35280:intron;Cntnap2:intron	Gm35565:NC_000072.6:47227497-47230585:+:-3848	Gm35565	NA	NA
NC_000072.6	47335186	47336096	911	7.00	4.34978	3.58225	1.09313	IP_HMGB2_20h_vs_In_HMGB2_20h_peak_267	intergenic	Gm35280:NC_000072.6:47191383-47259162:-:-76478	Gm35280	NA	NA
NC_000072.6	47340715	47341078	364	7.00	4.50162	3.68205	1.21345	IP_HMGB2_20h_vs_In_HMGB2_20h_peak_268	intergenic	Gm35280:NC_000072.6:47191383-47259162:-:-81734	Gm35280	NA	NA
NC_000072.6	47454114	47454947	834	11.05	5.85578	3.95434	2.41196	IP_HMGB2_20h_vs_In_HMGB2_20h_peak_269	Cul1:intron	Cul1:NC_000072.6:47453736-47526139:+:794	Cul1	NA	CUL1, CDC53; cullin 1; K03347
NC_000072.6	47595042	47595468	427	8.56	5.45143	4.09537	1.99530	IP_HMGB2_20h_vs_In_HMGB2_20h_peak_270	Ezh2:exon;Ezh2:five_prime_UTR	Ezh2:NC_000072.6:47530273-47595340:-:85	Ezh2	NA	EZH2; histone-lysine N-methyltransferase EZH2 [EC:2.1.1.43]; K11430
NC_000072.6	47646870	47651639	4770	14.42	10.60481	6.04550	7.00631	IP_HMGB2_20h_vs_In_HMGB2_20h_peak_271	Gm40371:intron	Gm40371:NC_000072.6:47644606-47651846:-:2592	Gm40371	NA	NA
NC_000072.6	47652939	47653237	299	37.54	11.95033	3.58232	8.34305	IP_HMGB2_20h_vs_In_HMGB2_20h_peak_272	Gm40371:Promoter;Gm40369:intron	Gm40369:NC_000072.6:47652125-47656124:+:962	Gm40369	NA	NA
NC_000072.6	47779722	47781019	1298	7.01	4.55777	3.71790	1.25698	IP_HMGB2_20h_vs_In_HMGB2_20h_peak_273	Rny3:Promoter	Rny3:NC_000072.6:47781623-47781724:+:-1253	Rny3	NA	NA
NC_000072.6	47835566	47836140	575	11.45	6.79753	4.47124	3.26547	IP_HMGB2_20h_vs_In_HMGB2_20h_peak_274	Zfp786:Promoter;Zfp398:exon;Zfp398:five_prime_UTR	Zfp398:NC_000072.6:47835660-47873542:+:192	Zfp398	NA	KRAB; KRAB domain-containing zinc finger protein; K09228
NC_000072.6	48143172	48143809	638	7.00	4.64394	3.77531	1.29033	IP_HMGB2_20h_vs_In_HMGB2_20h_peak_275	Gm30435:intron;Gm16630:intron	n-TCgca13:NC_000072.6:48143355-48143427:+:135	n-TCgca13	NA	NA
NC_000072.6	50294234	50294775	542	8.31	4.91345	3.78848	1.51741	IP_HMGB2_20h_vs_In_HMGB2_20h_peak_276	Osbpl3:three_prime_UTR;Osbpl3:exon	Dfna5:NC_000072.6:50207400-50262862:-:-31642	Dfna5	NA	DFNA5; non-syndromic hearing impairment protein 5; K22146
NC_000072.6	50617108	50617718	611	7.00	4.64394	3.77531	1.29033	IP_HMGB2_20h_vs_In_HMGB2_20h_peak_277	intergenic	Gm8035:NC_000072.6:50617845-50618535:-:1122	Gm8035	NA	NA
NC_000072.6	50953392	50954535	1144	7.21	4.41815	3.60141	1.13926	IP_HMGB2_20h_vs_In_HMGB2_20h_peak_278	intergenic	Gm31686:NC_000072.6:50935002-50944382:-:-9581	Gm31686	NA	NA
NC_000072.6	51457320	51458398	1079	8.88	5.57770	4.11975	2.13221	IP_HMGB2_20h_vs_In_HMGB2_20h_peak_279	Nfe2l3:exon	Hnrnpa2b1:NC_000072.6:51460433-51470315:-:12456	Hnrnpa2b1	NA	HNRNPA2B1; heterogeneous nuclear ribonucleoprotein A2/B1; K13158
NC_000072.6	51467935	51470344	2410	13.70	8.86057	5.15093	5.31078	IP_HMGB2_20h_vs_In_HMGB2_20h_peak_280	Cbx3:Promoter;Hnrnpa2b1:intron	Hnrnpa2b1:NC_000072.6:51460433-51470315:-:1176	Hnrnpa2b1	NA	HNRNPA2B1; heterogeneous nuclear ribonucleoprotein A2/B1; K13158
NC_000072.6	51484667	51485866	1200	7.77	4.66427	3.69672	1.31432	IP_HMGB2_20h_vs_In_HMGB2_20h_peak_281	intergenic	Cbx3:NC_000072.6:51470446-51483704:+:14820	Cbx3	NA	CBX3, HP1G; chromobox protein 3; K11586
NC_000072.6	55339125	55339460	336	8.46	5.46985	4.11769	2.03021	IP_HMGB2_20h_vs_In_HMGB2_20h_peak_282	Aqp1:intron	Aqp1:NC_000072.6:55336298-55348555:+:2994	Aqp1	NA	AQP1; aquaporin-1; K09864
NC_000072.6	56797349	56797860	512	8.71	5.24146	3.94142	1.81569	IP_HMGB2_20h_vs_In_HMGB2_20h_peak_283	Kbtbd2:five_prime_UTR;Kbtbd2:exon	Kbtbd2:NC_000072.6:56777523-56798275:-:671	Kbtbd2	NA	KBTBD2; kelch repeat and BTB domain-containing protein 2; K10470
NC_000072.6	59216772	59218048	1277	8.24	4.99216	3.84293	1.59292	IP_HMGB2_20h_vs_In_HMGB2_20h_peak_284	intergenic	Tigd2:NC_000072.6:59208869-59212033:+:8540	Tigd2	NA	NA
NC_000072.6	59540513	59541662	1150	7.87	4.56163	3.61855	1.24368	IP_HMGB2_20h_vs_In_HMGB2_20h_peak_285	intergenic	Gprin3:NC_000072.6:59344499-59426290:-:-114797	Gprin3	NA	NA
NC_000072.6	59619995	59620295	301	7.00	4.64394	3.77531	1.29033	IP_HMGB2_20h_vs_In_HMGB2_20h_peak_286	intergenic	Gm35195:NC_000072.6:59698166-59705903:+:-78021	Gm35195	NA	NA
NC_000072.6	63374800	63375768	969	7.19	4.59054	3.71757	1.28499	IP_HMGB2_20h_vs_In_HMGB2_20h_peak_287	Grid2:intron	Grid2:NC_000072.6:63255902-64704322:+:119381	Grid2	NA	GRID2; glutamate receptor delta-2 subunit; K05207
NC_000072.6	63382950	63383641	692	7.35	4.75778	3.80449	1.42333	IP_HMGB2_20h_vs_In_HMGB2_20h_peak_288	Grid2:intron	Grid2:NC_000072.6:63255902-64704322:+:127393	Grid2	NA	GRID2; glutamate receptor delta-2 subunit; K05207
NC_000072.6	65779028	65779777	750	8.00	4.86687	3.80114	1.46527	IP_HMGB2_20h_vs_In_HMGB2_20h_peak_289	Prdm5:intron	Prdm5:NC_000072.6:65778752-65937622:+:650	Prdm5	NA	PRDM5; PR domain zinc finger protein 5; K22534
NC_000072.6	66686719	66687327	609	8.45	4.77156	3.67792	1.42596	IP_HMGB2_20h_vs_In_HMGB2_20h_peak_290	intergenic	Vmn1r35:NC_000072.6:66678793-66679684:-:-7338	Vmn1r35	NA	V1R; vomeronasal1 receptor; K04614
NC_000072.6	71723571	71723874	304	7.25	4.55612	3.68615	1.25822	IP_HMGB2_20h_vs_In_HMGB2_20h_peak_291	Reep1:intron	Reep1:NC_000072.6:71707680-71810710:+:16042	Reep1	NA	REEP1_2_3_4; receptor expression-enhancing protein 1/2/3/4; K17338
NC_000072.6	71905446	71905760	315	7.55	5.10811	4.01012	1.70382	IP_HMGB2_20h_vs_In_HMGB2_20h_peak_292	Ptcd3:intron	Ptcd3:NC_000072.6:71880637-71908773:-:3170	Ptcd3	NA	PTCD3; pentatricopeptide repeat domain-containing protein 3; K17659
NC_000072.6	72097382	72097833	452	9.09	6.13196	4.44099	2.65643	IP_HMGB2_20h_vs_In_HMGB2_20h_peak_293	St3gal5:exon;St3gal5:five_prime_UTR	St3gal5:NC_000072.6:72097551-72154571:+:56	St3gal5	NA	SIAT9; lactosylceramide alpha-2,3-sialyltransferase (sialyltransferase 9) [EC:2.4.99.9]; K03370
NC_000072.6	72216714	72217175	462	8.94	5.61223	4.13896	2.14777	IP_HMGB2_20h_vs_In_HMGB2_20h_peak_294	Atoh8:intron	Atoh8:NC_000072.6:72206173-72235817:-:18873	Atoh8	NA	ATOH8; atonal protein 8; K09084
NC_000072.6	72672287	72673044	758	7.74	4.53406	3.61518	1.22125	IP_HMGB2_20h_vs_In_HMGB2_20h_peak_295	Tcf7l1:intron;Gm31391:intron	LOC105244842:NC_000072.6:72686875-72698365:-:25700	LOC105244842	NA	NA
NC_000072.6	72899120	72900128	1009	7.34	4.91786	3.91233	1.53305	IP_HMGB2_20h_vs_In_HMGB2_20h_peak_296	Kcmf1:exon	Kcmf1:NC_000072.6:72841113-72899979:-:355	Kcmf1	NA	KCMF1, FIGC; E3 ubiquitin-protein ligase KCMF1 [EC:2.3.2.27]; K22376
NC_000072.6	74370953	74372194	1242	7.82	4.90481	3.84368	1.50635	IP_HMGB2_20h_vs_In_HMGB2_20h_peak_297	intergenic	Gm31747:NC_000072.6:73586108-73608673:-:-762900	Gm31747	NA	NA
NC_000072.6	82097775	82098084	310	7.88	5.46058	4.18960	2.01333	IP_HMGB2_20h_vs_In_HMGB2_20h_peak_298	intergenic	Gm40381:NC_000072.6:82119767-82126072:+:-21838	Gm40381	NA	NA
NC_000072.6	83108003	83109190	1188	7.19	4.48121	3.64555	1.19861	IP_HMGB2_20h_vs_In_HMGB2_20h_peak_299	Ccdc142:three_prime_UTR;Mrpl53:Promoter;Ccdc142:exon	Mrpl53:NC_000072.6:83109107-83109932:+:-511	Mrpl53	NA	MRPL53; large subunit ribosomal protein L53; K17434
NC_000072.6	83326245	83326566	322	8.56	4.79705	3.68061	1.42837	IP_HMGB2_20h_vs_In_HMGB2_20h_peak_300	Mob1a:intron;Mthfd2:Promoter	Mthfd2:NC_000072.6:83305703-83326035:-:-370	Mthfd2	NA	MTHFD2; methylenetetrahydrofolate dehydrogenase(NAD+) / 5,10-methenyltetrahydrofolate cyclohydrolase [EC:1.5.1.15 3.5.4.9]; K13403
NC_000072.6	83456627	83457033	407	8.11	4.82982	3.76115	1.44387	IP_HMGB2_20h_vs_In_HMGB2_20h_peak_301	Tet3:intron	Tet3:NC_000072.6:83362372-83457242:-:412	Tet3	NA	NA
NC_000072.6	83775659	83776254	596	8.20	5.64152	4.26041	2.20369	IP_HMGB2_20h_vs_In_HMGB2_20h_peak_302	Tex261:Promoter	Tex261:NC_000072.6:83768880-83775820:-:-136	Tex261	NA	NA
NC_000072.6	83795092	83795630	539	8.76	5.53358	4.10506	2.10732	IP_HMGB2_20h_vs_In_HMGB2_20h_peak_303	Gm7443:Promoter;Nagk:exon;Nagk:five_prime_UTR	Nagk:NC_000072.6:83795004-83802556:+:356	Nagk	NA	NAGK, nagK; N-acetylglucosamine kinase [EC:2.7.1.59]; K00884
NC_000072.6	84489736	84490910	1175	7.00	4.54960	3.71346	1.23515	IP_HMGB2_20h_vs_In_HMGB2_20h_peak_304	Gm38845:intron	Gm38845:NC_000072.6:84479844-84522036:-:31713	Gm38845	NA	NA
NC_000072.6	85342259	85342573	315	8.18	5.30303	4.04888	1.89043	IP_HMGB2_20h_vs_In_HMGB2_20h_peak_305	Rab11fip5:intron	Mir705:NC_000072.6:85336291-85336373:-:-6042	Mir705	NA	NA
NC_000072.6	86371379	86371678	300	9.20	5.58750	4.09141	2.12647	IP_HMGB2_20h_vs_In_HMGB2_20h_peak_306	Snrpg:Promoter	Snrpg:NC_000072.6:86371539-86378902:+:-11	Snrpg	23;GO:0000387,biological_process spliceosomal snRNP assembly;GO:0000398,biological_process mRNA splicing, via spliceosome;GO:0003723,molecular_function RNA binding;GO:0005634,cellular_component nucleus;GO:0005681,cellular_component spliceosomal complex;GO:0005682,cellular_component U5 snRNP;GO:0005683,cellular_component U7 snRNP;GO:0005685,cellular_component U1 snRNP;GO:0005686,cellular_component…	SNRPG, SMG; small nuclear ribonucleoprotein G; K11099
NC_000072.6	86526516	86526973	458	12.83	8.47832	5.19781	4.92021	IP_HMGB2_20h_vs_In_HMGB2_20h_peak_307	1600020E01Rik:Promoter;Pcbp1:Promoter	Pcbp1:NC_000072.6:86524493-86526171:-:-573	Pcbp1	NA	PCBP1; poly(rC)-binding protein 1; K12889
NC_000072.6	87811595	87811902	308	11.51	7.19105	4.68557	3.66156	IP_HMGB2_20h_vs_In_HMGB2_20h_peak_308	Rab43:intron	Rab43:NC_000072.6:87788852-87812164:-:416	Rab43	NA	RAB43; Ras-related protein Rab-43; K07930
NC_000072.6	88818245	88818807	563	7.15	4.50096	3.66382	1.21095	IP_HMGB2_20h_vs_In_HMGB2_20h_peak_309	Mgll:intron	Abtb1:NC_000072.6:88835913-88842375:-:23849	Abtb1	NA	ABTB1, BPOZ; ankyrin repeat and BTB/POZ domain-containing protein 1; K10520
NC_000072.6	89361535	89362250	716	8.13	5.02707	3.88058	1.63455	IP_HMGB2_20h_vs_In_HMGB2_20h_peak_310	Plxna1:intron;Gm40415:exon	Gm40415:NC_000072.6:89361354-89362396:+:538	Gm40415	NA	NA
NC_000072.6	89416917	89417915	999	7.36	4.54375	3.66609	1.23060	IP_HMGB2_20h_vs_In_HMGB2_20h_peak_311	Chchd6:intron	LOC108169153:NC_000072.6:89452862-89467380:+:-35446	LOC108169153	NA	NA
NC_000072.6	90369397	90370321	925	7.17	4.72954	3.81055	1.39693	IP_HMGB2_20h_vs_In_HMGB2_20h_peak_312	Zxdc:exon	Zxdc:NC_000072.6:90369482-90403486:+:376	Zxdc	NA	NA
NC_000072.6	90520644	90521187	544	7.00	4.60835	3.75202	1.28590	IP_HMGB2_20h_vs_In_HMGB2_20h_peak_313	intergenic	Aldh1l1:NC_000072.6:90550792-90599171:+:-29877	Aldh1l1	NA	ALDH1L; formyltetrahydrofolate dehydrogenase [EC:1.5.1.6]; K00289
NC_000072.6	90691274	90691989	716	7.00	4.43694	3.63957	1.15989	IP_HMGB2_20h_vs_In_HMGB2_20h_peak_314	Iqsec1:intron	Slc41a3:NC_000072.6:90604728-90646412:+:86903	Slc41a3	NA	SLC41A; solute carrier family 41; K15122
NC_000072.6	90738495	90739433	939	7.32	4.69138	3.76495	1.37021	IP_HMGB2_20h_vs_In_HMGB2_20h_peak_315	Iqsec1:intron	Rpl21-ps12:NC_000072.6:90844916-90845492:-:106528	Rpl21-ps12	NA	NA
NC_000072.6	91473077	91473550	474	9.71	6.91506	4.83286	3.39222	IP_HMGB2_20h_vs_In_HMGB2_20h_peak_316	Tmem43:Promoter;Chchd4:intron	Chchd4:NC_000072.6:91464275-91473423:-:110	Chchd4	NA	MIA40, CHCHD4; mitochondrial intermembrane space import and assembly protein 40; K17782
NC_000072.6	91729759	91730167	409	9.84	5.69700	4.05855	2.22707	IP_HMGB2_20h_vs_In_HMGB2_20h_peak_317	Slc6a6:intron	Slc6a6:NC_000072.6:91684045-91759063:+:45917	Slc6a6	NA	SLC6A6S; solute carrier family 6 (neurotransmitter transporter, GABA) member 6/8/11/12/13; K05039
NC_000072.6	92091155	92092318	1164	7.76	5.26854	4.08591	1.84938	IP_HMGB2_20h_vs_In_HMGB2_20h_peak_318	Nr2c2:exon;Nr2c2:five_prime_UTR	Nr2c2:NC_000072.6:92091417-92173058:+:319	Nr2c2	NA	NR2C2, TR4; testicular receptor 4; K08544
NC_000072.6	93502716	93503316	601	7.00	4.26954	3.52940	1.03241	IP_HMGB2_20h_vs_In_HMGB2_20h_peak_319	intergenic	Gm7812:NC_000072.6:93649349-93650225:-:147209	Gm7812	NA	NA
NC_000072.6	98724690	98725960	1271	7.08	4.42574	3.62178	1.15305	IP_HMGB2_20h_vs_In_HMGB2_20h_peak_320	intergenic	Gm32308:NC_000072.6:98755323-98758033:+:-29998	Gm32308	NA	NA
NC_000072.6	103287921	103288793	873	8.39	4.77268	3.68684	1.43053	IP_HMGB2_20h_vs_In_HMGB2_20h_peak_321	intergenic	Chl1:NC_000072.6:103510580-103733038:+:-222223	Chl1	NA	CHL1; L1 cell adhesion molecule like protein; K06758
NC_000072.6	108660746	108661038	293	9.16	5.39363	3.96187	1.98818	IP_HMGB2_20h_vs_In_HMGB2_20h_peak_322	Bhlhe40:five_prime_UTR;Bhlhe40:exon;0610040F04Rik:exon	0610040F04Rik:NC_000072.6:108577035-108660934:-:42	0610040F04Rik	NA	NA
NC_000072.6	108828249	108828634	386	11.78	7.31337	4.73531	3.75052	IP_HMGB2_20h_vs_In_HMGB2_20h_peak_323	Edem1:Promoter;Gm35417:Promoter	Edem1:NC_000072.6:108828557-108859356:+:-116	Edem1	NA	EDEM1; ER degradation enhancer, mannosidase alpha-like 1; K10084
NC_000072.6	112234035	112235272	1238	7.28	4.72865	3.79612	1.39147	IP_HMGB2_20h_vs_In_HMGB2_20h_peak_324	intergenic	1700054K19Rik:NC_000072.6:112210707-112212519:+:23946	1700054K19Rik	NA	NA
NC_000072.6	112774826	112775983	1158	8.00	4.82059	3.77109	1.42650	IP_HMGB2_20h_vs_In_HMGB2_20h_peak_325	Srgap3:intron	LOC108169181:NC_000072.6:112717970-112721442:-:-53962	LOC108169181	NA	NA
NC_000072.6	113076226	113077651	1426	14.29	10.13872	5.83739	6.54472	IP_HMGB2_20h_vs_In_HMGB2_20h_peak_326	LOC108169182:exon;Setd5:Promoter	Gt(ROSA)26Sor:NC_000072.6:113067427-113077244:-:306	Gt(ROSA)26Sor	NA	NA
NC_000072.6	113306304	113307198	895	8.00	4.80989	3.76415	1.41663	IP_HMGB2_20h_vs_In_HMGB2_20h_peak_327	Brpf1:Promoter	Brpf1:NC_000072.6:113306786-113324862:+:-35	Brpf1	NA	BRPF1; bromodomain and PHD finger-containing protein 1; K11348
NC_000072.6	113891448	113891871	424	8.00	4.64997	3.66033	1.30173	IP_HMGB2_20h_vs_In_HMGB2_20h_peak_328	Atp2b2:intron	Gm15083:NC_000072.6:114003266-114052111:+:-111607	Gm15083	NA	NA
NC_000072.6	114553074	114553386	313	19.30	18.38982	9.27039	14.74222	IP_HMGB2_20h_vs_In_HMGB2_20h_peak_329	intergenic	Atg7:NC_000072.6:114643096-114860614:+:-89866	Atg7	NA	ATG7; ubiquitin-like modifier-activating enzyme ATG7; K08337
NC_000072.6	114565346	114565775	430	20.37	20.61885	10.08468	16.97115	IP_HMGB2_20h_vs_In_HMGB2_20h_peak_330	intergenic	Atg7:NC_000072.6:114643096-114860614:+:-77536	Atg7	NA	ATG7; ubiquitin-like modifier-activating enzyme ATG7; K08337
NC_000072.6	114625264	114625575	312	8.25	5.82924	4.36696	2.36249	IP_HMGB2_20h_vs_In_HMGB2_20h_peak_331	intergenic	Atg7:NC_000072.6:114643096-114860614:+:-17677	Atg7	NA	ATG7; ubiquitin-like modifier-activating enzyme ATG7; K08337
NC_000072.6	114890723	114891083	361	8.74	5.05588	3.81904	1.65647	IP_HMGB2_20h_vs_In_HMGB2_20h_peak_332	Vgll4:intron	Gm38876:NC_000072.6:114940299-114943633:-:52730	Gm38876	NA	NA
NC_000072.6	114928979	114929549	571	7.00	4.64394	3.77531	1.29033	IP_HMGB2_20h_vs_In_HMGB2_20h_peak_333	Vgll4:intron	Gm38876:NC_000072.6:114940299-114943633:-:14369	Gm38876	NA	NA
NC_000072.6	115807848	115809058	1211	7.18	4.60290	3.72569	1.29409	IP_HMGB2_20h_vs_In_HMGB2_20h_peak_334	Rpl32:intron;Snora7a:Promoter	Rpl32:NC_000072.6:115805513-115808743:-:290	Rpl32	NA	RP-L32e, RPL32; large subunit ribosomal protein L32e; K02912
NC_000072.6	116263977	116264456	480	8.00	4.65366	3.66273	1.31210	IP_HMGB2_20h_vs_In_HMGB2_20h_peak_335	Zfand4:Promoter	Zfand4:NC_000072.6:116264218-116330379:+:-2	Zfand4	NA	ANUBL1; AN1-type zinc finger and ubiquitin domain-containing protein 1; K12163
NC_000072.6	116763865	116764237	373	7.00	4.64394	3.77531	1.29033	IP_HMGB2_20h_vs_In_HMGB2_20h_peak_336	intergenic	Gm36788:NC_000072.6:116771712-116775339:-:11288	Gm36788	NA	NA
NC_000072.6	117879477	117880304	828	8.31	5.41016	4.09786	1.98458	IP_HMGB2_20h_vs_In_HMGB2_20h_peak_337	Gm38883:exon;Gm38882:intron	Gm38882:NC_000072.6:117878546-117884595:+:1344	Gm38882	NA	NA
NC_000072.6	117906526	117907895	1370	12.03	6.54385	4.19579	3.04384	IP_HMGB2_20h_vs_In_HMGB2_20h_peak_338	4933440N22Rik:exon;Hnrnpf:intron	4933440N22Rik:NC_000072.6:117905805-117908205:-:995	4933440N22Rik	NA	NA
NC_000072.6	118455173	118455524	352	8.77	4.61284	3.53873	1.29518	IP_HMGB2_20h_vs_In_HMGB2_20h_peak_339	Zfp248:intron	Zfp248:NC_000072.6:118427318-118455506:-:158	Zfp248	NA	KRAB; KRAB domain-containing zinc finger protein; K09228
NC_000072.6	121700537	121701195	659	7.00	4.34358	3.57807	1.08257	IP_HMGB2_20h_vs_In_HMGB2_20h_peak_340	intergenic	Gm7298:NC_000072.6:121734494-121784639:+:-33628	Gm7298	NA	NA
NC_000072.6	124829162	124829686	525	8.13	4.93866	3.83014	1.53018	IP_HMGB2_20h_vs_In_HMGB2_20h_peak_341	Cdca3:Promoter;Usp5:five_prime_UTR;Usp5:exon	Usp5:NC_000072.6:124815018-124829484:-:60	Usp5	NA	USP5_13, UBP14; ubiquitin carboxyl-terminal hydrolase 5/13 [EC:3.4.19.12]; K11836
NC_000072.6	124917629	124918424	796	13.89	10.21593	6.00855	6.61696	IP_HMGB2_20h_vs_In_HMGB2_20h_peak_342	Ptms:Promoter;A230083G16Rik:intron	Ptms:NC_000072.6:124913674-124917946:-:-80	Ptms	NA	NA
NC_000072.6	124931216	124931553	338	9.09	6.31271	4.55560	2.82456	IP_HMGB2_20h_vs_In_HMGB2_20h_peak_343	Mlf2:Promoter	Mlf2:NC_000072.6:124931387-124936149:+:-3	Mlf2	NA	NA
NC_000072.6	124965183	124965620	438	8.48	5.05874	3.85516	1.66396	IP_HMGB2_20h_vs_In_HMGB2_20h_peak_344	Cops7a:exon;Cops7a:five_prime_UTR	Cops7a:NC_000072.6:124958410-124965529:-:128	Cops7a	NA	COPS7, CSN7; COP9 signalosome complex subunit 7; K12180
NC_000072.6	125009155	125009691	537	9.14	6.07611	4.41339	2.56641	IP_HMGB2_20h_vs_In_HMGB2_20h_peak_345	Zfp384:intron	Zfp384:NC_000072.6:125009161-125037870:+:261	Zfp384	NA	NA
NC_000072.6	125165268	125166034	767	8.99	4.99922	3.74663	1.61173	IP_HMGB2_20h_vs_In_HMGB2_20h_peak_346	Gapdh:intron	Gapdh:NC_000072.6:125161720-125166467:-:816	Gapdh	NA	GAPDH, gapA; glyceraldehyde 3-phosphate dehydrogenase [EC:1.2.1.12]; K00134
NC_000072.6	129083392	129084218	827	7.70	5.01880	3.93494	1.62853	IP_HMGB2_20h_vs_In_HMGB2_20h_peak_347	intergenic	Clec2e:NC_000072.6:129091815-129100903:-:17098	Clec2e	NA	NA
NC_000072.6	130827048	130827710	663	7.58	4.78286	3.78910	1.45689	IP_HMGB2_20h_vs_In_HMGB2_20h_peak_348	LOC102636949:intron	LOC102636949:NC_000072.6:130629265-130869313:-:41934	LOC102636949	NA	NA
NC_000072.6	130851471	130853121	1651	8.11	5.03852	3.88407	1.65621	IP_HMGB2_20h_vs_In_HMGB2_20h_peak_349	LOC102636949:intron	LOC102636949:NC_000072.6:130629265-130869313:-:17017	LOC102636949	NA	NA
NC_000072.6	130967270	130967890	621	8.02	5.12460	3.95864	1.72370	IP_HMGB2_20h_vs_In_HMGB2_20h_peak_350	intergenic	Gm6608:NC_000072.6:130914981-130980516:-:12936	Gm6608	NA	NA
NC_000072.6	131019810	131020150	341	7.22	4.61326	3.72723	1.29839	IP_HMGB2_20h_vs_In_HMGB2_20h_peak_351	intergenic	Gm6608:NC_000072.6:130914981-130980516:-:-39463	Gm6608	NA	NA
NC_000072.6	131070753	131071711	959	7.00	4.47206	3.66251	1.18173	IP_HMGB2_20h_vs_In_HMGB2_20h_peak_352	intergenic	LOC102632952:NC_000072.6:131130794-131133437:+:-59562	LOC102632952	NA	NA
NC_000072.6	134718101	134718455	355	8.21	5.50960	4.17953	2.07289	IP_HMGB2_20h_vs_In_HMGB2_20h_peak_353	Dusp16:exon	Gm36328:NC_000072.6:134754055-134755199:+:-35777	Gm36328	NA	NA
NC_000072.6	136804066	136804608	543	11.79	6.12663	4.01285	2.63556	IP_HMGB2_20h_vs_In_HMGB2_20h_peak_354	Hist4h4:exon	Hist4h4:NC_000072.6:136803992-136804431:-:94	Hist4h4	NA	H4; histone H4; K11254
NC_000072.6	136827894	136828274	381	8.15	4.64860	3.64004	1.30872	IP_HMGB2_20h_vs_In_HMGB2_20h_peak_355	BC049715:Promoter;Wbp11:five_prime_UTR;Wbp11:exon	BC049715:NC_000072.6:136828144-136841920:+:-60	BC049715	NA	NA
NC_000072.6	138549045	138550085	1041	7.21	4.35045	3.55762	1.09095	IP_HMGB2_20h_vs_In_HMGB2_20h_peak_356	Lmo3:intron	B230110G15Rik:NC_000072.6:138580623-138599314:+:-31058	B230110G15Rik	NA	NA
NC_000072.6	141163298	141164365	1068	7.09	4.72583	3.81758	1.36071	IP_HMGB2_20h_vs_In_HMGB2_20h_peak_357	intergenic	Gm7384:NC_000072.6:141138028-141138612:+:25803	Gm7384	NA	NA
NC_000072.6	145863042	145863601	560	9.09	5.22619	3.87423	1.82205	IP_HMGB2_20h_vs_In_HMGB2_20h_peak_358	Bhlhe41:three_prime_UTR;Bhlhe41:exon	Bhlhe41:NC_000072.6:145858242-145865420:-:2099	Bhlhe41	29;GO:0000122,biological_process negative regulation of transcription by RNA polymerase II;GO:0000978,molecular_function RNA polymerase II proximal promoter sequence-specific DNA binding;GO:0000981,molecular_function DNA-binding transcription factor activity, RNA polymerase II-specific;GO:0001078,molecular_function DNA-binding transcription repressor activity, RNA polymerase II-specific;GO:000110…	BHLHB3, DEC2; class B basic helix-loop-helix protein 3; K03730
NC_000072.6	148944748	148946340	1593	8.88	5.87786	4.30689	2.41856	IP_HMGB2_20h_vs_In_HMGB2_20h_peak_359	Fam60a:intron;3010003L21Rik:exon	3010003L21Rik:NC_000072.6:148945213-148947129:+:330	3010003L21Rik	NA	NA
NC_000073.6	8368876	8369179	304	7.30	4.88666	3.89699	1.50736	IP_HMGB2_20h_vs_In_HMGB2_20h_peak_360	Vmn2r44:intron	Vmn2r44:NC_000073.6:8367459-8383238:-:14211	Vmn2r44	9;GO:0003674,molecular_function molecular_function;GO:0004930,molecular_function G protein-coupled receptor activity;GO:0005575,cellular_component cellular_component;GO:0005886,cellular_component plasma membrane;GO:0007165,biological_process signal transduction;GO:0007186,biological_process G protein-coupled receptor signaling pathway;GO:0008150,biological_process biological_process;GO:0016020,ce…	V2R; vomeronasal 2 receptor; K04613
NC_000073.6	10010956	10011529	574	9.27	5.38465	3.94719	1.94007	IP_HMGB2_20h_vs_In_HMGB2_20h_peak_361	intergenic	Vmn2r49:NC_000073.6:9976244-9992139:-:-19103	Vmn2r49	9;GO:0003674,molecular_function molecular_function;GO:0004930,molecular_function G protein-coupled receptor activity;GO:0005575,cellular_component cellular_component;GO:0005886,cellular_component plasma membrane;GO:0007165,biological_process signal transduction;GO:0007186,biological_process G protein-coupled receptor signaling pathway;GO:0008150,biological_process biological_process;GO:0016020,ce…	V2R; vomeronasal 2 receptor; K04613
NC_000073.6	28810619	28811492	874	7.39	4.48067	3.62115	1.18667	IP_HMGB2_20h_vs_In_HMGB2_20h_peak_362	Hnrnpl:exon	Hnrnpl:NC_000073.6:28808545-28822268:+:2510	Hnrnpl	21;GO:0000381,biological_process regulation of alternative mRNA splicing, via spliceosome;GO:0003676,molecular_function nucleic acid binding;GO:0003723,molecular_function RNA binding;GO:0003730,molecular_function mRNA 3'-UTR binding;GO:0005515,molecular_function protein binding;GO:0005634,cellular_component nucleus;GO:0005654,cellular_component nucleoplasm;GO:0005737,cellular_component cytoplasm;…	HNRNPL; heterogeneous nuclear ribonucleoprotein L; K13159
NC_000073.6	38175852	38177446	1595	12.93	9.62899	5.88643	6.02785	IP_HMGB2_20h_vs_In_HMGB2_20h_peak_363	intergenic	1600014C10Rik:NC_000073.6:38183216-38197568:+:-6567	1600014C10Rik	NA	NA
NC_000073.6	38178846	38180345	1500	12.57	8.55465	5.25825	4.98964	IP_HMGB2_20h_vs_In_HMGB2_20h_peak_364	intergenic	1600014C10Rik:NC_000073.6:38183216-38197568:+:-3621	1600014C10Rik	NA	NA
NC_000073.6	38183270	38195258	11989	18.35	14.69725	7.38056	11.08028	IP_HMGB2_20h_vs_In_HMGB2_20h_peak_365	1600014C10Rik:intron	1600014C10Rik:NC_000073.6:38183216-38197568:+:6047	1600014C10Rik	NA	NA
NC_000073.6	38196576	38197054	479	15.69	12.97791	7.14460	9.35810	IP_HMGB2_20h_vs_In_HMGB2_20h_peak_366	1600014C10Rik:three_prime_UTR;1600014C10Rik:exon	1600014C10Rik:NC_000073.6:38183216-38197568:+:13598	1600014C10Rik	NA	NA
NC_000073.6	38199737	38201275	1539	11.47	7.99751	5.16053	4.43795	IP_HMGB2_20h_vs_In_HMGB2_20h_peak_367	intergenic	1600014C10Rik:NC_000073.6:38183216-38197568:+:17289	1600014C10Rik	NA	NA
NC_000073.6	38536950	38538554	1605	8.85	5.62435	4.15988	2.15998	IP_HMGB2_20h_vs_In_HMGB2_20h_peak_368	intergenic	Gm29087:NC_000073.6:38528335-38537304:+:9416	Gm29087	NA	NA
NC_000073.6	39186031	39186407	377	12.99	8.16429	5.00226	4.59110	IP_HMGB2_20h_vs_In_HMGB2_20h_peak_369	Gm33067:intron	Gm1988:NC_000073.6:39170036-39179797:-:-6421	Gm1988	NA	NA
NC_000073.6	39197555	39197966	412	11.58	8.49337	5.46581	4.92626	IP_HMGB2_20h_vs_In_HMGB2_20h_peak_370	Gm33067:intron	Gm1988:NC_000073.6:39170036-39179797:-:-17963	Gm1988	NA	NA
NC_000073.6	39200236	39200642	407	12.15	9.97677	6.14980	6.41205	IP_HMGB2_20h_vs_In_HMGB2_20h_peak_371	Gm33067:intron	Gm1988:NC_000073.6:39170036-39179797:-:-20641	Gm1988	NA	NA
NC_000073.6	39203020	39206278	3259	10.72	8.32275	5.45291	4.77547	IP_HMGB2_20h_vs_In_HMGB2_20h_peak_372	Gm33067:intron	Gm6124:NC_000073.6:39219163-39225269:-:20620	Gm6124	NA	NA
NC_000073.6	44815829	44816158	330	7.44	4.61237	3.70069	1.29835	IP_HMGB2_20h_vs_In_HMGB2_20h_peak_373	Gm21948:Promoter;Atf5:intron;Nup62:Promoter	Nup62:NC_000073.6:44816087-44831836:+:-94	Nup62	58;GO:0000278,biological_process mitotic cell cycle;GO:0000922,cellular_component spindle pole;GO:0005515,molecular_function protein binding;GO:0005543,molecular_function phospholipid binding;GO:0005634,cellular_component nucleus;GO:0005635,cellular_component nuclear envelope;GO:0005642,cellular_component annulate lamellae;GO:0005643,cellular_component nuclear pore;GO:0005737,cellular_component c…	NUP62, NSP1; nuclear pore complex protein Nup62; K14306
NC_000073.6	64482709	64483039	331	11.23	8.95239	5.76741	5.39131	IP_HMGB2_20h_vs_In_HMGB2_20h_peak_374	intergenic	Apba2:NC_000073.6:64501705-64753878:+:-18831	Apba2	12;GO:0001540,molecular_function amyloid-beta binding;GO:0001701,biological_process in utero embryonic development;GO:0005515,molecular_function protein binding;GO:0005886,cellular_component plasma membrane;GO:0007268,biological_process chemical synaptic transmission;GO:0007626,biological_process locomotory behavior;GO:0008021,cellular_component synaptic vesicle;GO:0010468,biological_process regu…	APBA2, X11L; amyloid beta A4 precursor protein-binding family A member 2; K20055
NC_000073.6	137313706	137314340	635	7.00	4.38023	3.60229	1.11809	IP_HMGB2_20h_vs_In_HMGB2_20h_peak_375	Ebf3:five_prime_UTR;Ebf3:exon	Ebf3:NC_000073.6:137193670-137322777:-:8754	Ebf3	14;GO:0000978,molecular_function RNA polymerase II proximal promoter sequence-specific DNA binding;GO:0001077,molecular_function DNA-binding transcription activator activity, RNA polymerase II-specific;GO:0003677,molecular_function DNA binding;GO:0003700,molecular_function DNA-binding transcription factor activity;GO:0005515,molecular_function protein binding;GO:0005634,cellular_component nucleus…	EBF, COE; early B-cell factor; K09103
NC_000074.6	4325024	4325400	377	9.25	4.89734	3.65106	1.51807	IP_HMGB2_20h_vs_In_HMGB2_20h_peak_376	Elavl1:Promoter;Ccl25:exon	Elavl1:NC_000074.6:4284780-4325162:-:-49	Elavl1	25;GO:0003676,molecular_function nucleic acid binding;GO:0003723,molecular_function RNA binding;GO:0003725,molecular_function double-stranded RNA binding;GO:0003729,molecular_function mRNA binding;GO:0003730,molecular_function mRNA 3'-UTR binding;GO:0005515,molecular_function protein binding;GO:0005634,cellular_component nucleus;GO:0005654,cellular_component nucleoplasm;GO:0005737,cellular_compon…	ELAVL1, HUR; ELAV-like protein 1; K13088
NC_000074.6	10065523	10065860	338	8.00	4.87992	3.80961	1.47840	IP_HMGB2_20h_vs_In_HMGB2_20h_peak_377	intergenic	Tnfsf13b:NC_000074.6:10006202-10036000:+:59489	Tnfsf13b	19;GO:0001782,biological_process B cell homeostasis;GO:0002636,biological_process positive regulation of germinal center formation;GO:0005125,molecular_function cytokine activity;GO:0005164,molecular_function tumor necrosis factor receptor binding;GO:0005576,cellular_component extracellular region;GO:0005615,cellular_component extracellular space;GO:0005737,cellular_component cytoplasm;GO:0005886…	TNFSF13B, TNFSF20, CD257; tumor necrosis factor ligand superfamily member 13B; K05476
NC_000074.6	11007786	11009235	1450	8.55	4.69204	3.61435	1.34710	IP_HMGB2_20h_vs_In_HMGB2_20h_peak_378	9530052E02Rik:intron;Irs2:Promoter	Irs2:NC_000074.6:10986960-11008430:-:-80	Irs2	33;GO:0002053,biological_process positive regulation of mesenchymal cell proliferation;GO:0002903,biological_process negative regulation of B cell apoptotic process;GO:0005158,molecular_function insulin receptor binding;GO:0005515,molecular_function protein binding;GO:0005737,cellular_component cytoplasm;GO:0005829,cellular_component cytosol;GO:0005886,cellular_component plasma membrane;GO:000716…	IRS2; insulin receptor substrate 2; K07187
NC_000074.6	11555309	11556022	714	9.92	4.69240	3.44146	1.35796	IP_HMGB2_20h_vs_In_HMGB2_20h_peak_379	Ing1:Promoter	Ing1:NC_000074.6:11555761-11563251:+:-96	Ing1	8;GO:0005634,cellular_component nucleus;GO:0006606,biological_process protein import into nucleus;GO:0007049,biological_process cell cycle;GO:0008285,biological_process negative regulation of cell proliferation;GO:0010941,biological_process regulation of cell death;GO:0035064,molecular_function methylated histone binding;GO:0045893,biological_process positive regulation of transcription, DNA-temp…	ING1; inhibitor of growth protein 1; K19197
NC_000074.6	11724168	11724645	478	7.00	4.44178	3.64276	1.16385	IP_HMGB2_20h_vs_In_HMGB2_20h_peak_380	intergenic	Arhgef7:NC_000074.6:11728104-11835219:+:-3698	Arhgef7	32;GO:0000322,cellular_component storage vacuole;GO:0001726,cellular_component ruffle;GO:0002244,biological_process hematopoietic progenitor cell differentiation;GO:0005085,molecular_function guanyl-nucleotide exchange factor activity;GO:0005089,molecular_function Rho guanyl-nucleotide exchange factor activity;GO:0005515,molecular_function protein binding;GO:0005737,cellular_component cytoplasm;G…	ARHGEF7, PIXB; Rho guanine nucleotide exchange factor 7; K13710
NC_000074.6	14306767	14307334	568	32.99	8.77131	3.08393	5.20587	IP_HMGB2_20h_vs_In_HMGB2_20h_peak_381	Dlgap2:intron	Gm3160:NC_000074.6:14136150-14137412:+:170900	Gm3160	NA	NA
NC_000074.6	15519797	15520124	328	60.99	24.96937	4.81991	21.27019	IP_HMGB2_20h_vs_In_HMGB2_20h_peak_382	intergenic	LOC108167524:NC_000074.6:15530400-15579574:+:-10440	LOC108167524	NA	NA
NC_000074.6	19701496	19703183	1688	14.58	4.59277	2.89683	1.26810	IP_HMGB2_20h_vs_In_HMGB2_20h_peak_383	4930467E23Rik:Promoter	4930467E23Rik:NC_000074.6:19704310-19753603:+:-1971	4930467E23Rik	3;GO:0003674,molecular_function molecular_function;GO:0005575,cellular_component cellular_component;GO:0008150,biological_process biological_process	POTE; POTE ankyrin domain family protein; K17299
NC_000074.6	19783999	19785094	1096	35.75	15.43123	4.65788	11.78710	IP_HMGB2_20h_vs_In_HMGB2_20h_peak_384	intergenic	Gm10060:NC_000074.6:19784745-19784850:+:-199	Gm10060	NA	NA
NC_000074.6	19907508	19910052	2545	25.27	6.49904	2.89523	3.00121	IP_HMGB2_20h_vs_In_HMGB2_20h_peak_385	9530057J20Rik:intron	Gm20786:NC_000074.6:19942829-19943265:-:34485	Gm20786	NA	NA
NC_000074.6	19911703	19912721	1019	15.21	5.93849	3.47938	2.44898	IP_HMGB2_20h_vs_In_HMGB2_20h_peak_386	9530057J20Rik:intron	Gm20786:NC_000074.6:19942829-19943265:-:31053	Gm20786	NA	NA
NC_000074.6	19933170	19934403	1234	7.84	4.28294	3.46023	1.04184	IP_HMGB2_20h_vs_In_HMGB2_20h_peak_387	9530057J20Rik:intron	Gm20786:NC_000074.6:19942829-19943265:-:9479	Gm20786	NA	NA
NC_000074.6	19995043	19996231	1189	8.00	4.87277	3.80497	1.47748	IP_HMGB2_20h_vs_In_HMGB2_20h_peak_388	Gm40466:intron	Gm40466:NC_000074.6:19979993-20012604:+:15643	Gm40466	NA	NA
NC_000074.6	20010479	20011897	1419	8.17	4.81898	3.74617	1.44653	IP_HMGB2_20h_vs_In_HMGB2_20h_peak_389	Gm40466:intron	Gm36166:NC_000074.6:20013841-20016268:+:-2653	Gm36166	NA	NA
NC_000074.6	20031737	20032059	323	8.77	5.25353	3.94006	1.84370	IP_HMGB2_20h_vs_In_HMGB2_20h_peak_390	intergenic	Gm20778:NC_000074.6:20034378-20066067:+:-2480	Gm20778	NA	NA
NC_000074.6	20119501	20120357	857	12.50	4.66905	3.13291	1.34408	IP_HMGB2_20h_vs_In_HMGB2_20h_peak_391	intergenic	Gm21811:NC_000074.6:20122250-20151448:+:-2321	Gm21811	NA	NA
NC_000074.6	20145560	20145859	300	9.81	7.37832	5.10296	3.82532	IP_HMGB2_20h_vs_In_HMGB2_20h_peak_392	Gm21811:intron	Gm21811:NC_000074.6:20122250-20151448:+:23459	Gm21811	NA	NA
NC_000074.6	20275248	20275608	361	9.30	6.09970	4.40200	2.58145	IP_HMGB2_20h_vs_In_HMGB2_20h_peak_393	6820431F20Rik:intron	Gm40468:NC_000074.6:20257556-20261199:-:-14228	Gm40468	NA	NA
NC_000074.6	20288927	20289783	857	9.33	5.19877	3.83144	1.76502	IP_HMGB2_20h_vs_In_HMGB2_20h_peak_394	6820431F20Rik:intron	Gm20583:NC_000074.6:20297323-20297428:-:8073	Gm20583	NA	NA
NC_000074.6	20297106	20297729	624	7.93	4.60427	3.63309	1.27375	IP_HMGB2_20h_vs_In_HMGB2_20h_peak_395	6820431F20Rik:exon	Gm20583:NC_000074.6:20297323-20297428:-:11	Gm20583	NA	NA
NC_000074.6	20302794	20303094	301	20.89	10.76066	4.87554	7.16429	IP_HMGB2_20h_vs_In_HMGB2_20h_peak_396	intergenic	6820431F20Rik:NC_000074.6:20268285-20297432:-:-5511	6820431F20Rik	NA	NA
NC_000074.6	20371382	20372105	724	12.99	5.14584	3.33027	1.73813	IP_HMGB2_20h_vs_In_HMGB2_20h_peak_397	intergenic	Gm15319:NC_000074.6:20331460-20363760:-:-7983	Gm15319	3;GO:0003674,molecular_function molecular_function;GO:0005575,cellular_component cellular_component;GO:0008150,biological_process biological_process	POTE; POTE ankyrin domain family protein; K17299
NC_000074.6	20378943	20381421	2479	19.84	6.33162	3.21927	2.83217	IP_HMGB2_20h_vs_In_HMGB2_20h_peak_398	intergenic	Gm7807:NC_000074.6:20381026-20381692:+:-844	Gm7807	NA	NA
NC_000074.6	20387458	20390260	2803	14.32	6.50177	3.90453	3.00296	IP_HMGB2_20h_vs_In_HMGB2_20h_peak_399	2610005L07Rik:intron	Gm7807:NC_000074.6:20381026-20381692:+:7832	Gm7807	NA	NA
NC_000074.6	20409858	20411856	1999	13.56	6.10176	3.88283	2.65029	IP_HMGB2_20h_vs_In_HMGB2_20h_peak_400	2610005L07Rik:intron	Gm20584:NC_000074.6:20424591-20424696:-:13839	Gm20584	NA	NA
NC_000074.6	20436791	20437744	954	9.01	5.75306	4.20700	2.30661	IP_HMGB2_20h_vs_In_HMGB2_20h_peak_401	intergenic	2610005L07Rik:NC_000074.6:20385781-20424814:-:-12453	2610005L07Rik	NA	NA
NC_000074.6	20513087	20514046	960	24.81	8.48084	3.52052	4.93710	IP_HMGB2_20h_vs_In_HMGB2_20h_peak_402	intergenic	Gm40467:NC_000074.6:20498273-20512049:+:15293	Gm40467	NA	NA
NC_000074.6	20516695	20518052	1358	25.73	5.18023	2.46648	1.76440	IP_HMGB2_20h_vs_In_HMGB2_20h_peak_403	intergenic	Gm40467:NC_000074.6:20498273-20512049:+:19100	Gm40467	NA	NA
NC_000074.6	20524484	20525037	554	17.71	7.57752	3.93896	4.02618	IP_HMGB2_20h_vs_In_HMGB2_20h_peak_404	intergenic	Gm40467:NC_000074.6:20498273-20512049:+:26487	Gm40467	NA	NA
NC_000074.6	20529577	20530353	777	14.78	7.67802	4.43415	4.10407	IP_HMGB2_20h_vs_In_HMGB2_20h_peak_405	intergenic	Gm40467:NC_000074.6:20498273-20512049:+:31691	Gm40467	NA	NA
NC_000074.6	20538127	20539923	1797	10.64	5.84915	3.96089	2.43387	IP_HMGB2_20h_vs_In_HMGB2_20h_peak_406	intergenic	Gm21092:NC_000074.6:20567423-20582797:+:-28398	Gm21092	NA	NA
NC_000074.6	20542982	20543720	739	9.00	5.01009	3.75583	1.61298	IP_HMGB2_20h_vs_In_HMGB2_20h_peak_407	intergenic	Gm21092:NC_000074.6:20567423-20582797:+:-24072	Gm21092	NA	NA
NC_000074.6	20589309	20592197	2889	14.96	6.64013	3.86039	3.12643	IP_HMGB2_20h_vs_In_HMGB2_20h_peak_408	intergenic	LOC108167588:NC_000074.6:20596265-20597041:-:6288	LOC108167588	NA	NA
NC_000074.6	20596154	20598950	2797	18.17	5.70545	3.10766	2.24217	IP_HMGB2_20h_vs_In_HMGB2_20h_peak_409	LOC108167588:Promoter	LOC108167588:NC_000074.6:20596265-20597041:-:-510	LOC108167588	NA	NA
NC_000074.6	20610988	20612333	1346	13.73	5.98936	3.66320	2.51011	IP_HMGB2_20h_vs_In_HMGB2_20h_peak_410	intergenic	Gm21119:NC_000074.6:20614405-20640703:+:-2745	Gm21119	NA	POTE; POTE ankyrin domain family protein; K17299
NC_000074.6	20830821	20832483	1663	9.98	6.21072	4.35305	2.69314	IP_HMGB2_20h_vs_In_HMGB2_20h_peak_411	intergenic	Gm20946:NC_000074.6:20828014-20835070:+:3637	Gm20946	NA	NA
NC_000074.6	20996580	20996887	308	9.63	6.40536	4.53164	2.88664	IP_HMGB2_20h_vs_In_HMGB2_20h_peak_412	intergenic	Defa21:NC_000074.6:21025544-21026517:+:-28811	Defa21	5;GO:0003674,molecular_function molecular_function;GO:0005576,cellular_component extracellular region;GO:0005615,cellular_component extracellular space;GO:0006952,biological_process defense response;GO:0042742,biological_process defense response to bacterium	DEFA; defensin, alpha; K05230
NC_000074.6	21654432	21655505	1074	7.64	4.86333	3.84101	1.47643	IP_HMGB2_20h_vs_In_HMGB2_20h_peak_413	Defa17:Promoter	Defa17:NC_000074.6:21655766-21656736:+:-798	Defa17	NA	DEFA; defensin, alpha; K05230
NC_000074.6	22593357	22594012	656	8.68	5.00701	3.79467	1.63139	IP_HMGB2_20h_vs_In_HMGB2_20h_peak_414	Vdac3:exon;Gm30086:Promoter;Vdac3:five_prime_UTR	Vdac3:NC_000074.6:22577074-22593813:-:129	Vdac3	20;GO:0000166,molecular_function nucleotide binding;GO:0001662,biological_process behavioral fear response;GO:0005739,cellular_component mitochondrion;GO:0005741,cellular_component mitochondrial outer membrane;GO:0005743,cellular_component mitochondrial inner membrane;GO:0005791,cellular_component rough endoplasmic reticulum;GO:0006811,biological_process ion transport;GO:0007268,biological_proces…	VDAC3; voltage-dependent anion channel protein 3; K15041
NC_000074.6	22859160	22859470	311	10.11	6.51479	4.52122	2.99694	IP_HMGB2_20h_vs_In_HMGB2_20h_peak_415	LOC108167527:intron;Kat6a:Promoter	Kat6a:NC_000074.6:22859515-22943262:+:-200	Kat6a	24;GO:0000786,cellular_component nucleosome;GO:0003677,molecular_function DNA binding;GO:0003713,molecular_function transcription coactivator activity;GO:0004402,molecular_function histone acetyltransferase activity;GO:0005634,cellular_component nucleus;GO:0005730,cellular_component nucleolus;GO:0005829,cellular_component cytosol;GO:0006334,biological_process nucleosome assembly;GO:0006355,biolog…	MYST3, KAT6A; histone acetyltransferase MYST3 [EC:2.3.1.48]; K11305
NC_000074.6	25753987	25754588	602	8.63	5.43422	4.07808	1.96806	IP_HMGB2_20h_vs_In_HMGB2_20h_peak_416	Ddhd2:five_prime_UTR;Ddhd2:exon	Ddhd2:NC_000074.6:25725323-25754407:-:120	Ddhd2	19;GO:0004620,molecular_function phospholipase activity;GO:0004806,molecular_function triglyceride lipase activity;GO:0005737,cellular_component cytoplasm;GO:0005793,cellular_component endoplasmic reticulum-Golgi intermediate compartment;GO:0005794,cellular_component Golgi apparatus;GO:0005815,cellular_component microtubule organizing center;GO:0005829,cellular_component cytosol;GO:0006629,biolog…	DDHD2; phospholipase DDHD2 [EC:3.1.1.-]; K16545
NC_000074.6	26015214	26015778	565	7.07	4.68371	3.79224	1.34329	IP_HMGB2_20h_vs_In_HMGB2_20h_peak_417	Fnta:exon	Fnta:NC_000074.6:25998721-26015601:-:105	Fnta	37;GO:0004659,molecular_function prenyltransferase activity;GO:0004660,molecular_function protein farnesyltransferase activity;GO:0004661,molecular_function protein geranylgeranyltransferase activity;GO:0004662,molecular_function CAAX-protein geranylgeranyltransferase activity;GO:0004663,molecular_function Rab geranylgeranyltransferase activity;GO:0005737,cellular_component cytoplasm;GO:0005875,c…	FNTA; protein farnesyltransferase/geranylgeranyltransferase type-1 subunit alpha [EC:2.5.1.58 2.5.1.59]; K05955
NC_000074.6	36519957	36520708	752	7.11	4.65702	3.77013	1.32320	IP_HMGB2_20h_vs_In_HMGB2_20h_peak_418	intergenic	6430573F11Rik:NC_000074.6:36457285-36514569:+:63047	6430573F11Rik	NA	NA
NC_000074.6	55514672	55515027	356	14.04	12.27272	7.09594	8.67215	IP_HMGB2_20h_vs_In_HMGB2_20h_peak_419	intergenic	Gm20586:NC_000074.6:55532283-55532834:+:-17434	Gm20586	NA	NA
NC_000074.6	55519139	55519582	444	27.61	21.14197	8.28607	17.47071	IP_HMGB2_20h_vs_In_HMGB2_20h_peak_420	intergenic	Gm20586:NC_000074.6:55532283-55532834:+:-12923	Gm20586	NA	NA
NC_000074.6	57511189	57512045	857	9.03	5.57466	4.10533	2.11051	IP_HMGB2_20h_vs_In_HMGB2_20h_peak_421	Hmgb2:Promoter	Hmgb2:NC_000074.6:57511842-57515999:+:-225	Hmgb2	60;GO:0000790,cellular_component nuclear chromatin;GO:0000793,cellular_component condensed chromosome;GO:0001158,molecular_function enhancer sequence-specific DNA binding;GO:0001938,biological_process positive regulation of endothelial cell proliferation;GO:0002376,biological_process immune system process;GO:0002437,biological_process inflammatory response to antigenic stimulus;GO:0003677,molecul…	HMGB2; high mobility group protein B2; K11295
NC_000074.6	57651787	57652366	580	8.51	5.43641	4.08130	2.00647	IP_HMGB2_20h_vs_In_HMGB2_20h_peak_422	AW046200:intron;4930412F12Rik:exon;Galnt7:intron	AW046200:NC_000074.6:57651752-57663430:+:324	AW046200	NA	NA
NC_000074.6	60631800	60632930	1131	9.39	4.65458	3.48067	1.32294	IP_HMGB2_20h_vs_In_HMGB2_20h_peak_423	Mfap3l:Promoter;Gm34730:Promoter	Mfap3l:NC_000074.6:60632824-60676731:+:-459	Mfap3l	7;GO:0003674,molecular_function molecular_function;GO:0005634,cellular_component nucleus;GO:0005737,cellular_component cytoplasm;GO:0005886,cellular_component plasma membrane;GO:0008150,biological_process biological_process;GO:0016020,cellular_component membrane;GO:0016021,cellular_component integral component of membrane	NA
NC_000074.6	61599919	61600511	593	7.00	4.26019	3.52324	1.02489	IP_HMGB2_20h_vs_In_HMGB2_20h_peak_424	Palld:intron	Gm35254:NC_000074.6:61627807-61631325:+:-27592	Gm35254	NA	NA
NC_000074.6	66087099	66087459	361	7.30	4.47874	3.63017	1.19111	IP_HMGB2_20h_vs_In_HMGB2_20h_peak_425	March1:intron	Gm15355:NC_000074.6:65816696-65872502:-:-214776	Gm15355	NA	NA
NC_000074.6	70539458	70540011	554	10.75	7.41690	4.95131	3.87174	IP_HMGB2_20h_vs_In_HMGB2_20h_peak_426	Ell:exon	Ell:NC_000074.6:70539674-70592858:+:60	Ell	17;GO:0001701,biological_process in utero embryonic development;GO:0005634,cellular_component nucleus;GO:0006351,biological_process transcription, DNA-templated;GO:0006355,biological_process regulation of transcription, DNA-templated;GO:0006366,biological_process transcription by RNA polymerase II;GO:0006368,biological_process transcription elongation from RNA polymerase II promoter;GO:0008023,ce…	ELL; RNA polymerase II elongation factor ELL; K15183
NC_000074.6	72318955	72320036	1082	8.62	6.17891	4.53913	2.68298	IP_HMGB2_20h_vs_In_HMGB2_20h_peak_427	Klf2:exon	Klf2:NC_000074.6:72319061-72321654:+:434	Klf2	35;GO:0000122,biological_process negative regulation of transcription by RNA polymerase II;GO:0000790,cellular_component nuclear chromatin;GO:0000902,biological_process cell morphogenesis;GO:0000981,molecular_function DNA-binding transcription factor activity, RNA polymerase II-specific;GO:0001701,biological_process in utero embryonic development;GO:0003676,molecular_function nucleic acid binding…	KLF2; krueppel-like factor 2; K17845
NC_000074.6	72674651	72675631	981	8.00	4.49994	3.56310	1.19683	IP_HMGB2_20h_vs_In_HMGB2_20h_peak_428	Nwd1:exon	Nwd1:NC_000074.6:72646224-72716880:+:28916	Nwd1	9;GO:0000166,molecular_function nucleotide binding;GO:0003723,molecular_function RNA binding;GO:0005524,molecular_function ATP binding;GO:0005682,cellular_component U5 snRNP;GO:0005737,cellular_component cytoplasm;GO:0005829,cellular_component cytosol;GO:0008380,biological_process RNA splicing;GO:0071011,cellular_component precatalytic spliceosome;GO:0071013,cellular_component catalytic step 2 sp…	NA
NC_000074.6	77225863	77226175	313	7.05	4.68950	3.79890	1.32904	IP_HMGB2_20h_vs_In_HMGB2_20h_peak_429	Nr3c2:intron	0610038B21Rik:NC_000074.6:77517055-77518578:+:-291036	0610038B21Rik	NA	NA
NC_000074.6	78508831	78509128	298	7.65	5.19019	4.05111	1.76654	IP_HMGB2_20h_vs_In_HMGB2_20h_peak_430	Slc10a7:Promoter;Rbmxl1:Promoter	Rbmxl1:NC_000074.6:78505268-78508928:-:-51	Rbmxl1	22;GO:0000381,biological_process regulation of alternative mRNA splicing, via spliceosome;GO:0000978,molecular_function RNA polymerase II proximal promoter sequence-specific DNA binding;GO:0003676,molecular_function nucleic acid binding;GO:0003682,molecular_function chromatin binding;GO:0003723,molecular_function RNA binding;GO:0003729,molecular_function mRNA binding;GO:0005515,molecular_function…	RBMX, HNRNPG; heterogeneous nuclear ribonucleoprotein G; K12885
NC_000074.6	79398829	79399423	595	9.20	6.44098	4.63185	2.91129	IP_HMGB2_20h_vs_In_HMGB2_20h_peak_431	Gm30389:intron;Smad1:intron	Smad1:NC_000074.6:79338394-79399468:-:342	Smad1	55;GO:0000165,biological_process MAPK cascade;GO:0000978,molecular_function RNA polymerase II proximal promoter sequence-specific DNA binding;GO:0001077,molecular_function DNA-binding transcription activator activity, RNA polymerase II-specific;GO:0001657,biological_process ureteric bud development;GO:0001710,biological_process mesodermal cell fate commitment;GO:0002051,biological_process osteobl…	SMAD1; mothers against decapentaplegic homolog 1; K04676
NC_000074.6	82399953	82400299	347	7.00	4.45951	3.65434	1.18143	IP_HMGB2_20h_vs_In_HMGB2_20h_peak_432	Il15:intron	Il15:NC_000074.6:82331623-82403272:-:3146	Il15	36;GO:0001779,biological_process natural killer cell differentiation;GO:0001866,biological_process NK T cell proliferation;GO:0005125,molecular_function cytokine activity;GO:0005126,molecular_function cytokine receptor binding;GO:0005576,cellular_component extracellular region;GO:0005615,cellular_component extracellular space;GO:0005654,cellular_component nucleoplasm;GO:0005737,cellular_component…	IL15; interleukin 15; K05433
NC_000074.6	83607994	83608350	357	8.77	4.50742	3.47098	1.21928	IP_HMGB2_20h_vs_In_HMGB2_20h_peak_433	Gm42029:Promoter;Dnajb1:Promoter	Dnajb1:NC_000074.6:83608174-83612653:+:-2	Dnajb1	20;GO:0001671,molecular_function ATPase activator activity;GO:0003714,molecular_function transcription corepressor activity;GO:0005634,cellular_component nucleus;GO:0005730,cellular_component nucleolus;GO:0005737,cellular_component cytoplasm;GO:0005829,cellular_component cytosol;GO:0006457,biological_process protein folding;GO:0014069,cellular_component postsynaptic density;GO:0030544,molecular_f…	DNAJB1; DnaJ homolog subfamily B member 1; K09507
NC_000074.6	84197489	84198586	1098	9.86	6.02811	4.25852	2.53152	IP_HMGB2_20h_vs_In_HMGB2_20h_peak_434	intergenic	Mir23a:NC_000074.6:84208517-84208592:+:-10480	Mir23a	NA	NA
NC_000074.6	84893572	84894029	458	7.53	4.80124	3.81144	1.45117	IP_HMGB2_20h_vs_In_HMGB2_20h_peak_435	Gm39213:Promoter;Gcdh:exon;Gcdh:five_prime_UTR	Gcdh:NC_000074.6:84886386-84893921:-:121	Gcdh	15;GO:0000062,molecular_function fatty-acyl-CoA binding;GO:0003995,molecular_function acyl-CoA dehydrogenase activity;GO:0004361,molecular_function glutaryl-CoA dehydrogenase activity;GO:0005739,cellular_component mitochondrion;GO:0005743,cellular_component mitochondrial inner membrane;GO:0005759,cellular_component mitochondrial matrix;GO:0006568,biological_process tryptophan metabolic process;GO…	GCDH, gcdH; glutaryl-CoA dehydrogenase [EC:1.3.8.6]; K00252
NC_000074.6	84976235	84976789	555	10.75	7.10782	4.77673	3.56892	IP_HMGB2_20h_vs_In_HMGB2_20h_peak_436	intergenic	Junb:NC_000074.6:84976908-84978748:-:2236	Junb	43;GO:0000122,biological_process negative regulation of transcription by RNA polymerase II;GO:0000790,cellular_component nuclear chromatin;GO:0000977,molecular_function RNA polymerase II regulatory region sequence-specific DNA binding;GO:0000978,molecular_function RNA polymerase II proximal promoter sequence-specific DNA binding;GO:0001077,molecular_function DNA-binding transcription activator ac…	JUNB; transcription factor jun-B; K09028
NC_000074.6	85492439	85493015	577	8.86	5.10732	3.83032	1.70226	IP_HMGB2_20h_vs_In_HMGB2_20h_peak_437	Gpt2:intron	Gpt2:NC_000074.6:85492616-85527560:+:110	Gpt2	10;GO:0003824,molecular_function catalytic activity;GO:0004021,molecular_function L-alanine:2-oxoglutarate aminotransferase activity;GO:0005739,cellular_component mitochondrion;GO:0006103,biological_process 2-oxoglutarate metabolic process;GO:0008483,molecular_function transaminase activity;GO:0009058,biological_process biosynthetic process;GO:0016740,molecular_function transferase activity;GO:00…	GPT, ALT; alanine transaminase [EC:2.6.1.2]; K00814
NC_000074.6	91801315	91802127	813	9.93	5.70338	4.04293	2.25037	IP_HMGB2_20h_vs_In_HMGB2_20h_peak_438	Irx3:Promoter	Irx3:NC_000074.6:91798510-91801654:-:-66	Irx3	15;GO:0001656,biological_process metanephros development;GO:0001822,biological_process kidney development;GO:0003677,molecular_function DNA binding;GO:0005634,cellular_component nucleus;GO:0005737,cellular_component cytoplasm;GO:0006351,biological_process transcription, DNA-templated;GO:0006355,biological_process regulation of transcription, DNA-templated;GO:0007275,biological_process multicellul…	NA
NC_000074.6	93598022	93599155	1134	8.70	4.85647	3.70136	1.47145	IP_HMGB2_20h_vs_In_HMGB2_20h_peak_439	LOC108167364:intron	LOC108167364:NC_000074.6:93565984-93631795:-:33207	LOC108167364	NA	NA
NC_000074.6	96774429	96774764	336	7.97	5.53510	4.23177	2.06447	IP_HMGB2_20h_vs_In_HMGB2_20h_peak_440	intergenic	Gm32122:NC_000074.6:96371706-96404082:-:-370514	Gm32122	NA	NA
NC_000074.6	104697823	104698913	1091	7.00	4.64394	3.77531	1.29033	IP_HMGB2_20h_vs_In_HMGB2_20h_peak_441	intergenic	Gm5159:NC_000074.6:104701704-104707621:-:9253	Gm5159	NA	NA
NC_000074.6	105636196	105637023	828	11.48	6.93264	4.52742	3.40815	IP_HMGB2_20h_vs_In_HMGB2_20h_peak_442	Ctcf:exon;Ctcf:five_prime_UTR;LOC108167549:exon;Gm5914:intron	Ctcf:NC_000074.6:105636537-105682922:+:72	Ctcf	40;GO:0000122,biological_process negative regulation of transcription by RNA polymerase II;GO:0000775,cellular_component chromosome, centromeric region;GO:0000793,cellular_component condensed chromosome;GO:0000978,molecular_function RNA polymerase II proximal promoter sequence-specific DNA binding;GO:0001078,molecular_function DNA-binding transcription repressor activity, RNA polymerase II-specif…	NA
NC_000074.6	111567442	111567933	492	7.00	4.39826	3.61412	1.12987	IP_HMGB2_20h_vs_In_HMGB2_20h_peak_443	Znrf1:intron	Znrf1:NC_000074.6:111536639-111626030:+:31048	Znrf1	17;GO:0004842,molecular_function ubiquitin-protein transferase activity;GO:0005515,molecular_function protein binding;GO:0005764,cellular_component lysosome;GO:0005768,cellular_component endosome;GO:0005829,cellular_component cytosol;GO:0007010,biological_process cytoskeleton organization;GO:0016020,cellular_component membrane;GO:0016567,biological_process protein ubiquitination;GO:0016740,molecu…	ZNRF1_2; E3 ubiquitin-protein ligase ZNRF1/2 [EC:2.3.2.27]; K10694
NC_000074.6	113634963	113635747	785	8.00	4.74168	3.71986	1.36052	IP_HMGB2_20h_vs_In_HMGB2_20h_peak_444	Mon1b:Promoter	Mon1b:NC_000074.6:113635585-113645192:+:-230	Mon1b	7;GO:0003674,molecular_function molecular_function;GO:0005737,cellular_component cytoplasm;GO:0012505,cellular_component endomembrane system;GO:0016192,biological_process vesicle-mediated transport;GO:0019085,biological_process early viral transcription;GO:0019086,biological_process late viral transcription;GO:0035658,cellular_component Mon1-Ccz1 complex	MON1; vacuolar fusion protein MON1; K20195
NC_000074.6	113800697	113801021	325	8.31	5.87582	4.39481	2.39433	IP_HMGB2_20h_vs_In_HMGB2_20h_peak_445	Adamts18:intron	Adamts18:NC_000074.6:113697122-113850502:-:49643	Adamts18	10;GO:0001654,biological_process eye development;GO:0003674,molecular_function molecular_function;GO:0004222,molecular_function metalloendopeptidase activity;GO:0005576,cellular_component extracellular region;GO:0006508,biological_process proteolysis;GO:0008233,molecular_function peptidase activity;GO:0008237,molecular_function metallopeptidase activity;GO:0016787,molecular_function hydrolase act…	ADAMTS18; a disintegrin and metalloproteinase with thrombospondin motifs 18 [EC:3.4.24.-]; K08632
NC_000074.6	117932274	117932836	563	8.14	5.15796	3.95985	1.75933	IP_HMGB2_20h_vs_In_HMGB2_20h_peak_446	intergenic	Gm39262:NC_000074.6:117944792-117948430:-:15875	Gm39262	NA	NA
NC_000074.6	123600474	123601371	898	26.89	16.88910	6.56175	13.23106	IP_HMGB2_20h_vs_In_HMGB2_20h_peak_447	n-R5s136:Promoter	Rn5s-ps1:NC_000074.6:123601569-123601680:-:758	Rn5s-ps1	NA	NA
NC_000074.6	123617288	123617852	565	23.55	19.41718	8.40088	15.76304	IP_HMGB2_20h_vs_In_HMGB2_20h_peak_448	n-R5s146:Promoter	n-R5s146:NC_000074.6:123616807-123616928:-:-641	n-R5s146	NA	NA
NC_000074.6	123621920	123622405	486	16.74	15.68756	8.37112	12.04498	IP_HMGB2_20h_vs_In_HMGB2_20h_peak_449	Gm23284:Promoter;n-R5s149:Promoter	n-R5s149:NC_000074.6:123621925-123622046:-:-116	n-R5s149	NA	NA
NC_000075.6	3000405	3001479	1075	6364.83	97.89789	1.28529	93.88943	IP_HMGB2_20h_vs_In_HMGB2_20h_peak_450	intergenic	Mir101c:NC_000075.6:3038668-3038743:-:37801	Mir101c	NA	NA
NC_000075.6	3006554	3007159	606	2005.42	26.84854	1.26529	23.16343	IP_HMGB2_20h_vs_In_HMGB2_20h_peak_451	intergenic	Mir101c:NC_000075.6:3038668-3038743:-:31887	Mir101c	NA	NA
NC_000075.6	3023618	3025802	2185	4860.22	99.34903	1.30617	95.13086	IP_HMGB2_20h_vs_In_HMGB2_20h_peak_452	intergenic	Mir101c:NC_000075.6:3038668-3038743:-:14033	Mir101c	NA	NA
NC_000075.6	3035064	3036269	1206	438.41	5.34925	1.29458	1.93103	IP_HMGB2_20h_vs_In_HMGB2_20h_peak_453	intergenic	Mir101c:NC_000075.6:3038668-3038743:-:3077	Mir101c	NA	NA
NC_000075.6	21291188	21291500	313	9.79	6.18101	4.36912	2.68441	IP_HMGB2_20h_vs_In_HMGB2_20h_peak_454	Cdkn2d:five_prime_UTR;Cdkn2d:exon	Cdkn2d:NC_000075.6:21288458-21291402:-:58	Cdkn2d	24;GO:0000079,biological_process regulation of cyclin-dependent protein serine/threonine kinase activity;GO:0000082,biological_process G1/S transition of mitotic cell cycle;GO:0000731,biological_process DNA synthesis involved in DNA repair;GO:0004861,molecular_function cyclin-dependent protein serine/threonine kinase inhibitor activity;GO:0005634,cellular_component nucleus;GO:0005654,cellular_com…	CDKN2D, P19, INK4D; cyclin-dependent kinase inhibitor 2D; K06623
NC_000075.6	32355380	32356101	722	19.26	17.32475	8.68794	13.67513	IP_HMGB2_20h_vs_In_HMGB2_20h_peak_455	Gm39317:intron	Gm39317:NC_000075.6:32347472-32361744:+:8268	Gm39317	NA	NA
NC_000075.6	40800924	40801799	876	8.92	5.59149	4.11452	2.14749	IP_HMGB2_20h_vs_In_HMGB2_20h_peak_456	Hspa8:intron	Hspa8:NC_000075.6:40801272-40805199:+:89	Hspa8	104;GO:0000151,cellular_component ubiquitin ligase complex;GO:0000166,molecular_function nucleotide binding;GO:0000974,cellular_component Prp19 complex;GO:0001664,molecular_function G protein-coupled receptor binding;GO:0001786,molecular_function phosphatidylserine binding;GO:0001916,biological_process positive regulation of T cell mediated cytotoxicity;GO:0001917,cellular_component photoreceptor…	HSPA1s; heat shock 70kDa protein 1/2/6/8; K03283
NC_000075.6	44881255	44881595	341	12.42	8.45705	5.26962	4.88718	IP_HMGB2_20h_vs_In_HMGB2_20h_peak_457	Kmt2a:Promoter;Gm39326:Promoter	Kmt2a:NC_000075.6:44803354-44881298:-:-126	Kmt2a	58;GO:0000980,molecular_function RNA polymerase II distal enhancer sequence-specific DNA binding;GO:0003677,molecular_function DNA binding;GO:0003682,molecular_function chromatin binding;GO:0005515,molecular_function protein binding;GO:0005634,cellular_component nucleus;GO:0005654,cellular_component nucleoplasm;GO:0005829,cellular_component cytosol;GO:0006306,biological_process DNA methylation;GO…	MLL1; histone-lysine N-methyltransferase MLL1 [EC:2.1.1.43]; K09186
NC_000075.6	67633074	67634004	931	7.68	5.02372	3.93449	1.65882	IP_HMGB2_20h_vs_In_HMGB2_20h_peak_458	Gm39365:Promoter;Tln2:intron	Tln2:NC_000075.6:67217084-67633974:-:435	Tln2	8;GO:0001726,cellular_component ruffle;GO:0003779,molecular_function actin binding;GO:0005200,molecular_function structural constituent of cytoskeleton;GO:0005856,cellular_component cytoskeleton;GO:0005925,cellular_component focal adhesion;GO:0007016,biological_process cytoskeletal anchoring at plasma membrane;GO:0007155,biological_process cell adhesion;GO:0051015,molecular_function actin filamen…	TLN; talin; K06271
NC_000075.6	70987967	70988455	489	8.02	4.67513	3.66734	1.34798	IP_HMGB2_20h_vs_In_HMGB2_20h_peak_459	intergenic	Gm18013:NC_000075.6:70989690-70990239:-:2028	Gm18013	NA	NA
NC_000075.6	72661928	72662837	910	7.72	5.09089	3.97520	1.68197	IP_HMGB2_20h_vs_In_HMGB2_20h_peak_460	Nedd4:exon;Nedd4:five_prime_UTR	Nedd4:NC_000075.6:72662346-72749848:+:36	Nedd4	63;GO:0000122,biological_process negative regulation of transcription by RNA polymerase II;GO:0000151,cellular_component ubiquitin ligase complex;GO:0000785,cellular_component chromatin;GO:0002250,biological_process adaptive immune response;GO:0003151,biological_process outflow tract morphogenesis;GO:0003197,biological_process endocardial cushion development;GO:0004842,molecular_function ubiquiti…	NEDD4, RSP5; E3 ubiquitin-protein ligase NEDD4 [EC:2.3.2.26]; K10591
NC_000075.6	75387335	75387653	319	9.43	6.98777	4.92033	3.45648	IP_HMGB2_20h_vs_In_HMGB2_20h_peak_461	Mapk6:exon;Mapk6:three_prime_UTR	Gm5366:NC_000075.6:75374608-75375948:-:-11545	Gm5366	NA	NA
NC_000075.6	98617993	98618552	560	7.48	4.69535	3.74839	1.36950	IP_HMGB2_20h_vs_In_HMGB2_20h_peak_462	intergenic	Mrps22:NC_000075.6:98588729-98601679:-:-16593	Mrps22	5;GO:0003735,molecular_function structural constituent of ribosome;GO:0005739,cellular_component mitochondrion;GO:0005763,cellular_component mitochondrial small ribosomal subunit;GO:0005840,cellular_component ribosome;GO:0008150,biological_process biological_process	MRPS22; small subunit ribosomal protein S22; K17401
NC_000075.6	108306332	108306760	429	8.00	4.49635	3.56072	1.21083	IP_HMGB2_20h_vs_In_HMGB2_20h_peak_463	Rhoa:five_prime_UTR;Rhoa:exon;Tcta:Promoter	Rhoa:NC_000075.6:108306159-108337943:+:386	Rhoa	122;GO:0000166,molecular_function nucleotide binding;GO:0000902,biological_process cell morphogenesis;GO:0001666,biological_process response to hypoxia;GO:0001998,biological_process angiotensin-mediated vasoconstriction involved in regulation of systemic arterial blood pressure;GO:0002363,biological_process alpha-beta T cell lineage commitment;GO:0003100,biological_process regulation of systemic …	RHOA; Ras homolog gene family, member A; K04513
NC_000075.6	109815054	109815602	549	9.45	6.90388	4.88623	3.35713	IP_HMGB2_20h_vs_In_HMGB2_20h_peak_464	Spink8:intron	Spink8:NC_000075.6:109812201-109826628:+:3126	Spink8	8;GO:0001669,cellular_component acrosomal vesicle;GO:0004867,molecular_function serine-type endopeptidase inhibitor activity;GO:0005576,cellular_component extracellular region;GO:0005615,cellular_component extracellular space;GO:0010466,biological_process negative regulation of peptidase activity;GO:0030414,molecular_function peptidase inhibitor activity;GO:0060046,biological_process regulation o…	NA
NC_000075.6	110532297	110532599	303	9.23	5.14786	3.80441	1.75268	IP_HMGB2_20h_vs_In_HMGB2_20h_peak_465	Setd2:intron	Setd2:NC_000075.6:110529295-110618633:+:3152	Setd2	52;GO:0001525,biological_process angiogenesis;GO:0001570,biological_process vasculogenesis;GO:0001763,biological_process morphogenesis of a branching structure;GO:0001843,biological_process neural tube closure;GO:0002376,biological_process immune system process;GO:0005634,cellular_component nucleus;GO:0005694,cellular_component chromosome;GO:0006281,biological_process DNA repair;GO:0006298,biolog…	SETD2, SET2; histone-lysine N-methyltransferase SETD2 [EC:2.1.1.43]; K11423
NC_000075.6	123461833	123462168	336	125.53	37.97102	3.82195	34.24149	IP_HMGB2_20h_vs_In_HMGB2_20h_peak_466	Lars2:exon;Lars2:three_prime_UTR	Gm40586:NC_000075.6:123464207-123470014:+:-2207	Gm40586	NA	NA
NC_000076.6	9901043	9901384	342	9.98	6.26939	4.38701	2.78599	IP_HMGB2_20h_vs_In_HMGB2_20h_peak_467	LOC108167793:Promoter;Stxbp5:Promoter	Stxbp5:NC_000076.6:9755546-9901227:-:14	Stxbp5	31;GO:0005096,molecular_function GTPase activator activity;GO:0005515,molecular_function protein binding;GO:0005737,cellular_component cytoplasm;GO:0005829,cellular_component cytosol;GO:0005886,cellular_component plasma membrane;GO:0005892,cellular_component acetylcholine-gated channel complex;GO:0006887,biological_process exocytosis;GO:0007409,biological_process axonogenesis;GO:0008021,cellular_…	STXBP5, SRO7_77; syntaxin-binding protein 5; K08518
NC_000076.6	20312173	20313017	845	8.87	5.07490	3.80322	1.70150	IP_HMGB2_20h_vs_In_HMGB2_20h_peak_468	Bclaf1:exon;Bclaf1:five_prime_UTR	Bclaf1:NC_000076.6:20312077-20342644:+:517	Bclaf1	16;GO:0003677,molecular_function DNA binding;GO:0005515,molecular_function protein binding;GO:0005634,cellular_component nucleus;GO:0005654,cellular_component nucleoplasm;GO:0005737,cellular_component cytoplasm;GO:0006351,biological_process transcription, DNA-templated;GO:0006355,biological_process regulation of transcription, DNA-templated;GO:0006915,biological_process apoptotic process;GO:00166…	BCLAF1; bcl2 associated transcription factor 1; K13087
NC_000076.6	23786999	23787364	366	9.31	5.32550	3.90506	1.89863	IP_HMGB2_20h_vs_In_HMGB2_20h_peak_469	Rps12:exon;Snord100:Promoter;Rps12:five_prime_UTR;Snora33:Promoter	Rps12:NC_000076.6:23785182-23787209:-:28	Rps12	4;GO:0003735,molecular_function structural constituent of ribosome;GO:0005622,cellular_component intracellular;GO:0005840,cellular_component ribosome;GO:0006412,biological_process translation	RP-S12e, RPS12; small subunit ribosomal protein S12e; K02951
NC_000076.6	79766465	79767280	816	8.85	4.52600	3.47221	1.21765	IP_HMGB2_20h_vs_In_HMGB2_20h_peak_470	Rnf126:exon;Rnf126:five_prime_UTR	Rnf126:NC_000076.6:79758514-79767011:-:139	Rnf126	20;GO:0005154,molecular_function epidermal growth factor receptor binding;GO:0005515,molecular_function protein binding;GO:0005634,cellular_component nucleus;GO:0005654,cellular_component nucleoplasm;GO:0005737,cellular_component cytoplasm;GO:0005829,cellular_component cytosol;GO:0006511,biological_process ubiquitin-dependent protein catabolic process;GO:0006513,biological_process protein monoubi…	RNF115_126; E3 ubiquitin-protein ligase RNF115/126 [EC:2.3.2.27]; K11982
NC_000076.6	98914453	98915129	677	8.95	5.12733	3.83373	1.73578	IP_HMGB2_20h_vs_In_HMGB2_20h_peak_471	Atp2b1:five_prime_UTR;Atp2b1:exon	Atp2b1:NC_000076.6:98914358-99026143:+:432	Atp2b1	44;GO:0000166,molecular_function nucleotide binding;GO:0003407,biological_process neural retina development;GO:0005388,molecular_function calcium-transporting ATPase activity;GO:0005515,molecular_function protein binding;GO:0005516,molecular_function calmodulin binding;GO:0005524,molecular_function ATP binding;GO:0005634,cellular_component nucleus;GO:0005886,cellular_component plasma membrane;GO:…	ATP2B; Ca2+ transporting ATPase, plasma membrane [EC:3.6.3.8]; K05850
NC_000076.6	107213065	107256906	43842	99.91	140.41423	38.97952	136.28299	IP_HMGB2_20h_vs_In_HMGB2_20h_peak_472	intergenic	Gm29674:NC_000076.6:107200131-107205699:-:-29286	Gm29674	NA	NA
NC_000076.6	107449511	107450280	770	62.96	63.56371	16.16232	59.77776	IP_HMGB2_20h_vs_In_HMGB2_20h_peak_473	intergenic	Myf5:NC_000076.6:107482907-107486927:-:37032	Myf5	29;GO:0000978,molecular_function RNA polymerase II proximal promoter sequence-specific DNA binding;GO:0001228,molecular_function DNA-binding transcription activator activity, RNA polymerase II-specific;GO:0001502,biological_process cartilage condensation;GO:0001503,biological_process ossification;GO:0001756,biological_process somitogenesis;GO:0001952,biological_process regulation of cell-matrix a…	MYF5; myogenic factor 5; K18484
NC_000076.6	117281215	117291416	10202	107.74	156.16063	42.61036	151.83017	IP_HMGB2_20h_vs_In_HMGB2_20h_peak_474	intergenic	Lyz2:NC_000076.6:117277540-117282272:-:-4043	Lyz2	21;GO:0000137,cellular_component Golgi cis cisterna;GO:0003796,molecular_function lysozyme activity;GO:0003824,molecular_function catalytic activity;GO:0005576,cellular_component extracellular region;GO:0005615,cellular_component extracellular space;GO:0005737,cellular_component cytoplasm;GO:0005788,cellular_component endoplasmic reticulum lumen;GO:0005795,cellular_component Golgi stack;GO:000590…	LYZ; lysozyme C [EC:3.2.1.17]; K13915
NC_000076.6	117376402	117466963	90562	95.88	131.29376	35.84993	127.19328	IP_HMGB2_20h_vs_In_HMGB2_20h_peak_475	intergenic	Gm40770:NC_000076.6:117400786-117418105:-:-3577	Gm40770	NA	NA
NC_000076.6	117468557	117483664	15108	100.00	139.54092	37.80600	135.34341	IP_HMGB2_20h_vs_In_HMGB2_20h_peak_476	intergenic	Gm32141:NC_000076.6:117446016-117447487:-:-28623	Gm32141	NA	NA
NC_000076.6	117490724	117784629	293906	105.29	149.22830	40.33902	144.99361	IP_HMGB2_20h_vs_In_HMGB2_20h_peak_477	Cpm:intron	Cpm:NC_000076.6:117629499-117687352:+:8177	Cpm	16;GO:0004180,molecular_function carboxypeptidase activity;GO:0004181,molecular_function metallocarboxypeptidase activity;GO:0004185,molecular_function serine-type carboxypeptidase activity;GO:0005615,cellular_component extracellular space;GO:0005886,cellular_component plasma membrane;GO:0006508,biological_process proteolysis;GO:0006518,biological_process peptide metabolic process;GO:0008233,mole…	CPM; carboxypeptidase M [EC:3.4.17.12]; K01296
NC_000076.6	117790049	117791695	1647	92.84	127.46638	35.38669	123.42851	IP_HMGB2_20h_vs_In_HMGB2_20h_peak_478	Nup107:intron	Nup107:NC_000076.6:117750620-117792737:-:1865	Nup107	20;GO:0000775,cellular_component chromosome, centromeric region;GO:0000776,cellular_component kinetochore;GO:0000777,cellular_component condensed chromosome kinetochore;GO:0000973,biological_process posttranscriptional tethering of RNA polymerase II gene DNA at nuclear periphery;GO:0005634,cellular_component nucleus;GO:0005643,cellular_component nuclear pore;GO:0005694,cellular_component chromoso…	NUP107, NUP84; nuclear pore complex protein Nup107; K14301
NC_000076.6	118475502	118475820	319	16.10	14.46385	8.02755	10.81052	IP_HMGB2_20h_vs_In_HMGB2_20h_peak_479	intergenic	Ifng:NC_000076.6:118441045-118445894:+:34615	Ifng	95;GO:0000060,biological_process protein import into nucleus, translocation;GO:0000122,biological_process negative regulation of transcription by RNA polymerase II;GO:0001781,biological_process neutrophil apoptotic process;GO:0001934,biological_process positive regulation of protein phosphorylation;GO:0002026,biological_process regulation of the force of heart contraction;GO:0002250,biological_pr…	IFNG; interferon gamma; K04687
NC_000076.6	118610896	118623272	12377	101.13	133.97795	34.73007	129.88803	IP_HMGB2_20h_vs_In_HMGB2_20h_peak_480	intergenic	Tmevpg1:NC_000076.6:118502034-118556525:-:-60558	Tmevpg1	NA	NA
NC_000076.6	127666773	127667182	410	8.82	4.96696	3.75346	1.56447	IP_HMGB2_20h_vs_In_HMGB2_20h_peak_481	Nab2:Promoter;1700012D01Rik:Promoter	1700012D01Rik:NC_000076.6:127667122-127668851:+:-145	1700012D01Rik	NA	NA
NC_000077.6	6415719	6416254	536	8.48	4.70990	3.63421	1.37550	IP_HMGB2_20h_vs_In_HMGB2_20h_peak_482	Ppia:intron	Ppia:NC_000077.6:6415869-6419810:+:117	Ppia	17;GO:0000413,biological_process protein peptidyl-prolyl isomerization;GO:0003755,molecular_function peptidyl-prolyl cis-trans isomerase activity;GO:0005576,cellular_component extracellular region;GO:0005615,cellular_component extracellular space;GO:0005634,cellular_component nucleus;GO:0005737,cellular_component cytoplasm;GO:0005829,cellular_component cytosol;GO:0006457,biological_process protei…	PPIA; peptidyl-prolyl cis-trans isomerase A (cyclophilin A) [EC:5.2.1.8]; K03767
NC_000077.6	21369454	21370814	1361	9.48	6.28681	4.48083	2.78244	IP_HMGB2_20h_vs_In_HMGB2_20h_peak_483	Ugp2:intron	Ugp2:NC_000077.6:21321125-21371267:-:1133	Ugp2	13;GO:0003983,molecular_function UTP:glucose-1-phosphate uridylyltransferase activity;GO:0005536,molecular_function glucose binding;GO:0005737,cellular_component cytoplasm;GO:0005977,biological_process glycogen metabolic process;GO:0006011,biological_process UDP-glucose metabolic process;GO:0008152,biological_process metabolic process;GO:0016740,molecular_function transferase activity;GO:0016779,…	UGP2, galU, galF; UTP--glucose-1-phosphate uridylyltransferase [EC:2.7.7.9]; K00963
NC_000077.6	23255538	23255928	391	9.11	5.50075	4.03949	2.07831	IP_HMGB2_20h_vs_In_HMGB2_20h_peak_484	Xpo1:Promoter	Xpo1:NC_000077.6:23255912-23297597:+:-179	Xpo1	33;GO:0000054,biological_process ribosomal subunit export from nucleus;GO:0000055,biological_process ribosomal large subunit export from nucleus;GO:0000056,biological_process ribosomal small subunit export from nucleus;GO:0000122,biological_process negative regulation of transcription by RNA polymerase II;GO:0000776,cellular_component kinetochore;GO:0003723,molecular_function RNA binding;GO:00050…	XPO1, CRM1; exportin-1; K14290
NC_000077.6	23306687	23307015	329	8.06	4.90103	3.80730	1.53453	IP_HMGB2_20h_vs_In_HMGB2_20h_peak_485	Gm3718:Promoter;Usp34:Promoter	Usp34:NC_000077.6:23306845-23490560:+:5	Usp34	12;GO:0004197,molecular_function cysteine-type endopeptidase activity;GO:0004843,molecular_function thiol-dependent ubiquitin-specific protease activity;GO:0006508,biological_process proteolysis;GO:0006511,biological_process ubiquitin-dependent protein catabolic process;GO:0008233,molecular_function peptidase activity;GO:0008234,molecular_function cysteine-type peptidase activity;GO:0016055,biolo…	USP34; ubiquitin carboxyl-terminal hydrolase 34 [EC:3.4.19.12]; K11853
NC_000077.6	24076172	24076712	541	8.92	5.50175	4.07512	2.04083	IP_HMGB2_20h_vs_In_HMGB2_20h_peak_486	Bcl11a:Promoter;Gm33232:Promoter	Gm33232:NC_000077.6:24033274-24076359:-:-82	Gm33232	NA	NA
NC_000077.6	32642609	32642997	389	8.72	5.80519	4.29113	2.34481	IP_HMGB2_20h_vs_In_HMGB2_20h_peak_487	Fbxw11:five_prime_UTR;Fbxw11:exon	Fbxw11:NC_000077.6:32642002-32746816:+:800	Fbxw11	24;GO:0000209,biological_process protein polyubiquitination;GO:0004842,molecular_function ubiquitin-protein transferase activity;GO:0005515,molecular_function protein binding;GO:0005634,cellular_component nucleus;GO:0005737,cellular_component cytoplasm;GO:0005813,cellular_component centrosome;GO:0005829,cellular_component cytosol;GO:0006470,biological_process protein dephosphorylation;GO:0007049,…	FBXW1_11, BTRC, beta-TRCP; F-box and WD-40 domain protein 1/11; K03362
NC_000077.6	33163027	33163489	463	10.93	6.90997	4.58294	3.43057	IP_HMGB2_20h_vs_In_HMGB2_20h_peak_488	Npm1:Promoter	Npm1:NC_000077.6:33152497-33163206:-:-51	Npm1	100;GO:0000055,biological_process ribosomal large subunit export from nucleus;GO:0000056,biological_process ribosomal small subunit export from nucleus;GO:0000448,biological_process cleavage in ITS2 between 5.8S rRNA and LSU-rRNA of tricistronic rRNA transcript (SSU-rRNA, 5.8S rRNA, LSU-rRNA);GO:0001047,molecular_function core promoter binding;GO:0001558,biological_process regulation of cell grow…	NPM1; nucleophosmin 1; K11276
NC_000077.6	34953569	34953964	396	8.63	4.55247	3.51493	1.22603	IP_HMGB2_20h_vs_In_HMGB2_20h_peak_489	intergenic	Gm33277:NC_000077.6:34938944-34941727:-:-12039	Gm33277	NA	NA
NC_000077.6	51605966	51606927	962	8.36	5.71413	4.27699	2.28080	IP_HMGB2_20h_vs_In_HMGB2_20h_peak_490	Hnrnpab:exon	Hnrnpab:NC_000077.6:51600099-51606881:-:435	Hnrnpab	17;GO:0000122,biological_process negative regulation of transcription by RNA polymerase II;GO:0001837,biological_process epithelial to mesenchymal transition;GO:0003676,molecular_function nucleic acid binding;GO:0003677,molecular_function DNA binding;GO:0003700,molecular_function DNA-binding transcription factor activity;GO:0003723,molecular_function RNA binding;GO:0005515,molecular_function prot…	HNRNPABD; heterogeneous nuclear ribonucleoprotein A/B/D; K13044
NC_000077.6	51941220	51942378	1159	7.14	4.34141	3.55992	1.08361	IP_HMGB2_20h_vs_In_HMGB2_20h_peak_491	intergenic	Cdkn2aipnl:NC_000077.6:51967630-51977336:+:-25831	Cdkn2aipnl	4;GO:0003674,molecular_function molecular_function;GO:0005654,cellular_component nucleoplasm;GO:0005730,cellular_component nucleolus;GO:0007165,biological_process signal transduction	NA
NC_000077.6	60352813	60353121	309	10.06	6.01211	4.22250	2.52380	IP_HMGB2_20h_vs_In_HMGB2_20h_peak_492	Lrrc48:five_prime_UTR;Lrrc48:exon;Tom1l2:Promoter	Lrrc48:NC_000077.6:60352917-60394342:+:49	Lrrc48	NA	NA
NC_000077.6	60587424	60589226	1803	11.43	7.92750	5.15591	4.35525	IP_HMGB2_20h_vs_In_HMGB2_20h_peak_493	LOC108167858:Promoter	LOC108167858:NC_000077.6:60581716-60587049:-:-1275	LOC108167858	NA	NA
NC_000077.6	60629281	60630020	740	9.63	7.22006	5.01840	3.68746	IP_HMGB2_20h_vs_In_HMGB2_20h_peak_494	Gm12615:intron	Gm12626:NC_000077.6:60630729-60633289:-:3639	Gm12626	NA	NA
NC_000077.6	60633625	60637749	4125	9.82	6.82769	4.72166	3.32287	IP_HMGB2_20h_vs_In_HMGB2_20h_peak_495	Gm12615:intron	Gm12626:NC_000077.6:60630729-60633289:-:-2397	Gm12626	NA	NA
NC_000077.6	68852780	68853330	551	8.95	5.69193	4.19360	2.21165	IP_HMGB2_20h_vs_In_HMGB2_20h_peak_496	Ndel1:exon;Ndel1:five_prime_UTR	Ndel1:NC_000077.6:68821433-68853131:-:76	Ndel1	62;GO:0000132,biological_process establishment of mitotic spindle orientation;GO:0000226,biological_process microtubule cytoskeleton organization;GO:0000775,cellular_component chromosome, centromeric region;GO:0000776,cellular_component kinetochore;GO:0000777,cellular_component condensed chromosome kinetochore;GO:0001764,biological_process neuron migration;GO:0001833,biological_process inner cell…	NDEL1; nuclear distribution protein NudE-like 1; K16739
NC_000077.6	69632853	69633171	319	9.49	6.18943	4.42900	2.67334	IP_HMGB2_20h_vs_In_HMGB2_20h_peak_497	Fxr2:exon;Fxr2:five_prime_UTR;LOC108167907:Promoter	Fxr2:NC_000077.6:69632970-69653297:+:41	Fxr2	7;GO:0003676,molecular_function nucleic acid binding;GO:0003723,molecular_function RNA binding;GO:0005737,cellular_component cytoplasm;GO:0005829,cellular_component cytosol;GO:0042802,molecular_function identical protein binding;GO:0042803,molecular_function protein homodimerization activity;GO:0046982,molecular_function protein heterodimerization activity	FMR; fragile X mental retardation protein; K15516
NC_000077.6	69671295	69672522	1228	12.22	7.54563	4.79180	3.98392	IP_HMGB2_20h_vs_In_HMGB2_20h_peak_498	Eif4a1:intron	Eif4a1:NC_000077.6:69666935-69672423:-:515	Eif4a1	16;GO:0000166,molecular_function nucleotide binding;GO:0003676,molecular_function nucleic acid binding;GO:0003723,molecular_function RNA binding;GO:0003725,molecular_function double-stranded RNA binding;GO:0003743,molecular_function translation initiation factor activity;GO:0004004,molecular_function ATP-dependent RNA helicase activity;GO:0004386,molecular_function helicase activity;GO:0005515,mo…	EIF4A; translation initiation factor 4A; K03257
NC_000077.6	69758281	69758792	512	8.51	4.83484	3.70901	1.48296	IP_HMGB2_20h_vs_In_HMGB2_20h_peak_499	Polr2a:exon;Polr2a:five_prime_UTR	Polr2a:NC_000077.6:69733996-69758633:-:97	Polr2a	24;GO:0000974,cellular_component Prp19 complex;GO:0001047,molecular_function core promoter binding;GO:0001055,molecular_function RNA polymerase II activity;GO:0003677,molecular_function DNA binding;GO:0003899,molecular_function DNA-directed 5'-3' RNA polymerase activity;GO:0005515,molecular_function protein binding;GO:0005634,cellular_component nucleus;GO:0005654,cellular_component nucleoplasm;GO…	RPB1, POLR2A; DNA-directed RNA polymerase II subunit RPB1 [EC:2.7.7.6]; K03006
NC_000077.6	79710932	79711595	664	9.23	4.76629	3.57553	1.38482	IP_HMGB2_20h_vs_In_HMGB2_20h_peak_500	Mir193a:Promoter	Mir193a:NC_000077.6:79711968-79712034:+:-705	Mir193a	NA	NA
NC_000077.6	86579238	86580192	955	8.07	4.81153	3.75512	1.42230	IP_HMGB2_20h_vs_In_HMGB2_20h_peak_501	intergenic	Mir21a:NC_000077.6:86584066-86584158:-:4443	Mir21a	NA	NA
NC_000077.6	86583693	86584137	445	7.00	4.64394	3.77531	1.29033	IP_HMGB2_20h_vs_In_HMGB2_20h_peak_502	Vmp1:three_prime_UTR;Vmp1:exon	Mir21a:NC_000077.6:86584066-86584158:-:243	Mir21a	NA	NA
NC_000077.6	86587107	86588330	1224	8.24	5.09845	3.91736	1.68150	IP_HMGB2_20h_vs_In_HMGB2_20h_peak_503	Vmp1:intron	LOC108167917:NC_000077.6:86590527-86598495:+:-2809	LOC108167917	NA	NA
NC_000077.6	94211199	94211864	666	11.19	7.82888	5.13937	4.26240	IP_HMGB2_20h_vs_In_HMGB2_20h_peak_504	Tob1:exon;Tob1:five_prime_UTR	Tob1:NC_000077.6:94211453-94215495:+:78	Tob1	16;GO:0003714,molecular_function transcription corepressor activity;GO:0005515,molecular_function protein binding;GO:0005634,cellular_component nucleus;GO:0005737,cellular_component cytoplasm;GO:0008285,biological_process negative regulation of cell proliferation;GO:0017148,biological_process negative regulation of translation;GO:0030014,cellular_component CCR4-NOT complex;GO:0030514,biological_p…	TOB; protein Tob/BTG; K14443
NC_000077.6	97186939	97188117	1179	8.86	5.68893	4.19177	2.24172	IP_HMGB2_20h_vs_In_HMGB2_20h_peak_505	Kpnb1:intron	Kpnb1:NC_000077.6:97159709-97187892:-:364	Kpnb1	33;GO:0000060,biological_process protein import into nucleus, translocation;GO:0005515,molecular_function protein binding;GO:0005634,cellular_component nucleus;GO:0005635,cellular_component nuclear envelope;GO:0005643,cellular_component nuclear pore;GO:0005654,cellular_component nucleoplasm;GO:0005737,cellular_component cytoplasm;GO:0005829,cellular_component cytosol;GO:0006606,biological_process…	KPNB1, IPO1; importin subunit beta-1; K14293
NC_000077.6	100319909	100320649	741	9.44	5.64133	4.06107	2.23466	IP_HMGB2_20h_vs_In_HMGB2_20h_peak_506	Eif1:intron	Eif1:NC_000077.6:100319948-100322099:+:330	Eif1	9;GO:0003674,molecular_function molecular_function;GO:0003743,molecular_function translation initiation factor activity;GO:0005575,cellular_component cellular_component;GO:0005634,cellular_component nucleus;GO:0005737,cellular_component cytoplasm;GO:0006412,biological_process translation;GO:0006413,biological_process translational initiation;GO:0006446,biological_process regulation of translation…	EIF1, SUI1; translation initiation factor 1; K03113
NC_000077.6	101119629	101120696	1068	8.00	4.80776	3.76280	1.42866	IP_HMGB2_20h_vs_In_HMGB2_20h_peak_507	Tubg1:exon;Fam134c:Promoter;Tubg1:five_prime_UTR	Tubg1:NC_000077.6:101120067-101126419:+:95	Tubg1	31;GO:0000166,molecular_function nucleotide binding;GO:0000212,biological_process meiotic spindle organization;GO:0000242,cellular_component pericentriolar material;GO:0000794,cellular_component condensed nuclear chromosome;GO:0000922,cellular_component spindle pole;GO:0000930,cellular_component gamma-tubulin complex;GO:0003924,molecular_function GTPase activity;GO:0005200,molecular_function stru…	TUBG; tubulin gamma; K10389
NC_000077.6	102296184	102297374	1191	8.86	4.82239	3.65155	1.45831	IP_HMGB2_20h_vs_In_HMGB2_20h_peak_508	Atxn7l3:Promoter;Gm33851:Promoter	Gm33851:NC_000077.6:102296812-102297917:+:-33	Gm33851	NA	NA
NC_000077.6	102407341	102407707	367	8.44	4.88901	3.75426	1.52917	IP_HMGB2_20h_vs_In_HMGB2_20h_peak_509	Slc25a39:intron	Slc25a39:NC_000077.6:102402968-102408675:-:1151	Slc25a39	8;GO:0005739,cellular_component mitochondrion;GO:0005743,cellular_component mitochondrial inner membrane;GO:0006783,biological_process heme biosynthetic process;GO:0006839,biological_process mitochondrial transport;GO:0016020,cellular_component membrane;GO:0016021,cellular_component integral component of membrane;GO:0022857,molecular_function transmembrane transporter activity;GO:0055085,biologic…	SLC25A39_40; solute carrier family 25, member 39/40; K15119
NC_000077.6	105181078	105181403	326	9.51	6.03456	4.32574	2.53258	IP_HMGB2_20h_vs_In_HMGB2_20h_peak_510	1700052K11Rik:exon;Tlk2:intron	1700052K11Rik:NC_000077.6:105179019-105181433:-:193	1700052K11Rik	NA	NA
NC_000077.6	106787553	106789203	1651	9.67	6.60616	4.62227	3.11724	IP_HMGB2_20h_vs_In_HMGB2_20h_peak_511	Cep95:Promoter;Ddx5:five_prime_UTR;Ddx5:exon	Ddx5:NC_000077.6:106780354-106789180:-:802	Ddx5	37;GO:0000122,biological_process negative regulation of transcription by RNA polymerase II;GO:0000166,molecular_function nucleotide binding;GO:0000380,biological_process alternative mRNA splicing, via spliceosome;GO:0000381,biological_process regulation of alternative mRNA splicing, via spliceosome;GO:0000956,biological_process nuclear-transcribed mRNA catabolic process;GO:0001837,biological_proc…	DDX5, DBP2; ATP-dependent RNA helicase DDX5/DBP2 [EC:3.6.4.13]; K12823
NC_000077.6	109011785	109012093	309	43.11	8.70285	2.67119	5.10937	IP_HMGB2_20h_vs_In_HMGB2_20h_peak_512	Gm36876:intron	Gm36876:NC_000077.6:108981493-109034783:+:30445	Gm36876	NA	NA
NC_000077.6	109362634	109363489	856	10.24	5.39572	3.81713	1.94935	IP_HMGB2_20h_vs_In_HMGB2_20h_peak_513	Gna13:exon;Gm11696:intron	Gna13:NC_000077.6:109362782-109401369:+:279	Gna13	34;GO:0000166,molecular_function nucleotide binding;GO:0001525,biological_process angiogenesis;GO:0001569,biological_process branching involved in blood vessel morphogenesis;GO:0001664,molecular_function G protein-coupled receptor binding;GO:0001701,biological_process in utero embryonic development;GO:0003924,molecular_function GTPase activity;GO:0005515,molecular_function protein binding;GO:0005…	GNA13; guanine nucleotide-binding protein subunit alpha-13; K04639
NC_000077.6	116020174	116020915	742	8.02	4.74487	3.71931	1.36600	IP_HMGB2_20h_vs_In_HMGB2_20h_peak_514	intergenic	H3f3b:NC_000077.6:116021960-116025450:-:4906	H3f3b	NA	H3; histone H3; K11253
NC_000077.6	116024132	116024571	440	10.83	5.98348	4.09657	2.48538	IP_HMGB2_20h_vs_In_HMGB2_20h_peak_515	H3f3b:intron	H3f3b:NC_000077.6:116021960-116025450:-:1099	H3f3b	NA	H3; histone H3; K11253
NC_000077.6	116474563	116475177	615	7.59	5.17011	4.04667	1.73879	IP_HMGB2_20h_vs_In_HMGB2_20h_peak_516	Prpsap1:intron	Qrich2:NC_000077.6:116441322-116466267:-:-8602	Qrich2	3;GO:0003674,molecular_function molecular_function;GO:0005575,cellular_component cellular_component;GO:0008150,biological_process biological_process	NA
NC_000077.6	116744186	116744651	466	7.71	5.14806	4.01524	1.73692	IP_HMGB2_20h_vs_In_HMGB2_20h_peak_517	Gm11735:intron	Gm11735:NC_000077.6:116737803-116751605:-:7187	Gm11735	NA	NA
NC_000077.6	116752254	116752554	301	10.74	5.46880	3.79581	2.00562	IP_HMGB2_20h_vs_In_HMGB2_20h_peak_518	Gm11735:Promoter;BC018473:exon	BC018473:NC_000077.6:116752166-116757883:+:237	BC018473	NA	NA
NC_000077.6	116754406	116755635	1230	8.19	4.95984	3.83417	1.55735	IP_HMGB2_20h_vs_In_HMGB2_20h_peak_519	BC018473:intron	BC018473:NC_000077.6:116752166-116757883:+:2854	BC018473	NA	NA
NC_000077.6	116757968	116758440	473	7.00	4.51590	3.69125	1.20496	IP_HMGB2_20h_vs_In_HMGB2_20h_peak_520	intergenic	BC018473:NC_000077.6:116752166-116757883:+:6037	BC018473	NA	NA
NC_000077.6	116764752	116766392	1641	8.07	4.58607	3.60595	1.26952	IP_HMGB2_20h_vs_In_HMGB2_20h_peak_521	St6galnac1:three_prime_UTR;St6galnac1:exon	St6galnac1:NC_000077.6:116765024-116775507:-:9935	St6galnac1	13;GO:0000139,cellular_component Golgi membrane;GO:0001574,biological_process ganglioside biosynthetic process;GO:0001665,molecular_function alpha-N-acetylgalactosaminide alpha-2,6-sialyltransferase activity;GO:0005794,cellular_component Golgi apparatus;GO:0006486,biological_process protein glycosylation;GO:0008373,molecular_function sialyltransferase activity;GO:0009312,biological_process oligos…	SIAT7A, ST6GalNAc I; alpha-N-acetylgalactosaminide alpha-2,6-sialyltransferase (sialyltransferase 7A) [EC:2.4.99.3]; K03479
NC_000077.6	116852477	116853430	954	9.11	5.47638	4.01986	2.04040	IP_HMGB2_20h_vs_In_HMGB2_20h_peak_522	Srsf2:exon;Srsf2:five_prime_UTR;Mfsd11:intron	Srsf2:NC_000077.6:116849896-116853114:-:161	Srsf2	17;GO:0000278,biological_process mitotic cell cycle;GO:0000381,biological_process regulation of alternative mRNA splicing, via spliceosome;GO:0003676,molecular_function nucleic acid binding;GO:0003723,molecular_function RNA binding;GO:0005080,molecular_function protein kinase C binding;GO:0005515,molecular_function protein binding;GO:0005634,cellular_component nucleus;GO:0005654,cellular_componen…	SFRS2; splicing factor, arginine/serine-rich 2; K12891
NC_000077.6	117963279	117963725	447	7.75	4.67934	3.70804	1.32724	IP_HMGB2_20h_vs_In_HMGB2_20h_peak_523	intergenic	Socs3:NC_000077.6:117966078-117970342:-:6840	Socs3	26;GO:0001784,molecular_function phosphotyrosine residue binding;GO:0001932,biological_process regulation of protein phosphorylation;GO:0004860,molecular_function protein kinase inhibitor activity;GO:0005515,molecular_function protein binding;GO:0005737,cellular_component cytoplasm;GO:0005829,cellular_component cytosol;GO:0006469,biological_process negative regulation of protein kinase activity;G…	SOCS3, CIS3; suppressor of cytokine signaling 3; K04696
NC_000077.6	119023470	119023793	324	9.86	4.90077	3.57159	1.50499	IP_HMGB2_20h_vs_In_HMGB2_20h_peak_524	Cbx2:intron;Gm35829:Promoter	Gm35829:NC_000077.6:119011304-119023363:-:-268	Gm35829	NA	NA
NC_000077.6	120347617	120348574	958	11.84	7.90163	5.01744	4.33997	IP_HMGB2_20h_vs_In_HMGB2_20h_peak_525	Actg1:exon;Mir6935:Promoter;0610009L18Rik:Promoter;Actg1:five_prime_UTR	Actg1:NC_000077.6:120345686-120348495:-:400	Actg1	26;GO:0000166,molecular_function nucleotide binding;GO:0005200,molecular_function structural constituent of cytoskeleton;GO:0005515,molecular_function protein binding;GO:0005522,molecular_function profilin binding;GO:0005524,molecular_function ATP binding;GO:0005737,cellular_component cytoplasm;GO:0005829,cellular_component cytosol;GO:0005856,cellular_component cytoskeleton;GO:0005884,cellular_co…	ACTB_G1; actin beta/gamma 1; K05692
NC_000077.6	120350123	120350566	444	10.00	5.97260	4.20844	2.50720	IP_HMGB2_20h_vs_In_HMGB2_20h_peak_526	0610009L18Rik:intron;Actg1:Promoter	0610009L18Rik:NC_000077.6:120348677-120351190:+:1667	0610009L18Rik	NA	NA
NC_000077.6	120824017	120824370	354	11.50	7.43815	4.84160	3.87968	IP_HMGB2_20h_vs_In_HMGB2_20h_peak_527	Fasn:five_prime_UTR;Fasn:exon	Fasn:NC_000077.6:120805957-120824547:-:354	Fasn	48;GO:0003824,molecular_function catalytic activity;GO:0004312,molecular_function fatty acid synthase activity;GO:0004313,molecular_function [acyl-carrier-protein] S-acetyltransferase activity;GO:0004314,molecular_function [acyl-carrier-protein] S-malonyltransferase activity;GO:0004315,molecular_function 3-oxoacyl-[acyl-carrier-protein] synthase activity;GO:0004316,molecular_function 3-oxoacyl-[a…	FASN; fatty acid synthase, animal type [EC:2.3.1.85]; K00665
NC_000077.6	121354192	121354544	353	7.41	4.67469	3.74455	1.34901	IP_HMGB2_20h_vs_In_HMGB2_20h_peak_528	Wdr45b:exon;Wdr45b:five_prime_UTR	Wdr45b:NC_000077.6:121327202-121354447:-:79	Wdr45b	9;GO:0000422,biological_process autophagy of mitochondrion;GO:0005829,cellular_component cytosol;GO:0006497,biological_process protein lipidation;GO:0019898,cellular_component extrinsic component of membrane;GO:0032266,molecular_function phosphatidylinositol-3-phosphate binding;GO:0034045,cellular_component phagophore assembly site membrane;GO:0034497,biological_process protein localization to ph…	NA
NC_000078.6	8640533	8641052	520	8.53	5.89183	4.37732	2.42136	IP_HMGB2_20h_vs_In_HMGB2_20h_peak_529	Gm40267:intron	Gm40267:NC_000078.6:8603639-8641352:-:560	Gm40267	NA	NA
NC_000078.6	17544870	17545201	332	10.17	6.80304	4.69569	3.26139	IP_HMGB2_20h_vs_In_HMGB2_20h_peak_530	Odc1:five_prime_UTR;Odc1:exon	Odc1:NC_000078.6:17544866-17551502:+:169	Odc1	16;GO:0001822,biological_process kidney development;GO:0003824,molecular_function catalytic activity;GO:0004586,molecular_function ornithine decarboxylase activity;GO:0005737,cellular_component cytoplasm;GO:0005829,cellular_component cytosol;GO:0006595,biological_process polyamine metabolic process;GO:0006596,biological_process polyamine biosynthetic process;GO:0008284,biological_process positive…	E4.1.1.17, ODC1, speC, speF; ornithine decarboxylase [EC:4.1.1.17]; K01581
NC_000078.6	19387688	19388100	413	7.49	4.83485	3.84108	1.44985	IP_HMGB2_20h_vs_In_HMGB2_20h_peak_531	Gm5784:exon	Gm5784:NC_000078.6:19387532-19435162:+:361	Gm5784	NA	NA
NC_000078.6	20196386	20197001	616	9.50	6.10982	4.37213	2.60921	IP_HMGB2_20h_vs_In_HMGB2_20h_peak_532	intergenic	Gm9269:NC_000078.6:20241671-20278776:+:-44978	Gm9269	NA	NA
NC_000078.6	20240088	20240774	687	7.36	4.91711	3.90961	1.54145	IP_HMGB2_20h_vs_In_HMGB2_20h_peak_533	Gm9269:Promoter	Gm9269:NC_000078.6:20241671-20278776:+:-1240	Gm9269	NA	NA
NC_000078.6	20243540	20244649	1110	7.19	4.71038	3.79554	1.35999	IP_HMGB2_20h_vs_In_HMGB2_20h_peak_534	Gm32719:intron;Gm9269:intron	Gm32719:NC_000078.6:20243268-20245918:+:826	Gm32719	NA	NA
NC_000078.6	20260470	20262121	1652	7.66	5.26178	4.08717	1.84077	IP_HMGB2_20h_vs_In_HMGB2_20h_peak_535	Gm9269:intron	Gm32719:NC_000078.6:20243268-20245918:+:18027	Gm32719	NA	NA
NC_000078.6	20271651	20272536	886	8.81	5.60410	4.15677	2.13756	IP_HMGB2_20h_vs_In_HMGB2_20h_peak_536	Gm9269:intron	Gm32719:NC_000078.6:20243268-20245918:+:28825	Gm32719	NA	NA
NC_000078.6	20274300	20275319	1020	12.38	8.39989	5.20980	4.84844	IP_HMGB2_20h_vs_In_HMGB2_20h_peak_537	Gm9269:intron	Gm32719:NC_000078.6:20243268-20245918:+:31541	Gm32719	NA	NA
NC_000078.6	20278244	20278566	323	8.35	4.69574	3.64253	1.36617	IP_HMGB2_20h_vs_In_HMGB2_20h_peak_538	Gm9269:exon	Gm40881:NC_000078.6:20312212-20322737:+:-33807	Gm40881	NA	NA
NC_000078.6	20284947	20285267	321	8.76	5.52933	4.11567	2.06319	IP_HMGB2_20h_vs_In_HMGB2_20h_peak_539	intergenic	Gm40881:NC_000078.6:20312212-20322737:+:-27105	Gm40881	NA	NA
NC_000078.6	20306091	20306633	543	9.09	4.91731	3.68512	1.53311	IP_HMGB2_20h_vs_In_HMGB2_20h_peak_540	intergenic	Gm40881:NC_000078.6:20312212-20322737:+:-5850	Gm40881	NA	NA
NC_000078.6	30578613	30578939	327	10.58	6.47709	4.42457	2.95406	IP_HMGB2_20h_vs_In_HMGB2_20h_peak_541	Gm32259:Promoter	Gm32259:NC_000078.6:30562604-30577193:-:-1582	Gm32259	NA	NA
NC_000078.6	80945785	80946125	341	7.44	4.85919	3.86202	1.50389	IP_HMGB2_20h_vs_In_HMGB2_20h_peak_542	Srsf5:intron;Gm20337:Promoter	Srsf5:NC_000078.6:80945503-80950507:+:451	Srsf5	20;GO:0001889,biological_process liver development;GO:0003676,molecular_function nucleic acid binding;GO:0003723,molecular_function RNA binding;GO:0005515,molecular_function protein binding;GO:0005634,cellular_component nucleus;GO:0005730,cellular_component nucleolus;GO:0005829,cellular_component cytosol;GO:0006351,biological_process transcription, DNA-templated;GO:0006355,biological_process regu…	SFRS4_5_6; splicing factor, arginine/serine-rich 4/5/6; K12893
NC_000078.6	84772788	84773266	479	7.40	4.66995	3.74171	1.34798	IP_HMGB2_20h_vs_In_HMGB2_20h_peak_543	Npc2:exon;Npc2:five_prime_UTR;Isca2:Promoter	Npc2:NC_000078.6:84754558-84773112:-:85	Npc2	16;GO:0005576,cellular_component extracellular region;GO:0005615,cellular_component extracellular space;GO:0005764,cellular_component lysosome;GO:0005783,cellular_component endoplasmic reticulum;GO:0006629,biological_process lipid metabolic process;GO:0008202,biological_process steroid metabolic process;GO:0008203,biological_process cholesterol metabolic process;GO:0009615,biological_process resp…	NPC2; Niemann-Pick C2 protein; K13443
NC_000078.6	85473961	85474256	296	8.92	5.15044	3.85636	1.73808	IP_HMGB2_20h_vs_In_HMGB2_20h_peak_544	Fos:exon	Fos:NC_000078.6:85473900-85477269:+:208	Fos	60;GO:0000978,molecular_function RNA polymerase II proximal promoter sequence-specific DNA binding;GO:0000979,molecular_function RNA polymerase II core promoter sequence-specific DNA binding;GO:0001077,molecular_function DNA-binding transcription activator activity, RNA polymerase II-specific;GO:0001102,molecular_function RNA polymerase II activating transcription factor binding;GO:0001190,molecu…	FOS; proto-oncogene protein c-fos; K04379
NC_000078.6	87854323	87854856	534	9.17	4.92890	3.68361	1.55807	IP_HMGB2_20h_vs_In_HMGB2_20h_peak_545	intergenic	Gm1995:NC_000078.6:87861349-87865690:+:-6760	Gm1995	NA	NA
NC_000078.6	88262630	88263016	387	8.48	4.86946	3.73595	1.51065	IP_HMGB2_20h_vs_In_HMGB2_20h_peak_546	intergenic	Gm18618:NC_000078.6:88258787-88259396:-:-3426	Gm18618	NA	NA
NC_000078.6	108792744	108794383	1640	8.77	5.57920	4.14876	2.11212	IP_HMGB2_20h_vs_In_HMGB2_20h_peak_547	Yy1:exon;Gm34220:Promoter	Gm34220:NC_000078.6:108790030-108793414:-:-149	Gm34220	NA	NA
NC_000078.6	110695894	110696525	632	9.81	7.18224	4.98772	3.63625	IP_HMGB2_20h_vs_In_HMGB2_20h_peak_548	Hsp90aa1:intron	Hsp90aa1:NC_000078.6:110691035-110696395:-:186	Hsp90aa1	91;GO:0000166,molecular_function nucleotide binding;GO:0001764,biological_process neuron migration;GO:0001934,biological_process positive regulation of protein phosphorylation;GO:0002134,molecular_function UTP binding;GO:0002135,molecular_function CTP binding;GO:0003009,biological_process skeletal muscle contraction;GO:0003729,molecular_function mRNA binding;GO:0004713,molecular_function protein …	HSP90A, htpG; molecular chaperone HtpG; K04079
NC_000078.6	114612194	114612540	347	8.27	5.19666	3.97121	1.77527	IP_HMGB2_20h_vs_In_HMGB2_20h_peak_549	intergenic	id-Ighv1-11:NC_000078.6:114612243-114612536:-:169	id-Ighv1-11	NA	NA
NC_000078.6	114882433	114882857	425	8.75	5.71932	4.23573	2.24549	IP_HMGB2_20h_vs_In_HMGB2_20h_peak_550	intergenic	id-Ighv1-36:NC_000078.6:114879887-114880181:-:-2463	id-Ighv1-36	NA	NA
NC_000078.6	115064435	115065072	638	9.67	5.73220	4.10000	2.28242	IP_HMGB2_20h_vs_In_HMGB2_20h_peak_551	intergenic	id-Ighv8-5:NC_000078.6:115067559-115067860:-:3107	id-Ighv8-5	NA	NA
NC_000078.6	115605073	115608126	3054	11.25	7.28274	4.76938	3.76071	IP_HMGB2_20h_vs_In_HMGB2_20h_peak_552	intergenic	id-Ighv1-67:NC_000078.6:115603939-115604233:-:-2366	id-Ighv1-67	NA	NA
NC_000078.6	115613221	115613982	762	10.67	6.98564	4.70152	3.45018	IP_HMGB2_20h_vs_In_HMGB2_20h_peak_553	intergenic	id-Ighv1-68:NC_000078.6:115611339-115611633:-:-1968	id-Ighv1-68	NA	NA
NC_000078.6	115615401	115619005	3605	9.72	5.88710	4.17763	2.43511	IP_HMGB2_20h_vs_In_HMGB2_20h_peak_554	intergenic	Gm9245:NC_000078.6:115617271-115617950:+:-68	Gm9245	NA	NA
NC_000078.6	115621344	115622539	1196	12.08	6.77797	4.35464	3.24769	IP_HMGB2_20h_vs_In_HMGB2_20h_peak_555	intergenic	id-Ighv1-69:NC_000078.6:115623202-115623595:-:1654	id-Ighv1-69	NA	NA
NC_000078.6	115661564	115662732	1169	7.79	4.89655	3.84419	1.51675	IP_HMGB2_20h_vs_In_HMGB2_20h_peak_556	intergenic	Gm6105:NC_000078.6:115659263-115659788:+:2884	Gm6105	NA	NA
NC_000078.6	115808858	115809612	755	9.16	4.82059	3.61969	1.43680	IP_HMGB2_20h_vs_In_HMGB2_20h_peak_557	intergenic	id-Ighv8-14:NC_000078.6:115808426-115808727:-:-507	id-Ighv8-14	NA	NA
NC_000078.6	115820372	115823464	3093	9.01	5.52692	4.08022	2.06079	IP_HMGB2_20h_vs_In_HMGB2_20h_peak_558	intergenic	Gm18341:NC_000078.6:115814953-115815575:+:6964	Gm18341	NA	NA
NC_000078.6	115826006	115826535	530	9.75	5.73839	4.09865	2.27158	IP_HMGB2_20h_vs_In_HMGB2_20h_peak_559	intergenic	id-Ighv1-75:NC_000078.6:115833949-115834243:-:7973	id-Ighv1-75	NA	NA
NC_000079.6	21782536	21783410	875	7.00	4.50245	3.68248	1.20546	IP_HMGB2_20h_vs_In_HMGB2_20h_peak_560	Hist1h3i:exon	Hist1h3i:NC_000079.6:21782914-21783397:-:424	Hist1h3i	NA	H3; histone H3; K11253
NC_000079.6	23561988	23562527	540	11.27	6.74362	4.45521	3.23270	IP_HMGB2_20h_vs_In_HMGB2_20h_peak_561	Hist1h3e:exon	Hist1h3e:NC_000079.6:23561895-23562365:-:108	Hist1h3e	NA	H3; histone H3; K11253
NC_000079.6	49420829	49421122	294	7.26	4.59649	3.71198	1.28940	IP_HMGB2_20h_vs_In_HMGB2_20h_peak_562	Ippk:Promoter	Ippk:NC_000079.6:49421189-49463060:+:-214	Ippk	17;GO:0000166,molecular_function nucleotide binding;GO:0005524,molecular_function ATP binding;GO:0005622,cellular_component intracellular;GO:0005634,cellular_component nucleus;GO:0005730,cellular_component nucleolus;GO:0005736,cellular_component RNA polymerase I complex;GO:0005737,cellular_component cytoplasm;GO:0016020,cellular_component membrane;GO:0016021,cellular_component integral component …	IPPK; inositol-pentakisphosphate 2-kinase [EC:2.7.1.158]; K10572
NC_000079.6	54302801	54303168	368	8.09	4.73969	3.70664	1.37106	IP_HMGB2_20h_vs_In_HMGB2_20h_peak_563	Cplx2:intron	Cplx2:NC_000079.6:54301963-54383917:+:1021	Cplx2	24;GO:0000149,molecular_function SNARE binding;GO:0005737,cellular_component cytoplasm;GO:0005829,cellular_component cytosol;GO:0006836,biological_process neurotransmitter transport;GO:0006887,biological_process exocytosis;GO:0007399,biological_process nervous system development;GO:0016079,biological_process synaptic vesicle exocytosis;GO:0017075,molecular_function syntaxin-1 binding;GO:0019905,m…	CPLX1_2; complexin-1/2; K15294
NC_000079.6	58401552	58402848	1297	9.56	6.90769	4.85578	3.36943	IP_HMGB2_20h_vs_In_HMGB2_20h_peak_564	Hnrnpk:intron;Rmi1:Promoter	Rmi1:NC_000079.6:58402247-58411149:+:-47	Rmi1	12;GO:0000166,molecular_function nucleotide binding;GO:0002021,biological_process response to dietary excess;GO:0002023,biological_process reduction of food intake in response to dietary excess;GO:0003674,molecular_function molecular_function;GO:0005634,cellular_component nucleus;GO:0005654,cellular_component nucleoplasm;GO:0006260,biological_process DNA replication;GO:0009749,biological_process …	RMI1, BRAP75; RecQ-mediated genome instability protein 1; K10990
NC_000079.6	59557152	59557657	506	7.90	4.93240	3.85066	1.55095	IP_HMGB2_20h_vs_In_HMGB2_20h_peak_565	Agtpbp1:Promoter	Agtpbp1:NC_000079.6:59449533-59557366:-:-38	Agtpbp1	28;GO:0001754,biological_process eye photoreceptor cell differentiation;GO:0004180,molecular_function carboxypeptidase activity;GO:0004181,molecular_function metallocarboxypeptidase activity;GO:0005515,molecular_function protein binding;GO:0005634,cellular_component nucleus;GO:0005730,cellular_component nucleolus;GO:0005737,cellular_component cytoplasm;GO:0005739,cellular_component mitochondrion;…	NA
NC_000079.6	65348947	65350403	1457	8.82	5.36526	3.99840	1.92934	IP_HMGB2_20h_vs_In_HMGB2_20h_peak_566	Gm7762:Promoter	Gm7762:NC_000079.6:65336861-65348585:-:-1089	Gm7762	NA	KRAB; KRAB domain-containing zinc finger protein; K09228
NC_000079.6	65351602	65353348	1747	9.28	6.00623	4.32626	2.51580	IP_HMGB2_20h_vs_In_HMGB2_20h_peak_567	intergenic	Gm7762:NC_000079.6:65336861-65348585:-:-3889	Gm7762	NA	KRAB; KRAB domain-containing zinc finger protein; K09228
NC_000079.6	65365370	65367098	1729	8.32	5.56958	4.19473	2.11816	IP_HMGB2_20h_vs_In_HMGB2_20h_peak_568	intergenic	Vmn2r-ps95:NC_000079.6:65353133-65367140:-:906	Vmn2r-ps95	NA	NA
NC_000079.6	65378367	65379658	1292	8.87	5.55823	4.11701	2.11135	IP_HMGB2_20h_vs_In_HMGB2_20h_peak_569	Gm40983:exon	Gm40983:NC_000079.6:65379006-65381851:+:6	Gm40983	NA	NA
NC_000079.6	65490272	65492042	1771	9.98	7.08743	4.90353	3.53794	IP_HMGB2_20h_vs_In_HMGB2_20h_peak_570	intergenic	LOC102634499:NC_000079.6:65511861-65512932:+:-20704	LOC102634499	NA	NA
NC_000079.6	65496426	65496801	376	8.88	5.96140	4.36103	2.49796	IP_HMGB2_20h_vs_In_HMGB2_20h_peak_571	intergenic	LOC102634499:NC_000079.6:65511861-65512932:+:-15248	LOC102634499	NA	NA
NC_000079.6	65523129	65525646	2518	10.43	7.31005	4.92603	3.79019	IP_HMGB2_20h_vs_In_HMGB2_20h_peak_572	intergenic	LOC102634499:NC_000079.6:65511861-65512932:+:12526	LOC102634499	NA	NA
NC_000079.6	65526870	65527571	702	9.51	6.83660	4.77851	3.35793	IP_HMGB2_20h_vs_In_HMGB2_20h_peak_573	intergenic	LOC102634499:NC_000079.6:65511861-65512932:+:15359	LOC102634499	NA	NA
NC_000079.6	65531581	65533497	1917	12.80	5.99793	3.79776	2.51668	IP_HMGB2_20h_vs_In_HMGB2_20h_peak_574	intergenic	LOC102634499:NC_000079.6:65511861-65512932:+:20677	LOC102634499	NA	NA
NC_000079.6	65541080	65541592	513	10.08	7.51412	5.13268	3.96414	IP_HMGB2_20h_vs_In_HMGB2_20h_peak_575	intergenic	Gm6901:NC_000079.6:65559080-65559714:+:-17744	Gm6901	NA	NA
NC_000079.6	65585199	65585587	389	8.03	5.59690	4.25935	2.12997	IP_HMGB2_20h_vs_In_HMGB2_20h_peak_576	Gm19428:intron	Gm3829:NC_000079.6:65579062-65579659:-:-5733	Gm3829	NA	NA
NC_000079.6	65626641	65628320	1680	7.65	5.24493	4.08347	1.81130	IP_HMGB2_20h_vs_In_HMGB2_20h_peak_577	Gm19428:intron	LOC102634730:NC_000079.6:65639767-65660118:+:-12287	LOC102634730	NA	NA
NC_000079.6	65630411	65632042	1632	10.25	6.70337	4.60117	3.19180	IP_HMGB2_20h_vs_In_HMGB2_20h_peak_578	Gm19428:intron	LOC102634730:NC_000079.6:65639767-65660118:+:-8541	LOC102634730	NA	NA
NC_000079.6	65650371	65653207	2837	12.02	8.19007	5.03828	4.64824	IP_HMGB2_20h_vs_In_HMGB2_20h_peak_579	Gm19428:intron;LOC102634730:intron	LOC102634730:NC_000079.6:65639767-65660118:+:12021	LOC102634730	NA	NA
NC_000079.6	65660009	65662062	2054	9.84	6.17561	4.35750	2.68149	IP_HMGB2_20h_vs_In_HMGB2_20h_peak_580	Gm19428:intron	LOC102634730:NC_000079.6:65639767-65660118:+:21268	LOC102634730	NA	NA
NC_000079.6	65681200	65683137	1938	8.24	5.58161	4.21418	2.12433	IP_HMGB2_20h_vs_In_HMGB2_20h_peak_581	Gm19428:intron	Gm19118:NC_000079.6:65697003-65762538:+:-14835	Gm19118	NA	NA
NC_000079.6	65711036	65712234	1199	8.36	4.76280	3.68000	1.39694	IP_HMGB2_20h_vs_In_HMGB2_20h_peak_582	intergenic	Gm19428:NC_000079.6:65545965-65699242:-:-12392	Gm19428	NA	KRAB; KRAB domain-containing zinc finger protein; K09228
NC_000079.6	65930393	65931555	1163	8.09	5.66473	4.29042	2.20050	IP_HMGB2_20h_vs_In_HMGB2_20h_peak_583	intergenic	Vmn2r-ps100:NC_000079.6:65944053-65948541:+:-13079	Vmn2r-ps100	NA	NA
NC_000079.6	65933574	65934872	1299	7.34	4.95470	3.93624	1.55434	IP_HMGB2_20h_vs_In_HMGB2_20h_peak_584	intergenic	Vmn2r-ps100:NC_000079.6:65944053-65948541:+:-9830	Vmn2r-ps100	NA	NA
NC_000079.6	66144578	66145629	1052	13.64	11.75817	6.90788	8.15566	IP_HMGB2_20h_vs_In_HMGB2_20h_peak_585	intergenic	LOC108167370:NC_000079.6:66156615-66164048:+:-11512	LOC108167370	NA	NA
NC_000079.6	66223299	66223619	321	10.16	7.40734	5.06161	3.86790	IP_HMGB2_20h_vs_In_HMGB2_20h_peak_586	intergenic	LOC105245577:NC_000079.6:66227123-66236670:-:13211	LOC105245577	NA	NA
NC_000079.6	66292659	66295159	2501	8.58	6.14683	4.51903	2.66063	IP_HMGB2_20h_vs_In_HMGB2_20h_peak_587	intergenic	LOC108168097:NC_000079.6:66281715-66284053:-:-9855	LOC108168097	NA	NA
NC_000079.6	66297784	66300384	2601	10.75	7.87208	5.22656	4.32038	IP_HMGB2_20h_vs_In_HMGB2_20h_peak_588	intergenic	Gm18260:NC_000079.6:66308303-66309296:-:10212	Gm18260	NA	NA
NC_000079.6	66426527	66438873	12347	10.54	7.41326	4.92113	3.89687	IP_HMGB2_20h_vs_In_HMGB2_20h_peak_589	2410141K09Rik:intron	2410141K09Rik:NC_000079.6:66418113-66441118:-:8418	2410141K09Rik	6;GO:0003676,molecular_function nucleic acid binding;GO:0003700,molecular_function DNA-binding transcription factor activity;GO:0005575,cellular_component cellular_component;GO:0005622,cellular_component intracellular;GO:0006355,biological_process regulation of transcription, DNA-templated;GO:0046872,molecular_function metal ion binding	NA
NC_000079.6	66589170	66592621	3452	10.69	6.41917	4.33637	2.94472	IP_HMGB2_20h_vs_In_HMGB2_20h_peak_590	LOC108167371:intron	Gm19117:NC_000079.6:66565935-66592059:-:1164	Gm19117	NA	NA
NC_000079.6	66698287	66699440	1154	7.64	5.22209	4.06915	1.80007	IP_HMGB2_20h_vs_In_HMGB2_20h_peak_591	Gm40988:intron	Vmn2r-ps106:NC_000079.6:66682850-66698457:-:-406	Vmn2r-ps106	NA	NA
NC_000079.6	66710570	66712748	2179	8.69	5.82957	4.29492	2.39151	IP_HMGB2_20h_vs_In_HMGB2_20h_peak_592	intergenic	Vmn2r-ps106:NC_000079.6:66682850-66698457:-:-13201	Vmn2r-ps106	NA	NA
NC_000079.6	66715396	66719820	4425	8.47	5.94735	4.40468	2.47770	IP_HMGB2_20h_vs_In_HMGB2_20h_peak_593	intergenic	Vmn2r-ps106:NC_000079.6:66682850-66698457:-:-19150	Vmn2r-ps106	NA	NA
NC_000079.6	66721684	66722091	408	7.47	5.05710	3.98735	1.64451	IP_HMGB2_20h_vs_In_HMGB2_20h_peak_594	intergenic	Vmn2r-ps106:NC_000079.6:66682850-66698457:-:-23430	Vmn2r-ps106	NA	NA
NC_000079.6	66725306	66726958	1653	7.71	5.27368	4.09025	1.85062	IP_HMGB2_20h_vs_In_HMGB2_20h_peak_595	intergenic	Gm40989:NC_000079.6:66740788-66753012:-:26880	Gm40989	NA	NA
NC_000079.6	66797459	66799787	2329	10.62	6.68372	4.48857	3.17489	IP_HMGB2_20h_vs_In_HMGB2_20h_peak_596	LOC105245578:intron	LOC105245578:NC_000079.6:66792582-66802563:-:3940	LOC105245578	NA	NA
NC_000079.6	66821057	66821378	322	8.65	6.14511	4.51266	2.66888	IP_HMGB2_20h_vs_In_HMGB2_20h_peak_597	intergenic	Vmn2r-ps108:NC_000079.6:66808948-66814287:-:-6930	Vmn2r-ps108	NA	NA
NC_000079.6	68026615	68027110	496	8.31	5.04281	3.87022	1.64994	IP_HMGB2_20h_vs_In_HMGB2_20h_peak_598	intergenic	Gm7969:NC_000079.6:67949750-67954507:+:77112	Gm7969	NA	NA
NC_000079.6	68035177	68036157	981	8.08	5.13539	3.95625	1.73054	IP_HMGB2_20h_vs_In_HMGB2_20h_peak_599	intergenic	Gm7969:NC_000079.6:67949750-67954507:+:85916	Gm7969	NA	NA
NC_000079.6	68051773	68052156	384	7.51	4.66612	3.72827	1.33375	IP_HMGB2_20h_vs_In_HMGB2_20h_peak_600	intergenic	Gm7969:NC_000079.6:67949750-67954507:+:102214	Gm7969	NA	NA
NC_000079.6	68056680	68058613	1934	7.04	4.60933	3.74789	1.27172	IP_HMGB2_20h_vs_In_HMGB2_20h_peak_601	intergenic	Gm7969:NC_000079.6:67949750-67954507:+:107896	Gm7969	NA	NA
NC_000079.6	68377625	68377953	329	7.32	4.88419	3.89107	1.53134	IP_HMGB2_20h_vs_In_HMGB2_20h_peak_602	intergenic	Gm8016:NC_000079.6:68353363-68356904:-:-20884	Gm8016	NA	NA
NC_000079.6	80885528	80886354	827	11.08	6.39870	4.29360	2.88377	IP_HMGB2_20h_vs_In_HMGB2_20h_peak_603	Arrdc3:intron	Arrdc3:NC_000079.6:80883337-80896042:+:2603	Arrdc3	15;GO:0001659,biological_process temperature homeostasis;GO:0005737,cellular_component cytoplasm;GO:0005764,cellular_component lysosome;GO:0005768,cellular_component endosome;GO:0005769,cellular_component early endosome;GO:0005886,cellular_component plasma membrane;GO:0016020,cellular_component membrane;GO:0031651,biological_process negative regulation of heat generation;GO:0031699,molecular_func…	NA
NC_000079.6	90089627	90089929	303	8.15	4.57133	3.58899	1.26581	IP_HMGB2_20h_vs_In_HMGB2_20h_peak_604	Tmem167:five_prime_UTR;Tmem167:exon;Xrcc4:Promoter	Tmem167:NC_000079.6:90089666-90114921:+:111	Tmem167	NA	NA
NC_000079.6	100420785	100421634	850	7.96	4.78811	3.75516	1.40363	IP_HMGB2_20h_vs_In_HMGB2_20h_peak_605	Naip1:intron	Rpl31-ps13:NC_000079.6:100415564-100415979:+:5645	Rpl31-ps13	NA	NA
NC_000079.6	119489986	119491358	1373	9.85	5.26907	3.80148	1.83391	IP_HMGB2_20h_vs_In_HMGB2_20h_peak_606	Gm7120:intron	3110070M22Rik:NC_000079.6:119487256-119488384:-:-2287	3110070M22Rik	3;GO:0003674,molecular_function molecular_function;GO:0005575,cellular_component cellular_component;GO:0008150,biological_process biological_process	NA
NC_000080.6	4035128	4035589	462	9.01	6.48543	4.68469	2.95892	IP_HMGB2_20h_vs_In_HMGB2_20h_peak_607	Gm5796:intron;Gm32966:intron	Gm5796:NC_000080.6:4023940-4041368:+:11418	Gm5796	3;GO:0003674,molecular_function molecular_function;GO:0005575,cellular_component cellular_component;GO:0008150,biological_process biological_process	NA
NC_000080.6	4271663	4271967	305	7.30	4.91454	3.91466	1.52286	IP_HMGB2_20h_vs_In_HMGB2_20h_peak_608	intergenic	Gm3138:NC_000080.6:4249635-4255658:+:22179	Gm3138	NA	NA
NC_000080.6	4806579	4807382	804	8.93	4.83619	3.65565	1.45873	IP_HMGB2_20h_vs_In_HMGB2_20h_peak_609	Gm26650:intron	Gm9602:NC_000080.6:4776416-4783715:+:30564	Gm9602	3;GO:0003674,molecular_function molecular_function;GO:0005575,cellular_component cellular_component;GO:0008150,biological_process biological_process	NA
NC_000080.6	6145023	6145684	662	9.65	7.11192	4.97575	3.55823	IP_HMGB2_20h_vs_In_HMGB2_20h_peak_610	intergenic	Gm26991:NC_000080.6:6154125-6160087:-:14734	Gm26991	NA	NA
NC_000080.6	6150280	6154651	4372	10.46	7.79883	5.17245	4.29122	IP_HMGB2_20h_vs_In_HMGB2_20h_peak_611	intergenic	Gm26991:NC_000080.6:6154125-6160087:-:7622	Gm26991	NA	NA
NC_000080.6	6156510	6161710	5201	9.65	6.83126	4.75662	3.32699	IP_HMGB2_20h_vs_In_HMGB2_20h_peak_612	Gm26991:intron	Gm26991:NC_000080.6:6154125-6160087:-:977	Gm26991	NA	NA
NC_000080.6	6169820	6170343	524	9.31	6.87245	4.86575	3.34795	IP_HMGB2_20h_vs_In_HMGB2_20h_peak_613	intergenic	Gm26991:NC_000080.6:6154125-6160087:-:-9994	Gm26991	NA	NA
NC_000080.6	6440326	6441560	1235	9.40	6.64211	4.70295	3.13362	IP_HMGB2_20h_vs_In_HMGB2_20h_peak_614	intergenic	Gm3594:NC_000080.6:6441471-6444548:-:3605	Gm3594	5;GO:0003674,molecular_function molecular_function;GO:0005575,cellular_component cellular_component;GO:0008150,biological_process biological_process;GO:0016020,cellular_component membrane;GO:0016021,cellular_component integral component of membrane	NA
NC_000080.6	6482248	6482655	408	8.39	5.70064	4.27187	2.22538	IP_HMGB2_20h_vs_In_HMGB2_20h_peak_615	intergenic	Gm3594:NC_000080.6:6441471-6444548:-:-37903	Gm3594	5;GO:0003674,molecular_function molecular_function;GO:0005575,cellular_component cellular_component;GO:0008150,biological_process biological_process;GO:0016020,cellular_component membrane;GO:0016021,cellular_component integral component of membrane	NA
NC_000080.6	6484104	6484802	699	7.75	5.16770	4.02045	1.74417	IP_HMGB2_20h_vs_In_HMGB2_20h_peak_616	intergenic	Gm3594:NC_000080.6:6441471-6444548:-:-39904	Gm3594	5;GO:0003674,molecular_function molecular_function;GO:0005575,cellular_component cellular_component;GO:0008150,biological_process biological_process;GO:0016020,cellular_component membrane;GO:0016021,cellular_component integral component of membrane	NA
NC_000080.6	6489314	6492547	3234	8.45	5.00874	3.82995	1.61026	IP_HMGB2_20h_vs_In_HMGB2_20h_peak_617	intergenic	LOC108168187:NC_000080.6:6499085-6537277:-:46347	LOC108168187	NA	NA
NC_000080.6	6799224	6800476	1253	10.40	5.72983	3.98315	2.26042	IP_HMGB2_20h_vs_In_HMGB2_20h_peak_618	intergenic	Gm3642:NC_000080.6:6834593-6840373:-:40523	Gm3642	5;GO:0003674,molecular_function molecular_function;GO:0005575,cellular_component cellular_component;GO:0008150,biological_process biological_process;GO:0016020,cellular_component membrane;GO:0016021,cellular_component integral component of membrane	NA
NC_000080.6	6900398	6901784	1387	7.00	4.64394	3.77531	1.29033	IP_HMGB2_20h_vs_In_HMGB2_20h_peak_619	Gm32041:intron	Gm3667:NC_000080.6:6869637-6892336:-:-8754	Gm3667	NA	NA
NC_000080.6	6922250	6922571	322	7.89	5.45288	4.18384	2.01124	IP_HMGB2_20h_vs_In_HMGB2_20h_peak_620	Gm32041:intron	Gm3667:NC_000080.6:6869637-6892336:-:-30074	Gm3667	NA	NA
NC_000080.6	6938264	6938767	504	7.28	4.87396	3.88971	1.49670	IP_HMGB2_20h_vs_In_HMGB2_20h_peak_621	Gm32041:intron	Gm3667:NC_000080.6:6869637-6892336:-:-46179	Gm3667	NA	NA
NC_000080.6	6967713	6969089	1377	8.18	5.23223	4.01156	1.79422	IP_HMGB2_20h_vs_In_HMGB2_20h_peak_622	Gm32041:intron	Gm10406:NC_000080.6:7006114-7029215:-:60814	Gm10406	3;GO:0003674,molecular_function molecular_function;GO:0005575,cellular_component cellular_component;GO:0008150,biological_process biological_process	NA
NC_000080.6	6972811	6973211	401	8.74	5.35824	4.00919	1.92439	IP_HMGB2_20h_vs_In_HMGB2_20h_peak_623	Gm32041:intron	Gm10406:NC_000080.6:7006114-7029215:-:56204	Gm10406	3;GO:0003674,molecular_function molecular_function;GO:0005575,cellular_component cellular_component;GO:0008150,biological_process biological_process	NA
NC_000080.6	6983342	6984267	926	8.50	5.26090	3.97230	1.85922	IP_HMGB2_20h_vs_In_HMGB2_20h_peak_624	Gm32041:intron	Gm10406:NC_000080.6:7006114-7029215:-:45411	Gm10406	3;GO:0003674,molecular_function molecular_function;GO:0005575,cellular_component cellular_component;GO:0008150,biological_process biological_process	NA
NC_000080.6	11687780	11688155	376	7.03	4.55032	3.71078	1.25368	IP_HMGB2_20h_vs_In_HMGB2_20h_peak_625	Ptprg:intron	Ptprg:NC_000080.6:11553552-12242040:+:134415	Ptprg	16;GO:0004089,molecular_function carbonate dehydratase activity;GO:0004721,molecular_function phosphoprotein phosphatase activity;GO:0004725,molecular_function protein tyrosine phosphatase activity;GO:0005615,cellular_component extracellular space;GO:0006470,biological_process protein dephosphorylation;GO:0007420,biological_process brain development;GO:0008270,molecular_function zinc ion binding;…	PTPRG; receptor-type tyrosine-protein phosphatase gamma [EC:3.1.3.48]; K16667
NC_000080.6	16364664	16366190	1527	7.69	4.58767	3.65558	1.25202	IP_HMGB2_20h_vs_In_HMGB2_20h_peak_626	Top2b:five_prime_UTR;Top2b:exon	Top2b:NC_000080.6:16365205-16430787:+:221	Top2b	35;GO:0000166,molecular_function nucleotide binding;GO:0000712,biological_process resolution of meiotic recombination intermediates;GO:0000792,cellular_component heterochromatin;GO:0000819,biological_process sister chromatid segregation;GO:0001764,biological_process neuron migration;GO:0003677,molecular_function DNA binding;GO:0003682,molecular_function chromatin binding;GO:0003916,molecular_func…	TOP2; DNA topoisomerase II [EC:5.99.1.3]; K03164
NC_000080.6	19416984	19418904	1921	526.38	13.17769	1.40266	9.57550	IP_HMGB2_20h_vs_In_HMGB2_20h_peak_627	intergenic	LOC102635833:NC_000080.6:19401317-19405092:-:-12851	LOC102635833	NA	NA
NC_000080.6	20545913	20546280	368	8.70	5.34051	4.00894	1.88154	IP_HMGB2_20h_vs_In_HMGB2_20h_peak_628	Ppp3cb:intron;1810062O18Rik:Promoter	1810062O18Rik:NC_000080.6:20546292-20570680:+:-196	1810062O18Rik	NA	NA
NC_000080.6	20793668	20794211	544	8.08	4.98779	3.86829	1.57326	IP_HMGB2_20h_vs_In_HMGB2_20h_peak_629	Camk2g:exon;Gm30108:Promoter	Camk2g:NC_000080.6:20734872-20794129:-:190	Camk2g	32;GO:0000082,biological_process G1/S transition of mitotic cell cycle;GO:0000166,molecular_function nucleotide binding;GO:0001666,biological_process response to hypoxia;GO:0004672,molecular_function protein kinase activity;GO:0004674,molecular_function protein serine/threonine kinase activity;GO:0004683,molecular_function calmodulin-dependent protein kinase activity;GO:0005516,molecular_function…	CAMK2; calcium/calmodulin-dependent protein kinase (CaM kinase) II [EC:2.7.11.17]; K04515
NC_000080.6	41424260	41424775	516	7.63	4.64891	3.70266	1.30508	IP_HMGB2_20h_vs_In_HMGB2_20h_peak_630	Gm32762:Promoter	Gm32762:NC_000080.6:41424607-41430456:+:-90	Gm32762	NA	NA
NC_000080.6	41586440	41586923	484	7.30	4.89093	3.89928	1.51124	IP_HMGB2_20h_vs_In_HMGB2_20h_peak_631	intergenic	LOC108168195:NC_000080.6:41606467-41620385:+:-19786	LOC108168195	NA	NA
NC_000080.6	41591127	41591453	327	9.49	6.60445	4.68598	3.08145	IP_HMGB2_20h_vs_In_HMGB2_20h_peak_632	intergenic	LOC108168195:NC_000080.6:41606467-41620385:+:-15177	LOC108168195	NA	NA
NC_000080.6	41601019	41601329	311	7.62	5.21670	4.06969	1.78450	IP_HMGB2_20h_vs_In_HMGB2_20h_peak_633	intergenic	LOC108168195:NC_000080.6:41606467-41620385:+:-5293	LOC108168195	NA	NA
NC_000080.6	41618402	41619352	951	7.61	5.06838	3.97433	1.65573	IP_HMGB2_20h_vs_In_HMGB2_20h_peak_634	LOC108168195:intron	LOC102639794:NC_000080.6:41622215-41624481:-:5604	LOC102639794	NA	NA
NC_000080.6	42134647	42135032	386	10.62	8.21445	5.48569	4.62573	IP_HMGB2_20h_vs_In_HMGB2_20h_peak_635	Gm5376:exon	Gm5376:NC_000080.6:42134451-42139693:+:388	Gm5376	NA	NA
NC_000080.6	43041101	43042149	1049	8.13	5.64366	4.27458	2.17221	IP_HMGB2_20h_vs_In_HMGB2_20h_peak_636	intergenic	LOC101056159:NC_000080.6:43045767-43114696:+:-4142	LOC101056159	NA	NA
NC_000080.6	43082781	43084991	2211	9.66	6.80712	4.76872	3.28864	IP_HMGB2_20h_vs_In_HMGB2_20h_peak_637	Gm8094:intron;LOC101056159:intron	Gm8094:NC_000080.6:43071117-43089323:-:5437	Gm8094	3;GO:0003674,molecular_function molecular_function;GO:0005575,cellular_component cellular_component;GO:0008150,biological_process biological_process	NA
NC_000080.6	43703284	43703759	476	8.51	5.12049	3.89191	1.70382	IP_HMGB2_20h_vs_In_HMGB2_20h_peak_638	intergenic	Gm7324:NC_000080.6:43713733-43715370:+:-10212	Gm7324	2;GO:0003676,molecular_function nucleic acid binding;GO:0003723,molecular_function RNA binding	NA
NC_000080.6	43802486	43803700	1215	7.14	4.57683	3.71396	1.25144	IP_HMGB2_20h_vs_In_HMGB2_20h_peak_639	intergenic	Gm41138:NC_000080.6:43798447-43800720:-:-2372	Gm41138	NA	NA
NC_000080.6	51260427	51261452	1026	7.00	4.54328	3.70938	1.24627	IP_HMGB2_20h_vs_In_HMGB2_20h_peak_640	intergenic	Rnase2a:NC_000080.6:51255260-51256112:-:-4827	Rnase2a	7;GO:0003676,molecular_function nucleic acid binding;GO:0004518,molecular_function nuclease activity;GO:0004519,molecular_function endonuclease activity;GO:0004540,molecular_function ribonuclease activity;GO:0016787,molecular_function hydrolase activity;GO:0090305,biological_process nucleic acid phosphodiester bond hydrolysis;GO:0090501,biological_process RNA phosphodiester bond hydrolysis	NA
NC_000080.6	53503146	53503545	400	7.14	4.53203	3.68427	1.23508	IP_HMGB2_20h_vs_In_HMGB2_20h_peak_641	intergenic	id-Trav10:NC_000080.6:53505789-53506286:+:-2444	id-Trav10	NA	NA
NC_000080.6	55825618	55825913	296	8.00	5.00448	3.89050	1.58860	IP_HMGB2_20h_vs_In_HMGB2_20h_peak_642	Nfatc4:intron	Nfatc4:NC_000080.6:55824794-55833943:+:971	Nfatc4	39;GO:0000122,biological_process negative regulation of transcription by RNA polymerase II;GO:0000978,molecular_function RNA polymerase II proximal promoter sequence-specific DNA binding;GO:0000981,molecular_function DNA-binding transcription factor activity, RNA polymerase II-specific;GO:0001078,molecular_function DNA-binding transcription repressor activity, RNA polymerase II-specific;GO:000122…	NFATC4, NFAT3; nuclear factor of activated T-cells, cytoplasmic 4; K17334
NC_000080.6	59201066	59201474	409	7.95	4.85558	3.79277	1.49285	IP_HMGB2_20h_vs_In_HMGB2_20h_peak_643	Rcbtb1:exon	Rcbtb1:NC_000080.6:59201025-59237267:+:244	Rcbtb1	1;GO:0005737,cellular_component cytoplasm	RCBTB; RCC1 and BTB domain-containing protein; K11494
NC_000080.6	75844685	75845301	617	9.40	6.05392	4.34172	2.57196	IP_HMGB2_20h_vs_In_HMGB2_20h_peak_644	Tpt1:Promoter;Gm4285:Promoter	Gm4285:NC_000080.6:75842917-75844964:-:-28	Gm4285	NA	NA
NC_000081.6	3581989	3583163	1175	8.48	4.90775	3.76410	1.51457	IP_HMGB2_20h_vs_In_HMGB2_20h_peak_645	Ghr:intron	Ghr:NC_000081.6:3317754-3583352:-:776	Ghr	64;GO:0000187,biological_process activation of MAPK activity;GO:0000255,biological_process allantoin metabolic process;GO:0004896,molecular_function cytokine receptor activity;GO:0004903,molecular_function growth hormone receptor activity;GO:0005515,molecular_function protein binding;GO:0005576,cellular_component extracellular region;GO:0005615,cellular_component extracellular space;GO:0005634,ce…	GHR; growth hormone receptor; K05080
NC_000081.6	4360938	4362075	1138	8.25	4.87570	3.77081	1.50404	IP_HMGB2_20h_vs_In_HMGB2_20h_peak_646	intergenic	Plcxd3:NC_000081.6:4375490-4575585:+:-13984	Plcxd3	2;GO:0006629,biological_process lipid metabolic process;GO:0008081,molecular_function phosphoric diester hydrolase activity	NA
NC_000081.6	5116171	5116587	417	8.67	5.12063	3.86957	1.71767	IP_HMGB2_20h_vs_In_HMGB2_20h_peak_647	Rpl37:Promoter;Card6:Promoter	Card6:NC_000081.6:5096919-5116365:-:-13	Card6	4;GO:0003674,molecular_function molecular_function;GO:0005737,cellular_component cytoplasm;GO:0042981,biological_process regulation of apoptotic process;GO:0043122,biological_process regulation of I-kappaB kinase/NF-kappaB signaling	CARD6; caspase recruitment domain-containing protein 6; K12797
NC_000081.6	6527070	6527391	322	7.00	4.64394	3.77531	1.29033	IP_HMGB2_20h_vs_In_HMGB2_20h_peak_648	Fyb:intron	Fyb:NC_000081.6:6522795-6665608:+:4435	Fyb	5;GO:0005886,cellular_component plasma membrane;GO:0006955,biological_process immune response;GO:0008289,molecular_function lipid binding;GO:0015629,cellular_component actin cytoskeleton;GO:0072659,biological_process protein localization to plasma membrane	FYB, ADAP; FYN binding protein; K17698
NC_000081.6	6707752	6708402	651	10.20	6.70228	4.62387	3.16712	IP_HMGB2_20h_vs_In_HMGB2_20h_peak_649	Rictor:Promoter	Rictor:NC_000081.6:6708348-6800401:+:-271	Rictor	26;GO:0001932,biological_process regulation of protein phosphorylation;GO:0001938,biological_process positive regulation of endothelial cell proliferation;GO:0005515,molecular_function protein binding;GO:0007275,biological_process multicellular organism development;GO:0008047,molecular_function enzyme activator activity;GO:0009792,biological_process embryo development ending in birth or egg hatch…	RICTOR; rapamycin-insensitive companion of mTOR; K08267
NC_000081.6	7479893	7480989	1097	7.27	4.48583	3.63860	1.19573	IP_HMGB2_20h_vs_In_HMGB2_20h_peak_650	intergenic	Gm41262:NC_000081.6:7443411-7468281:-:-12159	Gm41262	NA	NA
NC_000081.6	8098839	8099550	712	7.44	4.71981	3.77001	1.39181	IP_HMGB2_20h_vs_In_HMGB2_20h_peak_651	Wdr70:exon;Wdr70:five_prime_UTR	Wdr70:NC_000081.6:7873054-8099209:-:15	Wdr70	1;GO:0019899,molecular_function enzyme binding	NA
NC_000081.6	8340343	8340663	321	8.14	5.29090	4.04854	1.86822	IP_HMGB2_20h_vs_In_HMGB2_20h_peak_652	Nipbl:intron	LOC102634078:NC_000081.6:8435111-8445863:+:-94608	LOC102634078	NA	NA
NC_000081.6	10817818	10818308	491	8.38	4.87398	3.75382	1.50595	IP_HMGB2_20h_vs_In_HMGB2_20h_peak_653	intergenic	Gm19276:NC_000081.6:10829050-10832713:+:-10987	Gm19276	NA	NA
NC_000081.6	11995271	11995808	538	9.43	5.53786	4.02411	2.08062	IP_HMGB2_20h_vs_In_HMGB2_20h_peak_654	Sub1:intron	Sub1:NC_000081.6:11981335-11996035:-:496	Sub1	19;GO:0001205,molecular_function DNA-binding transcription activator activity, RNA polymerase II-specific;GO:0003677,molecular_function DNA binding;GO:0003678,molecular_function DNA helicase activity;GO:0003690,molecular_function double-stranded DNA binding;GO:0003697,molecular_function single-stranded DNA binding;GO:0003713,molecular_function transcription coactivator activity;GO:0005634,cellula…	NA
NC_000081.6	12012499	12012850	352	9.77	7.09636	4.94377	3.55580	IP_HMGB2_20h_vs_In_HMGB2_20h_peak_655	intergenic	Sub1:NC_000081.6:11981335-11996035:-:-16639	Sub1	19;GO:0001205,molecular_function DNA-binding transcription activator activity, RNA polymerase II-specific;GO:0003677,molecular_function DNA binding;GO:0003678,molecular_function DNA helicase activity;GO:0003690,molecular_function double-stranded DNA binding;GO:0003697,molecular_function single-stranded DNA binding;GO:0003713,molecular_function transcription coactivator activity;GO:0005634,cellula…	NA
NC_000081.6	12321286	12321681	396	13.14	5.31166	3.39207	1.88168	IP_HMGB2_20h_vs_In_HMGB2_20h_peak_656	Golph3:five_prime_UTR;Golph3:exon	Golph3:NC_000081.6:12321196-12351601:+:287	Golph3	34;GO:0005739,cellular_component mitochondrion;GO:0005758,cellular_component mitochondrial intermembrane space;GO:0005768,cellular_component endosome;GO:0005794,cellular_component Golgi apparatus;GO:0005802,cellular_component trans-Golgi network;GO:0005829,cellular_component cytosol;GO:0005886,cellular_component plasma membrane;GO:0006890,biological_process retrograde vesicle-mediated transport, …	GOLPH3, GPP34; golgi phosphoprotein 3; K15620
NC_000081.6	14780093	14780430	338	7.00	4.64394	3.77531	1.29033	IP_HMGB2_20h_vs_In_HMGB2_20h_peak_657	intergenic	Gm9630:NC_000081.6:14465783-14466669:+:314478	Gm9630	NA	NA
NC_000081.6	15052274	15053314	1041	7.52	5.11900	4.02132	1.69392	IP_HMGB2_20h_vs_In_HMGB2_20h_peak_658	intergenic	Gm9630:NC_000081.6:14465783-14466669:+:587010	Gm9630	NA	NA
NC_000081.6	15062730	15064827	2098	7.20	4.50063	3.65683	1.21222	IP_HMGB2_20h_vs_In_HMGB2_20h_peak_659	intergenic	Gm9630:NC_000081.6:14465783-14466669:+:597995	Gm9630	NA	NA
NC_000081.6	15070429	15071507	1079	8.41	5.00002	3.82963	1.60383	IP_HMGB2_20h_vs_In_HMGB2_20h_peak_660	intergenic	Gm9630:NC_000081.6:14465783-14466669:+:605184	Gm9630	NA	NA
NC_000081.6	15082612	15083677	1066	8.27	4.90170	3.78557	1.51735	IP_HMGB2_20h_vs_In_HMGB2_20h_peak_661	intergenic	Gm9630:NC_000081.6:14465783-14466669:+:617361	Gm9630	NA	NA
NC_000081.6	15086781	15087795	1015	8.29	5.08593	3.90173	1.66004	IP_HMGB2_20h_vs_In_HMGB2_20h_peak_662	intergenic	Gm9630:NC_000081.6:14465783-14466669:+:621504	Gm9630	NA	NA
NC_000081.6	15096186	15096548	363	8.08	4.39992	3.48726	1.13364	IP_HMGB2_20h_vs_In_HMGB2_20h_peak_663	intergenic	Gm9630:NC_000081.6:14465783-14466669:+:630583	Gm9630	NA	NA
NC_000081.6	15112447	15113136	690	7.00	4.60363	3.74892	1.27359	IP_HMGB2_20h_vs_In_HMGB2_20h_peak_664	intergenic	Gm9630:NC_000081.6:14465783-14466669:+:647008	Gm9630	NA	NA
NC_000081.6	15119318	15121306	1989	8.21	5.17611	3.96457	1.75885	IP_HMGB2_20h_vs_In_HMGB2_20h_peak_665	intergenic	Gm9630:NC_000081.6:14465783-14466669:+:654528	Gm9630	NA	NA
NC_000081.6	15122840	15123893	1054	7.24	4.58207	3.70483	1.27826	IP_HMGB2_20h_vs_In_HMGB2_20h_peak_666	intergenic	LOC102638878:NC_000081.6:15778113-15814864:+:-654747	LOC102638878	NA	NA
NC_000081.6	15125736	15126300	565	8.06	4.85065	3.77307	1.48311	IP_HMGB2_20h_vs_In_HMGB2_20h_peak_667	intergenic	LOC102638878:NC_000081.6:15778113-15814864:+:-652095	LOC102638878	NA	NA
NC_000081.6	15164468	15164950	483	8.00	4.54274	3.59083	1.22995	IP_HMGB2_20h_vs_In_HMGB2_20h_peak_668	intergenic	LOC102638878:NC_000081.6:15778113-15814864:+:-613404	LOC102638878	NA	NA
NC_000081.6	15177133	15178371	1239	8.89	5.64587	4.16435	2.18450	IP_HMGB2_20h_vs_In_HMGB2_20h_peak_669	intergenic	LOC102638878:NC_000081.6:15778113-15814864:+:-600361	LOC102638878	NA	NA
NC_000081.6	15359615	15360082	468	7.50	4.83583	3.83735	1.49100	IP_HMGB2_20h_vs_In_HMGB2_20h_peak_670	intergenic	LOC102638878:NC_000081.6:15778113-15814864:+:-418265	LOC102638878	NA	NA
NC_000081.6	16375367	16376527	1161	7.47	5.05581	3.98632	1.64622	IP_HMGB2_20h_vs_In_HMGB2_20h_peak_671	intergenic	n-TNgtt2:NC_000081.6:16275949-16276023:-:-99923	n-TNgtt2	NA	NA
NC_000081.6	17757066	17757442	377	8.27	4.63831	3.61594	1.32088	IP_HMGB2_20h_vs_In_HMGB2_20h_peak_672	intergenic	Gm2638:NC_000081.6:17895684-17897697:-:140443	Gm2638	NA	NA
NC_000081.6	18417134	18418145	1012	8.52	5.51165	4.13791	2.06692	IP_HMGB2_20h_vs_In_HMGB2_20h_peak_673	intergenic	4921515E04Rik:NC_000081.6:18078136-18369627:-:-48012	4921515E04Rik	NA	NA
NC_000081.6	18643176	18643512	337	8.63	5.00007	3.79858	1.60070	IP_HMGB2_20h_vs_In_HMGB2_20h_peak_674	intergenic	C030047K22Rik:NC_000081.6:18697948-18818669:-:175325	C030047K22Rik	NA	NA
NC_000081.6	19648599	19649637	1039	7.20	4.64444	3.75115	1.32956	IP_HMGB2_20h_vs_In_HMGB2_20h_peak_675	intergenic	Gm18741:NC_000081.6:19749284-19750441:+:-100166	Gm18741	NA	NA
NC_000081.6	21541561	21542475	915	7.10	4.28806	3.52926	1.04325	IP_HMGB2_20h_vs_In_HMGB2_20h_peak_676	Cdh12:intron	Gm41278:NC_000081.6:21998356-22000400:-:458382	Gm41278	NA	NA
NC_000081.6	22020720	22021043	324	7.64	4.73150	3.75392	1.38786	IP_HMGB2_20h_vs_In_HMGB2_20h_peak_677	intergenic	Gm41278:NC_000081.6:21998356-22000400:-:-20481	Gm41278	NA	NA
NC_000081.6	24839505	24840106	602	8.69	4.47366	3.46154	1.17923	IP_HMGB2_20h_vs_In_HMGB2_20h_peak_678	intergenic	Gm35827:NC_000081.6:24724916-24737195:+:114889	Gm35827	NA	NA
NC_000081.6	36792324	36793971	1648	13.75	10.43138	6.13717	6.85081	IP_HMGB2_20h_vs_In_HMGB2_20h_peak_679	Ywhaz:intron	Gm41298:NC_000081.6:36795752-36802227:+:-2605	Gm41298	NA	NA
NC_000081.6	36796119	36797317	1199	7.00	4.32486	3.56581	1.07475	IP_HMGB2_20h_vs_In_HMGB2_20h_peak_680	Gm41298:exon;Ywhaz:intron	Gm41298:NC_000081.6:36795752-36802227:+:965	Gm41298	NA	NA
NC_000081.6	38078152	38078989	838	7.63	4.98094	3.91440	1.61314	IP_HMGB2_20h_vs_In_HMGB2_20h_peak_681	Ubr5:five_prime_UTR;Ubr5:exon	Ubr5:NC_000081.6:37967327-38078854:-:284	Ubr5	22;GO:0000209,biological_process protein polyubiquitination;GO:0003723,molecular_function RNA binding;GO:0004842,molecular_function ubiquitin-protein transferase activity;GO:0005634,cellular_component nucleus;GO:0005654,cellular_component nucleoplasm;GO:0005829,cellular_component cytosol;GO:0006974,biological_process cellular response to DNA damage stimulus;GO:0008270,molecular_function zinc ion …	EDD1, UBR5; E3 ubiquitin-protein ligase EDD1 [EC:2.3.2.26]; K10593
NC_000081.6	38299287	38299633	347	12.95	6.18216	3.87857	2.69682	IP_HMGB2_20h_vs_In_HMGB2_20h_peak_682	Gm35248:intron;Klf10:intron	Klf10:NC_000081.6:38291463-38300711:-:1251	Klf10	21;GO:0000978,molecular_function RNA polymerase II proximal promoter sequence-specific DNA binding;GO:0001046,molecular_function core promoter sequence-specific DNA binding;GO:0001077,molecular_function DNA-binding transcription activator activity, RNA polymerase II-specific;GO:0003676,molecular_function nucleic acid binding;GO:0003677,molecular_function DNA binding;GO:0005515,molecular_function …	KLF10_11, TIEG; krueppel-like factor 10/11; K09209
NC_000081.6	41759767	41760155	389	8.00	4.50049	3.56339	1.21459	IP_HMGB2_20h_vs_In_HMGB2_20h_peak_683	Oxr1:intron	Abra:NC_000081.6:41865292-41869720:-:109759	Abra	15;GO:0000060,biological_process protein import into nucleus, translocation;GO:0003779,molecular_function actin binding;GO:0005737,cellular_component cytoplasm;GO:0005856,cellular_component cytoskeleton;GO:0005886,cellular_component plasma membrane;GO:0006351,biological_process transcription, DNA-templated;GO:0006355,biological_process regulation of transcription, DNA-templated;GO:0015031,biologi…	NA
NC_000081.6	50873713	50874409	697	7.00	4.60909	3.75251	1.29033	IP_HMGB2_20h_vs_In_HMGB2_20h_peak_684	Trps1:intron	Mir1907:NC_000081.6:50889024-50889114:-:15053	Mir1907	NA	NA
NC_000081.6	51991099	51992008	910	8.99	4.86806	3.67127	1.46951	IP_HMGB2_20h_vs_In_HMGB2_20h_peak_685	Rad21:intron	Rad21:NC_000081.6:51962603-51993538:-:1985	Rad21	29;GO:0000228,cellular_component nuclear chromosome;GO:0000775,cellular_component chromosome, centromeric region;GO:0000785,cellular_component chromatin;GO:0000794,cellular_component condensed nuclear chromosome;GO:0000798,cellular_component nuclear cohesin complex;GO:0001228,molecular_function DNA-binding transcription activator activity, RNA polymerase II-specific;GO:0003682,molecular_function …	SCC1, MCD1, RAD21; cohesin complex subunit SCC1; K06670
NC_000081.6	56692213	56693094	882	9.14	5.50752	4.05106	2.04052	IP_HMGB2_20h_vs_In_HMGB2_20h_peak_686	Has2:intron;Has2os:intron	Has2:NC_000081.6:56665626-56694546:-:1893	Has2	34;GO:0001570,biological_process vasculogenesis;GO:0001822,biological_process kidney development;GO:0005737,cellular_component cytoplasm;GO:0005887,cellular_component integral component of plasma membrane;GO:0007155,biological_process cell adhesion;GO:0008284,biological_process positive regulation of cell proliferation;GO:0010838,biological_process positive regulation of keratinocyte proliferatio…	hasA; hyaluronan synthase [EC:2.4.1.212]; K00752
NC_000081.6	59648140	59648504	365	9.50	4.77315	3.54337	1.41020	IP_HMGB2_20h_vs_In_HMGB2_20h_peak_687	Trib1:Promoter	Trib1:NC_000081.6:59648653-59657099:+:-331	Trib1	23;GO:0004672,molecular_function protein kinase activity;GO:0004860,molecular_function protein kinase inhibitor activity;GO:0005524,molecular_function ATP binding;GO:0005634,cellular_component nucleus;GO:0005737,cellular_component cytoplasm;GO:0006468,biological_process protein phosphorylation;GO:0006469,biological_process negative regulation of protein kinase activity;GO:0007254,biological_proce…	TRIB1_2; tribbles homolog 1/2; K08814
NC_000081.6	64311652	64312815	1164	7.00	4.44576	3.64535	1.16863	IP_HMGB2_20h_vs_In_HMGB2_20h_peak_688	Asap1:intron	Asap1:NC_000081.6:64086839-64382919:-:70686	Asap1	23;GO:0001786,molecular_function phosphatidylserine binding;GO:0002102,cellular_component podosome;GO:0005096,molecular_function GTPase activator activity;GO:0005515,molecular_function protein binding;GO:0005546,molecular_function phosphatidylinositol-4,5-bisphosphate binding;GO:0005547,molecular_function phosphatidylinositol-3,4,5-trisphosphate binding;GO:0005737,cellular_component cytoplasm;GO:…	ASAP; Arf-GAP with SH3 domain, ANK repeat and PH domain-containing protein; K12488
NC_000081.6	68531040	68531357	318	8.35	4.64337	3.61243	1.29225	IP_HMGB2_20h_vs_In_HMGB2_20h_peak_689	intergenic	Gm7859:NC_000081.6:68714911-68715770:-:184572	Gm7859	NA	NA
NC_000081.6	75085689	75086876	1188	428.69	9.63467	1.37230	6.07491	IP_HMGB2_20h_vs_In_HMGB2_20h_peak_690	intergenic	Gm5960:NC_000081.6:75062260-75075020:+:24022	Gm5960	NA	NA
NC_000081.6	75616522	75616851	330	9.51	6.20490	4.43481	2.67913	IP_HMGB2_20h_vs_In_HMGB2_20h_peak_691	Zfp41:intron	Zfp41:NC_000081.6:75616141-75625477:+:545	Zfp41	10;GO:0003676,molecular_function nucleic acid binding;GO:0003677,molecular_function DNA binding;GO:0005634,cellular_component nucleus;GO:0006351,biological_process transcription, DNA-templated;GO:0006355,biological_process regulation of transcription, DNA-templated;GO:0007275,biological_process multicellular organism development;GO:0007283,biological_process spermatogenesis;GO:0008150,biological_…	NA
NC_000081.6	75797832	75798267	436	8.00	4.80760	3.76270	1.43273	IP_HMGB2_20h_vs_In_HMGB2_20h_peak_692	Zc3h3:intron	Zc3h3:NC_000081.6:75754429-75842061:-:44012	Zc3h3	16;GO:0003674,molecular_function molecular_function;GO:0003677,molecular_function DNA binding;GO:0003723,molecular_function RNA binding;GO:0004521,molecular_function endoribonuclease activity;GO:0005634,cellular_component nucleus;GO:0005847,cellular_component mRNA cleavage and polyadenylation specificity factor complex;GO:0006378,biological_process mRNA polyadenylation;GO:0010793,biological_proce…	NA
NC_000081.6	75908980	75909860	881	10.78	5.37651	3.73576	1.92804	IP_HMGB2_20h_vs_In_HMGB2_20h_peak_693	Tigd5:Promoter;Eef1d:intron	Eef1d:NC_000081.6:75894795-75909577:-:157	Eef1d	10;GO:0001650,cellular_component fibrillar center;GO:0003746,molecular_function translation elongation factor activity;GO:0005634,cellular_component nucleus;GO:0005737,cellular_component cytoplasm;GO:0005783,cellular_component endoplasmic reticulum;GO:0005829,cellular_component cytosol;GO:0005853,cellular_component eukaryotic translation elongation factor 1 complex;GO:0006412,biological_process t…	EEF1D; elongation factor 1-delta; K15410
NC_000081.6	76379413	76380587	1175	9.14	5.80927	4.23946	2.34235	IP_HMGB2_20h_vs_In_HMGB2_20h_peak_694	Mroh1:Promoter	Mroh1:NC_000081.6:76380466-76453039:+:-466	Mroh1	3;GO:0003674,molecular_function molecular_function;GO:0005575,cellular_component cellular_component;GO:0008150,biological_process biological_process	NA
NC_000081.6	76433314	76434356	1043	8.00	4.79776	3.75627	1.40780	IP_HMGB2_20h_vs_In_HMGB2_20h_peak_695	Mroh1:exon	Mir6954:NC_000081.6:76433213-76433273:+:621	Mir6954	NA	NA
NC_000081.6	76870945	76871307	363	7.00	4.25377	3.51901	1.02062	IP_HMGB2_20h_vs_In_HMGB2_20h_peak_696	Zfp251:exon;Zfp251:five_prime_UTR	Zfp251:NC_000081.6:76852130-76871435:-:309	Zfp251	6;GO:0003676,molecular_function nucleic acid binding;GO:0003700,molecular_function DNA-binding transcription factor activity;GO:0005575,cellular_component cellular_component;GO:0005622,cellular_component intracellular;GO:0006355,biological_process regulation of transcription, DNA-templated;GO:0046872,molecular_function metal ion binding	KRAB; KRAB domain-containing zinc finger protein; K09228
NC_000081.6	77306704	77307099	396	8.81	5.03713	3.79944	1.62793	IP_HMGB2_20h_vs_In_HMGB2_20h_peak_697	Rbfox2:five_prime_UTR;Rbfox2:exon	Rbfox2:NC_000081.6:77078989-77307088:-:187	Rbfox2	20;GO:0000381,biological_process regulation of alternative mRNA splicing, via spliceosome;GO:0003676,molecular_function nucleic acid binding;GO:0003714,molecular_function transcription corepressor activity;GO:0003723,molecular_function RNA binding;GO:0003729,molecular_function mRNA binding;GO:0005515,molecular_function protein binding;GO:0005634,cellular_component nucleus;GO:0005654,cellular_comp…	RBFOX, FOX; RNA binding protein fox-1; K14946
NC_000081.6	77634732	77635160	429	8.03	5.23344	4.02639	1.82542	IP_HMGB2_20h_vs_In_HMGB2_20h_peak_698	Apol11b:exon	Apol11b:NC_000081.6:77633950-77643286:-:8340	Apol11b	7;GO:0003674,molecular_function molecular_function;GO:0005575,cellular_component cellular_component;GO:0005576,cellular_component extracellular region;GO:0006869,biological_process lipid transport;GO:0008150,biological_process biological_process;GO:0008289,molecular_function lipid binding;GO:0042157,biological_process lipoprotein metabolic process	NA
NC_000081.6	77678168	77679341	1174	7.62	5.01250	3.93582	1.61359	IP_HMGB2_20h_vs_In_HMGB2_20h_peak_699	intergenic	Apol7e:NC_000081.6:77695713-77719288:+:-16959	Apol7e	5;GO:0005575,cellular_component cellular_component;GO:0005576,cellular_component extracellular region;GO:0006869,biological_process lipid transport;GO:0008289,molecular_function lipid binding;GO:0042157,biological_process lipoprotein metabolic process	APOL; apolipoprotein L; K14480
NC_000081.6	77797687	77799207	1521	8.47	5.10550	3.88647	1.69086	IP_HMGB2_20h_vs_In_HMGB2_20h_peak_700	Myh9:intron	Apol8:NC_000081.6:77747815-77757048:-:-41398	Apol8	8;GO:0003674,molecular_function molecular_function;GO:0005576,cellular_component extracellular region;GO:0006869,biological_process lipid transport;GO:0008150,biological_process biological_process;GO:0008289,molecular_function lipid binding;GO:0016020,cellular_component membrane;GO:0016021,cellular_component integral component of membrane;GO:0042157,biological_process lipoprotein metabolic process	APOL; apolipoprotein L; K14480
NC_000081.6	78794048	78795384	1337	7.94	4.61295	3.64151	1.28969	IP_HMGB2_20h_vs_In_HMGB2_20h_peak_701	Card10:intron	Card10:NC_000081.6:78775122-78803075:-:8359	Card10	6;GO:0005515,molecular_function protein binding;GO:0005622,cellular_component intracellular;GO:0007250,biological_process activation of NF-kappaB-inducing kinase activity;GO:0042981,biological_process regulation of apoptotic process;GO:0090051,biological_process negative regulation of cell migration involved in sprouting angiogenesis;GO:1900182,biological_process positive regulation of protein lo…	CARD10; caspase recruitment domain-containing protein 10; K20912
NC_000081.6	80083080	80083529	450	13.00	9.66314	5.89317	6.05673	IP_HMGB2_20h_vs_In_HMGB2_20h_peak_702	Snord43:Promoter;Rpl3:intron	Rpl3:NC_000081.6:80077780-80083406:-:102	Rpl3	15;GO:0000027,biological_process ribosomal large subunit assembly;GO:0003723,molecular_function RNA binding;GO:0003735,molecular_function structural constituent of ribosome;GO:0005622,cellular_component intracellular;GO:0005634,cellular_component nucleus;GO:0005730,cellular_component nucleolus;GO:0005737,cellular_component cytoplasm;GO:0005829,cellular_component cytosol;GO:0005840,cellular_compon…	RP-L3e, RPL3; large subunit ribosomal protein L3e; K02925
NC_000081.6	80255445	80256319	875	11.53	5.99456	3.98946	2.50979	IP_HMGB2_20h_vs_In_HMGB2_20h_peak_703	Atf4:intron	Atf4:NC_000081.6:80255183-80257545:+:698	Atf4	66;GO:0000978,molecular_function RNA polymerase II proximal promoter sequence-specific DNA binding;GO:0000980,molecular_function RNA polymerase II distal enhancer sequence-specific DNA binding;GO:0000981,molecular_function DNA-binding transcription factor activity, RNA polymerase II-specific;GO:0001077,molecular_function DNA-binding transcription activator activity, RNA polymerase II-specific;GO:…	ATF4, CREB2; cyclic AMP-dependent transcription factor ATF-4; K04374
NC_000081.6	81190374	81190781	408	8.40	5.00390	3.83329	1.60616	IP_HMGB2_20h_vs_In_HMGB2_20h_peak_704	4930483J18Rik:Promoter;Mkl1:exon;Mkl1:five_prime_UTR	Mkl1:NC_000081.6:81012280-81190757:-:180	Mkl1	24;GO:0000976,molecular_function transcription regulatory region sequence-specific DNA binding;GO:0001764,biological_process neuron migration;GO:0003700,molecular_function DNA-binding transcription factor activity;GO:0003713,molecular_function transcription coactivator activity;GO:0003779,molecular_function actin binding;GO:0003785,molecular_function actin monomer binding;GO:0005515,molecular_fun…	MKL; MKL/myocardin-like protein; K22525
NC_000081.6	81729701	81730186	486	9.85	5.47679	3.92417	2.02235	IP_HMGB2_20h_vs_In_HMGB2_20h_peak_705	Rangap1:exon	Rangap1:NC_000081.6:81704247-81730798:-:855	Rangap1	32;GO:0000775,cellular_component chromosome, centromeric region;GO:0000776,cellular_component kinetochore;GO:0000777,cellular_component condensed chromosome kinetochore;GO:0003723,molecular_function RNA binding;GO:0005096,molecular_function GTPase activator activity;GO:0005634,cellular_component nucleus;GO:0005635,cellular_component nuclear envelope;GO:0005643,cellular_component nuclear pore;GO:0…	RANGAP1; Ran GTPase-activating protein 1; K14319
NC_000081.6	82354100	82354626	527	8.00	4.76100	3.72854	1.40104	IP_HMGB2_20h_vs_In_HMGB2_20h_peak_706	Ndufa6:Promoter	Ndufa6:NC_000081.6:82350138-82354291:-:-71	Ndufa6	9;GO:0003674,molecular_function molecular_function;GO:0005739,cellular_component mitochondrion;GO:0005743,cellular_component mitochondrial inner membrane;GO:0005747,cellular_component mitochondrial respiratory chain complex I;GO:0006979,biological_process response to oxidative stress;GO:0016020,cellular_component membrane;GO:0031966,cellular_component mitochondrial membrane;GO:0055114,biological_…	NDUFA6; NADH dehydrogenase (ubiquinone) 1 alpha subcomplex subunit 6; K03950
NC_000081.6	83148946	83150727	1782	8.99	5.05394	3.76903	1.67873	IP_HMGB2_20h_vs_In_HMGB2_20h_peak_707	Poldip3:Promoter	Rnu12:NC_000081.6:83149644-83149794:+:192	Rnu12	NA	NA
NC_000081.6	85373279	85373691	413	7.61	5.02377	3.94940	1.61154	IP_HMGB2_20h_vs_In_HMGB2_20h_peak_708	Atxn10:intron	Atxn10:NC_000081.6:85336380-85463836:+:37104	Atxn10	16;GO:0003674,molecular_function molecular_function;GO:0005515,molecular_function protein binding;GO:0005575,cellular_component cellular_component;GO:0005737,cellular_component cytoplasm;GO:0005829,cellular_component cytosol;GO:0005886,cellular_component plasma membrane;GO:0007399,biological_process nervous system development;GO:0008150,biological_process biological_process;GO:0019899,molecular_f…	ATXN10; ataxin-10; K19323
NC_000081.6	86139624	86139990	367	7.41	4.77010	3.80728	1.43107	IP_HMGB2_20h_vs_In_HMGB2_20h_peak_709	Cerk:exon;Cerk:three_prime_UTR	Gm15569:NC_000081.6:86185722-86187222:+:-45915	Gm15569	NA	NA
NC_000081.6	88867023	88867417	395	8.09	4.90784	3.81519	1.50225	IP_HMGB2_20h_vs_In_HMGB2_20h_peak_710	intergenic	Pim3:NC_000081.6:88862193-88865726:+:5026	Pim3	18;GO:0000166,molecular_function nucleotide binding;GO:0004672,molecular_function protein kinase activity;GO:0004674,molecular_function protein serine/threonine kinase activity;GO:0005515,molecular_function protein binding;GO:0005524,molecular_function ATP binding;GO:0005737,cellular_component cytoplasm;GO:0005829,cellular_component cytosol;GO:0006468,biological_process protein phosphorylation;GO…	PIM3; proto-oncogene serine/threonine-protein kinase Pim-3 [EC:2.7.11.1]; K08807
NC_000081.6	91606433	91607212	780	7.73	4.74716	3.75536	1.38865	IP_HMGB2_20h_vs_In_HMGB2_20h_peak_711	intergenic	Slc2a13:NC_000081.6:91267690-91573261:-:-33561	Slc2a13	9;GO:0005215,molecular_function transporter activity;GO:0005351,molecular_function carbohydrate:proton symporter activity;GO:0005355,molecular_function glucose transmembrane transporter activity;GO:0016020,cellular_component membrane;GO:0016021,cellular_component integral component of membrane;GO:0022857,molecular_function transmembrane transporter activity;GO:0046323,biological_process glucose i…	SLC2A13, ITR; MFS transporter, SP family, solute carrier family 2 (myo-inositol transporter), member 13; K08150
NC_000081.6	92970050	92971771	1722	8.27	4.45574	3.49940	1.16288	IP_HMGB2_20h_vs_In_HMGB2_20h_peak_712	intergenic	Gm18815:NC_000081.6:92968814-92970297:+:2096	Gm18815	NA	NA
NC_000081.6	93595710	93596077	368	10.12	5.91519	4.15752	2.42458	IP_HMGB2_20h_vs_In_HMGB2_20h_peak_713	Prickle1:exon;Prickle1:five_prime_UTR	Prickle1:NC_000081.6:93499110-93596266:-:373	Prickle1	18;GO:0001843,biological_process neural tube closure;GO:0005515,molecular_function protein binding;GO:0005634,cellular_component nucleus;GO:0005737,cellular_component cytoplasm;GO:0005829,cellular_component cytosol;GO:0006606,biological_process protein import into nucleus;GO:0008134,molecular_function transcription factor binding;GO:0008270,molecular_function zinc ion binding;GO:0016020,cellular_…	PRICKLE; prickle; K04511
NC_000081.6	93959518	93959997	480	7.00	4.33267	3.57099	1.07971	IP_HMGB2_20h_vs_In_HMGB2_20h_peak_714	intergenic	Gm30609:NC_000081.6:93963065-93965619:+:-3308	Gm30609	NA	NA
NC_000081.6	94047974	94048287	314	8.63	5.31517	3.99832	1.88201	IP_HMGB2_20h_vs_In_HMGB2_20h_peak_715	intergenic	Gm30665:NC_000081.6:94081265-94108083:-:59953	Gm30665	NA	NA
NC_000081.6	94964190	94964746	557	8.00	4.88396	3.81224	1.48341	IP_HMGB2_20h_vs_In_HMGB2_20h_peak_716	Tmem117:intron	Gm31007:NC_000081.6:94889175-94891366:-:-73101	Gm31007	NA	NA
NC_000081.6	95654341	95654678	338	8.05	4.80538	3.75447	1.41279	IP_HMGB2_20h_vs_In_HMGB2_20h_peak_717	Dbx2:exon;Gm31690:Promoter	Gm31690:NC_000081.6:95654567-95669237:+:-58	Gm31690	NA	NA
NC_000081.6	95735912	95737093	1182	7.36	4.65944	3.74227	1.32130	IP_HMGB2_20h_vs_In_HMGB2_20h_peak_718	intergenic	Gm6961:NC_000081.6:95747246-95751591:-:15089	Gm6961	NA	NA
NC_000081.6	96053892	96054198	307	8.55	5.47610	4.11675	2.00934	IP_HMGB2_20h_vs_In_HMGB2_20h_peak_719	D030018L15Rik:intron	Gm41390:NC_000081.6:96072955-96076105:+:-18910	Gm41390	NA	NA
NC_000081.6	96142418	96142770	353	8.32	5.48785	4.14716	2.05844	IP_HMGB2_20h_vs_In_HMGB2_20h_peak_720	Gm38469:intron	Gm4371:NC_000081.6:96182799-96203470:+:-40205	Gm4371	NA	NA
NC_000081.6	96285367	96286778	1412	11.25	7.48878	4.89030	3.94416	IP_HMGB2_20h_vs_In_HMGB2_20h_peak_721	Arid2:Promoter;Gm38469:exon;Gm38469:three_prime_UTR	Gm38469:NC_000081.6:96134822-96287396:-:1324	Gm38469	NA	NA
NC_000081.6	96460703	96461033	331	10.14	5.31594	3.78485	1.88366	IP_HMGB2_20h_vs_In_HMGB2_20h_peak_722	Scaf11:Promoter	Scaf11:NC_000081.6:96411697-96460850:-:-17	Scaf11	8;GO:0000245,biological_process spliceosomal complex assembly;GO:0000375,biological_process RNA splicing, via transesterification reactions;GO:0005634,cellular_component nucleus;GO:0005654,cellular_component nucleoplasm;GO:0005730,cellular_component nucleolus;GO:0008380,biological_process RNA splicing;GO:0016604,cellular_component nuclear body;GO:0046872,molecular_function metal ion binding	NA
NC_000081.6	96698843	96699321	479	10.98	5.73918	3.91992	2.28281	IP_HMGB2_20h_vs_In_HMGB2_20h_peak_723	Slc38a2:intron	Slc38a2:NC_000081.6:96687391-96699724:-:642	Slc38a2	24;GO:0003333,biological_process amino acid transmembrane transport;GO:0005886,cellular_component plasma membrane;GO:0005887,cellular_component integral component of plasma membrane;GO:0005903,cellular_component brush border;GO:0006811,biological_process ion transport;GO:0006814,biological_process sodium ion transport;GO:0006865,biological_process amino acid transport;GO:0006868,biological_proces…	SLC38A2, SNAT2; solute carrier family 38 (sodium-coupled neutral amino acid transporter), member 2; K14207
NC_000081.6	96709530	96710231	702	8.87	5.14605	3.85955	1.72491	IP_HMGB2_20h_vs_In_HMGB2_20h_peak_724	intergenic	Slc38a2:NC_000081.6:96687391-96699724:-:-10156	Slc38a2	24;GO:0003333,biological_process amino acid transmembrane transport;GO:0005886,cellular_component plasma membrane;GO:0005887,cellular_component integral component of plasma membrane;GO:0005903,cellular_component brush border;GO:0006811,biological_process ion transport;GO:0006814,biological_process sodium ion transport;GO:0006865,biological_process amino acid transport;GO:0006868,biological_proces…	SLC38A2, SNAT2; solute carrier family 38 (sodium-coupled neutral amino acid transporter), member 2; K14207
NC_000081.6	97387381	97387760	380	8.82	5.47751	4.07582	2.01925	IP_HMGB2_20h_vs_In_HMGB2_20h_peak_725	intergenic	Gm41393:NC_000081.6:97393949-97406961:-:19391	Gm41393	NA	NA
NC_000081.6	97766995	97768326	1332	8.45	5.00846	3.82947	1.60987	IP_HMGB2_20h_vs_In_HMGB2_20h_peak_726	LOC102636367:Promoter;Rapgef3:intron	LOC102636367:NC_000081.6:97767826-97768837:+:-166	LOC102636367	NA	NA
NC_000081.6	97830801	97831373	573	9.48	5.11221	3.75255	1.70882	IP_HMGB2_20h_vs_In_HMGB2_20h_peak_727	Hdac7:intron;Gm33636:Promoter	Gm33636:NC_000081.6:97831244-97842389:+:-157	Gm33636	NA	NA
NC_000081.6	98085690	98086137	448	8.70	5.06508	3.82795	1.67505	IP_HMGB2_20h_vs_In_HMGB2_20h_peak_728	Senp1:intron	Pfkm:NC_000081.6:98092588-98132447:+:-6675	Pfkm	42;GO:0000166,molecular_function nucleotide binding;GO:0003824,molecular_function catalytic activity;GO:0003872,molecular_function 6-phosphofructokinase activity;GO:0005515,molecular_function protein binding;GO:0005524,molecular_function ATP binding;GO:0005634,cellular_component nucleus;GO:0005737,cellular_component cytoplasm;GO:0005829,cellular_component cytosol;GO:0005929,cellular_component cil…	pfkA, PFK; 6-phosphofructokinase 1 [EC:2.7.1.11]; K00850
NC_000081.6	98131261	98131585	325	8.34	5.24485	3.99626	1.81177	IP_HMGB2_20h_vs_In_HMGB2_20h_peak_729	Pfkm:exon	Asb8:NC_000081.6:98134636-98165601:-:34178	Asb8	3;GO:0005622,cellular_component intracellular;GO:0016567,biological_process protein ubiquitination;GO:0035556,biological_process intracellular signal transduction	ASB8; ankyrin repeat and SOCS box protein 8; K10330
NC_000081.6	98134577	98135522	946	7.47	4.65646	3.72573	1.32815	IP_HMGB2_20h_vs_In_HMGB2_20h_peak_730	Asb8:exon;Asb8:three_prime_UTR	Asb8:NC_000081.6:98134636-98165601:-:30552	Asb8	3;GO:0005622,cellular_component intracellular;GO:0016567,biological_process protein ubiquitination;GO:0035556,biological_process intracellular signal transduction	ASB8; ankyrin repeat and SOCS box protein 8; K10330
NC_000081.6	98205449	98205946	498	9.25	5.18072	3.82332	1.76726	IP_HMGB2_20h_vs_In_HMGB2_20h_peak_731	intergenic	Olfr288:NC_000081.6:98186010-98195542:-:-10155	Olfr288	10;GO:0004930,molecular_function G protein-coupled receptor activity;GO:0004984,molecular_function olfactory receptor activity;GO:0005886,cellular_component plasma membrane;GO:0007165,biological_process signal transduction;GO:0007186,biological_process G protein-coupled receptor signaling pathway;GO:0007608,biological_process sensory perception of smell;GO:0016020,cellular_component membrane;GO:0…	NA
NC_000081.6	98313144	98313714	571	7.57	4.70429	3.74378	1.37200	IP_HMGB2_20h_vs_In_HMGB2_20h_peak_732	Olfr285:exon	Olfr285:NC_000081.6:98312588-98313548:-:119	Olfr285	12;GO:0004888,molecular_function transmembrane signaling receptor activity;GO:0004930,molecular_function G protein-coupled receptor activity;GO:0004984,molecular_function olfactory receptor activity;GO:0005886,cellular_component plasma membrane;GO:0007165,biological_process signal transduction;GO:0007186,biological_process G protein-coupled receptor signaling pathway;GO:0007608,biological_process…	OLFR; olfactory receptor; K04257
NC_000081.6	98628712	98629063	352	8.15	5.54911	4.20990	2.11489	IP_HMGB2_20h_vs_In_HMGB2_20h_peak_733	Cacnb3:intron	Cacnb3:NC_000081.6:98628429-98644536:+:458	Cacnb3	33;GO:0005244,molecular_function voltage-gated ion channel activity;GO:0005245,molecular_function voltage-gated calcium channel activity;GO:0005246,molecular_function calcium channel regulator activity;GO:0005262,molecular_function calcium channel activity;GO:0005515,molecular_function protein binding;GO:0005737,cellular_component cytoplasm;GO:0005886,cellular_component plasma membrane;GO:0005891…	CACNB3; voltage-dependent calcium channel beta-3; K04864
NC_000081.6	98662628	98663003	376	11.83	8.35271	5.33039	4.77434	IP_HMGB2_20h_vs_In_HMGB2_20h_peak_734	Ddx23:five_prime_UTR;Ddx23:exon	Ddx23:NC_000081.6:98645378-98662933:-:118	Ddx23	11;GO:0000375,biological_process RNA splicing, via transesterification reactions;GO:0003676,molecular_function nucleic acid binding;GO:0004004,molecular_function ATP-dependent RNA helicase activity;GO:0005524,molecular_function ATP binding;GO:0005634,cellular_component nucleus;GO:0005682,cellular_component U5 snRNP;GO:0005730,cellular_component nucleolus;GO:0005737,cellular_component cytoplasm;GO…	DDX23, PRP28; ATP-dependent RNA helicase DDX23/PRP28 [EC:3.6.4.13]; K12858
NC_000081.6	98953016	98953925	910	9.64	5.45096	3.91303	2.03549	IP_HMGB2_20h_vs_In_HMGB2_20h_peak_735	LOC105246034:Promoter;Tuba1a:five_prime_UTR;Tuba1a:exon	Tuba1a:NC_000081.6:98949846-98953501:-:31	Tuba1a	19;GO:0000166,molecular_function nucleotide binding;GO:0003924,molecular_function GTPase activity;GO:0005200,molecular_function structural constituent of cytoskeleton;GO:0005515,molecular_function protein binding;GO:0005525,molecular_function GTP binding;GO:0005737,cellular_component cytoplasm;GO:0005856,cellular_component cytoskeleton;GO:0005874,cellular_component microtubule;GO:0005881,cellular…	TUBA; tubulin alpha; K07374
NC_000081.6	99294749	99295083	335	10.53	5.18357	3.65830	1.76407	IP_HMGB2_20h_vs_In_HMGB2_20h_peak_736	Prpf40b:Promoter;Fam186b:intron	Prpf40b:NC_000081.6:99295086-99317018:+:-170	Prpf40b	NA	PRPF40, PRP40; pre-mRNA-processing factor 40; K12821
NC_000081.6	99370212	99370628	417	9.57	5.96385	4.25435	2.50376	IP_HMGB2_20h_vs_In_HMGB2_20h_peak_737	Fmnl3:exon;Fmnl3:five_prime_UTR	Fmnl3:NC_000081.6:99317211-99370501:-:81	Fmnl3	17;GO:0001525,biological_process angiogenesis;GO:0003779,molecular_function actin binding;GO:0005515,molecular_function protein binding;GO:0005737,cellular_component cytoplasm;GO:0005794,cellular_component Golgi apparatus;GO:0005829,cellular_component cytosol;GO:0005886,cellular_component plasma membrane;GO:0007010,biological_process cytoskeleton organization;GO:0007275,biological_process multice…	NA
NC_000081.6	99837860	99838316	457	7.43	5.03652	3.97834	1.62477	IP_HMGB2_20h_vs_In_HMGB2_20h_peak_738	Lima1:intron	Gm17057:NC_000081.6:99817922-99836021:+:20165	Gm17057	NA	NA
NC_000081.6	100322397	100323236	840	7.04	4.35286	3.57907	1.09453	IP_HMGB2_20h_vs_In_HMGB2_20h_peak_739	Mettl7a1:intron	Mettl7a3:NC_000081.6:100334799-100348386:+:-11983	Mettl7a3	5;GO:0008152,biological_process metabolic process;GO:0008168,molecular_function methyltransferase activity;GO:0016020,cellular_component membrane;GO:0016021,cellular_component integral component of membrane;GO:0032259,biological_process methylation	NA
NC_000081.6	100625476	100626225	750	8.00	4.84314	3.78574	1.45067	IP_HMGB2_20h_vs_In_HMGB2_20h_peak_740	Smagp:intron	Dazap2:NC_000081.6:100615661-100620761:+:10189	Dazap2	12;GO:0005515,molecular_function protein binding;GO:0005634,cellular_component nucleus;GO:0005667,cellular_component transcription factor complex;GO:0005737,cellular_component cytoplasm;GO:0016607,cellular_component nuclear speck;GO:0030971,molecular_function receptor tyrosine kinase binding;GO:0031435,molecular_function mitogen-activated protein kinase kinase kinase binding;GO:0032991,cellular_c…	NA
NC_000081.6	101011529	101011828	300	7.00	4.59482	3.74315	1.27393	IP_HMGB2_20h_vs_In_HMGB2_20h_peak_741	Scn8a:intron	Fignl2:NC_000081.6:101050191-101078584:-:66906	Fignl2	4;GO:0005524,molecular_function ATP binding;GO:0005634,cellular_component nucleus;GO:0010569,biological_process regulation of double-strand break repair via homologous recombination;GO:0016887,molecular_function ATPase activity	NA
NC_000081.6	101224018	101224356	339	7.10	4.58499	3.72370	1.28345	IP_HMGB2_20h_vs_In_HMGB2_20h_peak_742	Grasp:Promoter;A330009N23Rik:intron	Grasp:NC_000081.6:101224206-101232756:+:-19	Grasp	15;GO:0005515,molecular_function protein binding;GO:0005641,cellular_component nuclear envelope lumen;GO:0005737,cellular_component cytoplasm;GO:0005886,cellular_component plasma membrane;GO:0006886,biological_process intracellular protein transport;GO:0007165,biological_process signal transduction;GO:0008104,biological_process protein localization;GO:0014069,cellular_component postsynaptic densi…	NA
NC_000081.6	101382339	101382653	315	8.65	5.86119	4.33940	2.39584	IP_HMGB2_20h_vs_In_HMGB2_20h_peak_743	Gm35853:intron;LOC102639385:exon	Krt80:NC_000081.6:101348314-101370125:-:-12370	Krt80	5;GO:0005198,molecular_function structural molecule activity;GO:0005737,cellular_component cytoplasm;GO:0005882,cellular_component intermediate filament;GO:0045095,cellular_component keratin filament;GO:0045111,cellular_component intermediate filament cytoskeleton	KRT2; type II keratin, basic; K07605
NC_000081.6	101551326	101552720	1395	8.11	4.77115	3.72434	1.39491	IP_HMGB2_20h_vs_In_HMGB2_20h_peak_744	Krt82:Promoter	Krt82:NC_000081.6:101541215-101550659:-:-1363	Krt82	4;GO:0005198,molecular_function structural molecule activity;GO:0005882,cellular_component intermediate filament;GO:0008150,biological_process biological_process;GO:0045095,cellular_component keratin filament	KRT2; type II keratin, basic; K07605
NC_000081.6	101623166	101624001	836	8.04	4.88078	3.80496	1.48266	IP_HMGB2_20h_vs_In_HMGB2_20h_peak_745	intergenic	Gm5414:NC_000081.6:101624027-101628188:-:4605	Gm5414	5;GO:0003674,molecular_function molecular_function;GO:0005198,molecular_function structural molecule activity;GO:0005882,cellular_component intermediate filament;GO:0008150,biological_process biological_process;GO:0045095,cellular_component keratin filament	KRT2; type II keratin, basic; K07605
NC_000081.6	101861545	101862794	1250	8.97	4.84810	3.66057	1.45422	IP_HMGB2_20h_vs_In_HMGB2_20h_peak_746	Krt77:intron	Krt77:NC_000081.6:101858730-101869706:-:7537	Krt77	4;GO:0005198,molecular_function structural molecule activity;GO:0005856,cellular_component cytoskeleton;GO:0005882,cellular_component intermediate filament;GO:0045095,cellular_component keratin filament	KRT2; type II keratin, basic; K07605
NC_000081.6	101977018	101977508	491	10.44	5.16561	3.65516	1.73180	IP_HMGB2_20h_vs_In_HMGB2_20h_peak_747	Krt78:intron	Krt78:NC_000081.6:101946000-101996624:-:19361	Krt78	5;GO:0003674,molecular_function molecular_function;GO:0005198,molecular_function structural molecule activity;GO:0005882,cellular_component intermediate filament;GO:0008150,biological_process biological_process;GO:0045095,cellular_component keratin filament	KRT2; type II keratin, basic; K07605
NC_000081.6	102073601	102073943	343	9.55	5.68732	4.09341	2.23210	IP_HMGB2_20h_vs_In_HMGB2_20h_peak_748	Eif4b:exon;Eif4b:five_prime_UTR	Eif4b:NC_000081.6:102073772-102097173:+:0	Eif4b	16;GO:0001731,biological_process formation of translation preinitiation complex;GO:0003676,molecular_function nucleic acid binding;GO:0003723,molecular_function RNA binding;GO:0003743,molecular_function translation initiation factor activity;GO:0005829,cellular_component cytosol;GO:0005844,cellular_component polysome;GO:0006412,biological_process translation;GO:0006413,biological_process translat…	EIF4B; translation initiation factor 4B; K03258
NC_000081.6	102098304	102098792	489	8.00	4.65337	3.66254	1.29791	IP_HMGB2_20h_vs_In_HMGB2_20h_peak_749	Tns2:Promoter	Tns2:NC_000081.6:102100372-102116401:+:-1824	Tns2	20;GO:0001822,biological_process kidney development;GO:0004721,molecular_function phosphoprotein phosphatase activity;GO:0005102,molecular_function signaling receptor binding;GO:0005622,cellular_component intracellular;GO:0005886,cellular_component plasma membrane;GO:0005925,cellular_component focal adhesion;GO:0006470,biological_process protein dephosphorylation;GO:0008285,biological_process neg…	TNS; tensin; K18080
NC_000081.6	102203203	102204383	1181	10.78	6.96782	4.65622	3.45958	IP_HMGB2_20h_vs_In_HMGB2_20h_peak_750	Zfp740:exon;Zfp740:five_prime_UTR;Csad:intron	Zfp740:NC_000081.6:102203644-102215610:+:148	Zfp740	1;GO:0003676,molecular_function nucleic acid binding	NA
NC_000081.6	102246827	102247347	521	8.97	6.14047	4.44351	2.68386	IP_HMGB2_20h_vs_In_HMGB2_20h_peak_751	Rarg:intron	Rarg:NC_000081.6:102234937-102257522:-:10435	Rarg	58;GO:0000122,biological_process negative regulation of transcription by RNA polymerase II;GO:0000790,cellular_component nuclear chromatin;GO:0000977,molecular_function RNA polymerase II regulatory region sequence-specific DNA binding;GO:0001843,biological_process neural tube closure;GO:0002063,biological_process chondrocyte development;GO:0002068,biological_process glandular epithelial cell deve…	RARG, NR1B3; retinoic acid receptor gamma; K08529
NC_000081.6	102376773	102377167	395	9.47	5.83730	4.19866	2.38067	IP_HMGB2_20h_vs_In_HMGB2_20h_peak_752	intergenic	Sp7:NC_000081.6:102356605-102367040:-:-9929	Sp7	19;GO:0000978,molecular_function RNA polymerase II proximal promoter sequence-specific DNA binding;GO:0000981,molecular_function DNA-binding transcription factor activity, RNA polymerase II-specific;GO:0001077,molecular_function DNA-binding transcription activator activity, RNA polymerase II-specific;GO:0001649,biological_process osteoblast differentiation;GO:0003676,molecular_function nucleic ac…	SP7; transcription factor Sp7; K09197
NC_000081.6	102406531	102406843	313	12.75	6.69667	4.20587	3.16353	IP_HMGB2_20h_vs_In_HMGB2_20h_peak_753	Sp1:intron	Sp1:NC_000081.6:102406315-102436404:+:371	Sp1	57;GO:0000790,cellular_component nuclear chromatin;GO:0000977,molecular_function RNA polymerase II regulatory region sequence-specific DNA binding;GO:0000978,molecular_function RNA polymerase II proximal promoter sequence-specific DNA binding;GO:0000982,molecular_function DNA-binding transcription factor activity, RNA polymerase II-specific;GO:0000987,molecular_function proximal promoter sequence…	SP1; transcription factor Sp1; K04684
NC_000081.6	102470318	102471205	888	12.28	7.20131	4.53112	3.68519	IP_HMGB2_20h_vs_In_HMGB2_20h_peak_754	Gm36331:Promoter;Pcbp2:five_prime_UTR;Pcbp2:exon	Gm36331:NC_000081.6:102469440-102470386:-:-375	Gm36331	NA	NA
NC_000081.6	102517961	102518529	569	8.90	5.51559	4.08690	2.05184	IP_HMGB2_20h_vs_In_HMGB2_20h_peak_755	Tarbp2:exon;Map3k12:Promoter;Tarbp2:five_prime_UTR	Tarbp2:NC_000081.6:102518191-102523676:+:53	Tarbp2	38;GO:0003723,molecular_function RNA binding;GO:0003725,molecular_function double-stranded RNA binding;GO:0005515,molecular_function protein binding;GO:0005634,cellular_component nucleus;GO:0005654,cellular_component nucleoplasm;GO:0005737,cellular_component cytoplasm;GO:0006417,biological_process regulation of translation;GO:0007286,biological_process spermatid development;GO:0007338,biological_…	TARBP2; RISC-loading complex subunit TARBP2; K18420
NC_000081.6	102624944	102625720	777	10.41	7.57952	5.09808	4.05834	IP_HMGB2_20h_vs_In_HMGB2_20h_peak_756	Atf7:five_prime_UTR;Atf7:exon	Atf7:NC_000081.6:102525945-102625464:-:132	Atf7	15;GO:0000122,biological_process negative regulation of transcription by RNA polymerase II;GO:0000978,molecular_function RNA polymerase II proximal promoter sequence-specific DNA binding;GO:0001078,molecular_function DNA-binding transcription repressor activity, RNA polymerase II-specific;GO:0003676,molecular_function nucleic acid binding;GO:0003677,molecular_function DNA binding;GO:0003700,molec…	ATF7, ATFA; activating transcription factor 7; K09045
NC_000081.6	102671086	102672075	990	8.95	5.09385	3.80808	1.70642	IP_HMGB2_20h_vs_In_HMGB2_20h_peak_757	Atp5g2:Promoter	Mir688:NC_000081.6:102671791-102671866:-:286	Mir688	NA	NA
NC_000081.6	102693048	102693540	493	7.16	4.54396	3.69095	1.23772	IP_HMGB2_20h_vs_In_HMGB2_20h_peak_758	intergenic	Mir688:NC_000081.6:102671791-102671866:-:-21427	Mir688	NA	NA
NC_000081.6	103221248	103222466	1219	7.26	4.40746	3.58741	1.13319	IP_HMGB2_20h_vs_In_HMGB2_20h_peak_759	Cbx5:intron	Cbx5:NC_000081.6:103191545-103239904:-:18047	Cbx5	31;GO:0000118,cellular_component histone deacetylase complex;GO:0000122,biological_process negative regulation of transcription by RNA polymerase II;GO:0000775,cellular_component chromosome, centromeric region;GO:0000776,cellular_component kinetochore;GO:0000784,cellular_component nuclear chromosome, telomeric region;GO:0000792,cellular_component heterochromatin;GO:0003682,molecular_function chro…	CBX5, HP1A; chromobox protein 5; K11587
NC_000081.6	103239608	103240766	1159	9.35	5.06047	3.73681	1.65575	IP_HMGB2_20h_vs_In_HMGB2_20h_peak_760	Cbx5:Promoter;Hnrnpa1:Promoter	Hnrnpa1:NC_000081.6:103240396-103246698:+:-209	Hnrnpa1	16;GO:0000380,biological_process alternative mRNA splicing, via spliceosome;GO:0003676,molecular_function nucleic acid binding;GO:0003697,molecular_function single-stranded DNA binding;GO:0003723,molecular_function RNA binding;GO:0005634,cellular_component nucleus;GO:0005654,cellular_component nucleoplasm;GO:0005681,cellular_component spliceosomal complex;GO:0005737,cellular_component cytoplasm;G…	HNRNPA1_3; heterogeneous nuclear ribonucleoprotein A1/A3; K12741
NC_000081.6	103272646	103272946	301	10.26	6.50321	4.49057	2.98504	IP_HMGB2_20h_vs_In_HMGB2_20h_peak_761	Copz1:Promoter	Copz1:NC_000081.6:103272833-103299869:+:-37	Copz1	14;GO:0000139,cellular_component Golgi membrane;GO:0003674,molecular_function molecular_function;GO:0005737,cellular_component cytoplasm;GO:0005794,cellular_component Golgi apparatus;GO:0006886,biological_process intracellular protein transport;GO:0006891,biological_process intra-Golgi vesicle-mediated transport;GO:0015031,biological_process protein transport;GO:0016020,cellular_component membran…	COPZ, RET3; coatomer subunit zeta; K20472
NC_000081.6	103538610	103539304	695	7.81	5.17932	4.02551	1.76338	IP_HMGB2_20h_vs_In_HMGB2_20h_peak_762	Ppp1r1a:Promoter	Ppp1r1a:NC_000081.6:103530278-103538003:-:-953	Ppp1r1a	11;GO:0004864,molecular_function protein phosphatase inhibitor activity;GO:0004865,molecular_function protein serine/threonine phosphatase inhibitor activity;GO:0005515,molecular_function protein binding;GO:0005615,cellular_component extracellular space;GO:0005737,cellular_component cytoplasm;GO:0005975,biological_process carbohydrate metabolic process;GO:0005977,biological_process glycogen metab…	PPP1R1A; protein phosphatase 1 regulatory subunit 1A; K08050
NC_000081.6	103917220	103917515	296	8.39	5.80818	4.33873	2.33612	IP_HMGB2_20h_vs_In_HMGB2_20h_peak_763	intergenic	Mucl2:NC_000081.6:103895854-103899312:-:-18055	Mucl2	5;GO:0003674,molecular_function molecular_function;GO:0005575,cellular_component cellular_component;GO:0005576,cellular_component extracellular region;GO:0005615,cellular_component extracellular space;GO:0008150,biological_process biological_process	NA
NC_000082.6	4879481	4880653	1173	11.25	5.80110	3.91084	2.32295	IP_HMGB2_20h_vs_In_HMGB2_20h_peak_764	Ubald1:Promoter	Ubald1:NC_000082.6:4874778-4879851:-:-215	Ubald1	3;GO:0003674,molecular_function molecular_function;GO:0005575,cellular_component cellular_component;GO:0008150,biological_process biological_process	NA
NC_000082.6	10784992	10785288	297	11.53	6.58260	4.32126	3.07946	IP_HMGB2_20h_vs_In_HMGB2_20h_peak_765	Socs1:intron	Socs1:NC_000082.6:10783807-10785536:-:396	Socs1	34;GO:0001932,biological_process regulation of protein phosphorylation;GO:0004860,molecular_function protein kinase inhibitor activity;GO:0005159,molecular_function insulin-like growth factor receptor binding;GO:0005515,molecular_function protein binding;GO:0005634,cellular_component nucleus;GO:0005654,cellular_component nucleoplasm;GO:0005737,cellular_component cytoplasm;GO:0005829,cellular_comp…	SOCS1, JAB; suppressor of cytokine signaling 1; K04694
NC_000082.6	11143952	11144307	356	276.70	79.45293	3.71709	75.64563	IP_HMGB2_20h_vs_In_HMGB2_20h_peak_766	Zc3h7a:intron	Txndc11:NC_000082.6:11074910-11134679:-:-9450	Txndc11	9;GO:0003756,molecular_function protein disulfide isomerase activity;GO:0005623,cellular_component cell;GO:0005783,cellular_component endoplasmic reticulum;GO:0005789,cellular_component endoplasmic reticulum membrane;GO:0006457,biological_process protein folding;GO:0016020,cellular_component membrane;GO:0016021,cellular_component integral component of membrane;GO:0034976,biological_process respon…	NA
NC_000082.6	13902825	13903157	333	8.45	5.76562	4.29219	2.34081	IP_HMGB2_20h_vs_In_HMGB2_20h_peak_767	Pdxdc1:exon;Pdxdc1:five_prime_UTR;Mpv17l:Promoter	Pdxdc1:NC_000082.6:13833160-13903145:-:154	Pdxdc1	7;GO:0003824,molecular_function catalytic activity;GO:0005794,cellular_component Golgi apparatus;GO:0016829,molecular_function lyase activity;GO:0016831,molecular_function carboxy-lyase activity;GO:0019752,biological_process carboxylic acid metabolic process;GO:0030170,molecular_function pyridoxal phosphate binding;GO:0043231,cellular_component intracellular membrane-bounded organelle	NA
NC_000082.6	16302819	16303140	322	7.69	4.77277	3.77347	1.42109	IP_HMGB2_20h_vs_In_HMGB2_20h_peak_768	Yars2:five_prime_UTR;Yars2:exon	Yars2:NC_000082.6:16302964-16309640:+:15	Yars2	19;GO:0000049,molecular_function tRNA binding;GO:0000166,molecular_function nucleotide binding;GO:0003723,molecular_function RNA binding;GO:0004812,molecular_function aminoacyl-tRNA ligase activity;GO:0004831,molecular_function tyrosine-tRNA ligase activity;GO:0005524,molecular_function ATP binding;GO:0005737,cellular_component cytoplasm;GO:0005739,cellular_component mitochondrion;GO:0005759,cell…	YARS, tyrS; tyrosyl-tRNA synthetase [EC:6.1.1.1]; K01866
NC_000082.6	20425820	20426115	296	7.89	5.14814	3.98667	1.76074	IP_HMGB2_20h_vs_In_HMGB2_20h_peak_769	Abcc5:intron	Abcc5:NC_000082.6:20331302-20426394:-:427	Abcc5	11;GO:0000166,molecular_function nucleotide binding;GO:0005524,molecular_function ATP binding;GO:0005887,cellular_component integral component of plasma membrane;GO:0008514,molecular_function organic anion transmembrane transporter activity;GO:0015711,biological_process organic anion transport;GO:0016020,cellular_component membrane;GO:0016021,cellular_component integral component of membrane;GO:0…	ABCC5; ATP-binding cassette, subfamily C (CFTR/MRP), member 5; K05668
NC_000082.6	21392668	21393070	403	8.49	5.23433	3.97094	1.78700	IP_HMGB2_20h_vs_In_HMGB2_20h_peak_770	Gm36150:intron;Gm36224:exon	Gm36224:NC_000082.6:21389430-21394000:+:3438	Gm36224	NA	NA
NC_000082.6	23107389	23108247	859	8.16	4.67120	3.65288	1.31661	IP_HMGB2_20h_vs_In_HMGB2_20h_peak_771	Snord2:Promoter;Eif4a2:exon;Eif4a2:five_prime_UTR	Eif4a2:NC_000082.6:23107401-23114132:+:416	Eif4a2	18;GO:0000166,molecular_function nucleotide binding;GO:0003676,molecular_function nucleic acid binding;GO:0003723,molecular_function RNA binding;GO:0003743,molecular_function translation initiation factor activity;GO:0004004,molecular_function ATP-dependent RNA helicase activity;GO:0004386,molecular_function helicase activity;GO:0005524,molecular_function ATP binding;GO:0005730,cellular_component…	EIF4A; translation initiation factor 4A; K03257
NC_000082.6	23136634	23136956	323	8.55	5.55860	4.16100	2.11432	IP_HMGB2_20h_vs_In_HMGB2_20h_peak_772	intergenic	Rfc4:NC_000082.6:23113947-23127730:-:-9064	Rfc4	17;GO:0000166,molecular_function nucleotide binding;GO:0003677,molecular_function DNA binding;GO:0003689,molecular_function DNA clamp loader activity;GO:0005524,molecular_function ATP binding;GO:0005634,cellular_component nucleus;GO:0005654,cellular_component nucleoplasm;GO:0005663,cellular_component DNA replication factor C complex;GO:0006260,biological_process DNA replication;GO:0006261,biologi…	RFC2_4; replication factor C subunit 2/4; K10755
NC_000082.6	30069707	30070774	1068	8.73	4.97091	3.76335	1.60448	IP_HMGB2_20h_vs_In_HMGB2_20h_peak_773	Gm32998:exon	Gm32998:NC_000082.6:30067862-30070438:-:198	Gm32998	NA	NA
NC_000082.6	35490198	35490666	469	9.44	4.97069	3.67443	1.56597	IP_HMGB2_20h_vs_In_HMGB2_20h_peak_774	Pdia5:intron	Pdia5:NC_000082.6:35397307-35490900:-:468	Pdia5	9;GO:0003756,molecular_function protein disulfide isomerase activity;GO:0005783,cellular_component endoplasmic reticulum;GO:0005788,cellular_component endoplasmic reticulum lumen;GO:0006457,biological_process protein folding;GO:0015037,molecular_function peptide disulfide oxidoreductase activity;GO:0016853,molecular_function isomerase activity;GO:0034976,biological_process response to endoplasmic…	PDIA5; protein disulfide-isomerase A5 [EC:5.3.4.1]; K09583
NC_000082.6	35511260	35513143	1884	7.08	4.55388	3.70654	1.25598	IP_HMGB2_20h_vs_In_HMGB2_20h_peak_775	intergenic	1600019K03Rik:NC_000082.6:35503169-35509419:-:-2782	1600019K03Rik	NA	NA
NC_000082.6	38088792	38089649	858	9.67	4.90291	3.59879	1.52602	IP_HMGB2_20h_vs_In_HMGB2_20h_peak_776	Gsk3b:five_prime_UTR;BC031361:exon;Gsk3b:exon	BC031361:NC_000082.6:38085063-38089260:-:40	BC031361	NA	NA
NC_000082.6	38452460	38452950	491	9.52	5.71816	4.11821	2.26627	IP_HMGB2_20h_vs_In_HMGB2_20h_peak_777	Adprh:Promoter	Adprh:NC_000082.6:38445398-38452689:-:-15	Adprh	15;GO:0000287,molecular_function magnesium ion binding;GO:0003875,molecular_function ADP-ribosylarginine hydrolase activity;GO:0005096,molecular_function GTPase activator activity;GO:0005622,cellular_component intracellular;GO:0006464,biological_process cellular protein modification process;GO:0006886,biological_process intracellular protein transport;GO:0012505,cellular_component endomembrane sy…	ADPRH; ADP-ribosylarginine hydrolase [EC:3.2.2.19]; K01245
NC_000082.6	46370413	46370952	540	7.19	4.30335	3.52901	1.05628	IP_HMGB2_20h_vs_In_HMGB2_20h_peak_778	intergenic	Nectin3:NC_000082.6:46387664-46498560:-:127878	Nectin3	30;GO:0002089,biological_process lens morphogenesis in camera-type eye;GO:0005102,molecular_function signaling receptor binding;GO:0005515,molecular_function protein binding;GO:0005886,cellular_component plasma membrane;GO:0005887,cellular_component integral component of plasma membrane;GO:0005911,cellular_component cell-cell junction;GO:0005913,cellular_component cell-cell adherens junction;GO:0…	PVRL3, CD113; poliovirus receptor-related protein 3; K06592
NC_000082.6	48993848	48994169	322	9.39	5.67379	4.09777	2.25177	IP_HMGB2_20h_vs_In_HMGB2_20h_peak_779	Dzip3:five_prime_UTR;Dzip3:exon;C330027C09Rik:Promoter	Dzip3:NC_000082.6:48924227-48994153:-:145	Dzip3	17;GO:0000209,biological_process protein polyubiquitination;GO:0000836,cellular_component Hrd1p ubiquitin ligase complex;GO:0003723,molecular_function RNA binding;GO:0004842,molecular_function ubiquitin-protein transferase activity;GO:0005737,cellular_component cytoplasm;GO:0016567,biological_process protein ubiquitination;GO:0016740,molecular_function transferase activity;GO:0019902,molecular_fu…	DZIP3; E3 ubiquitin-protein ligase DZIP3 [EC:2.3.2.27]; K10642
NC_000082.6	56717187	56717708	522	7.60	4.71584	3.74883	1.37275	IP_HMGB2_20h_vs_In_HMGB2_20h_peak_780	Tfg:exon;Tfg:five_prime_UTR	Tfg:NC_000082.6:56690328-56717532:-:85	Tfg	5;GO:0000139,cellular_component Golgi membrane;GO:0006888,biological_process endoplasmic reticulum to Golgi vesicle-mediated transport;GO:0042802,molecular_function identical protein binding;GO:0048208,biological_process COPII vesicle coating;GO:0070971,cellular_component endoplasmic reticulum exit site	TFG; protein TFG; K09292
NC_000082.6	57121869	57122193	325	7.54	4.98781	3.93320	1.61294	IP_HMGB2_20h_vs_In_HMGB2_20h_peak_781	Tomm70a:exon	Tomm70a:NC_000082.6:57121713-57154530:+:317	Tomm70a	NA	TOM70; mitochondrial import receptor subunit TOM70; K17768
NC_000082.6	57391235	57391676	442	245.09	77.87660	3.89973	74.04159	IP_HMGB2_20h_vs_In_HMGB2_20h_peak_782	Filip1l:intron;Cmss1:intron	Gm20956:NC_000082.6:57425401-57425951:-:34496	Gm20956	NA	NA
NC_000082.6	85802995	85803380	386	11.92	7.73917	4.93472	4.19469	IP_HMGB2_20h_vs_In_HMGB2_20h_peak_783	Adamts1:Promoter	Adamts1:NC_000082.6:85793826-85803113:-:-74	Adamts1	21;GO:0001542,biological_process ovulation from ovarian follicle;GO:0001822,biological_process kidney development;GO:0004222,molecular_function metalloendopeptidase activity;GO:0005515,molecular_function protein binding;GO:0005576,cellular_component extracellular region;GO:0005604,cellular_component basement membrane;GO:0006508,biological_process proteolysis;GO:0008201,molecular_function heparin …	ADAMTS1; a disintegrin and metalloproteinase with thrombospondin motifs 1 [EC:3.4.24.-]; K08617
NC_000082.6	93832028	93832353	326	10.89	6.12120	4.16206	2.61688	IP_HMGB2_20h_vs_In_HMGB2_20h_peak_784	Gm30881:intron;Morc3:five_prime_UTR;Morc3:exon	Morc3:NC_000082.6:93832120-93876073:+:70	Morc3	15;GO:0003674,molecular_function molecular_function;GO:0003723,molecular_function RNA binding;GO:0005634,cellular_component nucleus;GO:0005654,cellular_component nucleoplasm;GO:0006468,biological_process protein phosphorylation;GO:0007569,biological_process cell aging;GO:0008270,molecular_function zinc ion binding;GO:0009791,biological_process post-embryonic development;GO:0016363,cellular_compon…	NA
NC_000083.6	3114481	3115802	1322	8.92	5.02944	3.77581	1.64218	IP_HMGB2_20h_vs_In_HMGB2_20h_peak_785	Scaf8:five_prime_UTR;LOC108168313:exon;Scaf8:exon	Scaf8:NC_000083.6:3114971-3198859:+:170	Scaf8	12;GO:0003676,molecular_function nucleic acid binding;GO:0003723,molecular_function RNA binding;GO:0005634,cellular_component nucleus;GO:0005654,cellular_component nucleoplasm;GO:0005681,cellular_component spliceosomal complex;GO:0006366,biological_process transcription by RNA polymerase II;GO:0006397,biological_process mRNA processing;GO:0008380,biological_process RNA splicing;GO:0016363,cellula…	RBM16, SCAF8; RNA-binding protein 16; K13191
NC_000083.6	4240348	4240652	305	9.43	6.58385	4.68723	3.05701	IP_HMGB2_20h_vs_In_HMGB2_20h_peak_786	intergenic	Gm41516:NC_000083.6:4186467-4192986:-:-47513	Gm41516	NA	NA
NC_000083.6	6423972	6424462	491	7.30	4.91993	3.91823	1.52480	IP_HMGB2_20h_vs_In_HMGB2_20h_peak_787	Gm29719:intron	Gm29719:NC_000083.6:6369097-6427100:-:2883	Gm29719	NA	SYTL; synaptotagmin-like protein; K17598
NC_000083.6	6432254	6432598	345	7.05	4.56958	3.72001	1.26370	IP_HMGB2_20h_vs_In_HMGB2_20h_peak_788	Dynlt1b:intron	Dynlt1b:NC_000083.6:6430111-6436296:+:2314	Dynlt1b	NA	DYNLT; dynein light chain Tctex-type 1; K10420
NC_000083.6	6503925	6504357	433	9.28	5.97423	4.32199	2.47627	IP_HMGB2_20h_vs_In_HMGB2_20h_peak_789	intergenic	Ppp1r2-ps5:NC_000083.6:6492190-6494321:-:-9819	Ppp1r2-ps5	NA	NA
NC_000083.6	6519226	6520258	1033	7.00	4.64394	3.77531	1.29033	IP_HMGB2_20h_vs_In_HMGB2_20h_peak_790	Gm2808:intron	Gm17880:NC_000083.6:6521527-6522546:-:2804	Gm17880	NA	NA
NC_000083.6	7035013	7035944	932	7.00	4.64394	3.77531	1.29033	IP_HMGB2_20h_vs_In_HMGB2_20h_peak_791	Gm1604b:intron	Gm1604b:NC_000083.6:7025542-7087597:+:9936	Gm1604b	3;GO:0003674,molecular_function molecular_function;GO:0005575,cellular_component cellular_component;GO:0008150,biological_process biological_process	NA
NC_000083.6	8579148	8579659	512	7.10	4.37679	3.58841	1.11072	IP_HMGB2_20h_vs_In_HMGB2_20h_peak_792	Pde10a:intron	Gm15425:NC_000083.6:8568122-8572385:-:-7018	Gm15425	NA	NA
NC_000083.6	12318190	12318990	801	8.40	5.86437	4.38163	2.37074	IP_HMGB2_20h_vs_In_HMGB2_20h_peak_793	4732491K20Rik:Promoter;Map3k4:exon	Map3k4:NC_000083.6:12227620-12318804:-:214	Map3k4	30;GO:0000165,biological_process MAPK cascade;GO:0000166,molecular_function nucleotide binding;GO:0000186,biological_process activation of MAPKK activity;GO:0001890,biological_process placenta development;GO:0004672,molecular_function protein kinase activity;GO:0004674,molecular_function protein serine/threonine kinase activity;GO:0004709,molecular_function MAP kinase kinase kinase activity;GO:00…	MAP3K4, MEKK4; mitogen-activated protein kinase kinase kinase 4 [EC:2.7.11.25]; K04428
NC_000083.6	13007683	13008064	382	10.42	6.77010	4.63195	3.24170	IP_HMGB2_20h_vs_In_HMGB2_20h_peak_794	Sod2:exon;Sod2:five_prime_UTR	Sod2:NC_000083.6:13007838-13018119:+:35	Sod2	86;GO:0000302,biological_process response to reactive oxygen species;GO:0000303,biological_process response to superoxide;GO:0001306,biological_process age-dependent response to oxidative stress;GO:0001315,biological_process age-dependent response to reactive oxygen species;GO:0001666,biological_process response to hypoxia;GO:0001836,biological_process release of cytochrome c from mitochondria;GO…	SOD2; superoxide dismutase, Fe-Mn family [EC:1.15.1.1]; K04564
NC_000083.6	13992970	13993825	856	7.44	5.04735	3.98413	1.63332	IP_HMGB2_20h_vs_In_HMGB2_20h_peak_795	Gm33889:intron	Gm33889:NC_000083.6:13991606-13998962:-:5565	Gm33889	NA	NA
NC_000083.6	14247510	14247865	356	7.50	4.67616	3.73198	1.36068	IP_HMGB2_20h_vs_In_HMGB2_20h_peak_796	Gm34772:intron	Gm34567:NC_000083.6:14249737-14277762:+:-2050	Gm34567	NA	NA
NC_000083.6	17623996	17625491	1496	10.95	6.92878	4.63177	3.39100	IP_HMGB2_20h_vs_In_HMGB2_20h_peak_797	Lnpep:Promoter	Lnpep:NC_000083.6:17527722-17624489:-:-254	Lnpep	23;GO:0004177,molecular_function aminopeptidase activity;GO:0005515,molecular_function protein binding;GO:0005622,cellular_component intracellular;GO:0005886,cellular_component plasma membrane;GO:0006508,biological_process proteolysis;GO:0007267,biological_process cell-cell signaling;GO:0008217,biological_process regulation of blood pressure;GO:0008233,molecular_function peptidase activity;GO:000…	LNPEP; cystinyl aminopeptidase [EC:3.4.11.3]; K01257
NC_000083.6	20945058	20945384	327	8.00	4.96422	3.86436	1.55152	IP_HMGB2_20h_vs_In_HMGB2_20h_peak_798	Ppp2r1a:Promoter	Ppp2r1a:NC_000083.6:20945453-20965905:+:-232	Ppp2r1a	27;GO:0000159,cellular_component protein phosphatase type 2A complex;GO:0000775,cellular_component chromosome, centromeric region;GO:0004722,molecular_function protein serine/threonine phosphatase activity;GO:0005515,molecular_function protein binding;GO:0005694,cellular_component chromosome;GO:0005737,cellular_component cytoplasm;GO:0005829,cellular_component cytosol;GO:0005886,cellular_componen…	PPP2R1; serine/threonine-protein phosphatase 2A regulatory subunit A; K03456
NC_000083.6	23803080	23803617	538	8.10	4.89907	3.80757	1.49439	IP_HMGB2_20h_vs_In_HMGB2_20h_peak_799	Srrm2:intron	Srrm2:NC_000083.6:23790856-23824741:+:12492	Srrm2	12;GO:0000398,biological_process mRNA splicing, via spliceosome;GO:0005634,cellular_component nucleus;GO:0005681,cellular_component spliceosomal complex;GO:0006397,biological_process mRNA processing;GO:0008150,biological_process biological_process;GO:0008380,biological_process RNA splicing;GO:0015030,cellular_component Cajal body;GO:0016607,cellular_component nuclear speck;GO:0047485,molecular_fu…	SRRM2, SRM300; serine/arginine repetitive matrix protein 2; K13172
NC_000083.6	24549899	24550589	691	12.15	6.42399	4.14157	2.92010	IP_HMGB2_20h_vs_In_HMGB2_20h_peak_800	Pkd1:five_prime_UTR;Pkd1:exon	Pkd1:NC_000083.6:24549949-24596514:+:294	Pkd1	63;GO:0001502,biological_process cartilage condensation;GO:0001568,biological_process blood vessel development;GO:0001701,biological_process in utero embryonic development;GO:0001822,biological_process kidney development;GO:0001889,biological_process liver development;GO:0001892,biological_process embryonic placenta development;GO:0002133,cellular_component polycystin complex;GO:0005262,molecular…	PKD1; polycystin 1; K04985
NC_000083.6	24960643	24960967	325	9.59	5.91151	4.23072	2.42598	IP_HMGB2_20h_vs_In_HMGB2_20h_peak_801	Hn1l:Promoter	Hn1l:NC_000083.6:24942469-24960623:-:-181	Hn1l	NA	NA
NC_000083.6	25015601	25015992	392	9.50	4.43203	3.33383	1.16048	IP_HMGB2_20h_vs_In_HMGB2_20h_peak_802	Cramp1l:five_prime_UTR;Ift140:Promoter;Cramp1l:exon	Cramp1l:NC_000083.6:24961225-25015845:-:49	Cramp1l	NA	NA
NC_000083.6	25273270	25273614	345	9.70	5.30460	3.84158	1.86536	IP_HMGB2_20h_vs_In_HMGB2_20h_peak_803	Ube2i:intron;Gm17801:Promoter	Gm17801:NC_000083.6:25274123-25275528:+:-681	Gm17801	NA	NA
NC_000083.6	25985732	25986039	308	8.97	4.89678	3.69054	1.50359	IP_HMGB2_20h_vs_In_HMGB2_20h_peak_804	1700022N22Rik:exon;Capn15:Promoter	Capn15:NC_000083.6:25958363-25985869:-:-16	Capn15	8;GO:0004198,molecular_function calcium-dependent cysteine-type endopeptidase activity;GO:0005622,cellular_component intracellular;GO:0005737,cellular_component cytoplasm;GO:0006508,biological_process proteolysis;GO:0008233,molecular_function peptidase activity;GO:0008234,molecular_function cysteine-type peptidase activity;GO:0016787,molecular_function hydrolase activity;GO:0046872,molecular_func…	CAPN15; calpain-15 [EC:3.4.22.-]; K08582
NC_000083.6	26507946	26508279	334	9.10	5.32014	3.93694	1.89200	IP_HMGB2_20h_vs_In_HMGB2_20h_peak_805	Dusp1:exon	Dusp1:NC_000083.6:26505590-26508472:-:360	Dusp1	42;GO:0000188,biological_process inactivation of MAPK activity;GO:0001706,biological_process endoderm formation;GO:0004721,molecular_function phosphoprotein phosphatase activity;GO:0004722,molecular_function protein serine/threonine phosphatase activity;GO:0004725,molecular_function protein tyrosine phosphatase activity;GO:0005634,cellular_component nucleus;GO:0005737,cellular_component cytoplasm…	DUSP1; dual specificity protein phosphatase 1 [EC:3.1.3.16 3.1.3.48]; K21278
NC_000083.6	26561308	26561750	443	9.59	5.67604	4.09273	2.20533	IP_HMGB2_20h_vs_In_HMGB2_20h_peak_806	Ergic1:intron;1700049J03Rik:intron	1700049J03Rik:NC_000083.6:26541386-26562186:-:657	1700049J03Rik	NA	NA
NC_000083.6	26715805	26716352	548	8.40	4.86318	3.74285	1.49525	IP_HMGB2_20h_vs_In_HMGB2_20h_peak_807	Crebrf:intron	Crebrf:NC_000083.6:26714710-26780985:+:1368	Crebrf	20;GO:0000122,biological_process negative regulation of transcription by RNA polymerase II;GO:0000977,molecular_function RNA polymerase II regulatory region sequence-specific DNA binding;GO:0001228,molecular_function DNA-binding transcription activator activity, RNA polymerase II-specific;GO:0003700,molecular_function DNA-binding transcription factor activity;GO:0005634,cellular_component nucleus…	CREBRF, LRF; CREB3 regulatory factor; K21554
NC_000083.6	27312786	27313269	484	9.80	6.10457	4.31637	2.61411	IP_HMGB2_20h_vs_In_HMGB2_20h_peak_808	intergenic	Mir7214:NC_000083.6:27317034-27317095:-:4068	Mir7214	NA	NA
NC_000083.6	29660635	29660958	324	8.79	5.32189	3.97223	1.90913	IP_HMGB2_20h_vs_In_HMGB2_20h_peak_809	Cmtr1:intron;Rnf8-cmtr1:intron	Cmtr1:NC_000083.6:29660594-29705979:+:202	Cmtr1	12;GO:0003676,molecular_function nucleic acid binding;GO:0004483,molecular_function mRNA (nucleoside-2'-O-)-methyltransferase activity;GO:0005634,cellular_component nucleus;GO:0005654,cellular_component nucleoplasm;GO:0005829,cellular_component cytosol;GO:0006370,biological_process 7-methylguanosine mRNA capping;GO:0006397,biological_process mRNA processing;GO:0008168,molecular_function methyltra…	CMTR1, FTSJD2, MTR1; cap1 methyltransferase [EC:2.1.1.57]; K14589
NC_000083.6	29869398	29870481	1084	7.00	4.44086	3.64216	1.16293	IP_HMGB2_20h_vs_In_HMGB2_20h_peak_810	Mdga1:intron	Mdga1:NC_000083.6:29827955-29888431:-:18492	Mdga1	5;GO:0016020,cellular_component membrane;GO:0046658,cellular_component anchored component of plasma membrane;GO:0098982,cellular_component GABA-ergic synapse;GO:0099179,biological_process regulation of synaptic membrane adhesion;GO:1905606,biological_process regulation of presynapse assembly	NA
NC_000083.6	29888070	29888480	411	8.21	5.26958	4.02686	1.84892	IP_HMGB2_20h_vs_In_HMGB2_20h_peak_811	Gm16758:Promoter;Mdga1:exon	Mdga1:NC_000083.6:29827955-29888431:-:156	Mdga1	5;GO:0016020,cellular_component membrane;GO:0046658,cellular_component anchored component of plasma membrane;GO:0098982,cellular_component GABA-ergic synapse;GO:0099179,biological_process regulation of synaptic membrane adhesion;GO:1905606,biological_process regulation of presynapse assembly	NA
NC_000083.6	30449276	30450178	903	8.23	4.98022	3.84194	1.57124	IP_HMGB2_20h_vs_In_HMGB2_20h_peak_812	Btbd9:intron	Gm6402:NC_000083.6:30394824-30396180:-:-53546	Gm6402	NA	NA
NC_000083.6	30575684	30576328	645	10.29	5.83618	4.07503	2.36510	IP_HMGB2_20h_vs_In_HMGB2_20h_peak_813	Btbd9:intron	Btbd9:NC_000083.6:30215523-30576898:-:892	Btbd9	14;GO:0005737,cellular_component cytoplasm;GO:0007616,biological_process long-term memory;GO:0008344,biological_process adult locomotory behavior;GO:0019005,cellular_component SCF ubiquitin ligase complex;GO:0030162,biological_process regulation of proteolysis;GO:0031625,molecular_function ubiquitin protein ligase binding;GO:0042428,biological_process serotonin metabolic process;GO:0042748,biolog…	BTBD9; BTB/POZ domain-containing protein 9; K10481
NC_000083.6	30659368	30659687	320	7.41	4.96641	3.93265	1.57483	IP_HMGB2_20h_vs_In_HMGB2_20h_peak_814	Dnah8:intron	Dnah8:NC_000083.6:30626935-30875762:+:32592	Dnah8	21;GO:0000166,molecular_function nucleotide binding;GO:0003341,biological_process cilium movement;GO:0003774,molecular_function motor activity;GO:0003777,molecular_function microtubule motor activity;GO:0005524,molecular_function ATP binding;GO:0005737,cellular_component cytoplasm;GO:0005856,cellular_component cytoskeleton;GO:0005874,cellular_component microtubule;GO:0005929,cellular_component ci…	DNAH; dynein heavy chain, axonemal; K10408
NC_000083.6	30916219	30917034	816	7.56	4.70562	3.74464	1.37052	IP_HMGB2_20h_vs_In_HMGB2_20h_peak_815	Glp1r:intron	Glp1r:NC_000083.6:30901866-30936510:+:14760	Glp1r	40;GO:0001653,molecular_function peptide receptor activity;GO:0004888,molecular_function transmembrane signaling receptor activity;GO:0004930,molecular_function G protein-coupled receptor activity;GO:0004967,molecular_function glucagon receptor activity;GO:0005622,cellular_component intracellular;GO:0005886,cellular_component plasma membrane;GO:0005887,cellular_component integral component of pla…	GLP1R; glucagon-like peptide 1 receptor; K04581
NC_000083.6	31499227	31500085	859	7.17	4.49449	3.65584	1.20778	IP_HMGB2_20h_vs_In_HMGB2_20h_peak_816	Wdr4:intron	Wdr4:NC_000083.6:31494321-31519991:-:20335	Wdr4	9;GO:0005634,cellular_component nucleus;GO:0005829,cellular_component cytosol;GO:0006400,biological_process tRNA modification;GO:0008033,biological_process tRNA processing;GO:0008176,molecular_function tRNA (guanine-N7-)-methyltransferase activity;GO:0030488,biological_process tRNA methylation;GO:0036265,biological_process RNA (guanine-N7)-methylation;GO:0043527,cellular_component tRNA methyltran…	TRM82, WDR4; tRNA (guanine-N(7)-)-methyltransferase subunit TRM82; K15443
NC_000083.6	32855674	32856733	1060	7.32	4.93857	3.92788	1.54063	IP_HMGB2_20h_vs_In_HMGB2_20h_peak_817	intergenic	Gm7059:NC_000083.6:32852141-32853035:-:-3168	Gm7059	NA	NA
NC_000083.6	33181138	33181877	740	8.00	4.54680	3.59347	1.23154	IP_HMGB2_20h_vs_In_HMGB2_20h_peak_818	intergenic	Olfr55:NC_000083.6:33176415-33177363:+:5092	Olfr55	13;GO:0004930,molecular_function G protein-coupled receptor activity;GO:0004984,molecular_function olfactory receptor activity;GO:0004993,molecular_function G protein-coupled serotonin receptor activity;GO:0005886,cellular_component plasma membrane;GO:0007165,biological_process signal transduction;GO:0007186,biological_process G protein-coupled receptor signaling pathway;GO:0007608,biological_pro…	OLFR; olfactory receptor; K04257
NC_000083.6	33188762	33189924	1163	7.00	4.64394	3.77531	1.29033	IP_HMGB2_20h_vs_In_HMGB2_20h_peak_819	intergenic	Olfr239:NC_000083.6:33199061-33200009:+:-9718	Olfr239	13;GO:0004930,molecular_function G protein-coupled receptor activity;GO:0004984,molecular_function olfactory receptor activity;GO:0004993,molecular_function G protein-coupled serotonin receptor activity;GO:0005886,cellular_component plasma membrane;GO:0007165,biological_process signal transduction;GO:0007186,biological_process G protein-coupled receptor signaling pathway;GO:0007608,biological_pro…	OLFR; olfactory receptor; K04257
NC_000083.6	39780204	39781180	977	7.00	4.27346	3.53198	1.03497	IP_HMGB2_20h_vs_In_HMGB2_20h_peak_820	intergenic	Rn18s-rs5:NC_000083.6:39846353-39848202:+:-65661	Rn18s-rs5	NA	NA
NC_000083.6	39842998	39848815	5818	605.86	152.61043	3.52448	148.12468	IP_HMGB2_20h_vs_In_HMGB2_20h_peak_821	Rn18s-rs5:Promoter	Rn18s-rs5:NC_000083.6:39846353-39848202:+:-447	Rn18s-rs5	NA	NA
NC_000083.6	44114471	44114815	345	8.21	5.47694	4.15728	2.04046	IP_HMGB2_20h_vs_In_HMGB2_20h_peak_822	Gm34917:intron	Gm34917:NC_000083.6:44105978-44124177:+:8664	Gm34917	NA	NA
NC_000083.6	44142545	44142851	307	8.00	4.66037	3.66708	1.31002	IP_HMGB2_20h_vs_In_HMGB2_20h_peak_823	Clic5:intron	Clic5:NC_000083.6:44134663-44280169:+:8034	Clic5	25;GO:0002021,biological_process response to dietary excess;GO:0002024,biological_process diet induced thermogenesis;GO:0004364,molecular_function glutathione transferase activity;GO:0005244,molecular_function voltage-gated ion channel activity;GO:0005254,molecular_function chloride channel activity;GO:0005634,cellular_component nucleus;GO:0005737,cellular_component cytoplasm;GO:0005794,cellular_…	CLIC5; chloride intracellular channel protein 5; K05025
NC_000083.6	44736156	44736458	303	8.69	5.78516	4.27133	2.35031	IP_HMGB2_20h_vs_In_HMGB2_20h_peak_824	Runx2:intron	Supt3:NC_000083.6:44777170-45119294:+:-40863	Supt3	17;GO:0000124,cellular_component SAGA complex;GO:0003677,molecular_function DNA binding;GO:0003712,molecular_function transcription coregulator activity;GO:0003713,molecular_function transcription coactivator activity;GO:0004402,molecular_function histone acetyltransferase activity;GO:0005634,cellular_component nucleus;GO:0005654,cellular_component nucleoplasm;GO:0005669,cellular_component transc…	SUPT3H, SPT3; transcription initiation protein SPT3; K11313
NC_000083.6	46229131	46229486	356	7.00	4.26778	3.52824	1.02960	IP_HMGB2_20h_vs_In_HMGB2_20h_peak_825	Xpo5:intron	Mir693:NC_000083.6:46231530-46231619:+:-2222	Mir693	NA	NA
NC_000083.6	46554867	46556311	1445	9.14	6.21948	4.47513	2.74645	IP_HMGB2_20h_vs_In_HMGB2_20h_peak_826	Srf:exon;Mir6976:Promoter	Srf:NC_000083.6:46546837-46557214:-:1625	Srf	102;GO:0000790,cellular_component nuclear chromatin;GO:0000978,molecular_function RNA polymerase II proximal promoter sequence-specific DNA binding;GO:0000982,molecular_function DNA-binding transcription factor activity, RNA polymerase II-specific;GO:0000983,molecular_function RNA polymerase II general transcription initiation factor activity;GO:0000987,molecular_function proximal promoter sequen…	SRF; serum response factor; K04378
NC_000083.6	47688119	47688934	816	8.06	5.10449	3.93971	1.68670	IP_HMGB2_20h_vs_In_HMGB2_20h_peak_827	Tomm6os:intron;Prickle4:exon;Frs3:intron;Tomm6:Promoter	Tomm6:NC_000083.6:47686644-47688386:-:-140	Tomm6	6;GO:0003674,molecular_function molecular_function;GO:0005739,cellular_component mitochondrion;GO:0005741,cellular_component mitochondrial outer membrane;GO:0005742,cellular_component mitochondrial outer membrane translocase complex;GO:0015031,biological_process protein transport;GO:0016020,cellular_component membrane	TOM6; mitochondrial import receptor subunit TOM6; K17772
NC_000083.6	47694429	47695303	875	8.65	4.94369	3.76167	1.56559	IP_HMGB2_20h_vs_In_HMGB2_20h_peak_828	Prickle4:intron;Frs3:intron	Prickle4:NC_000083.6:47688473-47694959:-:93	Prickle4	5;GO:0003674,molecular_function molecular_function;GO:0005575,cellular_component cellular_component;GO:0008150,biological_process biological_process;GO:0008270,molecular_function zinc ion binding;GO:0046872,molecular_function metal ion binding	PRICKLE; prickle; K04511
NC_000083.6	49456370	49456932	563	8.42	5.73952	4.28943	2.29664	IP_HMGB2_20h_vs_In_HMGB2_20h_peak_829	Daam2:three_prime_UTR;Daam2:exon	Gm41595:NC_000083.6:49442067-49443479:-:-13171	Gm41595	NA	NA
NC_000083.6	53438520	53438820	301	7.00	4.64394	3.77531	1.29033	IP_HMGB2_20h_vs_In_HMGB2_20h_peak_830	Efhb:intron	Efhb:NC_000083.6:53398043-53463334:-:24664	Efhb	4;GO:0005509,molecular_function calcium ion binding;GO:0005575,cellular_component cellular_component;GO:0008150,biological_process biological_process;GO:0046872,molecular_function metal ion binding	NA
NC_000083.6	55878787	55879607	821	8.00	4.69603	3.69022	1.32831	IP_HMGB2_20h_vs_In_HMGB2_20h_peak_831	Zfp119a:Promoter	Zfp119a:NC_000083.6:55864885-55878954:-:-242	Zfp119a	5;GO:0003676,molecular_function nucleic acid binding;GO:0005622,cellular_component intracellular;GO:0005634,cellular_component nucleus;GO:0006355,biological_process regulation of transcription, DNA-templated;GO:0046872,molecular_function metal ion binding	KRAB; KRAB domain-containing zinc finger protein; K09228
NC_000083.6	56008778	56009322	545	8.29	4.72762	3.66916	1.39447	IP_HMGB2_20h_vs_In_HMGB2_20h_peak_832	Mpnd:exon;Stap2:Promoter;Mpnd:five_prime_UTR	Mpnd:NC_000083.6:56008879-56016790:+:170	Mpnd	8;GO:0003674,molecular_function molecular_function;GO:0005575,cellular_component cellular_component;GO:0006508,biological_process proteolysis;GO:0008150,biological_process biological_process;GO:0008233,molecular_function peptidase activity;GO:0008237,molecular_function metallopeptidase activity;GO:0016787,molecular_function hydrolase activity;GO:0046872,molecular_function metal ion binding	NA
NC_000083.6	56078553	56079829	1277	7.93	4.88343	3.81983	1.49142	IP_HMGB2_20h_vs_In_HMGB2_20h_peak_833	Ubxn6:exon;Ubxn6:five_prime_UTR;Hdgfrp2:Promoter	Ubxn6:NC_000083.6:56068248-56079328:-:137	Ubxn6	16;GO:0005634,cellular_component nucleus;GO:0005737,cellular_component cytoplasm;GO:0005764,cellular_component lysosome;GO:0005765,cellular_component lysosomal membrane;GO:0005768,cellular_component endosome;GO:0005815,cellular_component microtubule organizing center;GO:0005829,cellular_component cytosol;GO:0005856,cellular_component cytoskeleton;GO:0016020,cellular_component membrane;GO:0016236,…	UBXN6, UBXD1; UBX domain-containing protein 6; K14011
NC_000083.6	56813768	56814866	1099	8.47	4.84273	3.71733	1.49669	IP_HMGB2_20h_vs_In_HMGB2_20h_peak_834	Rfx2:intron	Rfx2:NC_000083.6:56775896-56831008:-:16691	Rfx2	19;GO:0000977,molecular_function RNA polymerase II regulatory region sequence-specific DNA binding;GO:0000978,molecular_function RNA polymerase II proximal promoter sequence-specific DNA binding;GO:0001228,molecular_function DNA-binding transcription activator activity, RNA polymerase II-specific;GO:0001675,biological_process acrosome assembly;GO:0003677,molecular_function DNA binding;GO:0003700,…	RFX1_2_3; regulatory factor X 1/2/3; K09173
NC_000083.6	60399222	60399625	404	7.02	4.65835	3.78267	1.30324	IP_HMGB2_20h_vs_In_HMGB2_20h_peak_835	intergenic	Gm4512:NC_000083.6:60490541-60491053:+:-91118	Gm4512	NA	NA
NC_000083.6	63303677	63304690	1014	8.05	5.33398	4.09118	1.90726	IP_HMGB2_20h_vs_In_HMGB2_20h_peak_836	Fbxl17:intron	LOC108168323:NC_000083.6:63286428-63297797:-:-6386	LOC108168323	NA	NA
NC_000083.6	64170380	64170752	373	8.13	4.55942	3.58444	1.24784	IP_HMGB2_20h_vs_In_HMGB2_20h_peak_837	intergenic	Rpl36-ps6:NC_000083.6:64192721-64192999:+:-22155	Rpl36-ps6	NA	NA
NC_000083.6	65772852	65773232	381	7.84	4.47651	3.56058	1.17396	IP_HMGB2_20h_vs_In_HMGB2_20h_peak_838	Rab31:Promoter	Rab31:NC_000083.6:65651725-65772752:-:-289	Rab31	11;GO:0003924,molecular_function GTPase activity;GO:0005525,molecular_function GTP binding;GO:0005769,cellular_component early endosome;GO:0019003,molecular_function GDP binding;GO:0031623,biological_process receptor internalization;GO:0032588,cellular_component trans-Golgi network membrane;GO:0032869,biological_process cellular response to insulin stimulus;GO:0043001,biological_process Golgi to …	RAB22; Ras-related protein Rab-22; K07891
NC_000083.6	65884829	65885268	440	11.41	6.70805	4.43196	3.17561	IP_HMGB2_20h_vs_In_HMGB2_20h_peak_839	Ralbp1:intron	Ralbp1:NC_000083.6:65848414-65885755:-:707	Ralbp1	23;GO:0005096,molecular_function GTPase activator activity;GO:0005515,molecular_function protein binding;GO:0005622,cellular_component intracellular;GO:0005886,cellular_component plasma membrane;GO:0006855,biological_process drug transmembrane transport;GO:0006897,biological_process endocytosis;GO:0007052,biological_process mitotic spindle organization;GO:0007165,biological_process signal transdu…	RALBP1; RalA-binding protein 1; K08773
NC_000083.6	66448865	66449243	379	8.62	5.25756	3.96256	1.81884	IP_HMGB2_20h_vs_In_HMGB2_20h_peak_840	Mtcl1:exon	Mtcl1:NC_000083.6:66336979-66449806:-:752	Mtcl1	12;GO:0000922,cellular_component spindle pole;GO:0005615,cellular_component extracellular space;GO:0005737,cellular_component cytoplasm;GO:0005856,cellular_component cytoskeleton;GO:0005886,cellular_component plasma membrane;GO:0008017,molecular_function microtubule binding;GO:0010506,biological_process regulation of autophagy;GO:0016020,cellular_component membrane;GO:0016324,cellular_component a…	NA
NC_000083.6	74528133	74528937	805	10.45	5.73276	3.98575	2.26426	IP_HMGB2_20h_vs_In_HMGB2_20h_peak_841	Gm31645:Promoter;Birc6:exon	Birc6:NC_000083.6:74528249-74703356:+:285	Birc6	31;GO:0000922,cellular_component spindle pole;GO:0001890,biological_process placenta development;GO:0004842,molecular_function ubiquitin-protein transferase activity;GO:0004869,molecular_function cysteine-type endopeptidase inhibitor activity;GO:0005515,molecular_function protein binding;GO:0005737,cellular_component cytoplasm;GO:0005768,cellular_component endosome;GO:0005794,cellular_component G…	BIRC6, BRUCE; baculoviral IAP repeat-containing protein 6 (apollon) [EC:2.3.2.23]; K10586
NC_000083.6	75005221	75005540	320	9.48	5.76206	4.15620	2.27974	IP_HMGB2_20h_vs_In_HMGB2_20h_peak_842	Ltbp1:Promoter	Ltbp1:NC_000083.6:75005528-75392967:+:-148	Ltbp1	20;GO:0001527,cellular_component microfibril;GO:0003281,biological_process ventricular septum development;GO:0005509,molecular_function calcium ion binding;GO:0005576,cellular_component extracellular region;GO:0005615,cellular_component extracellular space;GO:0005737,cellular_component cytoplasm;GO:0005739,cellular_component mitochondrion;GO:0007179,biological_process transforming growth factor b…	LTBP1; latent transforming growth factor beta binding protein 1; K19559
NC_000083.6	75551736	75552208	473	7.84	4.57585	3.63076	1.24718	IP_HMGB2_20h_vs_In_HMGB2_20h_peak_843	Fam98a:Promoter	Fam98a:NC_000083.6:75537085-75551946:-:-25	Fam98a	8;GO:0005515,molecular_function protein binding;GO:0006479,biological_process protein methylation;GO:0008276,molecular_function protein methyltransferase activity;GO:0008284,biological_process positive regulation of cell proliferation;GO:0010628,biological_process positive regulation of gene expression;GO:0032418,biological_process lysosome localization;GO:0072669,cellular_component tRNA-splicing…	NA
NC_000083.6	78201004	78201440	437	9.51	6.16460	4.40618	2.64775	IP_HMGB2_20h_vs_In_HMGB2_20h_peak_844	Crim1:intron;Gm32282:Promoter	Crim1:NC_000083.6:78200231-78376592:+:990	Crim1	10;GO:0001558,biological_process regulation of cell growth;GO:0004857,molecular_function enzyme inhibitor activity;GO:0004867,molecular_function serine-type endopeptidase inhibitor activity;GO:0005520,molecular_function insulin-like growth factor binding;GO:0005576,cellular_component extracellular region;GO:0010951,biological_process negative regulation of endopeptidase activity;GO:0016020,cellul…	NA
NC_000083.6	80062010	80062395	386	9.31	4.97550	3.69010	1.58260	IP_HMGB2_20h_vs_In_HMGB2_20h_peak_845	LOC102635879:Promoter;Hnrnpll:exon	LOC102635879:NC_000083.6:80062221-80063462:+:-19	LOC102635879	NA	NA
NC_000083.6	80206752	80207516	765	9.84	5.65386	4.04130	2.18620	IP_HMGB2_20h_vs_In_HMGB2_20h_peak_846	Gemin6:Promoter;Srsf7:intron	Srsf7:NC_000083.6:80200079-80207317:-:183	Srsf7	14;GO:0003676,molecular_function nucleic acid binding;GO:0003723,molecular_function RNA binding;GO:0005515,molecular_function protein binding;GO:0005634,cellular_component nucleus;GO:0005654,cellular_component nucleoplasm;GO:0005737,cellular_component cytoplasm;GO:0006397,biological_process mRNA processing;GO:0008270,molecular_function zinc ion binding;GO:0008380,biological_process RNA splicing;G…	SFRS7; splicing factor, arginine/serine-rich 7; K12896
NC_000083.6	82620736	82621827	1092	8.67	4.32529	3.36689	1.07402	IP_HMGB2_20h_vs_In_HMGB2_20h_peak_847	Gm34211:Promoter	Gm34211:NC_000083.6:82616223-82620486:-:-795	Gm34211	NA	NA
NC_000083.6	84185485	84188306	2822	11.86	8.12803	5.07008	4.61625	IP_HMGB2_20h_vs_In_HMGB2_20h_peak_848	Zfp36l2:exon	Zfp36l2:NC_000083.6:84183923-84187947:-:1052	Zfp36l2	32;GO:0000165,biological_process MAPK cascade;GO:0000288,biological_process nuclear-transcribed mRNA catabolic process, deadenylation-dependent decay;GO:0003677,molecular_function DNA binding;GO:0003723,molecular_function RNA binding;GO:0005634,cellular_component nucleus;GO:0005737,cellular_component cytoplasm;GO:0005829,cellular_component cytosol;GO:0006402,biological_process mRNA catabolic proc…	ZFP36L; butyrate response factor; K18753
NC_000083.6	84466055	84466360	306	8.37	5.75955	4.31663	2.29513	IP_HMGB2_20h_vs_In_HMGB2_20h_peak_849	Thada:exon;Thada:five_prime_UTR	Thada:NC_000083.6:84190055-84466257:-:50	Thada	5;GO:0003674,molecular_function molecular_function;GO:0005575,cellular_component cellular_component;GO:0005783,cellular_component endoplasmic reticulum;GO:0032471,biological_process negative regulation of endoplasmic reticulum calcium ion concentration;GO:0055088,biological_process lipid homeostasis	NA
NC_000083.6	84934529	84935305	777	8.00	4.69553	3.68990	1.33209	IP_HMGB2_20h_vs_In_HMGB2_20h_peak_850	1110020A21Rik:intron	Ppm1b:NC_000083.6:84956740-85023992:+:-21823	Ppm1b	19;GO:0000287,molecular_function magnesium ion binding;GO:0003824,molecular_function catalytic activity;GO:0004721,molecular_function phosphoprotein phosphatase activity;GO:0004722,molecular_function protein serine/threonine phosphatase activity;GO:0005730,cellular_component nucleolus;GO:0005737,cellular_component cytoplasm;GO:0005829,cellular_component cytosol;GO:0006470,biological_process prote…	PPM1B, PP2CB; protein phosphatase 1B [EC:3.1.3.16]; K04461
NC_000083.6	86169607	86170675	1069	7.15	4.64167	3.75644	1.29033	IP_HMGB2_20h_vs_In_HMGB2_20h_peak_851	Prkce:intron	Prkce:NC_000083.6:86167553-86657919:+:2587	Prkce	74;GO:0000139,cellular_component Golgi membrane;GO:0000166,molecular_function nucleotide binding;GO:0002281,biological_process macrophage activation involved in immune response;GO:0002376,biological_process immune system process;GO:0003785,molecular_function actin monomer binding;GO:0004672,molecular_function protein kinase activity;GO:0004674,molecular_function protein serine/threonine kinase ac…	PRKCE; novel protein kinase C epsilon type [EC:2.7.11.13]; K18050
NC_000083.6	86828965	86829302	338	7.86	5.08900	3.95461	1.70031	IP_HMGB2_20h_vs_In_HMGB2_20h_peak_852	Epas1:intron	Epas1:NC_000083.6:86753863-86833410:+:75270	Epas1	42;GO:0000122,biological_process negative regulation of transcription by RNA polymerase II;GO:0001077,molecular_function DNA-binding transcription activator activity, RNA polymerase II-specific;GO:0001525,biological_process angiogenesis;GO:0001666,biological_process response to hypoxia;GO:0001892,biological_process embryonic placenta development;GO:0001974,biological_process blood vessel remodeli…	HIF2A, EPAS1; hypoxia-inducible factor 2 alpha; K09095
NC_000083.6	87025055	87025383	329	9.86	5.23938	3.77594	1.81589	IP_HMGB2_20h_vs_In_HMGB2_20h_peak_853	Cript:Promoter;Pigf:intron	Pigf:NC_000083.6:86997257-87025471:-:252	Pigf	6;GO:0005783,cellular_component endoplasmic reticulum;GO:0005789,cellular_component endoplasmic reticulum membrane;GO:0006506,biological_process GPI anchor biosynthetic process;GO:0016020,cellular_component membrane;GO:0016021,cellular_component integral component of membrane;GO:0016780,molecular_function phosphotransferase activity, for other substituted phosphate groups	PIGF; phosphatidylinositol glycan, class F [EC:2.7.-.-]; K05287
NC_000083.6	88065441	88066205	765	8.91	5.28312	3.93966	1.84209	IP_HMGB2_20h_vs_In_HMGB2_20h_peak_854	Fbxo11:five_prime_UTR;Fbxo11:exon;LOC108167341:Promoter	Fbxo11:NC_000083.6:87990858-88066092:-:269	Fbxo11	15;GO:0000151,cellular_component ubiquitin ligase complex;GO:0004842,molecular_function ubiquitin-protein transferase activity;GO:0005515,molecular_function protein binding;GO:0005634,cellular_component nucleus;GO:0005694,cellular_component chromosome;GO:0005730,cellular_component nucleolus;GO:0005737,cellular_component cytoplasm;GO:0005829,cellular_component cytosol;GO:0006464,biological_process…	FBXO11; F-box protein 11; K10297
NC_000084.6	20618038	20618476	439	8.15	5.42809	4.13401	1.99982	IP_HMGB2_20h_vs_In_HMGB2_20h_peak_855	Gm16090:intron	Ttr:NC_000084.6:20665249-20674326:+:-46992	Ttr	13;GO:0005179,molecular_function hormone activity;GO:0005515,molecular_function protein binding;GO:0005576,cellular_component extracellular region;GO:0005615,cellular_component extracellular space;GO:0006144,biological_process purine nucleobase metabolic process;GO:0010469,biological_process regulation of signaling receptor activity;GO:0032991,cellular_component protein-containing complex;GO:0042…	TTR; transthyretin; K20731
NC_000084.6	42975824	42976174	351	21.02	18.85480	9.16281	15.17637	IP_HMGB2_20h_vs_In_HMGB2_20h_peak_856	Ppp2r2b:intron	LOC108167376:NC_000084.6:42900326-42951506:-:-24492	LOC108167376	NA	NA
NC_000084.6	50196314	50196654	341	8.06	5.37912	4.11817	1.95220	IP_HMGB2_20h_vs_In_HMGB2_20h_peak_857	intergenic	Gm33376:NC_000084.6:50170881-50181925:-:-14558	Gm33376	NA	NA
NC_000084.6	76241187	76241479	293	9.83	6.09745	4.31356	2.59868	IP_HMGB2_20h_vs_In_HMGB2_20h_peak_858	Smad2:five_prime_UTR;Smad2:exon	Smad2:NC_000084.6:76241264-76311748:+:68	Smad2	86;GO:0000790,cellular_component nuclear chromatin;GO:0000978,molecular_function RNA polymerase II proximal promoter sequence-specific DNA binding;GO:0001077,molecular_function DNA-binding transcription activator activity, RNA polymerase II-specific;GO:0001228,molecular_function DNA-binding transcription activator activity, RNA polymerase II-specific;GO:0001657,biological_process ureteric bud dev…	SMAD2_3; mothers against decapentaplegic homolog 2/3; K04500
NC_000085.6	3851778	3852100	323	10.42	6.06099	4.19825	2.56623	IP_HMGB2_20h_vs_In_HMGB2_20h_peak_859	Chka:five_prime_UTR;Chka:exon	Chka:NC_000085.6:3851584-3894369:+:354	Chka	21;GO:0000166,molecular_function nucleotide binding;GO:0004103,molecular_function choline kinase activity;GO:0004104,molecular_function cholinesterase activity;GO:0004305,molecular_function ethanolamine kinase activity;GO:0005524,molecular_function ATP binding;GO:0005737,cellular_component cytoplasm;GO:0006580,biological_process ethanolamine metabolic process;GO:0006629,biological_process lipid m…	CHK; choline/ethanolamine kinase [EC:2.7.1.32 2.7.1.82]; K14156
NC_000085.6	4756194	4756763	570	8.78	5.25357	3.94223	1.80873	IP_HMGB2_20h_vs_In_HMGB2_20h_peak_860	Rbm4b:five_prime_UTR;Rbm4b:exon	Rbm4b:NC_000085.6:4752882-4765940:+:3596	Rbm4b	16;GO:0003676,molecular_function nucleic acid binding;GO:0003723,molecular_function RNA binding;GO:0005634,cellular_component nucleus;GO:0005654,cellular_component nucleoplasm;GO:0005730,cellular_component nucleolus;GO:0005829,cellular_component cytosol;GO:0006397,biological_process mRNA processing;GO:0006417,biological_process regulation of translation;GO:0007623,biological_process circadian rhy…	RBM4; RNA-binding protein 4; K13187
NC_000085.6	5067952	5069012	1061	10.00	5.71437	4.04373	2.23678	IP_HMGB2_20h_vs_In_HMGB2_20h_peak_861	Cd248:exon	Cd248:NC_000085.6:5068077-5070640:+:404	Cd248	12;GO:0005509,molecular_function calcium ion binding;GO:0005737,cellular_component cytoplasm;GO:0005886,cellular_component plasma membrane;GO:0008284,biological_process positive regulation of cell proliferation;GO:0016020,cellular_component membrane;GO:0016021,cellular_component integral component of membrane;GO:0016477,biological_process cell migration;GO:0030246,molecular_function carbohydrate …	CD248, CD164L1; CD248 antigen, endosialin; K06706
NC_000085.6	5121250	5122164	915	7.06	4.33908	3.56746	1.08312	IP_HMGB2_20h_vs_In_HMGB2_20h_peak_862	Gm30840:intron	Gm30840:NC_000085.6:5118843-5126127:+:2863	Gm30840	NA	NA
NC_000085.6	5272750	5273119	370	7.82	4.97712	3.88951	1.58550	IP_HMGB2_20h_vs_In_HMGB2_20h_peak_863	Pacs1:five_prime_UTR;Pacs1:exon	Pacs1:NC_000085.6:5133684-5273119:-:185	Pacs1	8;GO:0005794,cellular_component Golgi apparatus;GO:0030137,cellular_component COPI-coated vesicle;GO:0032092,biological_process positive regulation of protein binding;GO:0034067,biological_process protein localization to Golgi apparatus;GO:0034613,biological_process cellular protein localization;GO:0044325,molecular_function ion channel binding;GO:0048471,cellular_component perinuclear region of …	NA
NC_000085.6	5457305	5457648	344	12.14	7.87283	4.96532	4.32787	IP_HMGB2_20h_vs_In_HMGB2_20h_peak_864	Ccdc85b:five_prime_UTR;Ccdc85b:exon	Ccdc85b:NC_000085.6:5453162-5457563:-:87	Ccdc85b	13;GO:0005515,molecular_function protein binding;GO:0005634,cellular_component nucleus;GO:0005737,cellular_component cytoplasm;GO:0005813,cellular_component centrosome;GO:0005815,cellular_component microtubule organizing center;GO:0005856,cellular_component cytoskeleton;GO:0006351,biological_process transcription, DNA-templated;GO:0006355,biological_process regulation of transcription, DNA-templa…	CCDC85B; coiled-coil domain-containing protein 85B; K16758
NC_000085.6	5488066	5491799	3734	8.78	6.22010	4.53762	2.72535	IP_HMGB2_20h_vs_In_HMGB2_20h_peak_865	Mus81:Promoter;Cfl1:Promoter	Cfl1:NC_000085.6:5490454-5494031:+:-522	Cfl1	80;GO:0000281,biological_process mitotic cytokinesis;GO:0001755,biological_process neural crest cell migration;GO:0001842,biological_process neural fold formation;GO:0003779,molecular_function actin binding;GO:0005102,molecular_function signaling receptor binding;GO:0005576,cellular_component extracellular region;GO:0005615,cellular_component extracellular space;GO:0005622,cellular_component intr…	CFL; cofilin; K05765
NC_000085.6	5844764	5845676	913	9.94	4.57541	3.36789	1.26278	IP_HMGB2_20h_vs_In_HMGB2_20h_peak_866	Frmd8os:Promoter;Neat1:exon	Neat1:NC_000085.6:5824707-5845480:-:260	Neat1	NA	NA
NC_000085.6	8966913	8967215	303	9.57	5.30325	3.86129	1.84936	IP_HMGB2_20h_vs_In_HMGB2_20h_peak_867	Eef1g:five_prime_UTR;Eef1g:exon	Eef1g:NC_000085.6:8967040-8978180:+:23	Eef1g	8;GO:0003746,molecular_function translation elongation factor activity;GO:0004364,molecular_function glutathione transferase activity;GO:0005634,cellular_component nucleus;GO:0005737,cellular_component cytoplasm;GO:0005783,cellular_component endoplasmic reticulum;GO:0006412,biological_process translation;GO:0006414,biological_process translational elongation;GO:0006749,biological_process glutathi…	EEF1G; elongation factor 1-gamma; K03233
NC_000085.6	8989347	8990213	867	8.85	5.29259	3.94966	1.86969	IP_HMGB2_20h_vs_In_HMGB2_20h_peak_868	Ahnak:intron	Ahnak:NC_000085.6:8989120-9076935:+:659	Ahnak	18;GO:0005634,cellular_component nucleus;GO:0005737,cellular_component cytoplasm;GO:0005829,cellular_component cytosol;GO:0005886,cellular_component plasma membrane;GO:0005911,cellular_component cell-cell junction;GO:0015629,cellular_component actin cytoskeleton;GO:0030315,cellular_component T-tubule;GO:0031982,cellular_component vesicle;GO:0042383,cellular_component sarcolemma;GO:0043034,cellula…	NA
NC_000085.6	11765977	11767098	1122	7.00	4.37977	3.60194	1.11669	IP_HMGB2_20h_vs_In_HMGB2_20h_peak_869	intergenic	LOC108168416:NC_000085.6:11760942-11763189:-:-3348	LOC108168416	NA	NA
NC_000085.6	12795705	12796088	384	11.04	5.73058	3.90305	2.25274	IP_HMGB2_20h_vs_In_HMGB2_20h_peak_870	Lpxn:Promoter;Gm44505:exon;Zfp91:five_prime_UTR;Zfp91:exon	Zfp91:NC_000085.6:12766938-12796123:-:227	Zfp91	9;GO:0003676,molecular_function nucleic acid binding;GO:0004842,molecular_function ubiquitin-protein transferase activity;GO:0005634,cellular_component nucleus;GO:0005730,cellular_component nucleolus;GO:0007250,biological_process activation of NF-kappaB-inducing kinase activity;GO:0016567,biological_process protein ubiquitination;GO:0016740,molecular_function transferase activity;GO:0046872,molec…	NA
NC_000085.6	21272108	21272855	748	10.24	4.85330	3.48855	1.49430	IP_HMGB2_20h_vs_In_HMGB2_20h_peak_871	Zfand5:five_prime_UTR;Zfand5:exon	Zfand5:NC_000085.6:21271890-21286840:+:591	Zfand5	12;GO:0001701,biological_process in utero embryonic development;GO:0001944,biological_process vasculature development;GO:0003016,biological_process respiratory system process;GO:0003677,molecular_function DNA binding;GO:0005737,cellular_component cytoplasm;GO:0008270,molecular_function zinc ion binding;GO:0010761,biological_process fibroblast migration;GO:0046872,molecular_function metal ion bind…	NA
NC_000085.6	29101135	29101574	440	7.46	4.99569	3.94797	1.61561	IP_HMGB2_20h_vs_In_HMGB2_20h_peak_872	Rcl1:Promoter	Rcl1:NC_000085.6:29101374-29143851:+:-20	Rcl1	10;GO:0000447,biological_process endonucleolytic cleavage in ITS1 to separate SSU-rRNA from 5.8S rRNA and LSU-rRNA from tricistronic rRNA transcript (SSU-rRNA, 5.8S rRNA, LSU-rRNA);GO:0000480,biological_process endonucleolytic cleavage in 5'-ETS of tricistronic rRNA transcript (SSU-rRNA, 5.8S rRNA, LSU-rRNA);GO:0003824,molecular_function catalytic activity;GO:0003963,molecular_function RNA-3'-pho…	RCL1; RNA 3'-terminal phosphate cyclase-like protein; K11108
NC_000085.6	29805401	29806699	1299	9.08	5.73986	4.19925	2.26003	IP_HMGB2_20h_vs_In_HMGB2_20h_peak_873	9930021J03Rik:exon	9930021J03Rik:NC_000085.6:29714401-29808053:-:2003	9930021J03Rik	3;GO:0003674,molecular_function molecular_function;GO:0005575,cellular_component cellular_component;GO:0008150,biological_process biological_process	NA
NC_000085.6	30098864	30100164	1301	7.14	4.76784	3.83947	1.39559	IP_HMGB2_20h_vs_In_HMGB2_20h_peak_874	Gldc:intron	Rpl31-ps20:NC_000085.6:30160619-30161030:+:-61105	Rpl31-ps20	NA	NA
NC_000085.6	32485896	32486615	720	7.00	4.54421	3.70997	1.24521	IP_HMGB2_20h_vs_In_HMGB2_20h_peak_875	Minpp1:exon	Minpp1:NC_000085.6:32485768-32515370:+:487	Minpp1	14;GO:0003993,molecular_function acid phosphatase activity;GO:0004446,molecular_function inositol-hexakisphosphate phosphatase activity;GO:0005783,cellular_component endoplasmic reticulum;GO:0005788,cellular_component endoplasmic reticulum lumen;GO:0005886,cellular_component plasma membrane;GO:0016020,cellular_component membrane;GO:0016311,biological_process dephosphorylation;GO:0016787,molecular…	MINPP1; multiple inositol-polyphosphate phosphatase / 2,3-bisphosphoglycerate 3-phosphatase [EC:3.1.3.62 3.1.3.80]; K03103
NC_000085.6	32757327	32757650	324	11.96	6.08849	3.97919	2.58956	IP_HMGB2_20h_vs_In_HMGB2_20h_peak_876	Gm36566:Promoter;Pten:Promoter	Pten:NC_000085.6:32757576-32826160:+:-88	Pten	149;GO:0001525,biological_process angiogenesis;GO:0001933,biological_process negative regulation of protein phosphorylation;GO:0002902,biological_process regulation of B cell apoptotic process;GO:0004438,molecular_function phosphatidylinositol-3-phosphatase activity;GO:0004721,molecular_function phosphoprotein phosphatase activity;GO:0004722,molecular_function protein serine/threonine phosphatase…	PTEN; phosphatidylinositol-3,4,5-trisphosphate 3-phosphatase and dual-specificity protein phosphatase PTEN [EC:3.1.3.16 3.1.3.48 3.1.3.67]; K01110
NC_000085.6	36312164	36312482	319	7.00	4.53116	3.70144	1.23828	IP_HMGB2_20h_vs_In_HMGB2_20h_peak_877	intergenic	Gm19160:NC_000085.6:36339043-36339931:-:27608	Gm19160	NA	NA
NC_000085.6	40508505	40508805	301	22.66	21.68640	10.37821	18.00139	IP_HMGB2_20h_vs_In_HMGB2_20h_peak_878	Sorbs1:intron	Sorbs1:NC_000085.6:40292039-40513874:-:5219	Sorbs1	8;GO:0005158,molecular_function insulin receptor binding;GO:0005634,cellular_component nucleus;GO:0005813,cellular_component centrosome;GO:0005886,cellular_component plasma membrane;GO:0005899,cellular_component insulin receptor complex;GO:0005925,cellular_component focal adhesion;GO:0007015,biological_process actin filament organization;GO:0007155,biological_process cell adhesion	SORBS1, SH3D5, PONSIN, CAP; sorbin and SH3 domain containing 1; K06086
NC_000085.6	44418530	44419777	1248	7.34	4.46788	3.61782	1.18011	IP_HMGB2_20h_vs_In_HMGB2_20h_peak_879	intergenic	Scd1:NC_000085.6:44394449-44407709:-:-11444	Scd1	35;GO:0004768,molecular_function stearoyl-CoA 9-desaturase activity;GO:0005506,molecular_function iron ion binding;GO:0005730,cellular_component nucleolus;GO:0005783,cellular_component endoplasmic reticulum;GO:0005789,cellular_component endoplasmic reticulum membrane;GO:0006629,biological_process lipid metabolic process;GO:0006631,biological_process fatty acid metabolic process;GO:0006633,biologi…	SCD, desC; stearoyl-CoA desaturase (Delta-9 desaturase) [EC:1.14.19.1]; K00507
NC_000085.6	45782949	45783795	847	9.81	6.37016	4.48375	2.84456	IP_HMGB2_20h_vs_In_HMGB2_20h_peak_880	Mgea5:exon	Mgea5:NC_000085.6:45750258-45783553:-:181	Mgea5	32;GO:0004402,molecular_function histone acetyltransferase activity;GO:0005515,molecular_function protein binding;GO:0005634,cellular_component nucleus;GO:0005737,cellular_component cytoplasm;GO:0005739,cellular_component mitochondrion;GO:0005829,cellular_component cytosol;GO:0006044,biological_process N-acetylglucosamine metabolic process;GO:0006517,biological_process protein deglycosylation;GO:…	NCOAT, MGEA5; protein O-GlcNAcase / histone acetyltransferase [EC:3.2.1.169 2.3.1.48]; K15719
NC_000085.6	46044793	46045328	536	9.43	6.15230	4.40793	2.64097	IP_HMGB2_20h_vs_In_HMGB2_20h_peak_881	Ldb1:exon;Ldb1:five_prime_UTR	Ldb1:NC_000085.6:46032588-46045515:-:455	Ldb1	44;GO:0000790,cellular_component nuclear chromatin;GO:0000972,biological_process transcription-dependent tethering of RNA polymerase II gene DNA at nuclear periphery;GO:0000989,molecular_function obsolete transcription factor activity, transcription factor binding;GO:0001102,molecular_function RNA polymerase II activating transcription factor binding;GO:0001158,molecular_function enhancer sequenc…	LDB1; LIM domain-binding protein 1; K15617
NC_000085.6	47068136	47068428	293	7.06	4.69651	3.80253	1.33500	IP_HMGB2_20h_vs_In_HMGB2_20h_peak_882	Taf5:exon	Taf5:NC_000085.6:47067747-47083479:+:534	Taf5	15;GO:0000790,cellular_component nuclear chromatin;GO:0003700,molecular_function DNA-binding transcription factor activity;GO:0004402,molecular_function histone acetyltransferase activity;GO:0005634,cellular_component nucleus;GO:0005654,cellular_component nucleoplasm;GO:0005669,cellular_component transcription factor TFIID complex;GO:0006352,biological_process DNA-templated transcription, initiat…	TAF5; transcription initiation factor TFIID subunit 5; K03130
NC_000085.6	47463945	47464308	364	7.11	4.70419	3.80073	1.35821	IP_HMGB2_20h_vs_In_HMGB2_20h_peak_883	Sh3pxd2a:exon	Sh3pxd2a:NC_000085.6:47260173-47464613:-:487	Sh3pxd2a	19;GO:0002020,molecular_function protease binding;GO:0002102,cellular_component podosome;GO:0005515,molecular_function protein binding;GO:0005546,molecular_function phosphatidylinositol-4,5-bisphosphate binding;GO:0005737,cellular_component cytoplasm;GO:0006801,biological_process superoxide metabolic process;GO:0010314,molecular_function phosphatidylinositol-5-phosphate binding;GO:0016176,molecul…	NA
NC_000085.6	53142362	53143854	1493	8.98	4.57739	3.49123	1.27392	IP_HMGB2_20h_vs_In_HMGB2_20h_peak_884	Add3:intron	Add3:NC_000085.6:53140442-53247326:+:2665	Add3	16;GO:0000794,cellular_component condensed nuclear chromosome;GO:0003779,molecular_function actin binding;GO:0005080,molecular_function protein kinase C binding;GO:0005198,molecular_function structural molecule activity;GO:0005516,molecular_function calmodulin binding;GO:0005654,cellular_component nucleoplasm;GO:0005737,cellular_component cytoplasm;GO:0005856,cellular_component cytoskeleton;GO:00…	ADD; adducin; K18622
NC_000085.6	53600260	53600629	370	8.00	4.33716	3.45765	1.08452	IP_HMGB2_20h_vs_In_HMGB2_20h_peak_885	Smc3:exon;Smc3:five_prime_UTR	Smc3:NC_000085.6:53600395-53645831:+:49	Smc3	35;GO:0000166,molecular_function nucleotide binding;GO:0000775,cellular_component chromosome, centromeric region;GO:0000785,cellular_component chromatin;GO:0000800,cellular_component lateral element;GO:0003682,molecular_function chromatin binding;GO:0005515,molecular_function protein binding;GO:0005524,molecular_function ATP binding;GO:0005604,cellular_component basement membrane;GO:0005622,cellu…	SMC3, CSPG6; structural maintenance of chromosome 3 (chondroitin sulfate proteoglycan 6); K06669
NC_000085.6	54799038	54799360	323	7.17	4.43276	3.61528	1.15860	IP_HMGB2_20h_vs_In_HMGB2_20h_peak_886	intergenic	Gm41867:NC_000085.6:54758647-54760955:-:-38243	Gm41867	NA	NA
NC_000086.7	6231639	6232163	525	7.00	4.64394	3.77531	1.29033	IP_HMGB2_20h_vs_In_HMGB2_20h_peak_887	intergenic	LOC108168479:NC_000086.7:6238399-6241113:+:-6498	LOC108168479	NA	NA
NC_000086.7	9552852	9553714	863	7.06	4.68575	3.79534	1.33097	IP_HMGB2_20h_vs_In_HMGB2_20h_peak_888	intergenic	Gm5132:NC_000086.7:9571959-9572391:-:19108	Gm5132	NA	H2A; histone H2A; K11251
NC_000086.7	13281558	13282066	509	8.36	5.91465	4.41803	2.41844	IP_HMGB2_20h_vs_In_HMGB2_20h_peak_889	Ddx3x:intron	Ddx3x:NC_000086.7:13280495-13293988:+:1316	Ddx3x	74;GO:0000166,molecular_function nucleotide binding;GO:0002376,biological_process immune system process;GO:0003676,molecular_function nucleic acid binding;GO:0003677,molecular_function DNA binding;GO:0003723,molecular_function RNA binding;GO:0003924,molecular_function GTPase activity;GO:0004003,molecular_function ATP-dependent DNA helicase activity;GO:0004004,molecular_function ATP-dependent RNA …	DDX3X, bel; ATP-dependent RNA helicase DDX3X [EC:3.6.4.13]; K11594
NC_000086.7	14139828	14140145	318	7.12	4.75329	3.83194	1.38324	IP_HMGB2_20h_vs_In_HMGB2_20h_peak_890	intergenic	Gm5382:NC_000086.7:14211147-14211657:+:-71161	Gm5382	NA	H2A; histone H2A; K11251
NC_000086.7	31158235	31160738	2504	10.10	4.64373	3.38677	1.31768	IP_HMGB2_20h_vs_In_HMGB2_20h_peak_891	Gm21711:intron	Gm21711:NC_000086.7:31158256-31162706:+:1230	Gm21711	NA	NA
NC_000086.7	32600527	32601686	1160	8.41	5.98066	4.44131	2.49932	IP_HMGB2_20h_vs_In_HMGB2_20h_peak_892	LOC108168435:Promoter	LOC108168435:NC_000086.7:32600310-32601018:-:-88	LOC108168435	NA	NA
NC_000086.7	148175368	148175692	325	7.00	4.60510	3.74988	1.27420	IP_HMGB2_20h_vs_In_HMGB2_20h_peak_893	intergenic	Gm15107:NC_000086.7:148180674-148224710:+:-5144	Gm15107	3;GO:0003674,molecular_function molecular_function;GO:0005575,cellular_component cellular_component;GO:0008150,biological_process biological_process	NA
NC_000086.7	148878312	148882198	3887	9.41	6.59757	4.65461	3.10795	IP_HMGB2_20h_vs_In_HMGB2_20h_peak_894	Luzp4:intron	Luzp4:NC_000086.7:148857693-148924139:+:22561	Luzp4	3;GO:0003674,molecular_function molecular_function;GO:0005575,cellular_component cellular_component;GO:0008150,biological_process biological_process	NA
NT_039257.4	136322	138407	2086	479.98	62.85636	2.46675	59.07979	IP_HMGB2_20h_vs_In_HMGB2_20h_peak_895	intergenic	LOC102641048:NT_039257.4:83757-125414:-:-11950	LOC102641048	NA	NA
NT_039257.4	143145	143672	528	512.07	21.93875	1.59800	18.24374	IP_HMGB2_20h_vs_In_HMGB2_20h_peak_896	intergenic	LOC102641048:NT_039257.4:83757-125414:-:-17994	LOC102641048	NA	NA
NT_039257.4	146219	146666	448	441.79	12.44879	1.42035	8.86189	IP_HMGB2_20h_vs_In_HMGB2_20h_peak_897	intergenic	LOC102641048:NT_039257.4:83757-125414:-:-21028	LOC102641048	NA	NA
NT_039634.4	1026362	1026736	375	7.82	5.39638	4.16168	1.94072	IP_HMGB2_20h_vs_In_HMGB2_20h_peak_898	intergenic	Gm31754-2:NT_039634.4:1112573-1122066:+:-86024	Gm31754-2	NA	NA
NT_166295.1	21098	22068	971	7.00	4.64394	3.77531	1.29033	IP_HMGB2_20h_vs_In_HMGB2_20h_peak_899	intergenic	Mup13-3:NT_166295.1:14084-18037:+:7498	Mup13-3	NA	NA
NT_166295.1	26238	26985	748	7.50	5.10546	4.01126	1.69275	IP_HMGB2_20h_vs_In_HMGB2_20h_peak_900	intergenic	Mup13-3:NT_166295.1:14084-18037:+:12527	Mup13-3	NA	NA
NT_166295.1	31204	32005	802	7.84	5.41898	4.17342	1.95981	IP_HMGB2_20h_vs_In_HMGB2_20h_peak_901	intergenic	Mup13-3:NT_166295.1:14084-18037:+:17520	Mup13-3	NA	NA
NT_166295.1	43502	44363	862	8.42	6.01024	4.44369	2.54837	IP_HMGB2_20h_vs_In_HMGB2_20h_peak_902	intergenic	Mup13-3:NT_166295.1:14084-18037:+:29848	Mup13-3	NA	NA
NT_187064.1	59532	60009	478	101.49	5.77784	1.62138	2.31265	IP_HMGB2_20h_vs_In_HMGB2_20h_peak_903	Pisd-ps3:Promoter	Pisd-ps3:NT_187064.1:52673-59689:-:-81	Pisd-ps3	NA	NA
NT_187064.1	68550	69229	680	245.66	44.43104	2.89138	40.66971	IP_HMGB2_20h_vs_In_HMGB2_20h_peak_904	intergenic	Pisd-ps3:NT_187064.1:52673-59689:-:-9200	Pisd-ps3	NA	NA
NT_187064.1	85039	85567	529	64.02	8.84976	2.25400	5.25799	IP_HMGB2_20h_vs_In_HMGB2_20h_peak_905	intergenic	Pisd-ps3:NT_187064.1:52673-59689:-:-25613	Pisd-ps3	NA	NA
NT_187064.1	94170	94682	513	49.89	5.41100	1.95076	1.97940	IP_HMGB2_20h_vs_In_HMGB2_20h_peak_906	intergenic	Pisd-ps3:NT_187064.1:52673-59689:-:-34736	Pisd-ps3	NA	NA
NT_187064.1	100643	101203	561	91.98	10.30302	2.09957	6.68787	IP_HMGB2_20h_vs_In_HMGB2_20h_peak_907	intergenic	Pisd-ps3:NT_187064.1:52673-59689:-:-41233	Pisd-ps3	NA	NA
NT_187064.1	110272	110816	545	57.65	8.54374	2.31550	4.96617	IP_HMGB2_20h_vs_In_HMGB2_20h_peak_908	intergenic	Pisd-ps3:NT_187064.1:52673-59689:-:-50854	Pisd-ps3	NA	NA
NW_004058051.1	280	7940	7661	11.67	7.13957	4.61532	3.61487	IP_HMGB2_20h_vs_In_HMGB2_20h_peak_909	intergenic	Gm38698-2:NW_004058051.1:40653-102119:+:-36543	Gm38698-2	NA	NA
NW_004058051.1	10763	12361	1599	13.05	8.00973	4.88183	4.45327	IP_HMGB2_20h_vs_In_HMGB2_20h_peak_910	intergenic	Gm38698-2:NW_004058051.1:40653-102119:+:-29091	Gm38698-2	NA	NA
NW_004058051.1	14550	20320	5771	12.52	8.59162	5.25521	5.03463	IP_HMGB2_20h_vs_In_HMGB2_20h_peak_911	intergenic	Gm38698-2:NW_004058051.1:40653-102119:+:-23218	Gm38698-2	NA	NA
NW_004058051.1	25996	28093	2098	13.95	11.91263	6.74502	8.35653	IP_HMGB2_20h_vs_In_HMGB2_20h_peak_912	intergenic	Gm38698-2:NW_004058051.1:40653-102119:+:-13609	Gm38698-2	NA	NA
NW_019168520.1	112632	113046	415	424.10	176.29689	5.38874	171.51715	IP_HMGB2_20h_vs_In_HMGB2_20h_peak_913	Rn28s1:exon;Rn45s:exon	Rn45s:NW_019168520.1:112626-113046:-:207	Rn45s	NA	NA
NW_019168524.1	176263	176684	422	7.77	5.36475	4.13955	1.92993	IP_HMGB2_20h_vs_In_HMGB2_20h_peak_914	intergenic	Mucl2-2:NW_019168524.1:359126-362584:-:186111	Mucl2-2	NA	NA
