# Supplementary material for: HMGB2 orchestrates mitotic clonal expansion by binding to the promoter of C/EBPβ to facilitate adipogenesis
Source: Cell Death Dis. 2021 Jul 2;12(7):666. doi: 10.1038/s41419-021-03959-3 (PMC8253743; doi:10.1038/s41419-021-03959-3)
Supplement: Supplementary file 15 — Dataset 7 [file 41419_2021_3959_MOESM15_ESM.xls]

## Sheet: Transcription Factor
Time Point	Transcription factor	Num	Genes
24h	Homeobox	37	Rhox2b,Rhox4g,Hoxc13,Rhox4a,Rhox8,Rhox3f,Hoxc4,Hoxc11,Rhox4f,Rhox10,Isx,Rhox4b,Rhox3h,Rhox3e,Rhox9,Rhox4c,Rhox2f,Rhox4e,Rhox13,Rhox7a,Rhox3g,Limk1,Rhox5,Rhox3c,Homez,Atp6v1b2,Rhox2c,Rhox12,Rhox2h,Irx3,Rhox1,Rhox6,Rhox2g,Rhox11,Rhox4d,Rhox2d,Rhox2e
	zf-C2H2	35	Zfp970,Zfp414,Zfp869,Klf3,Yy1,Klf2,Ctcf,Zfp384,Ranbp2,Zfp335,2410141K09Rik,Gm32719,Zfp410,Itgav,Ufsp1,Zfp418,Gm14325,Zfp398,Bcl11a,Klf4,Sp1,Sp7,Zfp41,Klf10,Zfp740,Fyb,Gm7762,Zfp251,Prdm5,Olfr356,Dnajb4,Zfp91,Zfp385b,Gm14393,Ctcfl
	TF_others	16	Epas1,Brpf1,Crebrf,Capn15,Rbm39,Ash1l,Ankrd26,Igf2bp3,Tet3,H3f3b,Rbmxl1,Cdkn2aipnl,Cdkn2aip,Srsf5,Rbfox2,Rbm4b
	ZBTB	15	Zbtb1,Nacc1,Hic2,Zbtb17,Zbtb14,Zbtb10,Tdpoz3,Zbtb11,Kif13a,Zbtb18,Tdpoz4,Zbtb12,Kbtbd2,Vmn2r44,Zbtb16
	HMG	13	Hmgb2,Dnmt3b,Ash1l,Polr2a,Setd1b,Kmt2a,Tcf7l1,Sox12,Ezh2,Msh6,Adam39,Wdr17,Hbp1
	TF_bZIP	11	Atf4,Fosb,Fos,Fosl2,Ndel1,Cebpb,Junb,Fosl1,Atf7,Krt78,Hook3
	bHLH	7	Atoh8,Bhlhe41,Mnt,Myf5,Elavl1,Camk2g,Mxd4
	MBD	3	Myo3b,Kat2b,Kat6a
	SAND	3	Sp140,Sp110,Sp100
	MYB	3	Mpnd,Traf7,Ep400
	zf-CCCH	3	Zfp36l2,Zfp36l1,Zc3h3
	zf-LITAF-like	2	Grid2,Ubald1
	MH1	2	Smad1,Smad2
	THR-like	1	Rarg
	GTF2I	1	Gtf2ird2
	THAP	1	Ppp3ca
	TSC22	1	Mtcl1
	CBF	1	Cbfb
	Tub	1	Sstr5
	CSRNP_N	1	Csrnp2
	zf-GATA	1	Wdr13
	IRF	1	Flnc
	RXR-like	1	Nr2c2
	LRRFIP	1	Apol8
	ARID	1	Wdr18
	SRF	1	Srf
	T-box	1	Nudt8
	PC4	1	Sub1
	zf-BED	1	Tbc1d14
	RHD	1	Nfatc4
	AF-4	1	Brd4
_48h	Transcription factor	Num	Genes
	zf-C2H2	8	Zfp970,LOC108167370,Olfr239,Gm14322,Gm13247,Gm14325,Gm14393,Gm14391
	ZBTB	2	Kbtbd12,Vmn2r22
	SAND	2	Sp140,C130026I21Rik
	SRF	1	Pclo
	MBD	1	Myo16
	MYB	1	Kcnd2
	TF_others	1	Gm7827
	bHLH	1	Myf5
96h	Transcription factor	Num	Genes
	zf-C2H2	8	Zfp970,Agxt2,Olfr284,Gm14322,Gm13247,Gm14325,Gm14393,Gm14391
	SAND	2	LOC671917,LOC677525
	HMG	1	Adamts20
	ZBTB	1	Vmn2r103
	bHLH	1	Myf5
