# Supplementary material for: HMGB2 orchestrates mitotic clonal expansion by binding to the promoter of C/EBPβ to facilitate adipogenesis
Source: Cell Death Dis. 2021 Jul 2;12(7):666. doi: 10.1038/s41419-021-03959-3 (PMC8253743; doi:10.1038/s41419-021-03959-3)
Supplement: Supplementary file 16 — Dataset 8 [file 41419_2021_3959_MOESM16_ESM.xlsx]

## Sheet: Sheet2
id	WT-ingWAT_fpkm	KO-ingWAT_fpkm	WT-ingWAT_count	KO-ingWAT_count	Symbol	Description	KEGG_A_class	KEGG_B_class	Pathway	K_ID	GO Component	GO Function	GO Process
ENSMUSG00000000440	87.64	40.47	3007	1231	Pparg	peroxisome proliferator activated receptor gamma [Source:MGI Symbol;Acc:MGI:97747]	Human Diseases;Organismal Systems;Human Diseases;Human Diseases;Organismal Systems;Environmental Information Processing;Organismal Systems;Organismal Systems;Human Diseases	Cancers;Environmental adaptation;Neurodegenerative diseases;Cancers;Development;Signal transduction;Aging;Endocrine system;Cancers	ko05200//Pathways in cancer;ko04714//Thermogenesis;ko05016//Huntington disease;ko05202//Transcriptional misregulation in cancers;ko04380//Osteoclast differentiation;ko04152//AMPK signaling pathway;ko04211//Longevity regulating pathway - mammal;ko03320//PPAR signaling pathway;ko05216//Thyroid cancer	K08530;K08530;K08530;K08530;K08530;K08530;K08530;K08530;K08530	GO:0005634//nucleus;GO:0005737//cytoplasm;GO:0005829//cytosol;GO:0032991//macromolecular complex;GO:0043231//intracellular membrane-bounded organelle;GO:0048471//perinuclear region of cytoplasm;GO:0090575//RNA polymerase II transcription factor complex	GO:0003677//DNA binding;GO:0003690//double-stranded DNA binding;GO:0003700//transcription factor activity, sequence-specific DNA binding;GO:0003707//steroid hormone receptor activity;GO:0004879//RNA polymerase II transcription factor activity, ligand-activated sequence-specific DNA binding;GO:0008022//protein C-terminus binding;GO:0008134//transcription factor binding;GO:0008144//drug binding;GO:…	GO:0000122//negative regulation of transcription from RNA polymerase II promoter;GO:0002674//negative regulation of acute inflammatory response;GO:0006355//regulation of transcription, DNA-templated;GO:0006357//regulation of transcription from RNA polymerase II promoter;GO:0006919//activation of cysteine-type endopeptidase activity involved in apoptotic process;GO:0007165//signal transduction;GO:…
ENSMUSG00000002944	692.34	259.78	27361	9481	Cd36	CD36 molecule [Source:MGI Symbol;Acc:MGI:107899]	Cellular Processes;Environmental Information Processing;Human Diseases;Organismal Systems;Organismal Systems;Environmental Information Processing;Organismal Systems;Human Diseases;Organismal Systems;Organismal Systems	Transport and catabolism;Signal transduction;Endocrine and metabolic diseases;Immune system;Endocrine system;Signaling molecules and interaction;Endocrine system;Infectious diseases;Digestive system;Digestive system	ko04145//Phagosome;ko04152//AMPK signaling pathway;ko04931//Insulin resistance;ko04640//Hematopoietic cell lineage;ko03320//PPAR signaling pathway;ko04512//ECM-receptor interaction;ko04920//Adipocytokine signaling pathway;ko05144//Malaria;ko04979//Cholesterol metabolism;ko04975//Fat digestion and absorption	K06259;K06259;K06259;K06259;K06259;K06259;K06259;K06259;K06259;K06259	GO:0005623//cell;GO:0005739//mitochondrion;GO:0005783//endoplasmic reticulum;GO:0005794//Golgi apparatus;GO:0005886//plasma membrane;GO:0005901//caveola;GO:0009897//external side of plasma membrane;GO:0009986//cell surface;GO:0016020//membrane;GO:0016021//integral component of membrane;GO:0016324//apical plasma membrane;GO:0031526//brush border membrane;GO:0032991//macromolecular complex;GO:00423…	GO:0001540//beta-amyloid binding;GO:0005041//low-density lipoprotein receptor activity;GO:0005044//scavenger receptor activity;GO:0005515//protein binding;GO:0008035//high-density lipoprotein particle binding;GO:0008289//lipid binding;GO:0030169//low-density lipoprotein particle binding;GO:0035325//Toll-like receptor binding;GO:0044877//macromolecular complex binding;GO:0050431//transforming grow…	GO:0000122//negative regulation of transcription from RNA polymerase II promoter;GO:0001676//long-chain fatty acid metabolic process;GO:0001954//positive regulation of cell-matrix adhesion;GO:0002221//pattern recognition receptor signaling pathway;GO:0003085//negative regulation of systemic arterial blood pressure;GO:0006631//fatty acid metabolic process;GO:0006641//triglyceride metabolic process…
ENSMUSG00000012705	436.01	243.73	7276	3612	Retn	resistin [Source:MGI Symbol;Acc:MGI:1888506]	-	-	-	-	GO:0005576//extracellular region;GO:0005615//extracellular space;GO:0005634//nucleus	GO:0005179//hormone activity	GO:0007165//signal transduction;GO:0010714//positive regulation of collagen metabolic process;GO:0014911//positive regulation of smooth muscle cell migration;GO:0032868//response to insulin;GO:0045444//fat cell differentiation;GO:0048661//positive regulation of smooth muscle cell proliferation;GO:0050806//positive regulation of synaptic transmission;GO:2000252//negative regulation of feeding beha…
ENSMUSG00000015217	32.09	68.1	999	1888	Hmgb3	high mobility group box 3 [Source:MGI Symbol;Acc:MGI:1098219]	-	-	-	-	GO:0000790//nuclear chromatin;GO:0005634//nucleus;GO:0005694//chromosome;GO:0005737//cytoplasm	GO:0000400//four-way junction DNA binding;GO:0003677//DNA binding;GO:0003723//RNA binding;GO:0008134//transcription factor binding;GO:0008301//DNA binding, bending	GO:0002376//immune system process;GO:0006310//DNA recombination;GO:0006357//regulation of transcription from RNA polymerase II promoter;GO:0032392//DNA geometric change;GO:0045087//innate immune response;GO:0045089//positive regulation of innate immune response;GO:0045578//negative regulation of B cell differentiation;GO:0045638//negative regulation of myeloid cell differentiation;GO:0045944//pos…
ENSMUSG00000015568	1698.03	584.63	85642	29496	Lpl	lipoprotein lipase [Source:MGI Symbol;Acc:MGI:96820]	Human Diseases;Organismal Systems;Metabolism;Organismal Systems	Neurodegenerative diseases;Endocrine system;Lipid metabolism;Digestive system	ko05010//Alzheimer disease;ko03320//PPAR signaling pathway;ko00561//Glycerolipid metabolism;ko04979//Cholesterol metabolism	K01059;K01059;K01059;K01059	GO:0005576//extracellular region;GO:0005615//extracellular space;GO:0005886//plasma membrane;GO:0009986//cell surface;GO:0016020//membrane;GO:0034361//very-low-density lipoprotein particle;GO:0042627//chylomicron	GO:0004465//lipoprotein lipase activity;GO:0004806//triglyceride lipase activity;GO:0005102//receptor binding;GO:0005509//calcium ion binding;GO:0005515//protein binding;GO:0008201//heparin binding;GO:0016298//lipase activity;GO:0016787//hydrolase activity;GO:0017129//triglyceride binding;GO:0034185//apolipoprotein binding;GO:0042803//protein homodimerization activity;GO:0043395//heparan sulfate …	GO:0006629//lipid metabolic process;GO:0006631//fatty acid metabolic process;GO:0006633//fatty acid biosynthetic process;GO:0009409//response to cold;GO:0009617//response to bacterium;GO:0010744//positive regulation of macrophage derived foam cell differentiation;GO:0010886//positive regulation of cholesterol storage;GO:0010890//positive regulation of sequestering of triglyceride;GO:0016042//lipi…
ENSMUSG00000019874	0.52	0.07	8	1	Fabp7	fatty acid binding protein 7, brain [Source:MGI Symbol;Acc:MGI:101916]	Organismal Systems	Endocrine system	ko03320//PPAR signaling pathway	K08756	GO:0005634//nucleus;GO:0005737//cytoplasm;GO:0005829//cytosol;GO:0005911//cell-cell junction;GO:0042995//cell projection;GO:0043025//neuronal cell body;GO:0044297//cell body;GO:0071944//cell periphery	GO:0005504//fatty acid binding;GO:0008289//lipid binding	GO:0001964//startle response;GO:0021846//cell proliferation in forebrain;GO:0022008//neurogenesis;GO:0050673//epithelial cell proliferation;GO:0060134//prepulse inhibition
ENSMUSG00000020405	0.99	0	9	0	Fabp6	fatty acid binding protein 6 [Source:MGI Symbol;Acc:MGI:96565]	Organismal Systems	Endocrine system	ko03320//PPAR signaling pathway	K08755	GO:0005737//cytoplasm;GO:0005829//cytosol;GO:0016020//membrane	GO:0005504//fatty acid binding;GO:0008289//lipid binding	GO:0006869//lipid transport;GO:0008206//bile acid metabolic process
ENSMUSG00000022651	3.19	0.2	36	2	Retnlg	resistin like gamma [Source:MGI Symbol;Acc:MGI:2667763]	-	-	-	-	GO:0005576//extracellular region;GO:0005615//extracellular space	GO:0005179//hormone activity	GO:0002408//myeloid dendritic cell chemotaxis;GO:0007165//signal transduction
ENSMUSG00000022878	1098.23	587.29	26793	12792	Adipoq	adiponectin, C1Q and collagen domain containing [Source:MGI Symbol;Acc:MGI:106675]	Human Diseases;Environmental Information Processing;Organismal Systems;Organismal Systems;Organismal Systems;Human Diseases	Endocrine and metabolic diseases;Signal transduction;Aging;Endocrine system;Endocrine system;Endocrine and metabolic diseases	ko04932//Non-alcoholic fatty liver disease (NAFLD);ko04152//AMPK signaling pathway;ko04211//Longevity regulating pathway - mammal;ko03320//PPAR signaling pathway;ko04920//Adipocytokine signaling pathway;ko04930//Type II diabetes mellitus	K07296;K07296;K07296;K07296;K07296;K07296	GO:0005576//extracellular region;GO:0005581//collagen trimer;GO:0005615//extracellular space;GO:0005783//endoplasmic reticulum;GO:0009986//cell surface;GO:0032991//macromolecular complex;GO:0048471//perinuclear region of cytoplasm;GO:0071944//cell periphery	GO:0005102//receptor binding;GO:0005179//hormone activity;GO:0005201//extracellular matrix structural constituent;GO:0005515//protein binding;GO:0033691//sialic acid binding;GO:0042802//identical protein binding;GO:0042803//protein homodimerization activity	GO:0001666//response to hypoxia;GO:0001934//positive regulation of protein phosphorylation;GO:0006006//glucose metabolic process;GO:0006635//fatty acid beta-oxidation;GO:0007165//signal transduction;GO:0007584//response to nutrient;GO:0007623//circadian rhythm;GO:0009617//response to bacterium;GO:0009744//response to sucrose;GO:0009749//response to glucose;GO:0009967//positive regulation of signa…
ENSMUSG00000023057	21.1	0.31	388	5	Fabp2	fatty acid binding protein 2, intestinal [Source:MGI Symbol;Acc:MGI:95478]	Organismal Systems;Organismal Systems	Endocrine system;Digestive system	ko03320//PPAR signaling pathway;ko04975//Fat digestion and absorption	K08751;K08751	GO:0005737//cytoplasm;GO:0005886//plasma membrane;GO:0005902//microvillus;GO:0045179//apical cortex	GO:0005324//long-chain fatty acid transporter activity;GO:0005504//fatty acid binding;GO:0008289//lipid binding;GO:0036041//long-chain fatty acid binding	GO:0006631//fatty acid metabolic process;GO:0015909//long-chain fatty acid transport;GO:0050892//intestinal absorption;GO:0098856//intestinal lipid absorption
ENSMUSG00000024081	5.91	6.1	429	354	Cebpz	CCAAT/enhancer binding protein zeta [Source:MGI Symbol;Acc:MGI:109386]	-	-	-	-	GO:0005634//nucleus	GO:0000978//RNA polymerase II core promoter proximal region sequence-specific DNA binding;GO:0001228//transcriptional activator activity, RNA polymerase II transcription regulatory region sequence-specific binding	GO:0042254//ribosome biogenesis;GO:0045944//positive regulation of transcription from RNA polymerase II promoter
ENSMUSG00000026457	69.58	64.78	4257	3513	Adipor1	adiponectin receptor 1 [Source:MGI Symbol;Acc:MGI:1919924]	Human Diseases;Environmental Information Processing;Organismal Systems;Organismal Systems	Endocrine and metabolic diseases;Signal transduction;Aging;Endocrine system	ko04932//Non-alcoholic fatty liver disease (NAFLD);ko04152//AMPK signaling pathway;ko04211//Longevity regulating pathway - mammal;ko04920//Adipocytokine signaling pathway	K07297;K07297;K07297;K07297	GO:0005886//plasma membrane;GO:0016020//membrane;GO:0016021//integral component of membrane;GO:0031226//intrinsic component of plasma membrane	GO:0005515//protein binding;GO:0019901//protein kinase binding;GO:0038023//signaling receptor activity;GO:0042802//identical protein binding;GO:0046872//metal ion binding;GO:0046982//protein heterodimerization activity;GO:0055100//adiponectin binding;GO:0097003//adipokinetic hormone receptor activity	GO:0006629//lipid metabolic process;GO:0006631//fatty acid metabolic process;GO:0009755//hormone-mediated signaling pathway;GO:0010633//negative regulation of epithelial cell migration;GO:0010719//negative regulation of epithelial to mesenchymal transition;GO:0010906//regulation of glucose metabolic process;GO:0019216//regulation of lipid metabolic process;GO:0019395//fatty acid oxidation;GO:0030…
ENSMUSG00000027528	0.81	1.69	10	17.86	Fabp9	fatty acid binding protein 9, testis [Source:MGI Symbol;Acc:MGI:1194881]	-	-	-	-	GO:0001669//acrosomal vesicle;GO:0005737//cytoplasm	GO:0008289//lipid binding	-
ENSMUSG00000027530	0.36	0	5	0	Fabp12	fatty acid binding protein 12 [Source:MGI Symbol;Acc:MGI:1922747]	-	-	-	-	GO:0005575//cellular_component	GO:0008289//lipid binding	GO:0008150//biological_process
ENSMUSG00000027533	151.29	80.88	2845	1352	Fabp5	fatty acid binding protein 5, epidermal [Source:MGI Symbol;Acc:MGI:101790]	Organismal Systems	Endocrine system	ko03320//PPAR signaling pathway	K08754	GO:0005576//extracellular region;GO:0005615//extracellular space;GO:0005634//nucleus;GO:0005737//cytoplasm;GO:0005886//plasma membrane;GO:0014069//postsynaptic density;GO:0016020//membrane;GO:0030054//cell junction;GO:0045202//synapse;GO:0045211//postsynaptic membrane	GO:0001972//retinoic acid binding;GO:0005504//fatty acid binding;GO:0008289//lipid binding;GO:0042802//identical protein binding	GO:0006006//glucose metabolic process;GO:0006629//lipid metabolic process;GO:0006656//phosphatidylcholine biosynthetic process;GO:0010829//negative regulation of glucose transport;GO:0031392//regulation of prostaglandin biosynthetic process;GO:0035360//positive regulation of peroxisome proliferator activated receptor signaling pathway;GO:0042593//glucose homeostasis;GO:0051930//regulation of sens…
ENSMUSG00000028773	0.57	1.08	9	15	Fabp3	fatty acid binding protein 3, muscle and heart [Source:MGI Symbol;Acc:MGI:95476]	Organismal Systems	Endocrine system	ko03320//PPAR signaling pathway	K08752	GO:0005615//extracellular space;GO:0005737//cytoplasm;GO:0005829//cytosol;GO:0016528//sarcoplasm	GO:0005324//long-chain fatty acid transporter activity;GO:0005504//fatty acid binding;GO:0008092//cytoskeletal protein binding;GO:0008289//lipid binding;GO:0036041//long-chain fatty acid binding;GO:0050543//icosatetraenoic acid binding;GO:0070538//oleic acid binding	GO:0006631//fatty acid metabolic process;GO:0015909//long-chain fatty acid transport;GO:0032365//intracellular lipid transport;GO:0032868//response to insulin;GO:0042493//response to drug;GO:0042632//cholesterol homeostasis;GO:0046320//regulation of fatty acid oxidation;GO:0055091//phospholipid homeostasis;GO:0070542//response to fatty acid;GO:0071073//positive regulation of phospholipid biosynth…
ENSMUSG00000029167	0.37	0.73	23	46	Ppargc1a	peroxisome proliferative activated receptor, gamma, coactivator 1 alpha [Source:MGI Symbol;Acc:MGI:1342774]	Organismal Systems;Human Diseases;Organismal Systems;Environmental Information Processing;Environmental Information Processing;Human Diseases;Organismal Systems;Organismal Systems;Organismal Systems	Environmental adaptation;Neurodegenerative diseases;Endocrine system;Signal transduction;Signal transduction;Endocrine and metabolic diseases;Endocrine system;Aging;Endocrine system	ko04714//Thermogenesis;ko05016//Huntington disease;ko04910//Insulin signaling pathway;ko04371//Apelin signaling pathway;ko04152//AMPK signaling pathway;ko04931//Insulin resistance;ko04922//Glucagon signaling pathway;ko04211//Longevity regulating pathway - mammal;ko04920//Adipocytokine signaling pathway	K07202;K07202;K07202;K07202;K07202;K07202;K07202;K07202;K07202	GO:0005634//nucleus;GO:0005654//nucleoplasm;GO:0005719//nuclear euchromatin;GO:0005737//cytoplasm;GO:0005829//cytosol;GO:0016605//PML body;GO:0022626//cytosolic ribosome;GO:0043025//neuronal cell body;GO:0043231//intracellular membrane-bounded organelle;GO:0097440//apical dendrite;GO:1990843//subsarcolemmal mitochondrion;GO:1990844//interfibrillar mitochondrion	GO:0003676//nucleic acid binding;GO:0003677//DNA binding;GO:0003682//chromatin binding;GO:0003712//transcription cofactor activity;GO:0003713//transcription coactivator activity;GO:0003723//RNA binding;GO:0005102//receptor binding;GO:0005515//protein binding;GO:0008134//transcription factor binding;GO:0016922//ligand-dependent nuclear receptor binding;GO:0030331//estrogen receptor binding;GO:0030…	GO:0000302//response to reactive oxygen species;GO:0000422//mitophagy;GO:0001666//response to hypoxia;GO:0001933//negative regulation of protein phosphorylation;GO:0002021//response to dietary excess;GO:0002931//response to ischemia;GO:0006012//galactose metabolic process;GO:0006094//gluconeogenesis;GO:0006355//regulation of transcription, DNA-templated;GO:0007005//mitochondrion organization;GO:0…
ENSMUSG00000030168	67.78	34.19	5364	2397	Adipor2	adiponectin receptor 2 [Source:MGI Symbol;Acc:MGI:93830]	Human Diseases;Environmental Information Processing;Organismal Systems;Organismal Systems	Endocrine and metabolic diseases;Signal transduction;Aging;Endocrine system	ko04932//Non-alcoholic fatty liver disease (NAFLD);ko04152//AMPK signaling pathway;ko04211//Longevity regulating pathway - mammal;ko04920//Adipocytokine signaling pathway	K07297;K07297;K07297;K07297	GO:0005886//plasma membrane;GO:0016020//membrane;GO:0016021//integral component of membrane;GO:0031226//intrinsic component of plasma membrane	GO:0005515//protein binding;GO:0038023//signaling receptor activity;GO:0042802//identical protein binding;GO:0046872//metal ion binding;GO:0046982//protein heterodimerization activity;GO:0055100//adiponectin binding;GO:0097003//adipokinetic hormone receptor activity	GO:0006629//lipid metabolic process;GO:0006631//fatty acid metabolic process;GO:0007507//heart development;GO:0007565//female pregnancy;GO:0007584//response to nutrient;GO:0009755//hormone-mediated signaling pathway;GO:0019395//fatty acid oxidation;GO:0030308//negative regulation of cell growth;GO:0033211//adiponectin-activated signaling pathway;GO:0042593//glucose homeostasis;GO:0046326//positiv…
ENSMUSG00000031489	60.85	28.73	2326	991	Adrb3	adrenergic receptor, beta 3 [Source:MGI Symbol;Acc:MGI:87939]	Environmental Information Processing;Organismal Systems;Environmental Information Processing;Environmental Information Processing;Organismal Systems;Organismal Systems;Organismal Systems	Signaling molecules and interaction;Environmental adaptation;Signal transduction;Signal transduction;Digestive system;Endocrine system;Endocrine system	ko04080//Neuroactive ligand-receptor interaction;ko04714//Thermogenesis;ko04020//Calcium signaling pathway;ko04022//cGMP - PKG signaling pathway;ko04970//Salivary secretion;ko04924//Renin secretion;ko04923//Regulation of lipolysis in adipocyte	K04143;K04143;K04143;K04143;K04143;K04143;K04143	GO:0005634//nucleus;GO:0005886//plasma membrane;GO:0005887//integral component of plasma membrane;GO:0016020//membrane;GO:0016021//integral component of membrane;GO:0043235//receptor complex	GO:0004930//G-protein coupled receptor activity;GO:0004935//adrenergic receptor activity;GO:0004939//beta-adrenergic receptor activity;GO:0015052//beta3-adrenergic receptor activity;GO:0031699//beta-3 adrenergic receptor binding;GO:0042803//protein homodimerization activity;GO:0051379//epinephrine binding;GO:0051380//norepinephrine binding	GO:0002024//diet induced thermogenesis;GO:0002025//vasodilation by norepinephrine-epinephrine involved in regulation of systemic arterial blood pressure;GO:0007165//signal transduction;GO:0007186//G-protein coupled receptor signaling pathway;GO:0007188//adenylate cyclase-modulating G-protein coupled receptor signaling pathway;GO:0007189//adenylate cyclase-activating G-protein coupled receptor sig…
ENSMUSG00000031513	15.84	17.39	869	848	Leprotl1	leptin receptor overlapping transcript-like 1 [Source:MGI Symbol;Acc:MGI:1915442]	-	-	-	-	GO:0005768//endosome;GO:0016020//membrane;GO:0016021//integral component of membrane	GO:0003674//molecular_function	GO:0032511//late endosome to vacuole transport via multivesicular body sorting pathway;GO:2000009//negative regulation of protein localization to cell surface
ENSMUSG00000033871	0.69	0.55	48	34	Ppargc1b	peroxisome proliferative activated receptor, gamma, coactivator 1 beta [Source:MGI Symbol;Acc:MGI:2444934]	Human Diseases	Endocrine and metabolic diseases	ko04931//Insulin resistance	K17962	GO:0005634//nucleus;GO:0005654//nucleoplasm;GO:0005739//mitochondrion;GO:0016592//mediator complex	GO:0003676//nucleic acid binding;GO:0003712//transcription cofactor activity;GO:0003723//RNA binding;GO:0005515//protein binding;GO:0008134//transcription factor binding;GO:0030331//estrogen receptor binding;GO:0030374//ligand-dependent nuclear receptor transcription coactivator activity;GO:0050682//AF-2 domain binding	GO:0001503//ossification;GO:0006355//regulation of transcription, DNA-templated;GO:0006390//transcription from mitochondrial promoter;GO:0007015//actin filament organization;GO:0010694//positive regulation of alkaline phosphatase activity;GO:0030520//intracellular estrogen receptor signaling pathway;GO:0034614//cellular response to reactive oxygen species;GO:0042327//positive regulation of phosph…
ENSMUSG00000034957	223.5	75.88	11152	3370	Cebpa	CCAAT/enhancer binding protein (C/EBP), alpha [Source:MGI Symbol;Acc:MGI:99480]	Human Diseases;Human Diseases;Human Diseases;Human Diseases	Cancers;Cancers;Endocrine and metabolic diseases;Cancers	ko05200//Pathways in cancer;ko05202//Transcriptional misregulation in cancers;ko04932//Non-alcoholic fatty liver disease (NAFLD);ko05221//Acute myeloid leukemia	K09055;K09055;K09055;K09055	GO:0005634//nucleus;GO:0005654//nucleoplasm;GO:0005667//transcription factor complex;GO:0005730//nucleolus;GO:0016363//nuclear matrix;GO:0032991//macromolecular complex;GO:0035189//Rb-E2F complex;GO:0036488//CHOP-C/EBP complex;GO:0043231//intracellular membrane-bounded organelle;GO:0090575//RNA polymerase II transcription factor complex	GO:0000978//RNA polymerase II core promoter proximal region sequence-specific DNA binding;GO:0000981//RNA polymerase II transcription factor activity, sequence-specific DNA binding;GO:0001013//RNA polymerase I regulatory region DNA binding;GO:0001228//transcriptional activator activity, RNA polymerase II transcription regulatory region sequence-specific binding;GO:0003677//DNA binding;GO:0003682/…	GO:0000050//urea cycle;GO:0000122//negative regulation of transcription from RNA polymerase II promoter;GO:0001889//liver development;GO:0001892//embryonic placenta development;GO:0006351//transcription, DNA-templated;GO:0006355//regulation of transcription, DNA-templated;GO:0006357//regulation of transcription from RNA polymerase II promoter;GO:0006360//transcription from RNA polymerase I promot…
ENSMUSG00000035212	34.87	36.09	1261	1160	Leprot	leptin receptor overlapping transcript [Source:MGI Symbol;Acc:MGI:2687005]	-	-	-	-	GO:0000139//Golgi membrane;GO:0005768//endosome;GO:0005794//Golgi apparatus;GO:0010008//endosome membrane;GO:0016020//membrane;GO:0016021//integral component of membrane	GO:0005102//receptor binding;GO:0005515//protein binding	GO:0032511//late endosome to vacuole transport via multivesicular body sorting pathway;GO:0046426//negative regulation of JAK-STAT cascade;GO:0060400//negative regulation of growth hormone receptor signaling pathway;GO:2000009//negative regulation of protein localization to cell surface
ENSMUSG00000035283	0.73	0.34	41	17	Adrb1	adrenergic receptor, beta 1 [Source:MGI Symbol;Acc:MGI:87937]	Environmental Information Processing;Environmental Information Processing;Environmental Information Processing;Environmental Information Processing;Organismal Systems;Human Diseases;Cellular Processes;Organismal Systems;Organismal Systems;Organismal Systems	Signaling molecules and interaction;Signal transduction;Signal transduction;Signal transduction;Circulatory system;Cardiovascular diseases;Cellular community - eukaryotes;Digestive system;Endocrine system;Endocrine system	ko04080//Neuroactive ligand-receptor interaction;ko04024//cAMP signaling pathway;ko04020//Calcium signaling pathway;ko04022//cGMP - PKG signaling pathway;ko04261//Adrenergic signaling in cardiomyocytes;ko05414//Dilated cardiomyopathy (DCM);ko04540//Gap junction;ko04970//Salivary secretion;ko04924//Renin secretion;ko04923//Regulation of lipolysis in adipocyte	K04141;K04141;K04141;K04141;K04141;K04141;K04141;K04141;K04141;K04141	GO:0005634//nucleus;GO:0005737//cytoplasm;GO:0005768//endosome;GO:0005769//early endosome;GO:0005886//plasma membrane;GO:0005887//integral component of plasma membrane;GO:0016020//membrane;GO:0016021//integral component of membrane;GO:0043231//intracellular membrane-bounded organelle;GO:0098794//postsynapse	GO:0004930//G-protein coupled receptor activity;GO:0004935//adrenergic receptor activity;GO:0004940//beta1-adrenergic receptor activity;GO:0005088//Ras guanyl-nucleotide exchange factor activity;GO:0005515//protein binding;GO:0008144//drug binding;GO:0030165//PDZ domain binding;GO:0031694//alpha-2A adrenergic receptor binding;GO:0035240//dopamine binding;GO:0046982//protein heterodimerization act…	GO:0001996//positive regulation of heart rate by epinephrine-norepinephrine;GO:0001997//positive regulation of the force of heart contraction by epinephrine-norepinephrine;GO:0002024//diet induced thermogenesis;GO:0002025//vasodilation by norepinephrine-epinephrine involved in regulation of systemic arterial blood pressure;GO:0003061//positive regulation of the force of heart contraction by norep…
ENSMUSG00000038894	8.32	7.35	1002	787	Irs2	insulin receptor substrate 2 [Source:MGI Symbol;Acc:MGI:109334]	Environmental Information Processing;Human Diseases;Human Diseases;Organismal Systems;Environmental Information Processing;Cellular Processes;Environmental Information Processing;Human Diseases;Organismal Systems;Organismal Systems;Organismal Systems;Organismal Systems;Human Diseases	Signal transduction;Endocrine and metabolic diseases;Cancers;Endocrine system;Signal transduction;Transport and catabolism;Signal transduction;Endocrine and metabolic diseases;Aging;Endocrine system;Aging;Endocrine system;Endocrine and metabolic diseases	ko04022//cGMP - PKG signaling pathway;ko04932//Non-alcoholic fatty liver disease (NAFLD);ko05206//MicroRNAs in cancer;ko04910//Insulin signaling pathway;ko04068//FoxO signaling pathway;ko04140//Autophagy - animal;ko04152//AMPK signaling pathway;ko04931//Insulin resistance;ko04211//Longevity regulating pathway - mammal;ko04920//Adipocytokine signaling pathway;ko04213//Longevity regulating pathway …	K07187;K07187;K07187;K07187;K07187;K07187;K07187;K07187;K07187;K07187;K07187;K07187;K07187	GO:0005737//cytoplasm;GO:0005829//cytosol;GO:0005886//plasma membrane;GO:0032991//macromolecular complex	GO:0005158//insulin receptor binding;GO:0005515//protein binding;GO:0019901//protein kinase binding;GO:0019903//protein phosphatase binding;GO:0019904//protein domain specific binding;GO:0043548//phosphatidylinositol 3-kinase binding;GO:0071889//14-3-3 protein binding	GO:0002053//positive regulation of mesenchymal cell proliferation;GO:0002903//negative regulation of B cell apoptotic process;GO:0007165//signal transduction;GO:0007420//brain development;GO:0008284//positive regulation of cell proliferation;GO:0008286//insulin receptor signaling pathway;GO:0009749//response to glucose;GO:0010748//negative regulation of plasma membrane long-chain fatty acid trans…
ENSMUSG00000045730	2.23	1.62	91	59	Adrb2	adrenergic receptor, beta 2 [Source:MGI Symbol;Acc:MGI:87938]	Environmental Information Processing;Environmental Information Processing;Environmental Information Processing;Environmental Information Processing;Organismal Systems;Organismal Systems;Organismal Systems;Organismal Systems	Signaling molecules and interaction;Signal transduction;Signal transduction;Signal transduction;Circulatory system;Digestive system;Endocrine system;Endocrine system	ko04080//Neuroactive ligand-receptor interaction;ko04024//cAMP signaling pathway;ko04020//Calcium signaling pathway;ko04022//cGMP - PKG signaling pathway;ko04261//Adrenergic signaling in cardiomyocytes;ko04970//Salivary secretion;ko04924//Renin secretion;ko04923//Regulation of lipolysis in adipocyte	K04142;K04142;K04142;K04142;K04142;K04142;K04142;K04142	GO:0005634//nucleus;GO:0005737//cytoplasm;GO:0005768//endosome;GO:0005769//early endosome;GO:0005886//plasma membrane;GO:0005887//integral component of plasma membrane;GO:0005901//caveola;GO:0016020//membrane;GO:0016021//integral component of membrane;GO:0016324//apical plasma membrane;GO:0030424//axon;GO:0030425//dendrite;GO:0032809//neuronal cell body membrane;GO:0042383//sarcolemma;GO:0043197/…	GO:0001540//beta-amyloid binding;GO:0001965//G-protein alpha-subunit binding;GO:0004930//G-protein coupled receptor activity;GO:0004935//adrenergic receptor activity;GO:0004941//beta2-adrenergic receptor activity;GO:0005515//protein binding;GO:0008144//drug binding;GO:0008179//adenylate cyclase binding;GO:0015459//potassium channel regulator activity;GO:0019899//enzyme binding;GO:0031713//B2 brad…	GO:0001993//regulation of systemic arterial blood pressure by norepinephrine-epinephrine;GO:0002024//diet induced thermogenesis;GO:0002025//vasodilation by norepinephrine-epinephrine involved in regulation of systemic arterial blood pressure;GO:0002028//regulation of sodium ion transport;GO:0002032//desensitization of G-protein coupled receptor protein signaling pathway by arrestin;GO:0002086//di…
ENSMUSG00000047182	14.29	5.22	609	187	Irs3	insulin receptor substrate 3 [Source:MGI Symbol;Acc:MGI:1194882]	Environmental Information Processing;Organismal Systems;Environmental Information Processing;Cellular Processes;Environmental Information Processing;Organismal Systems;Organismal Systems;Organismal Systems;Organismal Systems;Human Diseases	Signal transduction;Endocrine system;Signal transduction;Transport and catabolism;Signal transduction;Aging;Endocrine system;Aging;Endocrine system;Endocrine and metabolic diseases	ko04022//cGMP - PKG signaling pathway;ko04910//Insulin signaling pathway;ko04068//FoxO signaling pathway;ko04140//Autophagy - animal;ko04152//AMPK signaling pathway;ko04211//Longevity regulating pathway - mammal;ko04920//Adipocytokine signaling pathway;ko04213//Longevity regulating pathway - multiple species;ko04923//Regulation of lipolysis in adipocyte;ko04930//Type II diabetes mellitus	K17445;K17445;K17445;K17445;K17445;K17445;K17445;K17445;K17445;K17445	GO:0005829//cytosol;GO:0005886//plasma membrane;GO:0043231//intracellular membrane-bounded organelle	GO:0005158//insulin receptor binding;GO:0043548//phosphatidylinositol 3-kinase binding	GO:0008286//insulin receptor signaling pathway
ENSMUSG00000048686	0.35	0.4	5	5	Hmgb4	high-mobility group box 4 [Source:MGI Symbol;Acc:MGI:1916567]	-	-	-	-	GO:0000790//nuclear chromatin;GO:0005634//nucleus;GO:0005694//chromosome;GO:0005737//cytoplasm	GO:0003677//DNA binding;GO:0008134//transcription factor binding;GO:0008301//DNA binding, bending	GO:0002218//activation of innate immune response;GO:0006310//DNA recombination;GO:0006357//regulation of transcription from RNA polymerase II promoter;GO:0010469//regulation of receptor activity;GO:0010508//positive regulation of autophagy;GO:0032502//developmental process;GO:0032755//positive regulation of interleukin-6 production;GO:0032760//positive regulation of tumor necrosis factor producti…
ENSMUSG00000052435	0.72	0.1	17	2	Cebpe	CCAAT/enhancer binding protein (C/EBP), epsilon [Source:MGI Symbol;Acc:MGI:103572]	Human Diseases;Human Diseases	Cancers;Cancers	ko05202//Transcriptional misregulation in cancers;ko05221//Acute myeloid leukemia	K10051;K10051	GO:0005634//nucleus;GO:0005654//nucleoplasm	GO:0000978//RNA polymerase II core promoter proximal region sequence-specific DNA binding;GO:0001228//transcriptional activator activity, RNA polymerase II transcription regulatory region sequence-specific binding;GO:0003677//DNA binding;GO:0003700//transcription factor activity, sequence-specific DNA binding;GO:0042803//protein homodimerization activity;GO:0046982//protein heterodimerization act…	GO:0006355//regulation of transcription, DNA-templated;GO:0006909//phagocytosis;GO:0010628//positive regulation of gene expression;GO:0030099//myeloid cell differentiation;GO:0030225//macrophage differentiation;GO:0030851//granulocyte differentiation;GO:0042089//cytokine biosynthetic process;GO:0042742//defense response to bacterium;GO:0045944//positive regulation of transcription from RNA polyme…
ENSMUSG00000054422	11.67	0	123	0	Fabp1	fatty acid binding protein 1, liver [Source:MGI Symbol;Acc:MGI:95479]	Organismal Systems;Organismal Systems	Endocrine system;Digestive system	ko03320//PPAR signaling pathway;ko04975//Fat digestion and absorption	K08750;K08750	GO:0005634//nucleus;GO:0005654//nucleoplasm;GO:0005737//cytoplasm;GO:0005782//peroxisomal matrix;GO:0005829//cytosol;GO:0032991//macromolecular complex;GO:0045179//apical cortex	GO:0003682//chromatin binding;GO:0005324//long-chain fatty acid transporter activity;GO:0005504//fatty acid binding;GO:0005543//phospholipid binding;GO:0008144//drug binding;GO:0008289//lipid binding;GO:0016209//antioxidant activity;GO:0032052//bile acid binding	GO:0015909//long-chain fatty acid transport;GO:0032000//positive regulation of fatty acid beta-oxidation;GO:0043066//negative regulation of apoptotic process;GO:0043154//negative regulation of cysteine-type endopeptidase activity involved in apoptotic process;GO:0050892//intestinal absorption;GO:0051345//positive regulation of hydrolase activity;GO:0070301//cellular response to hydrogen peroxide;…
ENSMUSG00000054667	0	0.17	0	18	Irs4	insulin receptor substrate 4 [Source:MGI Symbol;Acc:MGI:1338009]	Environmental Information Processing;Organismal Systems;Environmental Information Processing;Cellular Processes;Environmental Information Processing;Organismal Systems;Organismal Systems;Organismal Systems;Organismal Systems;Human Diseases	Signal transduction;Endocrine system;Signal transduction;Transport and catabolism;Signal transduction;Aging;Endocrine system;Aging;Endocrine system;Endocrine and metabolic diseases	ko04022//cGMP - PKG signaling pathway;ko04910//Insulin signaling pathway;ko04068//FoxO signaling pathway;ko04140//Autophagy - animal;ko04152//AMPK signaling pathway;ko04211//Longevity regulating pathway - mammal;ko04920//Adipocytokine signaling pathway;ko04213//Longevity regulating pathway - multiple species;ko04923//Regulation of lipolysis in adipocyte;ko04930//Type II diabetes mellitus	K17446;K17446;K17446;K17446;K17446;K17446;K17446;K17446;K17446;K17446	GO:0005829//cytosol;GO:0005886//plasma membrane;GO:0016020//membrane;GO:0032991//macromolecular complex	GO:0005158//insulin receptor binding;GO:0005515//protein binding;GO:0019904//protein domain specific binding;GO:0043548//phosphatidylinositol 3-kinase binding	GO:0007165//signal transduction;GO:0008286//insulin receptor signaling pathway
ENSMUSG00000054717	8.78	0	437	0	Hmgb2	high mobility group box 2 [Source:MGI Symbol;Acc:MGI:96157]	-	-	-	-	GO:0000790//nuclear chromatin;GO:0000793//condensed chromosome;GO:0005576//extracellular region;GO:0005615//extracellular space;GO:0005623//cell;GO:0005634//nucleus;GO:0005694//chromosome;GO:0005730//nucleolus;GO:0005737//cytoplasm;GO:0032991//macromolecular complex;GO:0048471//perinuclear region of cytoplasm	GO:0001158//enhancer sequence-specific DNA binding;GO:0003677//DNA binding;GO:0003684//damaged DNA binding;GO:0003690//double-stranded DNA binding;GO:0003713//transcription coactivator activity;GO:0005515//protein binding;GO:0008134//transcription factor binding;GO:0008301//DNA binding, bending;GO:0019904//protein domain specific binding;GO:0042056//chemoattractant activity;GO:0044212//transcript…	GO:0001938//positive regulation of endothelial cell proliferation;GO:0002376//immune system process;GO:0002437//inflammatory response to antigenic stimulus;GO:0006265//DNA topological change;GO:0006310//DNA recombination;GO:0006357//regulation of transcription from RNA polymerase II promoter;GO:0006935//chemotaxis;GO:0006954//inflammatory response;GO:0007283//spermatogenesis;GO:0007289//spermatid…
ENSMUSG00000055980	0.93	0.57	161.25	88.5	Irs1	insulin receptor substrate 1 [Source:MGI Symbol;Acc:MGI:99454]	Environmental Information Processing;Environmental Information Processing;Environmental Information Processing;Human Diseases;Human Diseases;Organismal Systems;Environmental Information Processing;Cellular Processes;Environmental Information Processing;Organismal Systems;Human Diseases;Organismal Systems;Organismal Systems;Organismal Systems;Organismal Systems;Human Diseases;Organismal Systems	Signal transduction;Signal transduction;Signal transduction;Endocrine and metabolic diseases;Cancers;Endocrine system;Signal transduction;Transport and catabolism;Signal transduction;Nervous system;Endocrine and metabolic diseases;Aging;Endocrine system;Aging;Endocrine system;Endocrine and metabolic diseases;Excretory system	ko04151//PI3K-Akt signaling pathway;ko04022//cGMP - PKG signaling pathway;ko04150//mTOR signaling pathway;ko04932//Non-alcoholic fatty liver disease (NAFLD);ko05206//MicroRNAs in cancer;ko04910//Insulin signaling pathway;ko04068//FoxO signaling pathway;ko04140//Autophagy - animal;ko04152//AMPK signaling pathway;ko04722//Neurotrophin signaling pathway;ko04931//Insulin resistance;ko04211//Longevity…	K16172;K16172;K16172;K16172;K16172;K16172;K16172;K16172;K16172;K16172;K16172;K16172;K16172;K16172;K16172;K16172;K16172	GO:0005634//nucleus;GO:0005829//cytosol;GO:0005886//plasma membrane;GO:0005901//caveola	GO:0001784//phosphotyrosine binding;GO:0005070//SH3/SH2 adaptor activity;GO:0005158//insulin receptor binding;GO:0005159//insulin-like growth factor receptor binding;GO:0043548//phosphatidylinositol 3-kinase binding	GO:0008286//insulin receptor signaling pathway;GO:0010907//positive regulation of glucose metabolic process;GO:0014065//phosphatidylinositol 3-kinase signaling;GO:0032000//positive regulation of fatty acid beta-oxidation;GO:0032868//response to insulin;GO:0032869//cellular response to insulin stimulus;GO:0045725//positive regulation of glycogen biosynthetic process;GO:0046326//positive regulation…
ENSMUSG00000056216	18.38	13.82	1045	651	Cebpg	CCAAT/enhancer binding protein (C/EBP), gamma [Source:MGI Symbol;Acc:MGI:104982]	Human Diseases	Infectious diseases	ko05152//Tuberculosis	K10049	GO:0005634//nucleus;GO:0005654//nucleoplasm	GO:0000978//RNA polymerase II core promoter proximal region sequence-specific DNA binding;GO:0001228//transcriptional activator activity, RNA polymerase II transcription regulatory region sequence-specific binding;GO:0003677//DNA binding;GO:0003690//double-stranded DNA binding;GO:0003700//transcription factor activity, sequence-specific DNA binding;GO:0005515//protein binding;GO:0008134//transcri…	GO:0001889//liver development;GO:0006337//nucleosome disassembly;GO:0006338//chromatin remodeling;GO:0006355//regulation of transcription, DNA-templated;GO:0006357//regulation of transcription from RNA polymerase II promoter;GO:0006955//immune response;GO:0016071//mRNA metabolic process;GO:0030183//B cell differentiation;GO:0042267//natural killer cell mediated cytotoxicity;GO:0043353//enucleate …
ENSMUSG00000056501	54.02	37.1	1548	945	Cebpb	CCAAT/enhancer binding protein (C/EBP), beta [Source:MGI Symbol;Acc:MGI:88373]	Human Diseases;Human Diseases;Environmental Information Processing;Organismal Systems	Cancers;Infectious diseases;Signal transduction;Immune system	ko05202//Transcriptional misregulation in cancers;ko05152//Tuberculosis;ko04668//TNF signaling pathway;ko04657//IL-17 signaling pathway	K10048;K10048;K10048;K10048	GO:0000779//condensed chromosome, centromeric region;GO:0000790//nuclear chromatin;GO:0005634//nucleus;GO:0005654//nucleoplasm;GO:0005737//cytoplasm;GO:0016363//nuclear matrix;GO:0036488//CHOP-C/EBP complex;GO:0090575//RNA polymerase II transcription factor complex	GO:0000977//RNA polymerase II regulatory region sequence-specific DNA binding;GO:0000978//RNA polymerase II core promoter proximal region sequence-specific DNA binding;GO:0000979//RNA polymerase II core promoter sequence-specific DNA binding;GO:0000981//RNA polymerase II transcription factor activity, sequence-specific DNA binding;GO:0001227//transcriptional repressor activity, RNA polymerase II …	GO:0000122//negative regulation of transcription from RNA polymerase II promoter;GO:0001541//ovarian follicle development;GO:0001889//liver development;GO:0001892//embryonic placenta development;GO:0006355//regulation of transcription, DNA-templated;GO:0007613//memory;GO:0030154//cell differentiation;GO:0030182//neuron differentiation;GO:0032496//response to lipopolysaccharide;GO:0032753//positiv…
ENSMUSG00000057722	1.1	1.49	91	128	Lepr	leptin receptor [Source:MGI Symbol;Acc:MGI:104993]	Environmental Information Processing;Environmental Information Processing;Environmental Information Processing;Human Diseases;Environmental Information Processing;Organismal Systems	Signaling molecules and interaction;Signaling molecules and interaction;Signal transduction;Endocrine and metabolic diseases;Signal transduction;Endocrine system	ko04080//Neuroactive ligand-receptor interaction;ko04060//Cytokine-cytokine receptor interaction;ko04630//Jak-STAT signaling pathway;ko04932//Non-alcoholic fatty liver disease (NAFLD);ko04152//AMPK signaling pathway;ko04920//Adipocytokine signaling pathway	K05062;K05062;K05062;K05062;K05062;K05062	GO:0005576//extracellular region;GO:0005615//extracellular space;GO:0005886//plasma membrane;GO:0005887//integral component of plasma membrane;GO:0009897//external side of plasma membrane;GO:0016020//membrane;GO:0016021//integral component of membrane;GO:0016323//basolateral plasma membrane;GO:0043235//receptor complex	GO:0004888//transmembrane signaling receptor activity;GO:0004896//cytokine receptor activity;GO:0005515//protein binding;GO:0016500//protein-hormone receptor activity;GO:0017046//peptide hormone binding;GO:0019955//cytokine binding;GO:0038021//leptin receptor activity;GO:0042802//identical protein binding	GO:0001525//angiogenesis;GO:0005977//glycogen metabolic process;GO:0006909//phagocytosis;GO:0007165//signal transduction;GO:0008203//cholesterol metabolic process;GO:0010507//negative regulation of autophagy;GO:0014009//glial cell proliferation;GO:0019221//cytokine-mediated signaling pathway;GO:0019222//regulation of metabolic process;GO:0019953//sexual reproduction;GO:0030217//T cell differentia…
ENSMUSG00000059201	548.22	140.73	33804	7722	Lep	leptin [Source:MGI Symbol;Acc:MGI:104663]	Environmental Information Processing;Environmental Information Processing;Environmental Information Processing;Human Diseases;Environmental Information Processing;Organismal Systems	Signaling molecules and interaction;Signaling molecules and interaction;Signal transduction;Endocrine and metabolic diseases;Signal transduction;Endocrine system	ko04080//Neuroactive ligand-receptor interaction;ko04060//Cytokine-cytokine receptor interaction;ko04630//Jak-STAT signaling pathway;ko04932//Non-alcoholic fatty liver disease (NAFLD);ko04152//AMPK signaling pathway;ko04920//Adipocytokine signaling pathway	K05424;K05424;K05424;K05424;K05424;K05424	GO:0005576//extracellular region;GO:0005615//extracellular space;GO:0005737//cytoplasm	GO:0005102//receptor binding;GO:0005179//hormone activity;GO:0005515//protein binding;GO:0051428//peptide hormone receptor binding	GO:0000122//negative regulation of transcription from RNA polymerase II promoter;GO:0001525//angiogenesis;GO:0001542//ovulation from ovarian follicle;GO:0001666//response to hypoxia;GO:0001819//positive regulation of cytokine production;GO:0001890//placenta development;GO:0001932//regulation of protein phosphorylation;GO:0001936//regulation of endothelial cell proliferation;GO:0002021//response t…
ENSMUSG00000061100	1352.72	610.88	15412	6187	Retnla	resistin like alpha [Source:MGI Symbol;Acc:MGI:1888504]	-	-	-	-	GO:0005576//extracellular region;GO:0005615//extracellular space	GO:0005179//hormone activity	GO:0007165//signal transduction
ENSMUSG00000062515	3979.97	2570.74	67942	39011	Fabp4	fatty acid binding protein 4, adipocyte [Source:MGI Symbol;Acc:MGI:88038]	Organismal Systems;Organismal Systems	Endocrine system;Endocrine system	ko03320//PPAR signaling pathway;ko04923//Regulation of lipolysis in adipocyte	K08753;K08753	GO:0005634//nucleus;GO:0005654//nucleoplasm;GO:0005737//cytoplasm;GO:0005829//cytosol	GO:0005324//long-chain fatty acid transporter activity;GO:0005504//fatty acid binding;GO:0008289//lipid binding;GO:0036041//long-chain fatty acid binding;GO:0051427//hormone receptor binding	GO:0001816//cytokine production;GO:0006469//negative regulation of protein kinase activity;GO:0006631//fatty acid metabolic process;GO:0008284//positive regulation of cell proliferation;GO:0009617//response to bacterium;GO:0015909//long-chain fatty acid transport;GO:0042632//cholesterol homeostasis;GO:0045892//negative regulation of transcription, DNA-templated;GO:0050727//regulation of inflammat…
ENSMUSG00000062691	12.15	14.18	151	156	Cebpzos	CCAAT/enhancer binding protein (C/EBP), zeta, opposite strand [Source:MGI Symbol;Acc:MGI:1915804]	-	-	-	-	GO:0005575//cellular_component;GO:0005739//mitochondrion;GO:0016020//membrane;GO:0016021//integral component of membrane;GO:0031966//mitochondrial membrane	GO:0003674//molecular_function	GO:0008150//biological_process
ENSMUSG00000066551	102.48	106	2449	2331	Hmgb1	high mobility group box 1 [Source:MGI Symbol;Acc:MGI:96113]	Cellular Processes;Cellular Processes;Genetic Information Processing	Cell growth and death;Transport and catabolism;Replication and repair	ko04217//Necroptosis;ko04140//Autophagy - animal;ko03410//Base excision repair	K10802;K10802;K10802	GO:0000790//nuclear chromatin;GO:0005576//extracellular region;GO:0005615//extracellular space;GO:0005634//nucleus;GO:0005694//chromosome;GO:0005737//cytoplasm;GO:0005768//endosome;GO:0005769//early endosome;GO:0005793//endoplasmic reticulum-Golgi intermediate compartment;GO:0005886//plasma membrane;GO:0016020//membrane;GO:0043005//neuron projection	GO:0000400//four-way junction DNA binding;GO:0000401//open form four-way junction DNA binding;GO:0000402//crossed form four-way junction DNA binding;GO:0000405//bubble DNA binding;GO:0001786//phosphatidylserine binding;GO:0003677//DNA binding;GO:0003681//bent DNA binding;GO:0003690//double-stranded DNA binding;GO:0003725//double-stranded RNA binding;GO:0003727//single-stranded RNA binding;GO:0005…	GO:0001654//eye development;GO:0001773//myeloid dendritic cell activation;GO:0001934//positive regulation of protein phosphorylation;GO:0001935//endothelial cell proliferation;GO:0002053//positive regulation of mesenchymal cell proliferation;GO:0002218//activation of innate immune response;GO:0002250//adaptive immune response;GO:0002270//plasmacytoid dendritic cell activation;GO:0002281//macropha…
ENSMUSG00000071637	12.83	6.16	915.49	390.73	Cebpd	CCAAT/enhancer binding protein (C/EBP), delta [Source:MGI Symbol;Acc:MGI:103573]	-	-	-	-	GO:0005634//nucleus;GO:0005654//nucleoplasm	GO:0000978//RNA polymerase II core promoter proximal region sequence-specific DNA binding;GO:0001228//transcriptional activator activity, RNA polymerase II transcription regulatory region sequence-specific binding;GO:0003677//DNA binding;GO:0003700//transcription factor activity, sequence-specific DNA binding;GO:0005515//protein binding;GO:0042803//protein homodimerization activity;GO:0043565//se…	GO:0002244//hematopoietic progenitor cell differentiation;GO:0006355//regulation of transcription, DNA-templated;GO:0006357//regulation of transcription from RNA polymerase II promoter;GO:0045444//fat cell differentiation;GO:0045669//positive regulation of osteoblast differentiation;GO:0045892//negative regulation of transcription, DNA-templated;GO:0045944//positive regulation of transcription fr…
