# Supplementary material for: HMGB2 orchestrates mitotic clonal expansion by binding to the promoter of C/EBPβ to facilitate adipogenesis
Source: Cell Death Dis. 2021 Jul 2;12(7):666. doi: 10.1038/s41419-021-03959-3 (PMC8253743; doi:10.1038/s41419-021-03959-3)
Supplement: Supplementary file 17 — Dataset 9 [file 41419_2021_3959_MOESM17_ESM.xls]

## Sheet: Sheet1
ID	Description	GeneRatio	BgRatio	pvalue	p.adjust	qvalue	geneID	Count
GO:0003341	cilium movement	37/2196	72/23210	1.51265e-19	1.34958e-15	1.0786e-15	Ccdc65/Bbs1/Dnah11/Dnah1/Cfap54/Ccdc103/Dnah5/Tekt4/Aqp4/Adcy10/Ccdc39/Tekt2/Dnaaf1/Dnaic2/Wdr78/Cfap53/Nme5/Dnah10/Rsph4a/Ccdc151/Ccdc40/Ulk4/Dnah7b/Ak7/Dnali1/Wdr63/Cfap43/Dnah3/Dnah6/Spag16/Dnah9/Hydin/Kif27/Dnaic1/Armc4/Celsr2/Drc1	37
GO:0035082	axoneme assembly	34/2196	68/23210	1.36167e-17	6.07442e-14	4.85472e-14	Ccdc65/Neurl1a/Zmynd10/Dnah1/Lrrc46/Ccdc103/Dnah5/Spag6l/Rsph1/Rp1/Ccdc39/Tekt2/Dnajb13/Dnaaf1/Dnaic2/Iqcg/Cfap157/Rsph4a/Ccdc151/Ccdc40/Dnah7b/Ak7/Dnal1/Dnali1/Wdr63/Cfap43/Spag16/Lrguk/Ttc26/Hydin/Dnaic1/Armc4/Cfap44/Drc1	34
GO:0001539	cilium or flagellum-dependent cell motility	44/2196	124/23210	2.3093e-15	5.1509e-12	4.11663e-12	Ccdc65/Cacna1e/Neurl1a/Bbs1/Dnah11/Dnah1/Cfap54/Apob/Lrrc46/Ddx4/Dnah5/Rabl2/Spag6l/Rgn/Tcte1/Tekt4/Atp2b4/Ccdc39/Cfap57/Tekt2/Ldhc/Pgk2/Adam3/Drc7/Iqcg/Slc9b2/Cfap157/Nphp4/Ccdc40/Cfap69/Catsperd/Wdr63/Cfap43/Eno4/Akap4/Txndc2/Rnase9/Spag16/Gapdhs/Dnaic1/Efcab1/Cfap44/Drc1/Smcp	44
GO:0060285	cilium-dependent cell motility	44/2196	124/23210	2.3093e-15	5.1509e-12	4.11663e-12	Ccdc65/Cacna1e/Neurl1a/Bbs1/Dnah11/Dnah1/Cfap54/Apob/Lrrc46/Ddx4/Dnah5/Rabl2/Spag6l/Rgn/Tcte1/Tekt4/Atp2b4/Ccdc39/Cfap57/Tekt2/Ldhc/Pgk2/Adam3/Drc7/Iqcg/Slc9b2/Cfap157/Nphp4/Ccdc40/Cfap69/Catsperd/Wdr63/Cfap43/Eno4/Akap4/Txndc2/Rnase9/Spag16/Gapdhs/Dnaic1/Efcab1/Cfap44/Drc1/Smcp	44
GO:0044782	cilium organization	77/2196	327/23210	3.35709e-14	5.99039e-11	4.78757e-11	Ocrl/Ccdc65/Neurl1a/Bbs1/Zmynd10/Dnah1/Cep290/Cfap54/Lrrc46/Cfap52/Ccdc103/Mak/Dnah5/Ttll8/Cep97/Rabl2/Spag6l/Celsr3/Rsph1/Tekt4/Avil/Rp1/Rab17/Rab29/Ccdc39/Kif17/Tekt2/Ttll3/Dnajb13/Rpgr/Dnaaf1/Tmem231/Mns1/Ttc21a/Rpgrip1l/Foxj1/Dnaic2/Cfap53/Iqcg/Dcdc2a/Nme5/Ccdc113/Wdr19/Cfap157/Tsga10ip/Rsph4a/Ccdc151/Ccdc40/Cep126/Crocc/Ulk4/Dnah7b/Ak7/Fhdc1/Dnal1/Dnali1/Wdr63/Ubxn10/Pkhd1/Cfap43/Lca5l/Iqub/…	77
GO:0060271	cilium assembly	72/2196	299/23210	6.91862e-14	1.0288e-10	8.22223e-11	Ocrl/Ccdc65/Neurl1a/Bbs1/Zmynd10/Dnah1/Cep290/Cfap54/Lrrc46/Cfap52/Ccdc103/Mak/Dnah5/Ttll8/Cep97/Rabl2/Spag6l/Celsr3/Rsph1/Tekt4/Avil/Rp1/Rab17/Rab29/Ccdc39/Tekt2/Ttll3/Dnajb13/Rpgr/Dnaaf1/Tmem231/Mns1/Rpgrip1l/Foxj1/Dnaic2/Cfap53/Iqcg/Dcdc2a/Nme5/Ccdc113/Wdr19/Cfap157/Rsph4a/Ccdc151/Ccdc40/Cep126/Crocc/Ulk4/Dnah7b/Ak7/Fhdc1/Dnal1/Dnali1/Wdr63/Ubxn10/Pkhd1/Cfap43/Iqub/Dync2h1/Akap4/Spag16/Lrguk/T…	72
GO:0001578	microtubule bundle formation	37/2196	100/23210	8.42331e-14	1.07361e-10	8.58037e-11	Ccdc65/Neurl1a/Tppp2/Zmynd10/Dnah1/Lrrc46/Ccdc103/Dnah5/Spag6l/Rsph1/Rp1/Ccdc39/Tekt2/Dnajb13/Dnaaf1/Dnaic2/Iqcg/Cfap157/Rsph4a/Ccdc151/Ccdc40/Dnah7b/Ak7/Dnal1/Dnali1/Wdr63/Cfap43/Map1b/Spag16/Fes/Lrguk/Ttc26/Hydin/Dnaic1/Armc4/Cfap44/Drc1	37
GO:0007018	microtubule-based movement	67/2196	277/23210	4.07355e-13	4.54303e-10	3.63082e-10	Fmr1/Ccdc65/Hspb1/Dnah2/Bbs1/Kif1a/Dnah11/Dnah1/Cfap54/Ccdc103/Mak/Dnah12/Dnah5/Tekt4/Aqp4/Adcy10/Kif5c/Map1a/Ccdc39/Kif12/Kif17/Tekt2/Rpgr/Dnaaf1/Kif9/Ttc21a/Bsn/Dnah17/Kif4/Dynlrb2/Dnaic2/Wdr78/Cfap53/Nme5/Mgarp/Wdr19/Dnah10/Rsph4a/Ccdc151/Ccdc40/Ulk4/Dnah7b/Ak7/Kif21b/Dnali1/Wdr63/Casc1/Cfap43/Lca5l/Kif2b/Dync2h1/Dnah3/Map1b/Dnah6/Spag16/Map6/Dnah9/Ttc26/Hydin/Kif27/Dnaic1/Armc4/Ap3b2/Syne2/Ce…	67
GO:0120031	plasma membrane bounded cell projection assembly	98/2196	488/23210	4.82461e-13	4.7828e-10	3.82244e-10	Fmr1/Ocrl/Ccdc65/Klf5/Neurl1a/Bbs1/Cav1/Trpm2/Zmynd10/Hnf4a/Dnah1/Cep290/Cfap54/Cobl/Lrrc46/Ntn1/Cfap52/Ccdc103/Mak/F2rl1/Dmtn/Dnah5/Ttll8/Cep97/Rabl2/Spag6l/Celsr3/Rsph1/Tekt4/Myo1a/Avil/Rp1/Mstn/Rab17/Hdac4/Rab29/Ccdc39/Tnik/Tekt2/Espn/Stap1/Emp1/Ttll3/Dnajb13/Stk26/Rpgr/Plxnb3/Gpm6a/Dnaaf1/Vstm5/Tmem231/Mns1/Rpgrip1l/Foxj1/Dnaic2/Cfap53/Iqcg/Dcdc2a/Nme5/Cdc42ep3/Ccdc113/Lpar3/Arhgef4/Wdr19/Ccr…	98
GO:0042445	hormone metabolic process	57/2196	219/23210	9.11624e-13	8.13351e-10	6.50036e-10	Hpn/Shh/Cyp17a1/Crabp2/Corin/Fgfr4/Bbs1/Hfe/Acaa1b/Gata3/Iyd/Esr1/Slc16a10/Igf1/Ace/Pde8b/Scg5/Slc5a7/Cacna1h/Rbp4/Lcn5/Pax8/Dhrs9/Duoxa1/Bmp2/Il1b/Pcsk2/Schip1/Enpep/Sult1e1/Cyp3a13/Pcsk6/Dkk3/Crym/Hsd11b2/Apoa1/Bmp5/Pebp1/Slc16a2/Wnt4/Srd5a2/Reln/Bmpr1b/Adh6a/Tg/Adh7/Ghr/Ece1/Lep/Chst8/Kcnma1/Cyp26b1/Ddo/Rdh16/Ren1/Ren2/Adh6b	57
GO:0098742	cell-cell adhesion via plasma-membrane adhesion molecules	54/2196	202/23210	1.13954e-12	9.24272e-10	7.38685e-10	Cdh1/Klf4/Cadm3/Fgfrl1/Clstn3/Cdh23/Celsr1/Il10/Igsf11/Cxadr/Celsr3/Dsc2/Cd6/Cdhr5/Il1rn/Bmp2/Cdh17/Itgal/Umod/Plxnb3/Tenm3/Cx3cl1/Cdh16/Cadm1/Apoa1/Dscaml1/Mcam/Amigo3/Ptprf/Dsg1c/Cdhr3/Prtg/Pcdh8/Mag/Cntn5/Igsf21/Dsg2/Cd24a/Tenm4/Pcdh10/Tenm2/Lrrc4/Lrrc4c/Cdh20/Epha3/Ptprt/Fat2/Mpz/Palld/Cdh3/Lgals1/Celsr2/Cldn3/Fat3	54
GO:0030317	flagellated sperm motility	36/2196	103/23210	1.3239e-12	9.45698e-10	7.55809e-10	Cacna1e/Neurl1a/Dnah11/Dnah1/Apob/Ddx4/Dnah5/Rabl2/Spag6l/Rgn/Tcte1/Atp2b4/Ccdc39/Tekt2/Ldhc/Pgk2/Adam3/Drc7/Iqcg/Slc9b2/Cfap157/Nphp4/Ccdc40/Cfap69/Catsperd/Cfap43/Eno4/Akap4/Txndc2/Rnase9/Spag16/Gapdhs/Dnaic1/Efcab1/Cfap44/Smcp	36
GO:0071805	potassium ion transmembrane transport	52/2196	191/23210	1.37795e-12	9.45698e-10	7.55809e-10	Nalcn/Hpn/Slc1a3/Atp4a/Atp1a2/Cav1/Kcnq1/Kcnd1/Cacna1d/Slc12a5/Kcnmb1/Hcn2/Atp12a/Trem2/Slc9a2/Rgs7/Atp1b1/Lrrc26/Edn3/Kcnc4/Kcnq5/Kcnab2/Hcn4/Wnk4/Kcnh8/Slc9a3/Slc9a7/Kcnh3/Wnk2/Kcna7/Ptger3/Abcc8/Kcnd3/Atp1a3/Kcnj12/Kcng3/Kcng4/Kcnk13/Kcna1/Kcnk3/Kcnb1/Kcnj16/Kcnip1/Kcnh1/Kcnj14/Dpp6/Kcnc3/Kcnma1/Ank3/Kcng1/Lrrc55/Kcnip3	52
GO:0097722	sperm motility	36/2196	104/23210	1.84173e-12	1.17371e-09	9.38035e-10	Cacna1e/Neurl1a/Dnah11/Dnah1/Apob/Ddx4/Dnah5/Rabl2/Spag6l/Rgn/Tcte1/Atp2b4/Ccdc39/Tekt2/Ldhc/Pgk2/Adam3/Drc7/Iqcg/Slc9b2/Cfap157/Nphp4/Ccdc40/Cfap69/Catsperd/Cfap43/Eno4/Akap4/Txndc2/Rnase9/Spag16/Gapdhs/Dnaic1/Efcab1/Cfap44/Smcp	36
GO:0015672	monovalent inorganic cation transport	90/2196	458/23210	1.50256e-11	8.93724e-09	7.1427e-09	Nalcn/Hpn/Slc1a3/Atp4a/Cnga2/Atp6v1b1/Atp1a2/Cav1/Trpm2/Kcnq1/Fxyd5/Kcnd1/Slc5a1/Cacna1d/Slc12a5/Slc13a3/Slc22a5/Scn1b/Slc6a15/Kcnmb1/Slc36a2/Hcn2/Slc22a4/Asic2/Slc34a1/Atp12a/Slc38a4/Fgf12/Slc4a8/Slc5a7/Trem2/Drd4/Slc9a2/Atp6v1g3/Atp2b4/Rgs7/Atp1b1/Lrrc26/Edn3/Kcnc4/Kcnq5/Slc5a9/Kcnab2/Slc34a2/Slc10a6/Scnn1a/Dmpk/Rhcg/Prss8/Fgf13/Hcn4/Scn7a/Wnk4/Kcnh8/Slc9a3/Slc9a7/Kcnh3/Wnk2/Slc9b2/Kcna7/Atp6v0…	90
GO:0070286	axonemal dynein complex assembly	18/2196	32/23210	4.44191e-11	2.47692e-08	1.97957e-08	Ccdc65/Zmynd10/Dnah1/Ccdc103/Dnah5/Ccdc39/Tekt2/Dnaaf1/Dnaic2/Ccdc151/Ccdc40/Dnah7b/Dnal1/Dnali1/Wdr63/Dnaic1/Armc4/Drc1	18
GO:0050900	leukocyte migration	72/2196	340/23210	4.9037e-11	2.57358e-08	2.05682e-08	Itgb2/Adora3/Pgf/Il27ra/Rarres2/Trpm2/Mcoln2/Gata3/Ada/Ccl6/Ccl9/Aoc3/Myo1g/Ccl11/Mmp28/Syk/F2rl1/Retnlg/Cd200r1/Cxadr/Pla2g7/Trem2/Dusp1/Cd74/Anxa1/Adam8/Ccr1/Mstn/Gpr35/Il1rn/Il1b/Edn3/Artn/Padi2/Bst1/Stap1/Ptn/Umod/Mpp1/F7/Cx3cl1/Smpd3/Foxj1/Ccl7/Ccl2/Ccr3/Fut7/Ccr7/Gcnt1/Ptger3/Tnfrsf18/Cmklr1/Cd24a/Ccr2/C5ar1/Lgals3/Gpr18/Ch25h/Gpr183/Ffar2/Dock8/Cx3cr1/Hrh1/Slamf8/S100a8/Ptafr/Lep/Fcgr3/Cnr…	72
GO:0006813	potassium ion transport	56/2196	234/23210	5.28072e-11	2.61747e-08	2.0919e-08	Nalcn/Hpn/Slc1a3/Atp4a/Cnga2/Atp1a2/Cav1/Kcnq1/Kcnd1/Cacna1d/Slc12a5/Kcnmb1/Hcn2/Atp12a/Trem2/Slc9a2/Rgs7/Atp1b1/Lrrc26/Edn3/Kcnc4/Kcnq5/Kcnab2/Hcn4/Wnk4/Kcnh8/Slc9a3/Slc9a7/Kcnh3/Wnk2/Kcna7/Ptger3/Abcc8/Kcnd3/Atp1a3/Slc24a4/Gck/Kcnj12/Kcng3/Kcng4/Kcnk13/Kcna1/Kcnk3/Kcnb1/Kcnj16/Kcnip1/Kcnmb4/Kcnh1/Kcnj14/Dpp6/Kcnc3/Kcnma1/Ank3/Kcng1/Lrrc55/Kcnip3	56
GO:0034765	regulation of ion transmembrane transport	90/2196	478/23210	1.59476e-10	7.48868e-08	5.98501e-08	Nalcn/Fmr1/Gstm7/Cacna1e/Cacna1b/Atp4a/Clcnkb/Atp1a2/Casq1/Cav1/Kcnq1/Fxyd5/Kcnd1/Cacna2d2/Clic3/Cacna1d/Cacnb4/Scn1b/Trdn/Kcnmb1/Slc36a2/Hcn2/Rgs9/Asic2/Cacng4/Slc34a1/Fgf12/Clic6/Rgn/Trem2/Cacna1h/Gsto1/Drd4/Gpr35/Atp2b4/Rgs7/Atp1b1/Lrrc26/Edn3/Kcnc4/Kcnq5/Kcnab2/Clec4b1/Prss8/Cx3cl1/Rrad/Hcn4/Stac/Wnk4/Ccl2/Kcnh8/Shank2/Kcnh3/Wnk2/Kcna7/Ptger3/Cacna2d1/Abcc8/Kcnd3/Ramp3/Pm20d1/Reln/Kcnj12/Kcng…	90
GO:0001505	regulation of neurotransmitter levels	75/2196	373/23210	2.49508e-10	1.11306e-07	8.89563e-08	Itgb2/Fmr1/Cd36/Klf4/Rab3b/Cacna1b/Slc1a3/Trpv1/Epor/Tph2/Atp1a2/Cav1/Syn2/Chdh/Celsr1/Il10/Cacnb4/Cadps2/Esr1/Igf1/Slc36a2/Adcy1/Nos2/Mctp1/Rnf180/Clu/Gdnf/Pde1b/Rgn/Slc22a3/Slc5a7/Gldc/Drd4/Cln8/Atp2b4/Il1b/Edn3/Slc7a11/Kcnc4/Ddah1/P2rx2/Syp/Smpd3/Amt/Pebp1/Upb1/Myo6/Nrxn2/Tmem106a/Syt1/Slc18a1/Rims2/Sv2a/Dgki/Tlr4/Hrh3/Daglb/Stx11/Erc2/Stx3/Adra1a/Cx3cr1/Prkcb/Hrh1/Cadps/Ntrk2/Colq/Kcnh1/Syn3/…	75
GO:0030595	leukocyte chemotaxis	50/2196	211/23210	8.06415e-10	3.42611e-07	2.73817e-07	Itgb2/Pgf/Rarres2/Trpm2/Ccl6/Ccl9/Ccl11/Mmp28/Syk/F2rl1/Retnlg/Cxadr/Pla2g7/Dusp1/Cd74/Anxa1/Adam8/Ccr1/Mstn/Gpr35/Il1rn/Il1b/Edn3/Padi2/Bst1/Stap1/Ptn/Mpp1/F7/Cx3cl1/Ccl7/Ccl2/Ccr3/Ccr7/Cmklr1/Ccr2/C5ar1/Lgals3/Gpr18/Ch25h/Gpr183/Ffar2/Cx3cr1/Hrh1/Slamf8/S100a8/Fcgr3/Cnr2/Grem1/Tmem102	50
GO:0050727	regulation of inflammatory response	69/2196	340/23210	8.56121e-10	3.47196e-07	2.77482e-07	Pparg/Adora3/Serpinf1/Nr1h3/Dnase1/Ggt1/Gprc5b/Tnfaip8l2/Lpl/Ttbk1/Gata3/Fcgr1/Il17rb/Il10/Ada/Aoc3/Esr1/Igf1/Ace/Nos2/Cd200r1/Trem2/C3/Proc/Anxa1/Cd6/Adam8/Casp1/Il1rl1/Il1r2/Il2ra/Duoxa1/Il1b/Sucnr1/Bst1/Stap1/Usp18/Pglyrp1/Siglecg/Siglece/Pde2a/Btk/Ido1/Cx3cl1/Apoa1/Nt5e/Fanca/Cebpa/Nfkbiz/Ccr7/Nlrp6/Tlr4/Dusp10/Ptger3/Ankrd42/Cd24a/Ccr2/Ffar2/Cx3cr1/Socs3/Slamf8/Ffar4/Abcd2/S100a8/Lep/Fcgr3/A…	69
GO:1901615	organic hydroxy compound metabolic process	89/2196	488/23210	1.07676e-09	4.17688e-07	3.33819e-07	Ocrl/Hpn/Lipe/Cyp4f18/Sec14l2/Fgfr4/Actn3/Tph2/Gata3/Alox15/Iyd/Slc16a10/Fabp6/Npc1l1/Pctp/Apob/Sgpp1/Rnf180/Pde1b/Gpd1/Cacna1h/Lipa/Rbp4/Drd4/Idh1/Plcd4/Cln8/Pfkfb2/Cubn/Zeb2/Abca2/Pax8/Cat/Duoxa1/Itpka/Bmp2/Slc27a2/Il1b/Slc7a11/Mttp/Sult1e1/Sult1d1/Akr1b8/Adcyap1r1/Dgat2/Dkk3/Ldhc/Crym/Fgl1/Mt3/Apoa4/Apoc3/Apoa1/Slc37a2/Bmp5/Lipc/Pth1r/Ip6k2/Slc16a2/Dhcr24/Cebpa/Gc/Plch1/Wnt4/Pnmt/Plcl1/Srd5a2/…	89
GO:0055074	calcium ion homeostasis	89/2196	489/23210	1.19671e-09	4.44878e-07	3.55549e-07	Cd52/Cd36/Gstm7/Trpv1/Epor/Atp6v1b1/Atp1a2/Casq1/Cav1/Trpm2/Cdh23/Stc1/Xk/Cacnb4/C1qtnf1/Esr1/Trdn/Sgcd/Hexb/F2rl1/Adcy8/Rgn/Thada/Gsto1/Ccr1/Tfap2b/Gpr35/Atp2b4/Atp1b1/Il1b/Edn3/Mcub/Npy2r/P2rx2/Adcyap1r1/Trpv6/Clec4b1/Gipr/Dmpk/Ryr1/Atp2a1/Cckbr/Atp2b3/Cx3cl1/Smpd3/Pth1r/Ccl2/Ccr3/Lpar3/Plch1/Cib2/Ptger2/Ccr7/Sv2a/Hrh3/Ptger3/Cacna2d1/Ramp3/Slc24a4/Gck/Cmklr1/Ptgir/Tmem64/Pkhd1/Ackr2/Fpr1/Adra1…	89
GO:0072503	cellular divalent inorganic cation homeostasis	90/2196	497/23210	1.25616e-09	4.483e-07	3.58284e-07	Cd52/Cd36/Gstm7/Trpv1/Epor/Atp1a2/Casq1/Cav1/Trpm2/Cdh23/Stc1/Xk/Cacnb4/C1qtnf1/Esr1/Trdn/Hexb/F2rl1/Adcy8/Rgn/Thada/Gsto1/Ccr1/Slc11a1/Gpr35/Atp2b4/Atp1b1/Il1b/Edn3/Mcub/Npy2r/Slc30a2/Slc30a3/P2rx2/Adcyap1r1/Trpv6/Clec4b1/Gipr/Dmpk/Ryr1/Atp2a1/Cckbr/Atp2b3/Mt3/Cx3cl1/Smpd3/Pth1r/Ccl2/Ccr3/Lpar3/Plch1/Cib2/Ptger2/Ccr7/Sv2a/Hrh3/Ptger3/Cacna2d1/Ramp3/Slc24a4/Gck/Cmklr1/Ptgir/Tmem64/Pkhd1/Ackr2/Fpr…	90
GO:0046394	carboxylic acid biosynthetic process	60/2196	281/23210	1.40764e-09	4.83037e-07	3.86047e-07	Nr1h3/Apoc2/Fgfr4/Slc1a3/Ggt1/Prkag3/Mid1ip1/Gip/Lpl/Hnf4a/Alox15/Ltc4s/Aloxe3/Mtr/Elovl2/Syk/Elovl7/Rgn/Cbs/Cd74/Anxa1/Fads3/Fads2/Gsto1/Fasn/Scd3/Atp2b4/Glul/Lpgat1/Dhrs9/Slc27a2/Il1b/Acss2/Egf/Cth/Prkag2/Prxl2b/Aass/Tbxas1/Ldhc/Otc/Ido1/Got2/Smpd3/Apoa4/Lipc/Acsbg1/Upb1/Scd1/Dse/Mthfd1l/Pklr/Lipg/Abcd2/Alox5ap/Ldha/Rdh16/Gad1/Mgst2/Malrd1	60
GO:0016053	organic acid biosynthetic process	60/2196	282/23210	1.62577e-09	5.37226e-07	4.29355e-07	Nr1h3/Apoc2/Fgfr4/Slc1a3/Ggt1/Prkag3/Mid1ip1/Gip/Lpl/Hnf4a/Alox15/Ltc4s/Aloxe3/Mtr/Elovl2/Syk/Elovl7/Rgn/Cbs/Cd74/Anxa1/Fads3/Fads2/Gsto1/Fasn/Scd3/Atp2b4/Glul/Lpgat1/Dhrs9/Slc27a2/Il1b/Acss2/Egf/Cth/Prkag2/Prxl2b/Aass/Tbxas1/Ldhc/Otc/Ido1/Got2/Smpd3/Apoa4/Lipc/Acsbg1/Upb1/Scd1/Dse/Mthfd1l/Pklr/Lipg/Abcd2/Alox5ap/Ldha/Rdh16/Gad1/Mgst2/Malrd1	60
GO:0042391	regulation of membrane potential	81/2196	439/23210	3.47196e-09	1.10631e-06	8.84174e-07	Nalcn/Fmr1/Slc26a3/Grik3/Cd36/Cnga2/P2rx5/Trpv1/Cav1/Kcnq1/Cacna1d/Cacnb4/Scn1b/Trdn/Hcn2/Gria1/Ntsr2/Asic2/Slc34a1/Chrna2/Fgf12/Igsf11/Popdc2/Cxadr/Gabrr2/Trem2/Cacna1h/Celf4/Dsc2/Drd4/Casp1/Gpr35/Rgs7/Atp1b1/Il1rn/Pex5l/Kcnc4/Npy2r/Gabrr1/Gabra4/Gabrb1/P2rx2/Ptn/Dmpk/Ano1/Fgf13/Cx3cl1/Hcn4/Cck/Kctd7/Scn7a/Kcnh8/Rims2/Shank2/Kcnh3/Dgki/Cacna2d1/Kcnd3/Atp1a3/Reln/Cux2/Dsg2/Kcnk13/Adra1a/Kcna1/Bdn…	81
GO:0002274	myeloid leukocyte activation	49/2196	215/23210	4.75029e-09	1.38112e-06	1.1038e-06	Itgb2/Pparg/Adora3/Nr1h3/Hmox1/Trpv1/Dnase1/Ttbk1/Il10/Irf4/Syk/F2rl1/Clu/Dcstamp/Trem2/Myo1f/Casp1/Il1rl1/Slc11a1/Batf3/Sucnr1/Cd1d1/Nr4a3/Fgr/Stap1/Clec4d/Tyrobp/Btk/Cx3cl1/Tmem106a/Cebpa/Ubd/Tnfsf9/C1qa/Cd84/Tlr4/Stx11/Ccr2/C5ar1/Cx3cr1/Fes/Ptafr/Unc13d/Pirb/Fcgr3/Cnr2/Cd300lb/Muc5b/Raet1b	49
GO:0019932	second-messenger-mediated signaling	79/2196	427/23210	4.76709e-09	1.38112e-06	1.1038e-06	Adora3/Cd36/Prkar2b/Gstm7/Actn3/Casq1/Trpm2/Gip/Cacna1d/Ada/Erbb3/Trdn/Igf1/Sgcd/Adcy1/Nos2/Tshr/Syk/Adcy2/Dmtn/Adcy8/Rgn/Trem2/Cbs/Cabyr/Gsto1/Drd4/Ccr1/Hdac4/Sctr/Atp2b4/Atp1b1/Adra1d/Edn3/Pex5l/Npy2r/Bst1/Adcyap1r1/Gipr/Dmpk/Siglecg/Pde2a/Itgal/Adrb3/Pth1r/Pebp1/Guca2b/Ramp1/Ccr3/Rims2/Ptger2/Ccr7/Pdk2/Ncam1/Mrap/Ptger3/Ramp3/Gck/Cmklr1/Ptgir/Tox3/S1pr4/Ackr2/Mc2r/Adra1a/Cd24a/Tpcn2/P2ry6/Ndnf…	79
GO:0006641	triglyceride metabolic process	30/2196	99/23210	4.79878e-09	1.38112e-06	1.1038e-06	Nr1h3/Cd36/Apoc2/Lipe/Cav1/Lpl/Esr1/Slc22a4/Apob/Gpld1/Dgat1/Rgn/C3/Cat/Mttp/Dgat2/Acsl4/Apoa4/Apoc3/Apoa1/Lipc/Thrsp/Scd1/Apoc1/Pnpla3/Pnpla1/Fitm2/Mogat2/Gykl1/Lipg	30
GO:0006874	cellular calcium ion homeostasis	85/2196	473/23210	5.24495e-09	1.46236e-06	1.16873e-06	Cd52/Cd36/Gstm7/Trpv1/Epor/Atp1a2/Casq1/Cav1/Trpm2/Cdh23/Stc1/Xk/Cacnb4/C1qtnf1/Esr1/Trdn/Hexb/F2rl1/Adcy8/Rgn/Thada/Gsto1/Ccr1/Gpr35/Atp2b4/Atp1b1/Il1b/Edn3/Mcub/Npy2r/P2rx2/Adcyap1r1/Trpv6/Clec4b1/Gipr/Dmpk/Ryr1/Atp2a1/Cckbr/Atp2b3/Cx3cl1/Smpd3/Pth1r/Ccl2/Ccr3/Lpar3/Plch1/Cib2/Ptger2/Ccr7/Sv2a/Hrh3/Ptger3/Cacna2d1/Ramp3/Slc24a4/Gck/Cmklr1/Ptgir/Tmem64/Pkhd1/Ackr2/Fpr1/Adra1a/Cd24a/Fcrl5/Ric3/Tp…	85
GO:0050890	cognition	65/2196	326/23210	5.47334e-09	1.47979e-06	1.18266e-06	Ccnd2/Zfp385a/Serpinf1/Prkar2b/Cacna1e/Atp1a2/Gip/Ttbk1/Slc12a5/Dnah11/Igf1/Adcy1/Gria1/Ccl11/Amph/Pde8b/Ctnnd2/Adcy8/Pde1b/Dkk1/Drd4/Casp1/Chst10/Cln8/Itga8/Il1rn/Map1a/Il1b/Slc7a11/Brinp1/B4galt2/Ptn/Chl1/Fgf13/Ap1s2/Stra6/Cck/Nrxn2/Dcdc2a/Ndrg4/Shank2/Dgki/Hrh3/Ncam1/Abcc8/Atp1a3/Ptchd1/Mgat3/Reln/Cux2/Bdnf/Nog/C5ar1/Tifab/Cx3cr1/Hrh1/Shisa7/Ntrk2/Musk/Pirb/Ppp1r1b/Sorcs3/Jakmip1/Rtl4/Slc8a3	65
GO:0060326	cell chemotaxis	61/2196	299/23210	6.5067e-09	1.70744e-06	1.36459e-06	Itgb2/Shh/Pgf/Hspb1/Rarres2/Trpm2/Ccl6/Ccl9/Ccl11/Mmp28/Syk/F2rl1/Retnlg/Cxadr/Pla2g7/Dusp1/Lox/Cd74/Anxa1/Adam8/Ccr1/Mstn/Gpr35/Il1rn/Il1b/Edn3/Padi2/Bst1/Stap1/Ptn/Plxnb3/Mpp1/F7/Cx3cl1/Ccl7/Ccl2/Ccr3/Ccr7/Saa3/Cmklr1/Ackr2/Ccr2/C5ar1/Lgals3/Gpr18/Ch25h/Gpr183/Ffar2/Cx3cr1/Hrh1/Slamf8/Hmgb2/S100a8/Fcgr3/Cnr2/Efcab1/Ccl28/Grem1/Defb47/Ackr4/Tmem102	61
GO:0010876	lipid localization	72/2196	380/23210	8.15146e-09	2.07792e-06	1.66069e-06	Pparg/Nr1h3/Shh/Cd36/Apoc2/Atp8b3/Cyp4f18/Plekha8/Cav1/Lpl/Serac1/C1qtnf1/Abca5/Fabp6/Npc1l1/Pctp/Apob/Ace/Nos2/Abcc3/Sgpp1/Syk/Hexb/Atp8a2/Dgat1/Fabp2/C3/Cidea/Prelid3a/Anxa1/Rbp4/Msr1/Abcc2/Esyt1/Drd4/Acvr1c/Abca2/Slc27a2/Il1b/Egf/Mttp/Plin2/Slc10a6/Dgat2/Acsl4/Got2/Apoa4/Apoc3/Apoa1/Lipc/Stra6/Tmem30b/Mfsd2b/Enpp1/Apoc1/Osbpl10/Osbpl6/Hilpda/Erfe/Fitm2/Nrip1/Fzd4/Ffar2/Mest/Lipg/Fabp1/Lep/Atp8…	72
GO:0034764	positive regulation of transmembrane transport	51/2196	233/23210	9.8901e-09	2.40874e-06	1.92508e-06	Gstm7/Casq1/Kcnq1/Gip/Cacna1d/Cacnb4/Erbb3/Aoc3/Trdn/Igf1/Kcnmb1/Slc36a2/Rgs9/Asic2/Cacng4/Slc34a1/Tert/Rgn/Trem2/C3/Sorbs1/Gsto1/Drd4/Rgs7/Atp1b1/Lrrc26/Edn3/Car2/Nr4a3/Clec4b1/Prss8/Cx3cl1/Stac/Wnk4/Ccl2/Wnk2/Itln1/Cacna2d1/Abcc8/Ramp3/Reln/Kcna1/Pirt/P2ry6/F2rl3/Cemip/Ptafr/Dpp6/Ank3/Lrrc55/Capn3	51
GO:0098657	import into cell	48/2196	213/23210	9.98918e-09	2.40874e-06	1.92508e-06	Folr1/Cd36/Rab3b/Slc1a3/Atp4a/Trpv1/Hfe/Atp1a2/Trpm2/Slc12a5/Slc36a2/Hcn2/Cacng4/Slc34a1/Gdnf/Atp12a/Slc22a3/Trem2/Drd4/Slc9a2/Cln8/Atp1b1/Cubn/Lrp2/Slc27a2/Slc7a11/Slc2a5/Trpv6/Smpd3/Hcn4/Folr2/Myo6/Wnk4/Slc9a3/Slc18a1/Slc9a7/Wnk2/Pacsin1/Kcnd3/Atp1a3/Ramp3/Kcnj12/Kcnj16/Slc39a8/Kcnj14/Mapk15/Cacng7/Slc8a3	48
GO:0050808	synapse organization	81/2196	451/23210	1.23014e-08	2.88825e-06	2.30831e-06	Cdh1/Fmr1/Ncan/Cdc20/Neurl1a/Clstn3/Cacna2d2/Il10/Cacnb4/Sparc/Asic2/Ntn1/Dlg5/Gdnf/Ctnnd2/Pcdhgc4/Trem2/C3/Dkk1/Sorbs1/Nptx1/Cnksr2/Ngef/Rab17/Rab29/Itpka/Slc7a11/Tnc/Lrp8/P2rx2/Ptn/Dmpk/Fgfr2/Hdac6/Rab39b/Srpx2/Col4a1/Gpm6a/Vstm5/Cadm1/Bsn/Amigo3/Ptprf/Myo6/Nrxn2/Tpbg/Pcdh8/C1qa/Shank2/Lzts3/Srcin1/Cntn5/Igsf21/Reln/Cux2/Dact1/Slitrk6/Flrt1/Bdnf/Cdk5r1/Rapgef4/C5ar1/Frmpd4/Lrrc4/Lrrc4c/Six1/Cx3…	81
GO:0007611	learning or memory	59/2196	292/23210	1.65561e-08	3.78753e-06	3.02702e-06	Ccnd2/Zfp385a/Serpinf1/Prkar2b/Cacna1e/Atp1a2/Gip/Ttbk1/Slc12a5/Dnah11/Igf1/Adcy1/Gria1/Ccl11/Amph/Pde8b/Ctnnd2/Adcy8/Pde1b/Dkk1/Drd4/Casp1/Chst10/Cln8/Itga8/Il1rn/Map1a/Il1b/Slc7a11/Brinp1/B4galt2/Ptn/Fgf13/Ap1s2/Stra6/Cck/Nrxn2/Dcdc2a/Ndrg4/Shank2/Dgki/Hrh3/Ncam1/Abcc8/Atp1a3/Reln/Cux2/Bdnf/Nog/Tifab/Cx3cr1/Hrh1/Shisa7/Ntrk2/Musk/Pirb/Ppp1r1b/Sorcs3/Slc8a3	59
GO:0007156	homophilic cell adhesion via plasma membrane adhesion molecules	31/2196	110/23210	1.82361e-08	4.06757e-06	3.25083e-06	Cdh1/Cadm3/Clstn3/Cdh23/Celsr1/Igsf11/Celsr3/Dsc2/Cdhr5/Cdh17/Plxnb3/Tenm3/Cdh16/Cadm1/Dscaml1/Ptprf/Dsg1c/Cdhr3/Prtg/Pcdh8/Cntn5/Igsf21/Dsg2/Pcdh10/Cdh20/Ptprt/Fat2/Palld/Cdh3/Celsr2/Fat3	31
GO:0006639	acylglycerol metabolic process	33/2196	122/23210	1.95015e-08	4.24371e-06	3.39161e-06	Nr1h3/Cd36/Apoc2/Lipe/Cav1/Lpl/Esr1/Slc22a4/Apob/Gpld1/Dgat1/Rgn/C3/Cat/Mttp/Dgat2/Acsl4/Apoa4/Apoc3/Apoa1/Lipc/Thrsp/Scd1/Dgki/Daglb/Apoc1/Pnpla3/Pnpla1/Fitm2/Mogat2/Gykl1/Lipg/Dgkk	33
GO:0042063	gliogenesis	63/2196	323/23210	2.23969e-08	4.6471e-06	3.714e-06	Pparg/Metrn/Shh/Pax2/Ascl2/Ttbk1/Vtn/Erbb3/Igf1/Aspa/Tert/Hexb/Clu/Trem2/Csf1r/Anxa1/Fn1/Vim/Lrp2/Spint1/Bmp2/Il1b/E2f1/Lrp8/Trp73/Mxra8/Stap1/Dtx1/Ptn/Mt3/Cx3cl1/Trf/Ndn/Hdac11/Lif/Ccl2/Prdm8/Myrf/Lgi4/Mag/C1qa/Mycn/Tlr4/Dusp10/Abcc8/Reln/Bmerb1/Sh3tc2/Olig1/Tenm4/Nog/Cdk5r1/Ccr2/C5ar1/Gpr183/Nrros/Ntrk2/S100a8/Ntrk3/Erbb2/Syne2/Apcdd1/Slc8a3	63
GO:0062012	regulation of small molecule metabolic process	63/2196	323/23210	2.23969e-08	4.6471e-06	3.714e-06	Pparg/Nr1h3/Apoc2/Sec14l2/Fgfr4/Actn3/Pdk1/Cav1/Mid1ip1/Gip/C1qtnf1/Igfbp4/Hnf4a/Igf1/Apob/Nos2/Esrrb/Gpld1/Dgat1/Zbtb20/Gpd1/Rgn/Trem2/Cd74/Anxa1/Sorbs1/Hdac4/Pfkfb2/Atp2b4/Lpgat1/Bmp2/Il1b/Slc7a11/Egf/Nr4a3/Ak4/Prkag2/Fam3c/Adcyap1r1/Dgat2/Dkk3/Acsl4/Fgl1/Smpd3/Apoa4/Bmp5/Pth1r/Slc2a6/Wnt4/Enpp1/Pdk2/Gck/Erfe/P2ry6/Ppp1r3d/Fabp1/Abcd2/Ptafr/Lep/Gapdhs/Kcnma1/Fbp1/Malrd1	63
GO:0019216	regulation of lipid metabolic process	65/2196	338/23210	2.37672e-08	4.81935e-06	3.85166e-06	Pparg/Nr1h3/Angptl4/Cd36/Apoc2/Cyp17a1/Sec14l2/Fgfr4/Pdk1/Cav1/Mid1ip1/Rarres2/Gip/Eef1a2/Hnf4a/Esr1/Igf1/Apob/Gpld1/Golm1/Pde8b/Dgat1/Zbtb20/Rgn/C3/Cidea/Cd74/Anxa1/Pcx/Lgals12/Sorbs1/Idh1/Sctr/Lpgat1/Ppp2r5a/Bmp2/Il1b/Ccn1/Nr4a3/Fgr/Prkag2/Rab38/Dgat2/Dkk3/Acsl4/Smpd3/Apoa4/Apoc3/Apoa1/Bmp5/Thrsp/Tm6sf2/Wnt4/Scd1/Pdk2/Erfe/Fitm2/Hcar1/Hrh1/Fabp1/Abcd2/Lep/Kcnma1/Malrd1/Pik3r3	65
GO:0055081	anion homeostasis	23/2196	68/23210	2.97171e-08	5.83309e-06	4.66184e-06	Fgfr4/Atp6v1b1/Stc1/Slc12a5/Hnf4a/Sfrp4/Slc34a1/Dgat1/Abcc2/Bsnd/Tfap2b/Slc7a11/Slc34a2/Tbxas1/Dgat2/Otc/Apoa1/Car12/Kctd7/Wnk4/Enpp1/Tlcd2/Lipg	23
GO:0006638	neutral lipid metabolic process	33/2196	124/23210	3.00742e-08	5.83309e-06	4.66184e-06	Nr1h3/Cd36/Apoc2/Lipe/Cav1/Lpl/Esr1/Slc22a4/Apob/Gpld1/Dgat1/Rgn/C3/Cat/Mttp/Dgat2/Acsl4/Apoa4/Apoc3/Apoa1/Lipc/Thrsp/Scd1/Dgki/Daglb/Apoc1/Pnpla3/Pnpla1/Fitm2/Mogat2/Gykl1/Lipg/Dgkk	33
GO:1904064	positive regulation of cation transmembrane transport	39/2196	163/23210	4.27679e-08	8.11862e-06	6.48846e-06	Gstm7/Casq1/Kcnq1/Cacna1d/Cacnb4/Trdn/Kcnmb1/Slc36a2/Rgs9/Asic2/Cacng4/Rgn/Trem2/Gsto1/Drd4/Rgs7/Atp1b1/Lrrc26/Edn3/Clec4b1/Prss8/Cx3cl1/Stac/Wnk4/Ccl2/Wnk2/Cacna2d1/Abcc8/Ramp3/Reln/Kcna1/Pirt/P2ry6/F2rl3/Cemip/Dpp6/Ank3/Lrrc55/Capn3	39
GO:0001508	action potential	34/2196	132/23210	4.51054e-08	8.38396e-06	6.70052e-06	Fmr1/Cd36/P2rx5/Cav1/Kcnq1/Cacna1d/Cacnb4/Scn1b/Gria1/Fgf12/Cxadr/Cacna1h/Dsc2/Gpr35/Kcnc4/P2rx2/Fgf13/Hcn4/Scn7a/Cacna2d1/Dsg2/Adra1a/Kcna1/Rapgef4/Kcnb1/Kcnip1/Dsp/Kcnmb4/Ntrk2/Ntrk3/Dpp6/Cnr2/Kcnma1/Ank3	34
GO:0046890	regulation of lipid biosynthetic process	40/2196	170/23210	4.72972e-08	8.61195e-06	6.88273e-06	Nr1h3/Apoc2/Cyp17a1/Sec14l2/Fgfr4/Mid1ip1/Gip/Hnf4a/Igf1/Apob/Gpld1/Pde8b/Dgat1/Zbtb20/Rgn/C3/Cd74/Anxa1/Pcx/Sorbs1/Idh1/Lpgat1/Bmp2/Il1b/Ccn1/Rab38/Dgat2/Dkk3/Smpd3/Apoa4/Apoc3/Apoa1/Bmp5/Thrsp/Wnt4/Fitm2/Hrh1/Abcd2/Lep/Malrd1	40
GO:0051480	regulation of cytosolic calcium ion concentration	69/2196	374/23210	4.96553e-08	8.8605e-06	7.08137e-06	Cd52/Cd36/Gstm7/Trpv1/Epor/Atp1a2/Casq1/Cav1/Trpm2/Cdh23/C1qtnf1/Esr1/Trdn/F2rl1/Adcy8/Gsto1/Ccr1/Gpr35/Atp2b4/Il1b/Npy2r/P2rx2/Adcyap1r1/Trpv6/Clec4b1/Gipr/Ryr1/Cckbr/Atp2b3/Cx3cl1/Smpd3/Pth1r/Ccr3/Lpar3/Plch1/Cib2/Ptger2/Ccr7/Hrh3/Ptger3/Cacna2d1/Ramp3/Gck/Cmklr1/Ptgir/Tmem64/Ackr2/Fpr1/Adra1a/Cd24a/Fcrl5/Ric3/Tpcn2/P2ry6/Ccr2/C5ar1/Kcnk3/F2rl3/Mchr1/Gpr18/Cx3cr1/Cemip/Ryr3/Kcnh1/Xntrpc/Ccl28/S…	69
GO:0019915	lipid storage	23/2196	70/23210	5.50806e-08	9.63586e-06	7.70105e-06	Pparg/Nr1h3/Cd36/Cav1/Lpl/Apob/Hexb/Dgat1/C3/Cidea/Msr1/Acvr1c/Il1b/Plin2/Dgat2/Apoa1/Enpp1/Hilpda/Fitm2/Nrip1/Ffar2/Mest/Lep	23
GO:0072330	monocarboxylic acid biosynthetic process	42/2196	185/23210	6.54373e-08	1.12275e-05	8.97312e-06	Nr1h3/Apoc2/Fgfr4/Slc1a3/Prkag3/Mid1ip1/Gip/Lpl/Hnf4a/Alox15/Aloxe3/Elovl2/Elovl7/Rgn/Cd74/Anxa1/Fads3/Fads2/Fasn/Scd3/Lpgat1/Dhrs9/Slc27a2/Il1b/Acss2/Prkag2/Prxl2b/Tbxas1/Ldhc/Ido1/Apoa4/Lipc/Acsbg1/Scd1/Dse/Pklr/Lipg/Abcd2/Ldha/Rdh16/Gad1/Malrd1	42
GO:0034767	positive regulation of ion transmembrane transport	41/2196	179/23210	7.19597e-08	1.21137e-05	9.68133e-06	Gstm7/Casq1/Kcnq1/Cacna1d/Cacnb4/Trdn/Kcnmb1/Slc36a2/Rgs9/Asic2/Cacng4/Slc34a1/Rgn/Trem2/Gsto1/Drd4/Rgs7/Atp1b1/Lrrc26/Edn3/Clec4b1/Prss8/Cx3cl1/Stac/Wnk4/Ccl2/Wnk2/Cacna2d1/Abcc8/Ramp3/Reln/Kcna1/Pirt/P2ry6/F2rl3/Cemip/Ptafr/Dpp6/Ank3/Lrrc55/Capn3	41
GO:0022407	regulation of cell-cell adhesion	71/2196	394/23210	8.41032e-08	1.37112e-05	1.09581e-05	Itgb2/Cdh1/Shh/Klf4/Il7r/Ihh/Hfe/Cav1/Tnfaip8l2/Cd83/Gata3/Il10/C1qtnf1/Ada/Alox15/Myb/Arg1/Igf1/Vsir/Syk/Dlg5/Rgcc/Dmtn/Cd74/Anxa1/Cd6/Adam8/Epb41l5/Il2ra/Il1rn/Bmp2/Il1b/Cd1d1/Nr4a3/Dtx1/Itgal/Ido1/Tenm3/Fgl1/Cx3cl1/Apoa1/Tbx18/Foxj1/Nfkbiz/Ccl2/Tnfsf9/Pcdh8/H2-Aa/Wnt4/Vnn1/Ccr7/Hlx/Dusp10/Ptger3/Cd209e/Rap1gap/Nexmif/Cd24a/Ccr2/Lgals3/Dock8/Adamts18/Ptafr/Lep/Erbb2/Lgals1/Celsr2/Ank3/H2-Ab1/Cc…	71
GO:0098739	import across plasma membrane	33/2196	129/23210	8.45232e-08	1.37112e-05	1.09581e-05	Folr1/Slc1a3/Atp4a/Trpv1/Hfe/Atp1a2/Trpm2/Slc12a5/Slc36a2/Hcn2/Slc34a1/Atp12a/Slc9a2/Cln8/Atp1b1/Lrp2/Slc7a11/Slc2a5/Trpv6/Hcn4/Folr2/Wnk4/Slc9a3/Slc9a7/Wnk2/Kcnd3/Atp1a3/Ramp3/Kcnj12/Kcnj16/Slc39a8/Kcnj14/Slc8a3	33
GO:0006836	neurotransmitter transport	58/2196	298/23210	8.62892e-08	1.37477e-05	1.09873e-05	Adora3/Fmr1/Rab3b/Cacna1b/Slc1a3/Atp1a2/Syn2/Celsr1/Cacnb4/Ada/Cadps2/Slc6a15/Slc36a2/Adcy1/Syk/Mctp1/Slc6a18/Gdnf/Slc22a3/Slc5a7/Drd4/Cln8/Edn3/Slc7a11/Slc6a17/Kcnc4/P2rx2/Slc6a13/Slc6a12/Cckbr/Syp/Btk/Myo6/Nrxn2/Syt1/Slc18a1/Slc6a20a/Rims2/Sv2a/Dgki/Hrh3/Stx11/Erc2/Slc22a2/Stx3/Adra1a/Lgals3/Prkcb/Sv2b/Cadps/Ntrk2/Kcnh1/Fcgr3/Syn3/Otof/Syt9/Kcnc3/Sptbn2	58
GO:0008015	blood circulation	83/2196	488/23210	9.90621e-08	1.55058e-05	1.23924e-05	Pparg/Cd36/Cyp4f18/Cacna1e/Cacna1b/Corin/Hmox1/Trpv1/Atp1a2/Cav1/Tcap/Kcnq1/Cacna2d2/Stc1/Cacna1d/Ada/Scn1b/Aoc3/Trdn/Kcnmb1/Sgcd/Ace/Asic2/Nos2/F2rl1/Npr3/Popdc2/Cxadr/Cbs/Cacna1h/Dsc2/Tac2/Hdac4/Tnnt2/Atp2b4/Atp1b1/F5/Adra1d/Edn3/Sucnr1/Enpep/Ddah1/Slc2a5/P2rx2/Npy/Tbxas1/Dmpk/Pde2a/Acte1/Tnni2/Fgf13/Adrb3/Cx3cl1/Hsd11b2/Smpd3/Hcn4/Pebp1/Guca2b/Ptger2/Hrh3/Ptger3/Cacna2d1/Abcc8/Kcnd3/Atp1a3/Dsg…	83
GO:0036159	inner dynein arm assembly	10/2196	15/23210	1.08369e-07	1.61145e-05	1.28788e-05	Zmynd10/Dnah1/Ccdc103/Ccdc39/Tekt2/Dnaaf1/Ccdc40/Dnah7b/Dnali1/Wdr63	10
GO:0042953	lipoprotein transport	10/2196	15/23210	1.08369e-07	1.61145e-05	1.28788e-05	Pparg/Unc119/Cd36/Apoc2/Apob/Msr1/Cubn/Lrp2/Mttp/Apoc3	10
GO:0044872	lipoprotein localization	10/2196	15/23210	1.08369e-07	1.61145e-05	1.28788e-05	Pparg/Unc119/Cd36/Apoc2/Apob/Msr1/Cubn/Lrp2/Mttp/Apoc3	10
GO:0043270	positive regulation of ion transport	61/2196	322/23210	1.10998e-07	1.62348e-05	1.2975e-05	Rab3b/Cyp4f18/Gstm7/Casq1/Cav1/Kcnq1/Stc1/Cacna1d/Cacnb4/Trpv2/Scn1b/Trdn/Kcnmb1/Slc36a2/Rgs9/Asic2/Cacng4/Slc34a1/Atp8a2/Fgf12/Rgn/Trem2/Gsto1/Drd4/Ccr1/Rgs7/Atp1b1/Lrrc26/Il1b/Edn3/Npy2r/Adcyap1r1/Clec4b1/Prss8/Cx3cl1/Apoa1/Stac/Cck/Wnk4/Ccl2/Slc18a1/Lpar3/Wnk2/Cacna2d1/Abcc8/Ramp3/Reln/Erfe/Kcna1/Pirt/P2ry6/F2rl3/Mchr1/Lgals3/Cemip/Ptafr/Lep/Dpp6/Ank3/Lrrc55/Capn3	61
GO:0006575	cellular modified amino acid metabolic process	38/2196	163/23210	1.31193e-07	1.86556e-05	1.49097e-05	Ckmt1/Hpn/Folr1/Gstm7/Mthfd2/Ggt1/Gata3/Chdh/Pipox/Gpx3/Slc22a5/Iyd/Slc16a10/Slc22a4/Gstz1/Mtr/Ckmt2/Serinc5/Idh1/Crat/Pax8/Duoxa1/Slc7a11/Cth/Aldh1l1/Ckm/Crym/Lipc/Slc16a2/Vnn1/Gstp2/Mthfd1l/Bbox1/Reln/Tg/Gsta1/Mgst2/Cpt1b	38
GO:0015711	organic anion transport	75/2196	429/23210	1.31731e-07	1.86556e-05	1.49097e-05	Pparg/Car4/Slc26a3/Folr1/Cd36/Apoc2/Atp8b3/Cyp4f18/Slc1a3/Trpv1/Xk/Cacnb4/Slc13a3/Slc6a15/Arg1/Slc36a2/Pctp/Ace/Slc25a19/Nos2/Abcc3/Syk/Slc6a18/Atp8a2/Slc38a4/Slc7a4/Slc4a8/Fabp2/Slc37a1/Prelid3a/Anxa1/Rbp4/Abcc2/Drd4/Slc11a1/Cln8/Il1rn/Lrp2/Slc27a2/Il1b/Slc52a3/Slc7a11/Slc6a17/Mttp/Plin2/Slc10a6/Slc7a9/Slc7a10/Acsl4/Apoa4/Apoa1/Slc37a2/Stra6/Cck/Folr2/Myo6/Sfxn5/Tmem30b/Slc6a20a/Sv2a/Hrh3/Ptger3…	75
GO:0006631	fatty acid metabolic process	68/2196	376/23210	1.36237e-07	1.88077e-05	1.50312e-05	Pparg/Nr1h3/Cd36/Apoc2/Prkar2b/Lipe/Cyp4f18/Gstm7/Atp6v1b1/Ggt1/Pdk1/Prkag3/Cav1/Mid1ip1/Acaa1b/Gip/Lpl/Hnf4a/Alox15/Aloxe3/Elovl2/Eci3/Elovl7/Dgat1/Fabp2/Rgn/C3/Cyp4f14/Cd74/Anxa1/Fads3/Fads2/Lipa/Fasn/Scd3/Pam/Lpgat1/Crat/Slc27a2/Il1b/Acss2/Nr4a3/Prkag2/Prxl2b/Tbxas1/Dgat2/Acsl4/Apoa4/Lipc/Acsbg1/Ucp3/Scd1/Pdk2/Daglb/Pnpla3/Acot5/Erfe/Lipg/Fabp1/Adh7/Abcd2/Lep/Alox5ap/Acat3/Cyp2d9/Acnat1/Cpt1b/…	68
GO:0007613	memory	35/2196	144/23210	1.37021e-07	1.88077e-05	1.50312e-05	Ccnd2/Serpinf1/Gip/Igf1/Adcy1/Gria1/Adcy8/Drd4/Casp1/Chst10/Itga8/Il1rn/Map1a/Il1b/Brinp1/B4galt2/Ptn/Fgf13/Cck/Shank2/Hrh3/Abcc8/Atp1a3/Reln/Cux2/Bdnf/Nog/Cx3cr1/Hrh1/Shisa7/Ntrk2/Musk/Ppp1r1b/Sorcs3/Slc8a3	35
GO:2000146	negative regulation of cell motility	55/2196	281/23210	1.51968e-07	2.05434e-05	1.64184e-05	Cdh1/Pparg/Adora3/Serpinf1/Timp1/Marveld3/Shh/Klf4/Il27ra/Stc1/Gata3/Wnt11/Ada/Hnf4a/Tbx5/Myocd/Mmp28/Mctp1/Dlg5/Rgcc/Cd200r1/Rgn/Dusp1/Cd74/Drd4/Tmeff2/Igfbp5/Olfm1/Acvr1c/Il1rn/Sema6d/Angpt4/Padi2/Stap1/Ptn/Srgap3/Acan/Stk26/Plxnb3/Cx3cl1/Scai/Ndrg4/Wnt4/Dusp10/Abcc8/Bmerb1/Nexmif/Nog/Gpr18/Cx3cr1/Ptprt/Slamf8/Mapk15/Ccl28/Grem1	55
GO:0010565	regulation of cellular ketone metabolic process	32/2196	126/23210	1.58093e-07	2.10523e-05	1.68251e-05	Pparg/Nr1h3/Apoc2/Fgfr4/Pdk1/Cav1/Mid1ip1/Gip/Hnf4a/Dgat1/Rgn/Cd74/Anxa1/Atp2b4/Lpgat1/Bmp2/Il1b/Slc7a11/Nr4a3/Prkag2/Dgat2/Dkk3/Acsl4/Apoa4/Bmp5/Wnt4/Pdk2/Erfe/Fabp1/Abcd2/Kcnma1/Malrd1	32
GO:0015698	inorganic anion transport	34/2196	139/23210	1.74733e-07	2.25937e-05	1.80571e-05	Slc26a3/Clcn5/Fgfr4/Slc1a3/Clcnkb/Clic3/Slc12a5/Best3/Sfrp4/Slc34a1/Clic6/Gabrr2/Slc37a1/Bsnd/Slc11a1/Car2/Gabrr1/Slc34a2/Gabra4/Gabrb1/Ano1/Slc37a2/Ip6k2/Ttyh2/Wnk4/Ttyh3/Enpp1/Best1/Aqp6/P2ry6/Tg/Ano5/Ptafr/Clca4a	34
GO:0062013	positive regulation of small molecule metabolic process	34/2196	139/23210	1.74733e-07	2.25937e-05	1.80571e-05	Pparg/Nr1h3/Apoc2/Sec14l2/Actn3/Mid1ip1/Hnf4a/Igf1/Nos2/Esrrb/Gpld1/Dgat1/Zbtb20/Gpd1/Rgn/Trem2/Cd74/Anxa1/Sorbs1/Lpgat1/Il1b/Egf/Nr4a3/Adcyap1r1/Dgat2/Apoa4/Pth1r/Wnt4/Gck/P2ry6/Fabp1/Abcd2/Ptafr/Gapdhs	34
GO:0030336	negative regulation of cell migration	53/2196	268/23210	1.7994e-07	2.29347e-05	1.83296e-05	Cdh1/Pparg/Adora3/Serpinf1/Timp1/Marveld3/Shh/Klf4/Il27ra/Stc1/Wnt11/Ada/Hnf4a/Tbx5/Myocd/Mmp28/Mctp1/Dlg5/Rgcc/Cd200r1/Dusp1/Cd74/Drd4/Tmeff2/Igfbp5/Olfm1/Acvr1c/Il1rn/Sema6d/Angpt4/Padi2/Stap1/Ptn/Srgap3/Acan/Stk26/Plxnb3/Cx3cl1/Scai/Ndrg4/Wnt4/Dusp10/Abcc8/Bmerb1/Nexmif/Nog/Gpr18/Cx3cr1/Ptprt/Slamf8/Mapk15/Ccl28/Grem1	53
GO:0006936	muscle contraction	56/2196	291/23210	2.11827e-07	2.66186e-05	2.12737e-05	Trpv1/Actn3/Atp1a2/Casq1/Cav1/Tcap/Kcnq1/Stc1/Cacna1d/Tnnc2/Ada/Scn1b/Sgcd/Myocd/Atp8a2/Gdnf/Cacna1h/Dsc2/Hdac4/Tnnt2/Atp2b4/Atp1b1/Edn3/Npy2r/P2rx2/Dmpk/Ryr1/Atp2a1/Acte1/Tnni2/Fgf13/Myom2/Smpd3/Hcn4/Stac/Myom3/Mybpc2/Ptger3/Cacna2d1/Atp1a3/Npnt/Dsg2/Adra1a/Kcna1/Tpcn2/Tifab/Myh7/Dsp/Ptafr/Myh4/Ryr3/Myl4/Tnnt3/Myl1/Kcnma1/Slc8a3	56
GO:0042180	cellular ketone metabolic process	42/2196	193/23210	2.27856e-07	2.82351e-05	2.25657e-05	Pparg/Nr1h3/Apoc2/Cyp4f18/Cyp17a1/Fgfr4/Pdk1/Cav1/Mid1ip1/Gip/Hnf4a/Dgat1/Gpd1/Rgn/Cacna1h/Cd74/Anxa1/Atp2b4/Lpgat1/Dhrs9/Bmp2/Il1b/Slc7a11/Nr4a3/Prkag2/Akr1b8/Dgat2/Dkk3/Acsl4/Ido2/Ido1/Apoa4/Slc37a2/Bmp5/Wnt4/Srd5a2/Pdk2/Erfe/Fabp1/Abcd2/Kcnma1/Malrd1	42
GO:0097529	myeloid leukocyte migration	44/2196	207/23210	2.40461e-07	2.92371e-05	2.33665e-05	Itgb2/Pgf/Rarres2/Mcoln2/Ccl6/Ccl9/Ccl11/Mmp28/Syk/Retnlg/Cd200r1/Cxadr/Pla2g7/Trem2/Dusp1/Cd74/Anxa1/Adam8/Ccr1/Mstn/Gpr35/Il1rn/Il1b/Edn3/Bst1/Stap1/Umod/Mpp1/Cx3cl1/Ccl7/Ccl2/Ccr3/Ccr7/Ptger3/Cmklr1/Ccr2/C5ar1/Lgals3/Cx3cr1/Hrh1/Slamf8/S100a8/Fcgr3/Grem1	44
GO:0007586	digestion	31/2196	122/23210	2.42496e-07	2.92371e-05	2.33665e-05	Nr1h3/Cd36/Trpv1/Kcnq1/Slc5a1/Slc22a5/Npc1l1/Npr3/Dgat1/Muc13/Fabp2/Rbp4/Cckbr/Vsig1/Apoa4/Apoa1/Cck/Wnk4/Capn8/Tlr4/Ptger3/Rsc1a1/Inava/Tifab/Mmp13/Mogat2/Fabp1/Lep/Kcnma1/Slco1a5/Lrcol1	31
GO:0048871	multicellular organismal homeostasis	82/2196	491/23210	2.6061e-07	3.09892e-05	2.47668e-05	Cdh1/Klhl10/Nr1h3/Cd36/Prlr/Trpv1/Atp6v1b1/Actn3/Bbs1/Ihh/Hfe/Cav1/Trpm2/Cdh23/Trpv2/Slc22a5/Cep290/Pctp/Aloxe3/Tshr/Esrrb/Irf4/Mak/Syk/Npr3/Dcstamp/Muc13/Cxadr/Adamts5/Aqp4/Cidea/Csf1r/Lipa/Rbp4/Adam8/Rp1/Tfap2b/Slc11a1/Cln8/Sctr/Esrrg/Il1rn/Map1a/Il1b/Car2/Nr4a3/Aqp7/Prom1/Plac8/Scnn1a/Ush1c/Vsig1/Adrb3/Pth1r/Trf/Ndn/Nxnl1/Scd1/Tmprss13/Cib2/Kdf1/Plcl1/Trp53inp2/Tlr4/Nphp4/Ptger3/Abcc8/Crocc/In…	82
GO:0003351	epithelial cilium movement involved in extracellular fluid movement	13/2196	27/23210	2.63974e-07	3.09892e-05	2.47668e-05	Dnah11/Dnah1/Ccdc103/Dnah5/Aqp4/Adcy10/Ccdc39/Nme5/Ccdc40/Ulk4/Ak7/Kif27/Dnaic1	13
GO:0046889	positive regulation of lipid biosynthetic process	26/2196	93/23210	2.98462e-07	3.45828e-05	2.76388e-05	Nr1h3/Apoc2/Cyp17a1/Sec14l2/Mid1ip1/Hnf4a/Igf1/Gpld1/Dgat1/Zbtb20/Rgn/Cd74/Anxa1/Pcx/Sorbs1/Lpgat1/Il1b/Ccn1/Rab38/Dgat2/Smpd3/Apoa4/Apoc3/Apoa1/Wnt4/Abcd2	26
GO:0019722	calcium-mediated signaling	44/2196	209/23210	3.19657e-07	3.65638e-05	2.9222e-05	Adora3/Gstm7/Actn3/Casq1/Trpm2/Cacna1d/Ada/Erbb3/Trdn/Igf1/Sgcd/Syk/Dmtn/Rgn/Trem2/Cabyr/Gsto1/Drd4/Ccr1/Hdac4/Atp2b4/Atp1b1/Bst1/Dmpk/Siglecg/Itgal/Ccr3/Ccr7/Pdk2/Ncam1/Cmklr1/Tox3/Ackr2/Cd24a/Tpcn2/P2ry6/Ccr2/Tenm2/Cx3cr1/Ntrk2/Ksr2/Calml3/Myoz1/Ackr4	44
GO:0010038	response to metal ion	52/2196	267/23210	3.85676e-07	4.30917e-05	3.44392e-05	Cdh1/Pparg/Shh/Fosb/Hmox1/Hfe/Cav1/Trpm2/Alox15/Kcnmb1/Fos/Gpld1/Tfap2a/Slc34a1/Dmtn/Atp12a/Adcy8/Cpne5/Abcc2/Nptx1/Carf/Fn1/Lct/Tnnt2/Sucnr1/A3galt2/Slc30a2/Slc30a3/Tfr2/Trpv6/Gipr/Mt3/Smpd3/Trf/Rasgrp2/Cpne2/Cebpa/Syt1/Ncam1/Abcc8/Pklr/Kcna1/Spag16/Kcnmb4/Kcnh1/Alox5ap/Syt9/Kcnma1/Ank3/Fbp1/Sod3/Capn3	52
GO:0022600	digestive system process	28/2196	106/23210	3.86386e-07	4.30917e-05	3.44392e-05	Nr1h3/Cd36/Trpv1/Kcnq1/Slc5a1/Slc22a5/Npc1l1/Npr3/Dgat1/Muc13/Fabp2/Rbp4/Cckbr/Vsig1/Apoa4/Apoa1/Wnk4/Tlr4/Ptger3/Rsc1a1/Inava/Tifab/Mmp13/Mogat2/Fabp1/Lep/Kcnma1/Slco1a5	28
GO:0051048	negative regulation of secretion	51/2196	261/23210	4.47281e-07	4.92671e-05	3.93746e-05	Pparg/Fmr1/Nr1h3/Cyp4f18/Hdac9/Hmox1/Il27ra/Kcnq1/Il10/Ada/Erbb3/Ace/F2rl1/Pde8b/Rgcc/Cd200r1/Cidea/Cd74/Anxa1/Drd4/Il1r2/Fn1/Acvr1c/Il1rn/Il1b/Edn3/Npy2r/Egf/Tnfrsf4/Siglecg/Acsl4/Rab11fip1/Cx3cl1/Apoa1/Inha/Lif/Wnk4/Cd84/Srcin1/Hrh3/Anpep/Ptger3/Abcc8/Gck/Serpinb1a/Ccr2/Tifab/Kcnb1/Ffar4/Lep/Ptprv	51
GO:0098659	inorganic cation import across plasma membrane	25/2196	90/23210	5.73003e-07	6.15944e-05	4.92267e-05	Atp4a/Trpv1/Hfe/Atp1a2/Trpm2/Slc12a5/Hcn2/Slc34a1/Atp12a/Slc9a2/Atp1b1/Trpv6/Hcn4/Wnk4/Slc9a3/Slc9a7/Wnk2/Kcnd3/Atp1a3/Ramp3/Kcnj12/Kcnj16/Slc39a8/Kcnj14/Slc8a3	25
GO:0099587	inorganic ion import across plasma membrane	25/2196	90/23210	5.73003e-07	6.15944e-05	4.92267e-05	Atp4a/Trpv1/Hfe/Atp1a2/Trpm2/Slc12a5/Hcn2/Slc34a1/Atp12a/Slc9a2/Atp1b1/Trpv6/Hcn4/Wnk4/Slc9a3/Slc9a7/Wnk2/Kcnd3/Atp1a3/Ramp3/Kcnj12/Kcnj16/Slc39a8/Kcnj14/Slc8a3	25
GO:0002526	acute inflammatory response	28/2196	108/23210	5.8571e-07	6.22108e-05	4.97193e-05	Pparg/Trpv1/Dnase1/Fcgr1/Aoc3/Serpina3n/C3/Cd6/Adam8/Fn1/Il1rn/Il1b/Reg3g/Btk/Hp/Vnn1/Ccr7/Orm1/Ptger3/Saa3/Ffar2/Kl/Fcgr3/Alox5ap/Orm2/Serpina1b/Reg3b/Reg3a	28
GO:0043583	ear development	48/2196	242/23210	6.12708e-07	6.43127e-05	5.13992e-05	Cdh1/Hpn/Shh/Pax2/Tcap/Kcnq1/Cdh23/Gata3/Celsr1/Igf1/Ntn1/Tshr/Trip11/Esrrb/Tfap2a/Atp8a2/Eya1/Itga8/Pax8/Bmp2/Nr4a3/Mycl/Gsdme/Ush1c/Fgfr2/Sall1/Bmp5/Stra6/Tbx18/Rpgrip1l/Myo6/Cebpa/Mcoln3/Frem2/Mycn/Wdr19/Plppr4/Shroom2/Slitrk6/Foxi1/Bdnf/Nog/Tifab/Six1/Otop1/Ece1/Kcnma1/Cebpd	48
GO:0021591	ventricular system development	14/2196	33/23210	6.38224e-07	6.6212e-05	5.29171e-05	Bbs1/Pax5/Dnah5/Spag6l/Ak8/Sema6d/Slc7a11/Rpgrip1l/Nme5/Ulk4/Hydin/Kif27/Armc4/Celsr2	14
GO:0042060	wound healing	64/2196	361/23210	6.50403e-07	6.67e-05	5.33071e-05	Clec10a/Timp1/Ifrd1/Shh/Cd36/Klf5/Hmox1/P2rx5/Cav1/Celsr1/C1qtnf1/Hnf4a/Alox15/Igf1/Syk/F2rl1/Dmtn/Serpind1/Cxadr/C3/Proc/Lox/Anxa1/Mstn/Tmeff2/Slc11a1/Fn1/F5/Col5a1/Slc7a11/Ccn1/Ptn/Reg3g/Gp9/F7/F10/Cx3cl1/Plet1/Duox1/Evpl/Hpse/Ccl2/Wnt4/Nlrp6/Tlr4/F13a1/Dusp10/Ppl/Ajap1/Ptger3/Abcc8/Nog/Ndnf/Ccr2/Mmp12/F2rl3/Adamts18/Dsp/Erbb2/Myoz1/Mpig6b/Capn3/Reg3a/Klkb1	64
GO:0055123	digestive system development	32/2196	134/23210	7.07624e-07	7.17434e-05	5.73378e-05	Cdh1/Tcf7/Shh/Klf5/Gata6/Ihh/Rarres2/Ada/Sfrp5/Myb/Igf1/Cobl/Myocd/Agr2/Hnf1b/Ccdc103/Cela1/Spdef/Epb41l5/Ccdc39/Trp73/Fgfr2/Cckbr/Sall1/Dnaaf1/Clmp/Stra6/Ovol2/Wdr19/Hlx/Ccdc40/Dact1	32
GO:0042133	neurotransmitter metabolic process	34/2196	147/23210	7.15894e-07	7.17663e-05	5.73562e-05	Itgb2/Cd36/Klf4/Slc1a3/Trpv1/Epor/Tph2/Cav1/Chdh/Il10/Esr1/Igf1/Nos2/Rnf180/Clu/Pde1b/Rgn/Slc5a7/Gldc/Atp2b4/Il1b/Ddah1/Smpd3/Amt/Pebp1/Upb1/Tmem106a/Tlr4/Daglb/Cx3cr1/Hrh1/Colq/Gad1/Raet1b	34
GO:0002685	regulation of leukocyte migration	42/2196	201/23210	7.24172e-07	7.17896e-05	5.73748e-05	Adora3/Pgf/Il27ra/Rarres2/Ada/Aoc3/Mmp28/F2rl1/Cd200r1/Pla2g7/Trem2/Dusp1/Cd74/Anxa1/Adam8/Ccr1/Mstn/Il1b/Edn3/Padi2/Bst1/Stap1/Ptn/Mpp1/F7/Cx3cl1/Smpd3/Ccl2/Ccr7/Ptger3/Tnfrsf18/Cmklr1/Ccr2/C5ar1/Lgals3/Gpr18/Dock8/Slamf8/Ptafr/Ccl28/Grem1/Tmem102	42
GO:0035637	multicellular organismal signaling	33/2196	141/23210	7.79895e-07	7.60035e-05	6.07426e-05	Fmr1/Cacna1e/P2rx5/Cav1/Kcnq1/Cacna1d/Cacnb4/Scn1b/Gria1/Cacng4/Fgf12/Cxadr/Cacna1h/Dsc2/Gpr35/Kcnc4/P2rx2/Hcn4/Scn7a/Mag/Cacna2d1/Kcnd3/Dsg2/Kcna1/Rapgef4/Dsp/Kcnmb4/Ntrk2/Ntrk3/Dpp6/Kcnma1/Ank3/Cacng7	33
GO:0009611	response to wounding	81/2196	496/23210	7.83717e-07	7.60035e-05	6.07426e-05	Clec10a/Timp1/Ifrd1/Folr1/Shh/Cd36/Klf4/Klf5/Slc1a3/Hmox1/P2rx5/Cav1/Odam/Celsr1/Il10/C1qtnf1/Hnf4a/Alox15/Igf1/Mtr/Syk/F2rl1/Dmtn/Gdnf/Serpind1/Cxadr/C3/Proc/Lox/Anxa1/Mstn/Tmeff2/Slc11a1/Fn1/F5/Col5a1/Slc7a11/Ccn1/Tnc/Ptn/Reg3g/Gp9/Siglecg/Tyrobp/F7/F10/Cx3cl1/Plet1/Duox1/Ptprf/Evpl/Hpse/Ccl2/Mag/Wnt4/Nlrp6/Tlr4/F13a1/Dusp10/Ppl/Ajap1/Ptger3/Abcc8/Rtn4rl1/Cd24a/Nog/Ndnf/Ccr2/Mmp12/Bex1/F2rl3/Rt…	81
GO:0098900	regulation of action potential	19/2196	58/23210	8.20751e-07	7.87391e-05	6.29289e-05	Fmr1/Cd36/Cav1/Fgf12/Cxadr/Dsc2/Gpr35/Kcnc4/Fgf13/Hcn4/Cacna2d1/Dsg2/Adra1a/Rapgef4/Kcnb1/Kcnip1/Dsp/Cnr2/Ank3	19
GO:0055067	monovalent inorganic cation homeostasis	34/2196	148/23210	8.45882e-07	8.02868e-05	6.41658e-05	Car4/Slc26a3/Corin/Atp4a/Atp6v1b1/Atp1a2/Slc12a5/Ace/Atp12a/Slc4a8/Bsnd/Tfap2b/Slc9a2/Slc11a1/Atp1b1/Car2/Scnn1a/Rhcg/Rab38/Cckbr/Car12/Kctd7/Scn7a/Slc9a3/Slc9a7/Car14/Atp6v0a4/Pdk2/Anpep/Atp1a3/Slamf8/Kcnma1/Slc4a5/C7	34
GO:1902107	positive regulation of leukocyte differentiation	37/2196	168/23210	8.56925e-07	8.04787e-05	6.43192e-05	Shh/Il7r/Ihh/Cd83/Gata3/Ada/Myb/Vsir/Fos/Syk/Dcstamp/Trem2/Cd74/Csf1r/Anxa1/Adam8/Ccr1/Il2ra/Il1b/Car2/Ocstamp/Cd1d1/Tyrobp/Lif/Nfkbiz/Tnfsf9/H2-Aa/Vnn1/Ccr7/Slc9b2/Hlx/Dusp10/Tox/Tmem64/Gpr68/Ccr2/Fes	37
GO:0045785	positive regulation of cell adhesion	70/2196	411/23210	9.25426e-07	8.60068e-05	6.87372e-05	Itgb2/Cdh1/Egfl6/Shh/Cd36/Il7r/Nid1/Ihh/Cav1/Cd83/Gata3/Vtn/Ada/Alox15/Myb/Igf1/Vsir/Agr2/Syk/Dmtn/Ccdc80/Emilin2/Cd74/Anxa1/Cd6/Adam8/Fn1/Epb41l5/Il2ra/Fermt1/Il1b/Npy2r/Cd1d1/Ccn1/Nr4a3/Ptn/Itgal/Cx3cl1/Apoa1/Tbx18/Nfkbiz/Ccl2/Tnfsf9/H2-Aa/Wnt4/Vnn1/Ccr7/Hlx/Dusp10/Dusp26/Cd209e/Npnt/Rap1gap/Stx3/Tnfrsf18/Cd24a/Ndnf/Ccr2/Dock8/Ptafr/Unc13d/Spock2/Lep/Erbb2/Lgals1/Ank3/H2-Ab1/Cass4/Ccl28/Tmem102	70
GO:0007204	positive regulation of cytosolic calcium ion concentration	59/2196	327/23210	9.71484e-07	8.93565e-05	7.14143e-05	Cd52/Cd36/Gstm7/Trpv1/Epor/Casq1/Cav1/Trpm2/C1qtnf1/Esr1/Trdn/F2rl1/Adcy8/Gsto1/Ccr1/Gpr35/Il1b/Npy2r/Adcyap1r1/Trpv6/Clec4b1/Gipr/Ryr1/Cckbr/Cx3cl1/Pth1r/Ccr3/Lpar3/Plch1/Cib2/Ptger2/Ccr7/Hrh3/Ptger3/Cacna2d1/Ramp3/Gck/Cmklr1/Ptgir/Ackr2/Fpr1/Adra1a/Cd24a/Fcrl5/Ric3/Tpcn2/P2ry6/Ccr2/C5ar1/F2rl3/Mchr1/Gpr18/Cx3cr1/Cemip/Ryr3/Ccl28/Slc8a3/Capn3/Ackr4	59
GO:0006814	sodium ion transport	43/2196	211/23210	1.09091e-06	9.93174e-05	7.93752e-05	Nalcn/Atp4a/Atp6v1b1/Atp1a2/Trpm2/Fxyd5/Slc5a1/Slc13a3/Slc22a5/Scn1b/Slc6a15/Hcn2/Slc22a4/Asic2/Slc34a1/Atp12a/Slc38a4/Fgf12/Slc4a8/Slc5a7/Drd4/Slc9a2/Atp2b4/Atp1b1/Slc5a9/Slc34a2/Slc10a6/Scnn1a/Dmpk/Prss8/Fgf13/Hcn4/Scn7a/Wnk4/Slc9a3/Slc9a7/Wnk2/Slc9b2/Atp1a3/Slc24a4/Slc10a5/Ank3/Slc8a3	43
GO:0042116	macrophage activation	25/2196	93/23210	1.12114e-06	0.000101039	8.07509e-05	Pparg/Nr1h3/Trpv1/Ttbk1/Il10/Syk/Clu/Trem2/Casp1/Il1rl1/Slc11a1/Sucnr1/Cd1d1/Stap1/Tyrobp/Cx3cl1/Tmem106a/Cebpa/C1qa/Cd84/Tlr4/C5ar1/Cx3cr1/Muc5b/Raet1b	25
GO:0006858	extracellular transport	13/2196	30/23210	1.2005e-06	0.000106439	8.50667e-05	Dnah11/Dnah1/Ccdc103/Dnah5/Aqp4/Adcy10/Ccdc39/Nme5/Ccdc40/Ulk4/Ak7/Kif27/Dnaic1	13
GO:0046942	carboxylic acid transport	55/2196	299/23210	1.20492e-06	0.000106439	8.50667e-05	Pparg/Folr1/Cd36/Cyp4f18/Slc1a3/Trpv1/Xk/Cacnb4/Slc13a3/Slc6a15/Arg1/Slc36a2/Ace/Nos2/Abcc3/Syk/Slc6a18/Slc38a4/Slc7a4/Fabp2/Anxa1/Rbp4/Abcc2/Drd4/Slc11a1/Cln8/Il1rn/Lrp2/Slc27a2/Il1b/Slc7a11/Slc6a17/Plin2/Slc10a6/Slc7a9/Slc7a10/Acsl4/Stra6/Cck/Folr2/Myo6/Sfxn5/Slc6a20a/Sv2a/Hrh3/Slc38a6/Lrrc8e/Erfe/Bdnf/Fabp1/Ntrk2/Lep/Sfxn4/Slco1a5/Cpt1b	55
GO:0061098	positive regulation of protein tyrosine kinase activity	16/2196	44/23210	1.23746e-06	0.000107687	8.60641e-05	Unc119/Neurl1a/Gprc5b/Fcgr1/Erbb3/Ace/Csf1r/Egf/Lrp8/Stap1/Tgfa/Srcin1/Reln/Adra1a/Cass4/Grem1	16
GO:0045834	positive regulation of lipid metabolic process	35/2196	157/23210	1.24319e-06	0.000107687	8.60641e-05	Pparg/Nr1h3/Angptl4/Cd36/Apoc2/Cyp17a1/Sec14l2/Mid1ip1/Eef1a2/Hnf4a/Igf1/Gpld1/Dgat1/Zbtb20/Rgn/Cd74/Anxa1/Pcx/Sorbs1/Sctr/Lpgat1/Il1b/Ccn1/Nr4a3/Fgr/Rab38/Dgat2/Smpd3/Apoa4/Apoc3/Apoa1/Wnt4/Scd1/Fabp1/Abcd2	35
GO:0019433	triglyceride catabolic process	12/2196	26/23210	1.36093e-06	0.000116752	9.33089e-05	Apoc2/Lipe/Lpl/Apob/Gpld1/Apoa4/Apoc3/Apoa1/Lipc/Pnpla3/Pnpla1/Lipg	12
GO:0040013	negative regulation of locomotion	57/2196	316/23210	1.48597e-06	0.000123283	9.85287e-05	Cdh1/Pparg/Adora3/Serpinf1/Timp1/Marveld3/Shh/Klf4/Il27ra/Stc1/Gata3/Wnt11/Ada/Hnf4a/Tbx5/Myocd/Mmp28/Mctp1/Dlg5/Rgcc/Cd200r1/St6gal1/Rgn/Dusp1/Cd74/Slit1/Drd4/Tmeff2/Igfbp5/Olfm1/Acvr1c/Il1rn/Sema6d/Angpt4/Padi2/Stap1/Ptn/Srgap3/Acan/Stk26/Plxnb3/Cx3cl1/Scai/Ndrg4/Wnt4/Dusp10/Abcc8/Bmerb1/Nexmif/Nog/Gpr18/Cx3cr1/Ptprt/Slamf8/Mapk15/Ccl28/Grem1	57
GO:0008202	steroid metabolic process	55/2196	301/23210	1.49319e-06	0.000123283	9.85287e-05	Shh/Lipe/Cyp17a1/Sec14l2/Fgfr4/Esr1/Igf1/Fabp6/Npc1l1/Pctp/Apob/Akr1c12/Pde8b/Cacna1h/Lipa/Akr1cl/Cln8/Cubn/Abca2/Dhrs9/Cat/Bmp2/Slc27a2/Il1b/Schip1/Mttp/Sult1e1/Cyp3a13/Dgat2/Dkk3/Fgl1/Mt3/Hsd11b2/Apoa4/Apoc3/Apoa1/Bmp5/Lipc/Dhcr24/Cebpa/Gc/Wnt4/Scd1/Srd5a2/Apoc1/Ch25h/Bmpr1b/Hrh1/Lep/Kcnma1/Cyp26b1/Rdh16/Akr1c19/Malrd1/Rdh1	55
GO:0055083	monovalent inorganic anion homeostasis	14/2196	35/23210	1.50718e-06	0.000123283	9.85287e-05	Fgfr4/Atp6v1b1/Stc1/Slc12a5/Sfrp4/Slc34a1/Abcc2/Bsnd/Tfap2b/Slc34a2/Tbxas1/Car12/Wnk4/Enpp1	14
GO:0072511	divalent inorganic cation transport	77/2196	472/23210	1.51676e-06	0.000123283	9.85287e-05	Nalcn/Fmr1/Gstm7/Cacna1e/Cacna1b/Trpv1/Atp1a2/Casq1/Cav1/Trpm2/Cacna2d2/Mcoln2/Cdh23/Stc1/Cacna1d/Cacnb4/Trpv2/Trdn/Myb/Igf1/Rgs9/Ace/Cacng4/Rgn/Cacna1h/Gsto1/Abcc2/Drd4/Ccr1/Slc11a1/Gpr35/Atp2b4/Atp1b1/Mcub/Egf/Slc30a2/Slc30a3/Adcyap1r1/Trpv6/Clec4b1/Ryr1/Atp2a1/Atp2b3/Mt3/Cx3cl1/Rrad/Stac/Ramp1/Slc41a2/Lpar3/Plch1/Best1/Cd84/Ptger3/Cacna2d1/Ramp3/Slc24a4/Gck/Adra1a/Pkd1l1/Fcrl5/Tpcn2/P2ry6/F2rl…	77
GO:0009914	hormone transport	63/2196	362/23210	1.5183e-06	0.000123283	9.85287e-05	Pparg/Adora3/Cacna1e/Fgfr4/Hfe/Trpm2/Kcnq1/Gip/Blk/Gata3/Cacna1d/C1qtnf1/Hnf4a/Tbx3/Slc16a10/Hnf1b/Nos2/Gpld1/Pde8b/Adcy8/Nell2/Dgat1/Scg5/Anxa1/Rbp4/Abcc2/Tfap2b/Pfkfb2/Glul/Acvr1c/Pax8/Il1rn/Lrp2/Il1b/Edn3/Pex5l/Tfr2/Trpv6/Gipr/Cckbr/Crym/Ano1/Btk/Rab11fip1/Smpd3/Inha/Slc16a2/Lif/Rims2/Slc9b2/Ptger3/Abcc8/Gck/Gpr68/Rapgef4/Fzd4/Kcnb1/Ffar2/Ffar4/Lep/Syt9/Ren1/Ptprv	63
GO:0006869	lipid transport	60/2196	339/23210	1.51997e-06	0.000123283	9.85287e-05	Pparg/Nr1h3/Shh/Cd36/Apoc2/Atp8b3/Cyp4f18/Plekha8/Cav1/Serac1/C1qtnf1/Abca5/Fabp6/Npc1l1/Pctp/Apob/Ace/Nos2/Abcc3/Sgpp1/Syk/Atp8a2/Dgat1/Fabp2/Prelid3a/Anxa1/Rbp4/Msr1/Abcc2/Esyt1/Drd4/Abca2/Slc27a2/Il1b/Egf/Mttp/Plin2/Slc10a6/Acsl4/Got2/Apoa4/Apoc3/Apoa1/Lipc/Stra6/Tmem30b/Mfsd2b/Apoc1/Osbpl10/Osbpl6/Erfe/Fzd4/Lipg/Fabp1/Lep/Atp8b4/Slco1a5/Ren1/Ano3/Cpt1b	60
GO:0071248	cellular response to metal ion	34/2196	152/23210	1.6168e-06	0.000129955	0.000103861	Cdh1/Pparg/Shh/Fosb/Hmox1/Hfe/Trpm2/Alox15/Fos/Gpld1/Tfap2a/Dmtn/Adcy8/Cpne5/Nptx1/Carf/Fn1/A3galt2/Tfr2/Mt3/Smpd3/Trf/Rasgrp2/Cpne2/Cebpa/Syt1/Kcna1/Spag16/Kcnh1/Alox5ap/Syt9/Ank3/Fbp1/Capn3	34
GO:0015849	organic acid transport	55/2196	302/23210	1.6604e-06	0.000132269	0.00010571	Pparg/Folr1/Cd36/Cyp4f18/Slc1a3/Trpv1/Xk/Cacnb4/Slc13a3/Slc6a15/Arg1/Slc36a2/Ace/Nos2/Abcc3/Syk/Slc6a18/Slc38a4/Slc7a4/Fabp2/Anxa1/Rbp4/Abcc2/Drd4/Slc11a1/Cln8/Il1rn/Lrp2/Slc27a2/Il1b/Slc7a11/Slc6a17/Plin2/Slc10a6/Slc7a9/Slc7a10/Acsl4/Stra6/Cck/Folr2/Myo6/Sfxn5/Slc6a20a/Sv2a/Hrh3/Slc38a6/Lrrc8e/Erfe/Bdnf/Fabp1/Ntrk2/Lep/Sfxn4/Slco1a5/Cpt1b	55
GO:0046486	glycerolipid metabolic process	58/2196	325/23210	1.71975e-06	0.000135784	0.000108519	Ocrl/Nr1h3/Cd36/Apoc2/Lipe/Cav1/Lpl/Serac1/Alox15/Esr1/Slc22a4/Apob/Efr3b/Gpld1/Serinc5/Plaat1/Dgat1/Gpd1/Rgn/Pla2g7/C3/Csf1r/Pip5k1b/Plaat5/Plcd4/Agpat2/Cat/Mttp/Cwh43/Pi4k2b/Etnk1/Rab38/Dgat2/Acsl4/Piga/Apoa4/Apoc3/Apoa1/Lipc/Ip6k2/Pla2g4c/Thrsp/Scd1/Dgki/Daglb/Apoc1/Pnpla3/Pnpla1/Fitm2/Mogat2/Socs3/Gykl1/Lipg/Chpt1/Dgkk/Etnk2/Pgap1/Pik3r3	58
GO:2001057	reactive nitrogen species metabolic process	23/2196	84/23210	2.10605e-06	0.000164826	0.00013173	Itgb2/Cd36/Klf4/Trpv1/Epor/Cav1/Il10/Esr1/Igf1/Nos2/Clu/Rgn/Atp2b4/Marc1/Il1b/Ddah1/Smpd3/Tmem106a/Tlr4/Suox/Cx3cr1/Hrh1/Raet1b	23
GO:0048565	digestive tract development	29/2196	121/23210	2.13475e-06	0.00016562	0.000132364	Cdh1/Tcf7/Shh/Klf5/Gata6/Ihh/Rarres2/Ada/Sfrp5/Myb/Cobl/Myocd/Agr2/Hnf1b/Ccdc103/Spdef/Epb41l5/Ccdc39/Trp73/Fgfr2/Cckbr/Sall1/Dnaaf1/Clmp/Stra6/Ovol2/Hlx/Ccdc40/Dact1	29
GO:0003012	muscle system process	67/2196	397/23210	2.17839e-06	0.000167548	0.000133906	Klf4/Gata6/Trpv1/Actn3/Prkag3/Atp1a2/Casq1/Cav1/Tcap/Kcnq1/Stc1/Cacna1d/Tnnc2/Ada/Scn1b/Igf1/Sgcd/Myocd/Atp8a2/Gdnf/Cacna1h/Dsc2/Mstn/Igfbp5/Hdac4/Tnnt2/Atp2b4/Atp1b1/Edn3/Npy2r/Nr4a3/P2rx2/Dmpk/Ryr1/Atp2a1/Acte1/Tnni2/Fgf13/Myom2/Smpd3/Hcn4/Stac/Myom3/Mybpc2/Ptger3/Cacna2d1/Abcc8/Atp1a3/Npnt/Dsg2/Adra1a/Kcna1/Tpcn2/Tifab/Myh7/Dsp/Ptafr/Myh4/Ryr3/Ece1/Lep/Myl4/Tnnt3/Myl1/Kcnma1/Myoz1/Slc8a3	67
GO:0070838	divalent metal ion transport	76/2196	469/23210	2.28802e-06	0.000174477	0.000139443	Nalcn/Fmr1/Gstm7/Cacna1e/Cacna1b/Trpv1/Atp1a2/Casq1/Cav1/Trpm2/Cacna2d2/Mcoln2/Cdh23/Stc1/Cacna1d/Cacnb4/Trpv2/Trdn/Myb/Igf1/Rgs9/Ace/Cacng4/Rgn/Cacna1h/Gsto1/Drd4/Ccr1/Slc11a1/Gpr35/Atp2b4/Atp1b1/Mcub/Egf/Slc30a2/Slc30a3/Adcyap1r1/Trpv6/Clec4b1/Ryr1/Atp2a1/Atp2b3/Mt3/Cx3cl1/Rrad/Stac/Ramp1/Slc41a2/Lpar3/Plch1/Best1/Cd84/Ptger3/Cacna2d1/Ramp3/Slc24a4/Gck/Adra1a/Pkd1l1/Fcrl5/Tpcn2/P2ry6/F2rl3/Mchr…	76
GO:0042136	neurotransmitter biosynthetic process	26/2196	104/23210	3.06035e-06	0.000231394	0.000184932	Itgb2/Cd36/Klf4/Slc1a3/Trpv1/Epor/Tph2/Cav1/Il10/Esr1/Igf1/Nos2/Clu/Rgn/Slc5a7/Atp2b4/Il1b/Ddah1/Smpd3/Upb1/Tlr4/Daglb/Cx3cr1/Hrh1/Gad1/Raet1b	26
GO:0051271	negative regulation of cellular component movement	56/2196	316/23210	3.21571e-06	0.000241097	0.000192687	Cdh1/Pparg/Adora3/Serpinf1/Timp1/Marveld3/Shh/Klf4/Il27ra/Stc1/Gata3/Wnt11/Ada/Hnf4a/Tbx5/Myocd/Mmp28/Mctp1/Dlg5/Rgcc/Cd200r1/Rgn/Dusp1/Cd74/Slit1/Drd4/Tmeff2/Igfbp5/Olfm1/Acvr1c/Il1rn/Sema6d/Angpt4/Padi2/Stap1/Ptn/Srgap3/Acan/Stk26/Plxnb3/Cx3cl1/Scai/Ndrg4/Wnt4/Dusp10/Abcc8/Bmerb1/Nexmif/Nog/Gpr18/Cx3cr1/Ptprt/Slamf8/Mapk15/Ccl28/Grem1	56
GO:0050708	regulation of protein secretion	78/2196	490/23210	3.37317e-06	0.000250795	0.000200437	Nr1h3/Cd36/Cacna1e/Hdac9/Il27ra/Trpm2/Kcnq1/Gip/Blk/Lpl/Gata3/Il17rb/Cacna1d/Il10/Hnf4a/Igf1/Nos2/Gpld1/Syk/F2rl1/Pde8b/Rgcc/Adcy8/Cd200r1/Trem2/Cidea/Csf1r/Anxa1/Rbp4/Drd4/Casp1/Tfap2b/Il1rl1/Il1r2/Fn1/Pam/Pfkfb2/Glul/Acvr1c/Fermt1/Il1b/Egf/Fgr/Tnfrsf4/Gipr/Siglecg/Ano1/Rab11fip1/Cd209d/Cx3cl1/Cadm1/Apoa1/Exph5/Krt20/Ccr7/Slc9b2/Cd84/Srcin1/Tlr4/Ptger3/Abcc8/Gck/Flt3/Serpinb1a/Gpr68/Trim16/Rapge…	78
GO:0045923	positive regulation of fatty acid metabolic process	15/2196	42/23210	3.45237e-06	0.000254562	0.000203448	Pparg/Nr1h3/Apoc2/Mid1ip1/Hnf4a/Dgat1/Rgn/Cd74/Anxa1/Lpgat1/Il1b/Nr4a3/Apoa4/Fabp1/Abcd2	15
GO:0002688	regulation of leukocyte chemotaxis	27/2196	111/23210	3.50146e-06	0.000256066	0.00020465	Pgf/Rarres2/Mmp28/F2rl1/Pla2g7/Dusp1/Cd74/Ccr1/Mstn/Il1b/Edn3/Padi2/Bst1/Stap1/Ptn/Mpp1/F7/Cx3cl1/Ccl2/Ccr7/Cmklr1/Ccr2/C5ar1/Gpr18/Slamf8/Grem1/Tmem102	27
GO:0007612	learning	36/2196	171/23210	3.64177e-06	0.000264162	0.00021112	Prkar2b/Cacna1e/Atp1a2/Slc12a5/Amph/Pde8b/Ctnnd2/Pde1b/Dkk1/Drd4/Chst10/Cln8/Map1a/Slc7a11/B4galt2/Ptn/Fgf13/Ap1s2/Stra6/Cck/Nrxn2/Dcdc2a/Ndrg4/Shank2/Dgki/Hrh3/Abcc8/Atp1a3/Reln/Bdnf/Nog/Hrh1/Ntrk2/Ppp1r1b/Sorcs3/Slc8a3	36
GO:1904062	regulation of cation transmembrane transport	60/2196	349/23210	3.98599e-06	0.000286798	0.000229211	Fmr1/Gstm7/Atp4a/Atp1a2/Casq1/Cav1/Kcnq1/Fxyd5/Cacna1d/Cacnb4/Scn1b/Trdn/Kcnmb1/Slc36a2/Rgs9/Asic2/Cacng4/Fgf12/Rgn/Trem2/Gsto1/Drd4/Gpr35/Atp2b4/Rgs7/Atp1b1/Lrrc26/Edn3/Kcnab2/Clec4b1/Prss8/Cx3cl1/Rrad/Stac/Wnk4/Ccl2/Shank2/Wnk2/Ptger3/Cacna2d1/Abcc8/Ramp3/Pm20d1/Reln/Kcna1/Fcrl5/Pirt/P2ry6/F2rl3/Cemip/Kcnip1/Shisa7/Dpp6/Slc31a2/Ank3/Cacng7/Kcng1/Lrrc55/Kcnip3/Capn3	60
GO:0046879	hormone secretion	61/2196	357/23210	4.07097e-06	0.00029057	0.000232226	Pparg/Adora3/Cacna1e/Fgfr4/Hfe/Trpm2/Kcnq1/Gip/Blk/Gata3/Cacna1d/C1qtnf1/Hnf4a/Tbx3/Slc16a10/Hnf1b/Nos2/Gpld1/Pde8b/Adcy8/Nell2/Dgat1/Scg5/Anxa1/Rbp4/Tfap2b/Pfkfb2/Glul/Acvr1c/Pax8/Il1rn/Lrp2/Il1b/Edn3/Pex5l/Tfr2/Trpv6/Gipr/Cckbr/Ano1/Btk/Rab11fip1/Smpd3/Inha/Slc16a2/Lif/Rims2/Slc9b2/Ptger3/Abcc8/Gck/Gpr68/Rapgef4/Fzd4/Kcnb1/Ffar2/Ffar4/Lep/Syt9/Ren1/Ptprv	61
GO:0045723	positive regulation of fatty acid biosynthetic process	11/2196	24/23210	4.12329e-06	0.000291968	0.000233343	Nr1h3/Apoc2/Mid1ip1/Hnf4a/Rgn/Cd74/Anxa1/Lpgat1/Il1b/Apoa4/Abcd2	11
GO:0002523	leukocyte migration involved in inflammatory response	10/2196	20/23210	4.27163e-06	0.000297746	0.000237961	Itgb2/Aoc3/Adam8/Ptn/Cx3cl1/Ccl2/Cd24a/Ffar2/Slamf8/S100a8	10
GO:0072079	nephron tubule formation	10/2196	20/23210	4.27163e-06	0.000297746	0.000237961	Irx2/Pax2/Gata3/Hnf1b/Gdnf/Pax8/Nog/Six1/Irx1/Grem1	10
GO:0019217	regulation of fatty acid metabolic process	23/2196	88/23210	5.00045e-06	0.000344588	0.000275398	Pparg/Nr1h3/Apoc2/Pdk1/Cav1/Mid1ip1/Gip/Hnf4a/Dgat1/Rgn/Cd74/Anxa1/Lpgat1/Il1b/Nr4a3/Prkag2/Dgat2/Acsl4/Apoa4/Pdk2/Erfe/Fabp1/Abcd2	23
GO:0048747	muscle fiber development	22/2196	82/23210	5.0209e-06	0.000344588	0.000275398	Hdac9/Actn3/Tcap/Cacna2d2/Xk/Cacnb4/Sgcd/Cxadr/Lox/Hdac4/Neb/P2rx2/Ryr1/Myom2/Acta1/Tmtc3/Myom3/Mybpc2/Wfikkn2/Nrap/Six1/Nebl	22
GO:0006816	calcium ion transport	69/2196	423/23210	5.22534e-06	0.000355881	0.000284423	Nalcn/Fmr1/Gstm7/Cacna1e/Cacna1b/Trpv1/Atp1a2/Casq1/Cav1/Trpm2/Cacna2d2/Mcoln2/Cdh23/Stc1/Cacna1d/Cacnb4/Trpv2/Trdn/Myb/Igf1/Rgs9/Ace/Cacng4/Rgn/Cacna1h/Gsto1/Drd4/Ccr1/Gpr35/Atp2b4/Atp1b1/Mcub/Egf/Adcyap1r1/Trpv6/Clec4b1/Ryr1/Atp2a1/Atp2b3/Cx3cl1/Rrad/Stac/Ramp1/Lpar3/Plch1/Best1/Cd84/Ptger3/Cacna2d1/Ramp3/Slc24a4/Gck/Adra1a/Pkd1l1/Fcrl5/Tpcn2/P2ry6/F2rl3/Mchr1/Lgals3/Cemip/Prkcb/Hrh1/Ryr3/Cacng…	69
GO:0060348	bone development	44/2196	231/23210	5.36659e-06	0.000362733	0.000289899	Zfp385a/Col6a1/Actn3/Ihh/Stc1/Col20a1/Sparc/Igf1/Col6a2/Coch/Trip11/Sfrp4/Tfap2a/Bbx/Rgn/Cbs/Lox/Vwa2/Col7a1/Fam20c/Bmp2/Smad9/Alpl/Tyrobp/Ryr1/Fgfr2/Smpd3/Cadm1/Slc9b2/Chad/Gpr68/Ranbp3l/Tifab/Mmp13/Phospho1/Plxnb1/Frem1/Lep/Cyp26b1/Serpinh1/Mpig6b/Pappa2/Grem1/Sp5	44
GO:0006941	striated muscle contraction	34/2196	160/23210	5.40907e-06	0.000362855	0.000289996	Actn3/Atp1a2/Casq1/Cav1/Tcap/Kcnq1/Stc1/Cacna1d/Tnnc2/Scn1b/Sgcd/Atp8a2/Cacna1h/Dsc2/Hdac4/Tnnt2/Atp1b1/Dmpk/Atp2a1/Tnni2/Fgf13/Hcn4/Stac/Cacna2d1/Atp1a3/Dsg2/Adra1a/Myh7/Dsp/Ryr3/Myl4/Tnnt3/Myl1/Slc8a3	34
GO:1901652	response to peptide	64/2196	384/23210	5.55702e-06	0.000369605	0.000295391	Pparg/Cd36/Cacna1b/Hdac9/Sh2b2/Cav1/Rarres2/Lpl/Igf1/Tshr/Serpina3n/Gpld1/Adcy8/Trem2/Anxa1/Rbp4/Sorbs1/Vwa2/Mstn/Vim/Acvr1c/Il1b/Car2/Nr4a3/Irf5/Reg3g/Atp2a1/Smpd3/Apoc3/Ptprf/Mgarp/Enpp1/Srd5a2/Baiap2l1/Pdk2/Tlr4/Cacna2d1/Atp1a3/Ramp3/Pklr/Inava/Gck/Trarg1/Irs3/Trim16/Otop1/Prkcb/Socs3/Gpr21/Irs4/Ghr/Kl/Lep/Dnaic1/Stat4/Serpina3c/Serpina1d/Serpina1b/Reg3b/Serpina3m/Serpina1c/Reg3a/Ptprv/Pik3r3	64
GO:0150076	neuroinflammatory response	19/2196	65/23210	5.59255e-06	0.000369605	0.000295391	Pparg/Trpv1/Ttbk1/Igf1/Adcy1/Clu/Adcy8/Cd200r1/Trem2/Casp1/Il1b/Stap1/Tyrobp/Cx3cl1/C1qa/Tlr4/C5ar1/Cx3cr1/Cd200r4	19
GO:0015850	organic hydroxy compound transport	45/2196	239/23210	5.78808e-06	0.000379715	0.000303471	Nr1h3/Shh/Cd36/Apoc2/Rab3b/Cav1/Serac1/C1qtnf1/Abca5/Npc1l1/Apob/Abcc3/Syk/Gdnf/Slc22a3/Rbp4/Msr1/Abcc2/Abca2/Npy2r/Egf/Aqp7/Slc10a6/Smpd3/Apoa4/Apoa1/Lipc/Stra6/Syt1/Slc18a1/Hrh3/Ptger3/Gck/Lgals3/Kcnb1/Prkcb/Lipg/Cadps/Lep/Fcgr3/Syt9/Mapk15/Slco1a5/Ren1/Pgap1	45
GO:0019226	transmission of nerve impulse	23/2196	89/23210	6.14459e-06	0.000400161	0.000319812	Fmr1/Cacna1e/P2rx5/Cacnb4/Scn1b/Gria1/Cacng4/Fgf12/Cacna1h/Gpr35/Kcnc4/P2rx2/Scn7a/Mag/Kcna1/Rapgef4/Kcnmb4/Ntrk2/Ntrk3/Dpp6/Kcnma1/Ank3/Cacng7	23
GO:0006633	fatty acid biosynthetic process	30/2196	134/23210	6.35368e-06	0.000408502	0.000326478	Nr1h3/Apoc2/Prkag3/Mid1ip1/Gip/Lpl/Hnf4a/Alox15/Aloxe3/Elovl2/Elovl7/Rgn/Cd74/Anxa1/Fads3/Fads2/Fasn/Scd3/Lpgat1/Il1b/Acss2/Prkag2/Prxl2b/Tbxas1/Apoa4/Lipc/Acsbg1/Scd1/Lipg/Abcd2	30
GO:0070371	ERK1 and ERK2 cascade	56/2196	323/23210	6.36424e-06	0.000408502	0.000326478	Cd36/Klf4/Fgfr4/Epor/Cav1/Alox15/Ccl6/Ccl9/Esr1/Igf1/Ntsr2/Ccl11/Syk/F2rl1/Trem2/C3/Dusp1/Spry4/Cd74/Csf1r/Ccr1/Fn1/Atf3/Bmp2/Il1b/Egf/Iqgap3/Ccn1/Fgfr2/Cckbr/Mt3/Cx3cl1/Necab2/Trf/Lif/Ccl7/Ccl2/Ccr3/Ndrg4/Cavin3/Wnk2/Nlrp6/Tlr4/Dusp10/Dusp26/Npnt/Ramp3/Flt3/Pkhd1/Adra1a/P2ry6/C5ar1/Gpr183/Ffar4/Ece1/Erbb2	56
GO:0055088	lipid homeostasis	31/2196	141/23210	6.6625e-06	0.000421906	0.00033719	Hpn/Nr1h3/Angptl4/Apoc2/Hdac9/Fgfr4/Cav1/Gip/Lpl/Hnf4a/Npc1l1/Apob/Dgat1/Zbtb20/Thada/Mttp/Dgat2/Apoa4/Apoc3/Apoa1/Lipc/Cebpa/Tm6sf2/Tlcd2/Pnpla3/Gck/Pnpla1/Cd24a/Fitm2/Lipg/Malrd1	31
GO:0048839	inner ear development	41/2196	211/23210	6.66765e-06	0.000421906	0.00033719	Cdh1/Hpn/Shh/Pax2/Tcap/Kcnq1/Cdh23/Gata3/Celsr1/Igf1/Ntn1/Tshr/Trip11/Esrrb/Tfap2a/Atp8a2/Eya1/Itga8/Pax8/Bmp2/Nr4a3/Mycl/Gsdme/Ush1c/Fgfr2/Tbx18/Rpgrip1l/Myo6/Cebpa/Mcoln3/Frem2/Mycn/Plppr4/Slitrk6/Foxi1/Bdnf/Tifab/Six1/Otop1/Kcnma1/Cebpd	41
GO:0050729	positive regulation of inflammatory response	31/2196	142/23210	7.76037e-06	0.000487592	0.000389687	Adora3/Gprc5b/Lpl/Ttbk1/Fcgr1/Il17rb/Aoc3/Ace/Trem2/C3/Cd6/Adam8/Il1rl1/Il1b/Sucnr1/Stap1/Pde2a/Btk/Ido1/Cebpa/Nfkbiz/Ccr7/Tlr4/Ptger3/Ankrd42/Cd24a/Ccr2/Ffar2/S100a8/Fcgr3/Alox5ap	31
GO:0010035	response to inorganic substance	77/2196	494/23210	8.50019e-06	0.000529625	0.00042328	Cdh1/Pparg/Fmr1/Shh/Cd36/Fosb/Nqo1/Pax2/Mapk13/Slc1a3/Hmox1/Epor/Hfe/Cav1/Trpm2/Il10/Alox15/Kcnmb1/Fos/Mtr/Gpld1/Tfap2a/Slc34a1/Dmtn/Atp12a/Adcy8/Rgn/Cpne5/Anxa1/Abcc2/Nptx1/Carf/Fn1/Lct/Tnnt2/Atp2b4/Adcy10/Cat/Sucnr1/Nr4a3/A3galt2/Slc30a2/Slc30a3/Tfr2/Trpv6/Gipr/Stk26/Hdac6/Hp/Mt3/Smpd3/Cryab/Apoa4/Trf/Ucp3/Rasgrp2/Cpne2/Cebpa/Syt1/Ccr7/Ncam1/Abcc8/Pklr/Selenow/Kcna1/Spag16/Fabp1/Kcnmb4/Kcnh1/Al…	77
GO:0010959	regulation of metal ion transport	68/2196	421/23210	8.54808e-06	0.000529625	0.00042328	Fmr1/Gstm7/Cacna1b/Hfe/Atp1a2/Casq1/Cav1/Kcnq1/Fxyd5/Stc1/Cacna1d/Cacnb4/Trpv2/Scn1b/Trdn/Igf1/Kcnmb1/Rgs9/Ace/Fgf12/Rgn/Trem2/Gsto1/Drd4/Ccr1/Gpr35/Atp2b4/Rgs7/Atp1b1/Lrrc26/Edn3/Egf/Kcnab2/Adcyap1r1/Clec4b1/Dmpk/Prss8/Cx3cl1/Rrad/Stac/Trf/Wnk4/Slc9a3/Lpar3/Best1/Wnk2/Cd84/Ptger3/Cacna2d1/Abcc8/Ramp3/Gck/Kcna1/Fcrl5/P2ry6/F2rl3/Mchr1/Lgals3/Cemip/Kcnip1/Dpp6/Slc31a2/Ank3/Gramd2/Kcng1/Lrrc55/Kcni…	68
GO:0050679	positive regulation of epithelial cell proliferation	39/2196	199/23210	8.9761e-06	0.00054175	0.000432971	Ccnd2/Hpn/Shh/Pax2/Pgf/Hmox1/Ihh/Cav1/Il10/Esr1/Arg1/Igf1/Ccl11/Tgm1/Cxadr/Eya1/Glul/Bmp2/Iqgap3/Nr4a3/Ptn/Tgfa/Reg3g/Fgfr2/Plxnb3/Bmp5/Tbx18/Ccl2/Ccr3/Vash2/Hrh3/Nog/C5ar1/Mmp12/Hmgb2/Cdh3/Erbb2/Reg3a/Esrp2	39
GO:0007159	leukocyte cell-cell adhesion	55/2196	319/23210	9.06263e-06	0.00054175	0.000432971	Itgb2/Shh/Klf4/Il7r/Ihh/Hfe/Cav1/Tnfaip8l2/Cd83/Gata3/Ada/Myb/Arg1/Igf1/Vsir/Syk/Dlg5/Cd74/Anxa1/Cd6/Adam8/Il2ra/Il1b/Cd1d1/Nr4a3/Dtx1/Itgal/Umod/Ido1/Fgl1/Apoa4/Nt5e/Foxj1/Nfkbiz/Ccl2/Tnfsf9/H2-Aa/Vnn1/Ccr7/Gcnt1/Hlx/Dusp10/Cd209e/Cd24a/Ccr2/Lgals3/Dock8/Cx3cr1/S100a8/Ptafr/Lep/Erbb2/Lgals1/H2-Ab1/Ccl28	55
GO:0002886	regulation of myeloid leukocyte mediated immunity	19/2196	67/23210	9.11573e-06	0.00054175	0.000432971	Itgb2/Adora3/Hmox1/Dnase1/Fcgr1/Arg1/Syk/F2rl1/C3/Fgr/Stap1/Tyrobp/Btk/Cd84/Ccr2/Fes/Ptafr/Unc13d/Fcgr3	19
GO:0045860	positive regulation of protein kinase activity	70/2196	438/23210	9.17086e-06	0.00054175	0.000432971	Ccnd2/Unc119/Mmd/Prlr/Neurl1a/Gprc5b/Ttbk1/Fcgr1/Hnf4a/Erbb3/Igf1/Ace/Ern1/Syk/Nek4/Rgcc/Clu/Adcy8/Cd74/Csf1r/Dkk1/Adam8/Drd4/Slc11a1/Atp2b4/Nek6/Zeb2/Il1rn/Bmp2/Il1b/Tpx2/Edn3/Tnik/Egf/Iqgap3/Ccn1/Lrp8/Prkag2/Trp73/Stap1/Tgfa/Sbk2/Stk26/Map3k21/Lpar2/Trf/Mst1r/Muc20/Lpar3/Ccr7/Srcin1/Tlr4/Mmd2/Inava/Reln/Clspn/Nek10/Map3k9/Adra1a/Cd24a/Cdk5r1/Fzd4/Map3k19/Cemip/Ghr/Ntrk3/Lep/Erbb2/Cass4/Grem1	70
GO:0019228	neuronal action potential	15/2196	45/23210	9.17787e-06	0.00054175	0.000432971	Fmr1/P2rx5/Gria1/Fgf12/Cacna1h/Gpr35/Kcnc4/P2rx2/Scn7a/Kcna1/Rapgef4/Kcnmb4/Dpp6/Kcnma1/Ank3	15
GO:0002697	regulation of immune effector process	68/2196	422/23210	9.2663e-06	0.00054175	0.000432971	Itgb2/Adora3/Cd36/Il7r/Hmox1/Il27ra/Dnase1/Hfe/Gprc5b/Gata3/Fcgr1/Il10/Myb/Arg1/Vsir/Syk/F2rl1/C6/Parp3/C3/Cd74/Anxa1/Rbp4/Il2ra/Il1b/Cd1d1/Nr4a3/Fgr/Tnfrsf4/Stap1/Pglyrp1/Siglecg/Tyrobp/Btk/Cadm1/Apoa1/Cd59a/Foxj1/Nfkbiz/Ccl2/Rif1/Ccr7/Cd84/Susd4/Tlr4/Hlx/Dusp10/Cd24a/Ccr2/Mmp12/Lgals3/Ffar2/Fes/Slamf8/Spink5/Ptafr/Unc13d/Lep/Fcgr3/Ifnlr1/H60b/Raet1a/Raet1b/Raet1c/Raet1d/Gm11127/Muc4/Exosc6	68
GO:0019432	triglyceride biosynthetic process	13/2196	35/23210	9.41171e-06	0.00054175	0.000432971	Nr1h3/Lpl/Gpld1/Dgat1/Rgn/C3/Dgat2/Acsl4/Apoc3/Thrsp/Pnpla3/Fitm2/Mogat2	13
GO:0046461	neutral lipid catabolic process	13/2196	35/23210	9.41171e-06	0.00054175	0.000432971	Apoc2/Lipe/Lpl/Apob/Gpld1/Apoa4/Apoc3/Apoa1/Lipc/Daglb/Pnpla3/Pnpla1/Lipg	13
GO:0046464	acylglycerol catabolic process	13/2196	35/23210	9.41171e-06	0.00054175	0.000432971	Apoc2/Lipe/Lpl/Apob/Gpld1/Apoa4/Apoc3/Apoa1/Lipc/Daglb/Pnpla3/Pnpla1/Lipg	13
GO:0055090	acylglycerol homeostasis	13/2196	35/23210	9.41171e-06	0.00054175	0.000432971	Nr1h3/Angptl4/Apoc2/Gip/Lpl/Hnf4a/Dgat2/Apoa4/Apoc3/Apoa1/Lipc/Fitm2/Lipg	13
GO:0070328	triglyceride homeostasis	13/2196	35/23210	9.41171e-06	0.00054175	0.000432971	Nr1h3/Angptl4/Apoc2/Gip/Lpl/Hnf4a/Dgat2/Apoa4/Apoc3/Apoa1/Lipc/Fitm2/Lipg	13
GO:1905517	macrophage migration	17/2196	56/23210	9.85532e-06	0.000563649	0.000450472	Rarres2/Mcoln2/Mmp28/Cd200r1/Trem2/Mstn/Gpr35/Stap1/Cx3cl1/Ccl2/Ccr7/Cmklr1/Ccr2/C5ar1/Lgals3/Cx3cr1/Slamf8	17
GO:1903708	positive regulation of hemopoiesis	40/2196	208/23210	1.11079e-05	0.000631238	0.00050449	Shh/Il7r/Ihh/Cd83/Gata3/Ada/Myb/Vsir/Fos/Syk/Dcstamp/Trem2/Cd74/Csf1r/Anxa1/Adam8/Ccr1/Il2ra/Il1b/Car2/Ocstamp/Cd1d1/Tyrobp/Lif/Nfkbiz/Tnfsf9/H2-Aa/Vnn1/Ccr7/Slc9b2/Hlx/Dusp10/Tox/Tmem64/Gpr68/Ccr2/Rab7b/Fes/Hmgb2/Lep	40
GO:0030007	cellular potassium ion homeostasis	8/2196	14/23210	1.12911e-05	0.000637593	0.000509569	Atp4a/Atp1a2/Atp12a/Bsnd/Atp1b1/Kctd7/Atp1a3/Kcnma1	8
GO:0045428	regulation of nitric oxide biosynthetic process	19/2196	68/23210	1.15366e-05	0.000647354	0.00051737	Itgb2/Cd36/Klf4/Trpv1/Epor/Cav1/Il10/Esr1/Igf1/Clu/Rgn/Atp2b4/Il1b/Ddah1/Smpd3/Tlr4/Cx3cr1/Hrh1/Raet1b	19
GO:0046209	nitric oxide metabolic process	21/2196	80/23210	1.18276e-05	0.000659535	0.000527105	Itgb2/Cd36/Klf4/Trpv1/Epor/Cav1/Il10/Esr1/Igf1/Nos2/Clu/Rgn/Atp2b4/Il1b/Ddah1/Smpd3/Tmem106a/Tlr4/Cx3cr1/Hrh1/Raet1b	21
GO:0001655	urogenital system development	58/2196	346/23210	1.2556e-05	0.000695805	0.000556092	Serpinf1/Irx2/Shh/Pax2/Pgf/Prlr/Nid1/Slc5a1/Gata3/Wnt11/Esr1/Sim1/Igf1/Myocd/Hnf1b/Ace/Tfap2a/Dlg5/Gdnf/Anxa1/Ovol1/Rbp4/Tfap2b/Eya1/Itga8/Pax8/Cat/Bmp2/Schip1/Smad9/Enpep/Tnc/Prom1/Fgfr2/Umod/Col4a1/Sall1/Stra6/Tbx18/Rpgrip1l/Lif/Fras1/Wnk4/Wnt4/Gcnt1/Npnt/Pkhd1/Emx2/Plaur/Bdnf/Nog/Six1/Irx1/Col4a4/Ren1/Zfp950/Grem1/Dchs2	58
GO:0007162	negative regulation of cell adhesion	50/2196	284/23210	1.26989e-05	0.00069641	0.000556576	Cdh1/Shh/Klf4/Ihh/Hfe/Tnfaip8l2/Il10/C1qtnf1/Erbb3/Arg1/Vsir/Dlg5/Rgcc/Dmtn/Dusp1/Myo1f/Cd74/Anxa1/Adam8/Epb41l5/Il2ra/Il1rn/Bmp2/Tnc/Dtx1/Plxnb3/Ido1/Fgl1/Plet1/Apoa1/Dscaml1/Foxj1/H2-Aa/Srcin1/Hlx/Ajap1/Ptger3/Nexmif/Cd24a/Mmp12/Fzd4/Lgals3/Adamts18/Plxnb1/Spock1/Erbb2/Lgals1/H2-Ab1/Ccl28/Muc4	50
GO:0002444	myeloid leukocyte mediated immunity	24/2196	99/23210	1.2723e-05	0.00069641	0.000556576	Itgb2/Adora3/Hmox1/Dnase1/Fcgr1/Arg1/Ace/Syk/F2rl1/C3/Myo1f/Nr4a3/Fgr/Stap1/Tyrobp/Btk/Cd84/Stx11/Ccr2/Fes/Ptafr/Unc13d/Fcgr3/Cd300lb	24
GO:0030002	cellular anion homeostasis	9/2196	18/23210	1.31464e-05	0.000704784	0.000563268	Stc1/Slc12a5/Slc34a1/Abcc2/Bsnd/Slc34a2/Tbxas1/Wnk4/Enpp1	9
GO:0030320	cellular monovalent inorganic anion homeostasis	9/2196	18/23210	1.31464e-05	0.000704784	0.000563268	Stc1/Slc12a5/Slc34a1/Abcc2/Bsnd/Slc34a2/Tbxas1/Wnk4/Enpp1	9
GO:0036158	outer dynein arm assembly	9/2196	18/23210	1.31464e-05	0.000704784	0.000563268	Zmynd10/Ccdc103/Dnah5/Dnaaf1/Dnaic2/Ccdc151/Dnal1/Dnaic1/Armc4	9
GO:0006953	acute-phase response	14/2196	41/23210	1.3271e-05	0.000704784	0.000563268	Trpv1/Serpina3n/Fn1/Il1rn/Il1b/Reg3g/Hp/Orm1/Ptger3/Saa3/Orm2/Serpina1b/Reg3b/Reg3a	14
GO:0045494	photoreceptor cell maintenance	14/2196	41/23210	1.3271e-05	0.000704784	0.000563268	Bbs1/Cdh23/Cep290/Esrrb/Mak/Rp1/Cln8/Map1a/Prom1/Ush1c/Nxnl1/Cib2/Nphp4/Crocc	14
GO:0033674	positive regulation of kinase activity	74/2196	476/23210	1.38539e-05	0.000729383	0.000582928	Ccnd2/Unc119/Mmd/Prlr/Neurl1a/Gprc5b/Pifo/Ttbk1/Fcgr1/Eef1a2/Hnf4a/Erbb3/Igf1/Ace/Ern1/Syk/Nek4/Rgcc/Clu/Adcy8/Cd74/Csf1r/Dkk1/Adam8/Drd4/Slc11a1/Pfkfb2/Atp2b4/Nek6/Zeb2/Il1rn/Bmp2/Il1b/Tpx2/Edn3/Tnik/Egf/Iqgap3/Ccn1/Lrp8/Fgr/Prkag2/Trp73/Stap1/Tgfa/Sbk2/Stk26/Map3k21/Lpar2/Trf/Mst1r/Muc20/Lpar3/Ccr7/Srcin1/Tlr4/Mmd2/Inava/Reln/Clspn/Nek10/Map3k9/Adra1a/Cd24a/Cdk5r1/Fzd4/Map3k19/Cemip/Ghr/Ntrk3/L…	74
GO:0006865	amino acid transport	31/2196	146/23210	1.40149e-05	0.000729383	0.000582928	Slc1a3/Trpv1/Xk/Cacnb4/Slc13a3/Slc6a15/Arg1/Slc36a2/Slc6a18/Slc38a4/Slc7a4/Slc11a1/Cln8/Il1rn/Il1b/Slc7a11/Slc6a17/Slc7a9/Slc7a10/Cck/Myo6/Sfxn5/Slc6a20a/Sv2a/Hrh3/Slc38a6/Lrrc8e/Bdnf/Ntrk2/Lep/Sfxn4	31
GO:0097530	granulocyte migration	31/2196	146/23210	1.40149e-05	0.000729383	0.000582928	Itgb2/Rarres2/Mcoln2/Ccl6/Ccl9/Ccl11/Syk/Cxadr/Cd74/Anxa1/Adam8/Mstn/Il1rn/Il1b/Edn3/Bst1/Umod/Mpp1/Cx3cl1/Ccl7/Ccl2/Ccr3/Ccr7/Ptger3/Cmklr1/C5ar1/Lgals3/Hrh1/Slamf8/S100a8/Fcgr3	31
GO:0007389	pattern specification process	73/2196	468/23210	1.40612e-05	0.000729383	0.000582928	Irx2/Folr1/Shh/Pax2/Fgfr4/Ihh/Tcap/Stc1/Celsr1/Mfng/Tbx5/Dnah11/Tbx3/Cep290/Cobl/Hnf1b/Ccdc103/Tfap2a/Gdnf/Dnah5/Amhr2/C3/Dkk1/Eya1/Epb41l5/Acvr1c/Zeb2/Pax8/Lrp2/Bmp2/Ccdc39/Smarcd3/Lfng/Pcsk6/Mesp2/Fgfr2/Dnaaf1/Bmp5/Mns1/Tbx18/Rpgrip1l/Foxj1/Dnaic2/Cfap53/Pcdh8/Alx1/C1qa/Ovol2/Wdr19/Hoxa9/Ccdc151/Ccdc40/Reln/Emx2/Pkd1l1/Dync2h1/Dmrt2/Nog/Tifab/Grem2/Six1/Bmpr1b/Irx1/Dnaic1/Armc4/Cyp26b1/Hhip/Cel…	73
GO:0072172	mesonephric tubule formation	7/2196	11/23210	1.57439e-05	0.000809917	0.000647292	Pax2/Gata3/Hnf1b/Gdnf/Nog/Six1/Grem1	7
GO:0045619	regulation of lymphocyte differentiation	36/2196	182/23210	1.57953e-05	0.000809917	0.000647292	Shh/Il7r/Ihh/Hmgb3/Cd83/Gata3/Ada/Myb/Vsir/Syk/Cd74/Anxa1/Adam8/Il2ra/Il1b/Cd1d1/Slc46a2/Dtx1/Pglyrp1/Fanca/Foxj1/Nfkbiz/Tnfsf9/H2-Aa/Vnn1/Ccr7/Hlx/Dusp10/Tox/Flt3/Cd24a/Ccr2/Slamf8/Nfam1/Erbb2/Cyp26b1	36
GO:0030198	extracellular matrix organization	48/2196	271/23210	1.59283e-05	0.000812068	0.00064901	Fap/Egfl6/Hpn/Elf3/Col5a3/Fgfr4/Nid1/Ihh/Serac1/Vtn/Pxdn/Mmp28/Tfap2a/Rgcc/Ccdc80/Lox/Loxl4/Mmp19/Col5a2/Fn1/Itga8/Col5a1/Spint1/Fermt1/Ccn1/Col15a1/Acan/Col4a6/Col4a1/Col4a2/Smpd3/Kif9/Adamtsl2/Nepn/Npnt/Phldb1/Ndnf/Mmp12/Lgals3/Mmp13/Col8a2/Colq/Spock2/Col23a1/Col4a4/Serpinh1/Grem1/Mia	48
GO:0006937	regulation of muscle contraction	32/2196	154/23210	1.63311e-05	0.000827873	0.000661642	Actn3/Atp1a2/Casq1/Cav1/Kcnq1/Stc1/Tnnc2/Ada/Myocd/Cacna1h/Dsc2/Hdac4/Tnnt2/Atp1b1/Npy2r/Dmpk/Ryr1/Atp2a1/Tnni2/Fgf13/Hcn4/Ptger3/Npnt/Dsg2/Adra1a/Kcna1/Myh7/Dsp/Ptafr/Tnnt3/Kcnma1/Slc8a3	32
GO:0043062	extracellular structure organization	48/2196	272/23210	1.75964e-05	0.000884862	0.000707188	Fap/Egfl6/Hpn/Elf3/Col5a3/Fgfr4/Nid1/Ihh/Serac1/Vtn/Pxdn/Mmp28/Tfap2a/Rgcc/Ccdc80/Lox/Loxl4/Mmp19/Col5a2/Fn1/Itga8/Col5a1/Spint1/Fermt1/Ccn1/Col15a1/Acan/Col4a6/Col4a1/Col4a2/Smpd3/Kif9/Adamtsl2/Nepn/Npnt/Phldb1/Ndnf/Mmp12/Lgals3/Mmp13/Col8a2/Colq/Spock2/Col23a1/Col4a4/Serpinh1/Grem1/Mia	48
GO:0050878	regulation of body fluid levels	57/2196	342/23210	1.76536e-05	0.000884862	0.000707188	Cdh1/Zfp385a/Adora3/Nr1h3/Shh/Cd36/Prlr/Atp6v1b1/Neurl1a/Aprt/Cav1/C1qtnf1/Ada/Hnf4a/Agr2/Aloxe3/Syk/F2rl1/Dmtn/Npr3/Serpind1/C3/Proc/Aqp4/Tfap2b/Sctr/F5/Slc7a11/Aqp7/Trp73/Gp9/Scnn1a/F7/F10/Cx3cl1/Hsd11b2/Guca2b/Wnk4/Hpse/Scd1/Tmprss13/Kdf1/Nlrp6/Tlr4/F13a1/Ptger3/Tifab/F2rl3/Mmp13/Adamts18/Kcnma1/Cyp26b1/Slc4a5/Celsr2/Mpig6b/Btc/Klkb1	57
GO:0032414	positive regulation of ion transmembrane transporter activity	26/2196	114/23210	1.8156e-05	0.000897432	0.000717234	Gstm7/Casq1/Cacnb4/Trdn/Rgs9/Asic2/Cacng4/Rgn/Trem2/Gsto1/Drd4/Atp1b1/Lrrc26/Stac/Wnk4/Ccl2/Wnk2/Cacna2d1/Abcc8/Reln/Kcna1/Pirt/P2ry6/Ptafr/Ank3/Lrrc55	26
GO:0022409	positive regulation of cell-cell adhesion	44/2196	242/23210	1.81876e-05	0.000897432	0.000717234	Itgb2/Cdh1/Shh/Il7r/Ihh/Cav1/Cd83/Gata3/Ada/Alox15/Myb/Igf1/Vsir/Syk/Dmtn/Cd74/Anxa1/Cd6/Adam8/Il2ra/Il1b/Cd1d1/Nr4a3/Itgal/Cx3cl1/Tbx18/Nfkbiz/Ccl2/Tnfsf9/H2-Aa/Vnn1/Ccr7/Hlx/Dusp10/Cd209e/Rap1gap/Cd24a/Ccr2/Dock8/Ptafr/Lep/Lgals1/Ank3/H2-Ab1	44
GO:0006809	nitric oxide biosynthetic process	20/2196	76/23210	1.82061e-05	0.000897432	0.000717234	Itgb2/Cd36/Klf4/Trpv1/Epor/Cav1/Il10/Esr1/Igf1/Nos2/Clu/Rgn/Atp2b4/Il1b/Ddah1/Smpd3/Tlr4/Cx3cr1/Hrh1/Raet1b	20
GO:0050892	intestinal absorption	13/2196	37/23210	1.89572e-05	0.00092932	0.000742719	Cd36/Kcnq1/Slc5a1/Npc1l1/Dgat1/Fabp2/Apoa4/Apoa1/Rsc1a1/Mogat2/Fabp1/Lep/Slco1a5	13
GO:0032411	positive regulation of transporter activity	27/2196	121/23210	1.92603e-05	0.000937972	0.000749634	Gstm7/Casq1/Cacnb4/Trdn/Rgs9/Asic2/Cacng4/Rgn/Trem2/Gsto1/Drd4/Atp1b1/Lrrc26/Stac/Kctd7/Wnk4/Ccl2/Wnk2/Cacna2d1/Abcc8/Reln/Kcna1/Pirt/P2ry6/Ptafr/Ank3/Lrrc55	27
GO:0034113	heterotypic cell-cell adhesion	16/2196	53/23210	1.9344e-05	0.000937972	0.000749634	Itgb2/Klf4/Il10/Alox15/Cd200r1/Cxadr/Dsc2/Itga7/Il1rn/Il1b/Itgax/Apoa1/Dsg2/Gldn/Dsp/Itgad	16
GO:0051260	protein homooligomerization	62/2196	383/23210	1.95297e-05	0.000939248	0.000750654	Cdh1/Angptl4/Ikzf4/Hmox1/Cnga2/P2rx5/Trpv1/Cav1/Fgfrl1/Trpm2/Kcnd1/Rxrg/Scube1/C1qtnf1/Gpx3/Arg1/Pfkp/Slc34a1/Clu/Adcy8/Nell2/Aqp4/Vwa2/Pam/Glul/Cubn/Cat/Kcnc4/Cth/P2rx2/Trpv6/Prmt8/Otc/Smpd3/Vstm5/Cryab/Acpp/Upb1/Kctd7/Muc20/Syt1/Prtg/Lzts3/Kcna7/Itln1/Capn8/Scube3/Tmem120a/Kcnd3/Kcnj12/Kcng3/Kcng4/Kcna1/Kcnb1/Alox5ap/Kcnc3/Kcnma1/Col23a1/Fbp1/Cldn3/Reg3b/Kcng1	62
GO:0045582	positive regulation of T cell differentiation	23/2196	95/23210	1.95808e-05	0.000939248	0.000750654	Shh/Il7r/Ihh/Cd83/Gata3/Ada/Myb/Vsir/Syk/Cd74/Anxa1/Adam8/Il2ra/Il1b/Cd1d1/Nfkbiz/Tnfsf9/H2-Aa/Vnn1/Ccr7/Hlx/Dusp10/Ccr2	23
GO:0050920	regulation of chemotaxis	40/2196	213/23210	1.9835e-05	0.000946351	0.000756331	Shh/Pgf/Hspb1/Rarres2/Mmp28/F2rl1/St6gal1/Pla2g7/Trem2/Dusp1/Cd74/Slit1/Ccr1/Mstn/Fn1/Sema6d/Il1b/Edn3/Sucnr1/Artn/Padi2/Bst1/Stap1/Ptn/Mpp1/F7/Cx3cl1/Zswim5/Ccl2/Ccr7/Stx3/Cmklr1/Ccr2/C5ar1/Gpr18/Gpr183/Slamf8/Ntrk3/Grem1/Tmem102	40
GO:0050807	regulation of synapse organization	47/2196	266/23210	2.07123e-05	0.000982953	0.000785583	Fmr1/Ncan/Cdc20/Neurl1a/Clstn3/Il10/Sparc/Asic2/Ntn1/Dlg5/Dkk1/Sorbs1/Nptx1/Ngef/Rab17/Itpka/Slc7a11/Lrp8/Ptn/Dmpk/Srpx2/Gpm6a/Vstm5/Amigo3/Ptprf/Tpbg/Pcdh8/Shank2/Lzts3/Srcin1/Reln/Cux2/Slitrk6/Flrt1/Bdnf/Cdk5r1/Rapgef4/Frmpd4/Six1/Shisa7/Ntrk2/Musk/Colq/Ntrk3/Ctnna2/Tuba1a/Syndig1	47
GO:0060541	respiratory system development	45/2196	251/23210	2.11655e-05	0.000999144	0.000798523	Shh/Fgfr4/Gata6/Fgfrl1/Celsr1/Ctsz/Ada/Tbx5/Sparc/Igf1/Myocd/Agr2/Ace/Dlg5/Grhl2/Spdef/Lox/Lipa/Rbp4/Msc/Eya1/Igfbp5/Ccdc39/Slc7a11/Tnc/Fgfr2/Ano1/Dnaaf1/Smpd3/Stra6/Lama1/Rpgrip1l/Foxj1/Lif/Cebpa/Adamtsl2/Tmtc3/Mycn/Ccdc40/Nog/Six1/Hydin/Hhip/Esrp2/Edaradd	45
GO:0001818	negative regulation of cytokine production	46/2196	259/23210	2.20537e-05	0.00102295	0.000817546	Pparg/Klf4/Hdac9/Fgfr4/Hmox1/Il27ra/Gata6/Hfe/Cd83/Gata3/Wnt11/Il10/Arg1/Igf1/Vsir/F2rl1/Rgcc/Cd200r1/Trem2/Aqp4/Cidea/Anxa1/Il1rl1/Il1r2/Slc11a1/Fn1/Tnfrsf4/Pglyrp1/Tyrobp/Btk/Ido1/Cx3cl1/Apoa1/Cd59a/Foxj1/Cd84/Tlr4/Cmklr1/Flt3/Serpinb1a/Cd24a/Gpr18/Cx3cr1/Ffar4/Abcd2/Cdh3	46
GO:0050673	epithelial cell proliferation	67/2196	425/23210	2.21137e-05	0.00102295	0.000817546	Ccnd2/Cdh1/Fap/Pparg/Serpinf1/Hpn/Marveld3/Shh/Pax2/Pgf/Hmox1/Ihh/Cav1/Ehf/Gata3/Il10/Igfbp4/Sparc/Esr1/Arg1/Igf1/Ccl11/Hnf1b/Ern1/Rgcc/Tgm1/Cxadr/Rgn/Eya1/Igfbp5/Glul/Irf6/Fermt1/Bmp2/Iqgap3/Nr4a3/Tfap2c/Ptn/Tgfa/Reg3g/Fgfr2/Plxnb3/Fgl1/Apoa1/Bmp5/Tbx18/Ccl2/Ccr3/Ovol2/Vash2/Kdf1/Hrh3/Dusp10/Rap1gap/Serpinb1a/Nog/C5ar1/Mmp12/Six1/Hmgb2/Col8a2/Lep/Cdh3/Erbb2/Reg3a/Esrp2/Ptprv	67
GO:0003352	regulation of cilium movement	8/2196	15/23210	2.21811e-05	0.00102295	0.000817546	Ccdc65/Bbs1/Dnah11/Ccdc39/Dnaaf1/Ccdc40/Armc4/Drc1	8
GO:0060047	heart contraction	40/2196	214/23210	2.22014e-05	0.00102295	0.000817546	Cacna1e/Cacna1b/Trpv1/Atp1a2/Cav1/Tcap/Kcnq1/Cacna2d2/Stc1/Cacna1d/Ada/Scn1b/Trdn/Sgcd/Ace/Popdc2/Cxadr/Cacna1h/Dsc2/Hdac4/Tnnt2/Atp2b4/Atp1b1/Adra1d/Edn3/Dmpk/Tnni2/Fgf13/Hcn4/Pebp1/Cacna2d1/Kcnd3/Atp1a3/Dsg2/Adra1a/Myh7/Dsp/Myl4/Tnnt3/Myl1	40
GO:0006066	alcohol metabolic process	54/2196	321/23210	2.22429e-05	0.00102295	0.000817546	Ocrl/Lipe/Sec14l2/Fgfr4/Npc1l1/Pctp/Apob/Sgpp1/Gpd1/Cacna1h/Rbp4/Idh1/Plcd4/Cln8/Cubn/Abca2/Cat/Itpka/Bmp2/Il1b/Mttp/Sult1e1/Akr1b8/Adcyap1r1/Dgat2/Dkk3/Fgl1/Mt3/Apoa4/Apoc3/Apoa1/Slc37a2/Bmp5/Lipc/Pth1r/Ip6k2/Dhcr24/Cebpa/Plch1/Wnt4/Plcl1/Apoc1/P2ry6/Ch25h/Mogat2/Adh6a/Gykl1/Adh7/Ptafr/Lep/Kcnma1/Nudt10/Nudt11/Adh6b	54
GO:0016486	peptide hormone processing	9/2196	19/23210	2.28772e-05	0.00104138	0.000832279	Corin/Scg5/Pcsk2/Enpep/Pcsk6/Ece1/Chst8/Ren1/Ren2	9
GO:0060099	regulation of phagocytosis, engulfment	9/2196	19/23210	2.28772e-05	0.00104138	0.000832279	Pparg/Cd36/Fcgr1/Alox15/F2rl1/Trem2/C3/Stap1/Siglece	9
GO:0070372	regulation of ERK1 and ERK2 cascade	52/2196	306/23210	2.36092e-05	0.00106924	0.000854548	Cd36/Klf4/Fgfr4/Epor/Cav1/Alox15/Ccl6/Ccl9/Esr1/Igf1/Ntsr2/Ccl11/Syk/F2rl1/Trem2/C3/Dusp1/Spry4/Cd74/Csf1r/Ccr1/Fn1/Atf3/Bmp2/Il1b/Egf/Ccn1/Fgfr2/Mt3/Cx3cl1/Necab2/Lif/Ccl7/Ccl2/Ndrg4/Cavin3/Wnk2/Nlrp6/Tlr4/Dusp10/Dusp26/Npnt/Ramp3/Flt3/Pkhd1/Adra1a/P2ry6/C5ar1/Gpr183/Ffar4/Ece1/Erbb2	52
GO:0070588	calcium ion transmembrane transport	49/2196	283/23210	2.42846e-05	0.00109428	0.000874557	Nalcn/Fmr1/Gstm7/Cacna1e/Cacna1b/Trpv1/Atp1a2/Casq1/Trpm2/Cacna2d2/Mcoln2/Cacna1d/Cacnb4/Trpv2/Trdn/Rgs9/Cacng4/Rgn/Cacna1h/Gsto1/Drd4/Gpr35/Atp2b4/Atp1b1/Mcub/Trpv6/Clec4b1/Ryr1/Atp2a1/Atp2b3/Cx3cl1/Rrad/Stac/Plch1/Ptger3/Cacna2d1/Ramp3/Slc24a4/Pkd1l1/Fcrl5/Tpcn2/P2ry6/F2rl3/Cemip/Ryr3/Cacng7/Xntrpc/Slc8a3/Capn3	49
GO:0046460	neutral lipid biosynthetic process	13/2196	38/23210	2.63285e-05	0.00117451	0.000938679	Nr1h3/Lpl/Gpld1/Dgat1/Rgn/C3/Dgat2/Acsl4/Apoc3/Thrsp/Pnpla3/Fitm2/Mogat2	13
GO:0046463	acylglycerol biosynthetic process	13/2196	38/23210	2.63285e-05	0.00117451	0.000938679	Nr1h3/Lpl/Gpld1/Dgat1/Rgn/C3/Dgat2/Acsl4/Apoc3/Thrsp/Pnpla3/Fitm2/Mogat2	13
GO:1901379	regulation of potassium ion transmembrane transport	21/2196	84/23210	2.6467e-05	0.00117482	0.000938924	Cav1/Kcnq1/Cacna1d/Kcnmb1/Trem2/Rgs7/Atp1b1/Lrrc26/Edn3/Kcnab2/Wnk4/Wnk2/Ptger3/Abcc8/Kcna1/Kcnip1/Dpp6/Ank3/Kcng1/Lrrc55/Kcnip3	21
GO:0048566	embryonic digestive tract development	12/2196	33/23210	2.66353e-05	0.00117644	0.000940217	Tcf7/Shh/Ihh/Rarres2/Ada/Myb/Hnf1b/Fgfr2/Sall1/Stra6/Ovol2/Hlx	12
GO:0002699	positive regulation of immune effector process	46/2196	261/23210	2.69278e-05	0.00118349	0.000945857	Itgb2/Adora3/Cd36/Hmox1/Gprc5b/Gata3/Fcgr1/Myb/Arg1/Syk/F2rl1/C6/C3/Cd74/Anxa1/Rbp4/Il1b/Cd1d1/Nr4a3/Fgr/Tnfrsf4/Stap1/Tyrobp/Btk/Cadm1/Nfkbiz/Ccl2/Rif1/Ccr7/Cd84/Tlr4/Hlx/Cd24a/Ccr2/Ffar2/Fes/Ptafr/Unc13d/Fcgr3/H60b/Raet1a/Raet1b/Raet1c/Raet1d/Gm11127/Exosc6	46
GO:2001259	positive regulation of cation channel activity	20/2196	78/23210	2.75025e-05	0.00120283	0.000961309	Gstm7/Casq1/Cacnb4/Trdn/Rgs9/Asic2/Cacng4/Trem2/Gsto1/Lrrc26/Stac/Ccl2/Cacna2d1/Abcc8/Reln/Kcna1/Pirt/P2ry6/Ank3/Lrrc55	20
GO:0003015	heart process	41/2196	224/23210	2.93964e-05	0.00127939	0.0010225	Cacna1e/Cacna1b/Trpv1/Atp1a2/Cav1/Tcap/Kcnq1/Cacna2d2/Stc1/Cacna1d/Ada/Scn1b/Trdn/Sgcd/Ace/Popdc2/Cxadr/Cacna1h/Dsc2/Hdac4/Tnnt2/Atp2b4/Atp1b1/Adra1d/Edn3/Dmpk/Tnni2/Fgf13/Hcn4/Pebp1/Cacna2d1/Kcnd3/Atp1a3/Ramp3/Dsg2/Adra1a/Myh7/Dsp/Myl4/Tnnt3/Myl1	41
GO:0032612	interleukin-1 production	24/2196	104/23210	3.05852e-05	0.00132467	0.00105868	Cd36/Hspb1/Lpl/Igf1/F2rl1/Trem2/Aqp4/Anxa1/Casp1/Il1r2/Il1b/Sucnr1/Tyrobp/Cx3cl1/Apoa1/Tmem106a/Ccr7/Tlr4/Inava/S100a13/Serpinb1a/Trim16/Cx3cr1/Panx2	24
GO:0072677	eosinophil migration	10/2196	24/23210	3.18022e-05	0.00137072	0.00109549	Ccl6/Ccl9/Ccl11/Adam8/Cx3cl1/Ccl7/Ccl2/Ccr3/Lgals3/Hrh1	10
GO:0072001	renal system development	51/2196	302/23210	3.33841e-05	0.00143199	0.00114445	Irx2/Shh/Pax2/Pgf/Nid1/Slc5a1/Gata3/Wnt11/Sim1/Myocd/Hnf1b/Ace/Tfap2a/Dlg5/Gdnf/Ovol1/Rbp4/Tfap2b/Eya1/Itga8/Pax8/Cat/Bmp2/Schip1/Smad9/Enpep/Prom1/Fgfr2/Umod/Col4a1/Sall1/Stra6/Tbx18/Rpgrip1l/Lif/Fras1/Wnk4/Wnt4/Gcnt1/Npnt/Pkhd1/Emx2/Bdnf/Nog/Six1/Irx1/Col4a4/Ren1/Zfp950/Grem1/Dchs2	51
GO:0097006	regulation of plasma lipoprotein particle levels	17/2196	61/23210	3.41477e-05	0.00145773	0.00116503	Cd36/Apoc2/Lpl/Abca5/Apob/Gpld1/Dgat1/Pla2g7/Msr1/Mttp/Dgat2/Apoa4/Apoc3/Apoa1/Lipc/Abcc8/Lipg	17
GO:1903037	regulation of leukocyte cell-cell adhesion	49/2196	287/23210	3.53347e-05	0.00150122	0.00119979	Itgb2/Shh/Klf4/Il7r/Ihh/Hfe/Cav1/Tnfaip8l2/Cd83/Gata3/Ada/Myb/Arg1/Igf1/Vsir/Syk/Dlg5/Cd74/Anxa1/Cd6/Adam8/Il2ra/Il1b/Cd1d1/Nr4a3/Dtx1/Itgal/Ido1/Fgl1/Foxj1/Nfkbiz/Ccl2/Tnfsf9/H2-Aa/Vnn1/Ccr7/Hlx/Dusp10/Cd209e/Cd24a/Ccr2/Lgals3/Dock8/Ptafr/Lep/Erbb2/Lgals1/H2-Ab1/Ccl28	49
GO:0045806	negative regulation of endocytosis	13/2196	39/23210	3.60869e-05	0.00152063	0.0012153	Fmr1/Unc119/Nr1h3/Apoc2/Cav1/Mctp1/Prom2/Siglece/Sh3gl3/Necab2/Pacsin1/Lgals3/Epha3	13
GO:0034754	cellular hormone metabolic process	24/2196	105/23210	3.61324e-05	0.00152063	0.0012153	Shh/Cyp17a1/Crabp2/Esr1/Cacna1h/Rbp4/Lcn5/Dhrs9/Bmp2/Schip1/Sult1e1/Cyp3a13/Dkk3/Bmp5/Wnt4/Srd5a2/Bmpr1b/Adh6a/Adh7/Ece1/Kcnma1/Cyp26b1/Rdh16/Adh6b	24
GO:0048245	eosinophil chemotaxis	9/2196	20/23210	3.81e-05	0.00157374	0.00125774	Ccl6/Ccl9/Ccl11/Cx3cl1/Ccl7/Ccl2/Ccr3/Lgals3/Hrh1	9
GO:0060294	cilium movement involved in cell motility	9/2196	20/23210	3.81e-05	0.00157374	0.00125774	Bbs1/Dnah11/Dnah1/Cfap54/Tekt4/Tekt2/Wdr63/Cfap43/Spag16	9
GO:0140448	signaling receptor ligand precursor processing	9/2196	20/23210	3.81e-05	0.00157374	0.00125774	Corin/Scg5/Pcsk2/Enpep/Pcsk6/Ece1/Chst8/Ren1/Ren2	9
GO:1905153	regulation of membrane invagination	9/2196	20/23210	3.81e-05	0.00157374	0.00125774	Pparg/Cd36/Fcgr1/Alox15/F2rl1/Trem2/C3/Stap1/Siglece	9
GO:0006821	chloride transport	23/2196	99/23210	3.96491e-05	0.00162663	0.00130001	Slc26a3/Clcn5/Slc1a3/Clcnkb/Clic3/Slc12a5/Best3/Clic6/Gabrr2/Bsnd/Car2/Gabrr1/Gabra4/Gabrb1/Ano1/Ttyh2/Wnk4/Ttyh3/Best1/P2ry6/Ano5/Ptafr/Clca4a	23
GO:0010466	negative regulation of peptidase activity	43/2196	242/23210	3.9745e-05	0.00162663	0.00130001	Serpinf1/Timp1/Klf4/Pax2/Spint4/Vtn/Igf1/Serpina1f/Serpina3n/Naip1/Serpind1/Col7a1/Itih5/Spint1/Timp4/Cryab/Pebp1/Dhcr24/Spink10/Wfikkn2/Serpinb1a/Plaur/A2ml1/Spink8/Spink2/Fabp1/Spink5/Spock1/Spink12/Serpina3c/Wfdc13/Serpinh1/Wfdc6b/Wfdc8/Serpina1d/Serpina1b/Serpina16/Spink13/Spink11/Naip2/Serpina3m/Serpina1c/Hspa1b	43
GO:0015893	drug transport	37/2196	198/23210	4.45077e-05	0.00181323	0.00144915	Car4/Folr1/Rab3b/Slc1a3/Slc47a1/Slc13a3/Arg1/Slc36a2/Abcc3/Gdnf/Slc22a3/Aqp4/Rbp4/Abcc2/Slc11a1/Cln8/Cubn/Lrp2/Slc52a3/Car2/Slc7a11/Slc6a17/Npy2r/Slc7a10/Smpd3/Stra6/Car12/Folr2/Syt1/Slc18a1/Slc6a20a/Car14/Fzd4/Prkcb/Slc35f3/Syt9/Mapk15	37
GO:0002792	negative regulation of peptide secretion	32/2196	162/23210	4.69067e-05	0.00190228	0.00152031	Pparg/Nr1h3/Hdac9/Il27ra/Kcnq1/Il10/F2rl1/Pde8b/Rgcc/Cd200r1/Cidea/Cd74/Anxa1/Drd4/Il1r2/Fn1/Acvr1c/Il1b/Tnfrsf4/Siglecg/Rab11fip1/Cx3cl1/Apoa1/Cd84/Srcin1/Ptger3/Abcc8/Serpinb1a/Kcnb1/Ffar4/Lep/Ptprv	32
GO:0042403	thyroid hormone metabolic process	10/2196	25/23210	4.85151e-05	0.0019586	0.00156533	Hpn/Gata3/Iyd/Slc16a10/Pax8/Duoxa1/Crym/Slc16a2/Reln/Tg	10
GO:0003009	skeletal muscle contraction	13/2196	40/23210	4.88544e-05	0.00196342	0.00156918	Actn3/Casq1/Tcap/Tnnc2/Atp8a2/Tnnt2/Dmpk/Atp2a1/Tnni2/Stac/Myh7/Tnnt3/Slc8a3	13
GO:0032103	positive regulation of response to external stimulus	63/2196	403/23210	4.94749e-05	0.00197944	0.00158198	Adora3/Shh/Pgf/Hspb1/Gprc5b/Rarres2/Hmgb3/Lpl/Ttbk1/Fcgr1/Il17rb/Aoc3/Arg1/Ace/Coch/F2rl1/Pla2g7/Trem2/C3/Cd74/Cd6/Adam8/Ccr1/Il1rl1/Mstn/Fn1/Il1b/Edn3/Sucnr1/Artn/Stap1/Ptn/Pde2a/Btk/F7/Ido1/Cx3cl1/Cadm1/Cebpa/Nfkbiz/Ccl2/Ccr7/Tlr4/Ptger3/Ankrd42/Stx3/Cmklr1/Cd24a/Ccr2/C5ar1/Mmp12/Ffar2/Hmgb2/S100a8/Ntrk3/Fcgr3/Alox5ap/H60b/Raet1a/Raet1b/Raet1c/Raet1d/Tmem102	63
GO:0003014	renal system process	24/2196	107/23210	5.00139e-05	0.0019872	0.00158819	Corin/Trpv1/Atp6v1b1/Kcnq1/Stc1/Ace/F2rl1/Npr3/Aqp4/Tfap2b/Sctr/Adra1d/Sucnr1/Aqp7/Hsd11b2/Wnk4/Anpep/Ptger3/Adra1a/Kcnma1/Jchain/Slc4a5/Ren1/Btc	24
GO:0042692	muscle cell differentiation	62/2196	395/23210	5.01144e-05	0.0019872	0.00158819	Ifrd1/Shh/Hdac9/Klf5/Gata6/Actn3/Casq1/Tcap/Cacna2d2/Xk/Cacnb4/Tbx5/Tbx3/Igf1/Sgcd/Myocd/Krt19/Popdc2/Cxadr/Lox/Dkk1/Casp1/Igfbp5/Hdac4/Tnnt2/Itga8/Neb/Bmp2/Cth/Smarcd3/P2rx2/Dmpk/Ryr1/Fgfr2/Hdac6/Myom2/Acta1/Rbpms2/Tbx18/Fhod3/Tmtc3/Wnt4/Myom3/Nek5/Rbm24/Mybpc2/Neurl2/Npnt/Wfikkn2/Adra1a/Bdnf/Nrap/Six1/Nebl/Tnnt3/Cyp26b1/Myoz1/Prdm6/Ehd2/Grem1/Capn3/Xirp1	62
GO:0050803	regulation of synapse structure or activity	47/2196	276/23210	5.39063e-05	0.00212811	0.0017008	Fmr1/Ncan/Cdc20/Neurl1a/Clstn3/Il10/Sparc/Asic2/Ntn1/Dlg5/Dkk1/Sorbs1/Nptx1/Ngef/Rab17/Itpka/Slc7a11/Lrp8/Ptn/Dmpk/Srpx2/Gpm6a/Vstm5/Amigo3/Ptprf/Tpbg/Pcdh8/Shank2/Lzts3/Srcin1/Reln/Cux2/Slitrk6/Flrt1/Bdnf/Cdk5r1/Rapgef4/Frmpd4/Six1/Shisa7/Ntrk2/Musk/Colq/Ntrk3/Ctnna2/Tuba1a/Syndig1	47
GO:0008217	regulation of blood pressure	37/2196	200/23210	5.55915e-05	0.00218497	0.00174624	Pparg/Cd36/Cyp4f18/Cacna1b/Corin/Hmox1/Trpv1/Atp1a2/Aoc3/Ace/Asic2/Nos2/F2rl1/Npr3/Tac2/Adra1d/Edn3/Sucnr1/Enpep/Ddah1/Slc2a5/P2rx2/Npy/Adrb3/Hsd11b2/Guca2b/Hrh3/Adra1a/Ptafr/Ece1/Kl/Lep/Mcpt4/Klk1b5/Slc4a5/Ren1/Ren2	37
GO:0051146	striated muscle cell differentiation	52/2196	316/23210	5.69469e-05	0.00221788	0.00177255	Shh/Hdac9/Klf5/Gata6/Actn3/Casq1/Tcap/Cacna2d2/Xk/Cacnb4/Tbx5/Tbx3/Igf1/Sgcd/Myocd/Krt19/Popdc2/Cxadr/Lox/Dkk1/Casp1/Igfbp5/Hdac4/Tnnt2/Neb/Bmp2/P2rx2/Dmpk/Ryr1/Hdac6/Myom2/Acta1/Fhod3/Tmtc3/Myom3/Nek5/Rbm24/Mybpc2/Neurl2/Wfikkn2/Adra1a/Bdnf/Nrap/Six1/Nebl/Tnnt3/Cyp26b1/Myoz1/Ehd2/Grem1/Capn3/Xirp1	52
GO:0043434	response to peptide hormone	53/2196	324/23210	5.71272e-05	0.00221788	0.00177255	Pparg/Hdac9/Sh2b2/Cav1/Rarres2/Lpl/Igf1/Tshr/Serpina3n/Gpld1/Adcy8/Anxa1/Rbp4/Sorbs1/Vwa2/Mstn/Acvr1c/Il1b/Car2/Nr4a3/Reg3g/Atp2a1/Apoc3/Ptprf/Mgarp/Enpp1/Srd5a2/Baiap2l1/Pdk2/Pklr/Gck/Trarg1/Irs3/Trim16/Otop1/Prkcb/Socs3/Gpr21/Irs4/Ghr/Kl/Lep/Dnaic1/Stat4/Serpina3c/Serpina1d/Serpina1b/Reg3b/Serpina3m/Serpina1c/Reg3a/Ptprv/Pik3r3	53
GO:0045444	fat cell differentiation	42/2196	238/23210	5.71747e-05	0.00221788	0.00177255	Pparg/Zfp385a/Klf4/Sh2b2/Klf5/Bbs1/Rarres2/Lpl/Gata3/Igf1/Aloxe3/Noct/Lgals12/Tfap2b/Bmp2/E2f1/Nr4a3/Sult1e1/Plac8/Hdac6/Ap1s2/Adrb3/Nudt7/Glis1/Cebpa/Scd1/Enpp1/Dusp10/Tmem120a/Mrap/Cmklr1/Tmem64/Dact1/Zbtb7c/Ffar2/Wfdc21/Ffar4/Tmem120b/Zfp516/Lep/Cebpd/Fcor	42
GO:0055002	striated muscle cell development	36/2196	193/23210	5.82798e-05	0.00223458	0.00178589	Hdac9/Actn3/Casq1/Tcap/Cacna2d2/Xk/Cacnb4/Tbx3/Igf1/Sgcd/Myocd/Krt19/Popdc2/Cxadr/Lox/Hdac4/Tnnt2/Neb/P2rx2/Ryr1/Myom2/Acta1/Fhod3/Tmtc3/Myom3/Mybpc2/Neurl2/Wfikkn2/Adra1a/Nrap/Six1/Nebl/Tnnt3/Myoz1/Capn3/Xirp1	36
GO:0035725	sodium ion transmembrane transport	24/2196	108/23210	5.86071e-05	0.00223458	0.00178589	Nalcn/Atp4a/Atp1a2/Fxyd5/Scn1b/Hcn2/Slc34a1/Atp12a/Fgf12/Drd4/Slc9a2/Atp2b4/Atp1b1/Scnn1a/Prss8/Hcn4/Scn7a/Wnk4/Slc9a3/Slc9a7/Wnk2/Atp1a3/Ank3/Slc8a3	24
GO:0045621	positive regulation of lymphocyte differentiation	24/2196	108/23210	5.86071e-05	0.00223458	0.00178589	Shh/Il7r/Ihh/Cd83/Gata3/Ada/Myb/Vsir/Syk/Cd74/Anxa1/Adam8/Il2ra/Il1b/Cd1d1/Nfkbiz/Tnfsf9/H2-Aa/Vnn1/Ccr7/Hlx/Dusp10/Tox/Ccr2	24
GO:1904659	glucose transmembrane transport	24/2196	108/23210	5.86071e-05	0.00223458	0.00178589	Sh2b2/Slc5a1/Gip/Erbb3/Aoc3/Esr1/Igf1/Ace/Tert/C3/Sorbs1/Il1b/Nr4a3/Slc2a5/Rtn2/Enpp1/Slc2a12/Itln1/Slc45a1/Rsc1a1/Trarg1/Prkcb/Ffar4/Lep	24
GO:0060537	muscle tissue development	71/2196	472/23210	6.05594e-05	0.00228967	0.00182992	Ifrd1/Shh/Hdac9/Klf5/Gata6/Epor/Actn3/Ihh/Cav1/Tcap/Pax5/Xk/Erbb3/Tbx5/Tbx3/Igf1/Sgcd/Myocd/Asb2/Fos/Popdc2/Cxadr/Lox/Dkk1/Rbp4/Tll2/Msc/Eya1/Mstn/Igfbp5/Hdac4/Tnnt2/Atf3/Itga8/Neb/Lrp2/Bmp2/Schip1/Trp73/P2rx2/Ryr1/Fgfr2/Hdac6/Myom2/Acta1/Bmp5/Stra6/Tbx18/Fhod3/Myom3/Rbm24/Mybpc2/Hlx/Ncam1/Ccnb1/Dsg2/Adra1a/Tenm4/Bdnf/Nog/Nrap/Six1/Myh7/Nebl/Dsp/Cyp26b1/Myoz1/Zfp950/Grem1/Capn3/Xirp1	71
GO:0022408	negative regulation of cell-cell adhesion	35/2196	186/23210	6.0904e-05	0.00228967	0.00182992	Cdh1/Shh/Klf4/Ihh/Hfe/Tnfaip8l2/Il10/C1qtnf1/Arg1/Vsir/Dlg5/Rgcc/Cd74/Anxa1/Adam8/Epb41l5/Il2ra/Il1rn/Bmp2/Dtx1/Ido1/Fgl1/Apoa1/Foxj1/H2-Aa/Hlx/Ptger3/Nexmif/Cd24a/Lgals3/Adamts18/Erbb2/H2-Ab1/Ccl28/Muc4	35
GO:0006090	pyruvate metabolic process	25/2196	115/23210	6.09942e-05	0.00228967	0.00182992	Actn3/Pdk1/Prkag3/Igf1/Pfkp/Esrrb/Zbtb20/Gpd1/Pcx/Hdac4/Pfkfb2/Nr4a3/Prkag2/Ldhc/Pgk2/Me1/Slc2a6/Pdk2/Pklr/Gck/Eno4/Gapdhs/Aldoart2/Ldha/Fbp1	25
GO:0010866	regulation of triglyceride biosynthetic process	9/2196	21/23210	6.10785e-05	0.00228967	0.00182992	Nr1h3/Gpld1/Dgat1/Rgn/C3/Dgat2/Apoc3/Thrsp/Fitm2	9
GO:0030100	regulation of endocytosis	39/2196	216/23210	6.19535e-05	0.00231276	0.00184837	Pparg/Fmr1/Unc119/Nr1h3/Cd36/Apoc2/Hfe/Cav1/Fcgr1/Vtn/Alox15/Ston2/Sfrp4/Syk/Mctp1/F2rl1/Clu/Trem2/C3/Dkk1/Drd4/Rab17/Lrp2/Prom2/Egf/Rspo1/Stap1/Tfr2/Siglece/Sh3gl3/Necab2/Trf/Ccr7/Siglecf/Hip1/Pacsin1/Lgals3/Epha3/Grem1	39
GO:1901606	alpha-amino acid catabolic process	19/2196	76/23210	6.30545e-05	0.00231784	0.00185243	Ftcd/Amdhd1/Pipox/Arg1/Hal/Nos2/Gstz1/Gldc/Atp2b4/Ddah1/Aass/Otc/Ido2/Ido1/Got2/Amt/Uroc1/Dao/Ddo	19
GO:0001895	retina homeostasis	15/2196	52/23210	6.30862e-05	0.00231784	0.00185243	Bbs1/Cdh23/Cep290/Esrrb/Mak/Rp1/Cln8/Map1a/Prom1/Ush1c/Nxnl1/Cib2/Nphp4/Crocc/Cdh3	15
GO:0010001	glial cell differentiation	42/2196	239/23210	6.31287e-05	0.00231784	0.00185243	Pparg/Metrn/Shh/Pax2/Ttbk1/Vtn/Erbb3/Igf1/Aspa/Clu/Trem2/Vim/Spint1/Bmp2/Il1b/Trp73/Mxra8/Dtx1/Ptn/Mt3/Hdac11/Lif/Prdm8/Myrf/Lgi4/Mag/C1qa/Mycn/Tlr4/Dusp10/Reln/Sh3tc2/Olig1/Tenm4/Nog/C5ar1/Nrros/Ntrk2/S100a8/Ntrk3/Erbb2/Slc8a3	42
GO:0090257	regulation of muscle system process	42/2196	239/23210	6.31287e-05	0.00231784	0.00185243	Klf4/Actn3/Prkag3/Atp1a2/Casq1/Cav1/Kcnq1/Stc1/Tnnc2/Ada/Igf1/Myocd/Cacna1h/Dsc2/Mstn/Igfbp5/Hdac4/Tnnt2/Atp2b4/Atp1b1/Npy2r/Nr4a3/Dmpk/Ryr1/Atp2a1/Tnni2/Fgf13/Hcn4/Ptger3/Abcc8/Npnt/Dsg2/Adra1a/Kcna1/Tifab/Myh7/Dsp/Ptafr/Ece1/Tnnt3/Kcnma1/Slc8a3	42
GO:1902105	regulation of leukocyte differentiation	49/2196	294/23210	6.62992e-05	0.00241876	0.00193309	Shh/Il7r/Ihh/Hmgb3/Cd83/Gata3/Ada/Myb/Vsir/Fos/Syk/Dcstamp/Trem2/Cd74/Csf1r/Anxa1/Adam8/Ccr1/Il2ra/Il1b/Car2/Ocstamp/Cd1d1/Slc46a2/Dtx1/Pglyrp1/Tyrobp/Fanca/Foxj1/Lif/Nfkbiz/Tnfsf9/H2-Aa/Vnn1/Ccr7/Slc9b2/Hlx/Dusp10/Tox/Flt3/Tmem64/Cd24a/Gpr68/Ccr2/Fes/Slamf8/Nfam1/Erbb2/Cyp26b1	49
GO:0001656	metanephros development	21/2196	89/23210	6.64195e-05	0.00241876	0.00193309	Irx2/Shh/Pax2/Slc5a1/Gata3/Hnf1b/Tfap2a/Dlg5/Gdnf/Tfap2b/Eya1/Itga8/Pax8/Umod/Sall1/Lif/Fras1/Wnt4/Six1/Irx1/Grem1	21
GO:0008645	hexose transmembrane transport	24/2196	109/23210	6.84989e-05	0.00248434	0.0019855	Sh2b2/Slc5a1/Gip/Erbb3/Aoc3/Esr1/Igf1/Ace/Tert/C3/Sorbs1/Il1b/Nr4a3/Slc2a5/Rtn2/Enpp1/Slc2a12/Itln1/Slc45a1/Rsc1a1/Trarg1/Prkcb/Ffar4/Lep	24
GO:0007288	sperm axoneme assembly	8/2196	17/23210	7.04482e-05	0.00254469	0.00203373	Neurl1a/Dnah1/Spag6l/Iqcg/Cfap157/Cfap43/Spag16/Cfap44	8
GO:0007416	synapse assembly	34/2196	180/23210	7.11966e-05	0.00256136	0.00204705	Cdh1/Clstn3/Asic2/Ntn1/Dlg5/Dkk1/Nptx1/Rab17/Rab29/Srpx2/Gpm6a/Vstm5/Cadm1/Bsn/Amigo3/Myo6/Nrxn2/Tpbg/Shank2/Cntn5/Reln/Cux2/Slitrk6/Flrt1/Bdnf/Lrrc4/Six1/Plxnb1/Ntrk2/Musk/Colq/Ntrk3/Sptbn2/Syndig1	34
GO:0006942	regulation of striated muscle contraction	20/2196	83/23210	7.16682e-05	0.00256797	0.00205234	Actn3/Atp1a2/Casq1/Cav1/Kcnq1/Stc1/Cacna1h/Dsc2/Hdac4/Atp1b1/Dmpk/Atp2a1/Fgf13/Hcn4/Dsg2/Adra1a/Myh7/Dsp/Tnnt3/Slc8a3	20
GO:0048799	animal organ maturation	10/2196	26/23210	7.21668e-05	0.00257147	0.00205514	Pax2/Actn3/Gata3/Igf1/Bmp2/Ryr1/Phospho1/Plxnb1/Lep/Grem1	10
GO:0071621	granulocyte chemotaxis	26/2196	123/23210	7.23423e-05	0.00257147	0.00205514	Itgb2/Rarres2/Ccl6/Ccl9/Ccl11/Syk/Cxadr/Cd74/Anxa1/Mstn/Il1rn/Il1b/Edn3/Bst1/Mpp1/Cx3cl1/Ccl7/Ccl2/Ccr3/Ccr7/Cmklr1/C5ar1/Lgals3/Hrh1/S100a8/Fcgr3	26
GO:0018108	peptidyl-tyrosine phosphorylation	52/2196	319/23210	7.32666e-05	0.00259399	0.00207313	Itgb2/Unc119/Cd36/Fgfr4/Neurl1a/Cav1/Gprc5b/Blk/Ttbk1/Fcgr1/Dyrk3/Vtn/Hnf4a/Erbb3/Frk/Igf1/Ace/Syk/Dmtn/Gdnf/Trem2/Cd74/Csf1r/Gfra1/Angpt4/Egf/Lrp8/Fgr/Bst1/Stap1/Tgfa/Fgfr2/Btk/Cck/Lif/Zfyve28/Ttk/Srcin1/Tlr4/Tnfrsf18/Reln/Adra1a/Cd24a/Epha3/Socs3/Fes/Ghr/Musk/Lep/Cass4/Grem1/Tmem102	52
GO:0055075	potassium ion homeostasis	11/2196	31/23210	7.4883e-05	0.00264073	0.00211049	Atp4a/Atp6v1b1/Atp1a2/Slc12a5/Atp12a/Bsnd/Tfap2b/Atp1b1/Kctd7/Atp1a3/Kcnma1	11
GO:0031349	positive regulation of defense response	46/2196	272/23210	7.63353e-05	0.00268135	0.00214296	Adora3/Gprc5b/Hmgb3/Lpl/Ttbk1/Fcgr1/Il17rb/Aoc3/Arg1/Ace/Coch/F2rl1/Trem2/C3/Cd74/Cd6/Adam8/Il1rl1/Il1b/Sucnr1/Stap1/Pde2a/Cckbr/Btk/Ido1/Cadm1/Cck/Cebpa/Nfkbiz/Ccr7/Tlr4/Ptger3/Ankrd42/Cd24a/Ccr2/Mmp12/Ffar2/Hmgb2/S100a8/Fcgr3/Alox5ap/H60b/Raet1a/Raet1b/Raet1c/Raet1d	46
GO:0050866	negative regulation of cell activation	37/2196	203/23210	7.69573e-05	0.00268208	0.00214354	Pparg/Nr1h3/Shh/Hmox1/Ihh/Hfe/Tnfaip8l2/Hmgb3/Il10/C1qtnf1/Arg1/Vsir/Dlg5/Parp3/Cd74/Anxa1/Il2ra/Dtx1/Pglyrp1/Tyrobp/Btk/Ido1/Fgl1/Cx3cl1/Foxj1/H2-Aa/Cd84/Hlx/Ptger3/Flt3/Cd24a/Ccr2/Lgals3/Adamts18/Erbb2/Cnr2/H2-Ab1	37
GO:1903039	positive regulation of leukocyte cell-cell adhesion	37/2196	203/23210	7.69573e-05	0.00268208	0.00214354	Itgb2/Shh/Il7r/Ihh/Cav1/Cd83/Gata3/Ada/Myb/Igf1/Vsir/Syk/Cd74/Anxa1/Cd6/Adam8/Il2ra/Il1b/Cd1d1/Nr4a3/Itgal/Nfkbiz/Ccl2/Tnfsf9/H2-Aa/Vnn1/Ccr7/Hlx/Dusp10/Cd209e/Cd24a/Ccr2/Dock8/Ptafr/Lep/Lgals1/H2-Ab1	37
GO:0072108	positive regulation of mesenchymal to epithelial transition involved in metanephros morphogenesis	4/2196	4/23210	7.99381e-05	0.00277513	0.0022179	Pax2/Gdnf/Pax8/Lif	4
GO:1903531	negative regulation of secretion by cell	41/2196	234/23210	8.2073e-05	0.0028382	0.00226831	Pparg/Fmr1/Nr1h3/Hdac9/Hmox1/Il27ra/Kcnq1/Il10/F2rl1/Pde8b/Rgcc/Cd200r1/Cidea/Anxa1/Drd4/Il1r2/Fn1/Acvr1c/Il1rn/Il1b/Edn3/Tnfrsf4/Siglecg/Acsl4/Rab11fip1/Cx3cl1/Apoa1/Inha/Lif/Cd84/Srcin1/Hrh3/Ptger3/Abcc8/Gck/Serpinb1a/Ccr2/Kcnb1/Ffar4/Lep/Ptprv	41
GO:0002695	negative regulation of leukocyte activation	34/2196	182/23210	8.93815e-05	0.00307363	0.00245647	Pparg/Nr1h3/Shh/Hmox1/Ihh/Hfe/Tnfaip8l2/Hmgb3/Il10/Arg1/Vsir/Dlg5/Parp3/Cd74/Anxa1/Il2ra/Dtx1/Pglyrp1/Tyrobp/Btk/Ido1/Fgl1/Cx3cl1/Foxj1/H2-Aa/Cd84/Hlx/Flt3/Cd24a/Ccr2/Lgals3/Erbb2/Cnr2/H2-Ab1	34
GO:0061326	renal tubule development	23/2196	104/23210	8.957e-05	0.00307363	0.00245647	Irx2/Shh/Pax2/Pgf/Gata3/Hnf1b/Gdnf/Tfap2b/Eya1/Pax8/Bmp2/Prom1/Umod/Col4a1/Sall1/Lif/Wnk4/Wnt4/Npnt/Nog/Six1/Irx1/Grem1	23
GO:0015749	monosaccharide transmembrane transport	24/2196	111/23210	9.28685e-05	0.00317461	0.00253717	Sh2b2/Slc5a1/Gip/Erbb3/Aoc3/Esr1/Igf1/Ace/Tert/C3/Sorbs1/Il1b/Nr4a3/Slc2a5/Rtn2/Enpp1/Slc2a12/Itln1/Slc45a1/Rsc1a1/Trarg1/Prkcb/Ffar4/Lep	24
GO:0018212	peptidyl-tyrosine modification	52/2196	322/23210	9.37553e-05	0.00318405	0.00254471	Itgb2/Unc119/Cd36/Fgfr4/Neurl1a/Cav1/Gprc5b/Blk/Ttbk1/Fcgr1/Dyrk3/Vtn/Hnf4a/Erbb3/Frk/Igf1/Ace/Syk/Dmtn/Gdnf/Trem2/Cd74/Csf1r/Gfra1/Angpt4/Egf/Lrp8/Fgr/Bst1/Stap1/Tgfa/Fgfr2/Btk/Cck/Lif/Zfyve28/Ttk/Srcin1/Tlr4/Tnfrsf18/Reln/Adra1a/Cd24a/Epha3/Socs3/Fes/Ghr/Musk/Lep/Cass4/Grem1/Tmem102	52
GO:0016042	lipid catabolic process	50/2196	306/23210	9.38583e-05	0.00318405	0.00254471	Apoc2/Lipe/Cyp4f18/Rarres2/Acaa1b/Lpl/Apob/Gpld1/Eci3/Hexb/Plaat1/Pla2g7/Cidea/Lipa/Lgals12/Idh1/Plcd4/Sctr/Slc27a2/Il1b/Sult1e1/Akr1b8/Plbd1/Plin1/Mt3/Smpd3/Apoa4/Apoc3/Apoa1/Lipc/Pla2g4c/Plch1/Aspg/Srd5a2/Daglb/Pnpla3/Pnpla1/Enpp7/Hcar1/Lipg/Fabp1/Abcd2/Ces5a/Lep/Ces1e/Acat3/Cyp26b1/Lrcol1/Mgst2/Ptprv	50
GO:0007157	heterophilic cell-cell adhesion via plasma membrane cell adhesion molecules	14/2196	48/23210	9.63667e-05	0.00324447	0.002593	Cadm3/Cxadr/Cd6/Itgal/Umod/Tenm3/Cadm1/Mcam/Amigo3/Igsf21/Cd24a/Tenm4/Tenm2/Lgals1	14
GO:1990573	potassium ion import across plasma membrane	14/2196	48/23210	9.63667e-05	0.00324447	0.002593	Atp4a/Atp1a2/Slc12a5/Hcn2/Atp12a/Atp1b1/Hcn4/Wnk4/Wnk2/Kcnd3/Atp1a3/Kcnj12/Kcnj16/Kcnj14	14
GO:0072080	nephron tubule development	22/2196	98/23210	9.98968e-05	0.00335067	0.00267788	Irx2/Shh/Pax2/Pgf/Gata3/Hnf1b/Gdnf/Tfap2b/Eya1/Pax8/Bmp2/Prom1/Umod/Sall1/Lif/Wnk4/Wnt4/Npnt/Nog/Six1/Irx1/Grem1	22
GO:0070661	leukocyte proliferation	53/2196	331/23210	0.000101191	0.00338137	0.00270242	Itgb2/Shh/Il7r/Ihh/Il10/Ada/Arg1/Igf1/Vsir/Syk/F2rl1/Dlg5/Clu/Npr3/St6gal1/Satb1/Trem2/Cd74/Csf1r/Anxa1/Cd6/Slc11a1/Il2ra/Il1b/Ocstamp/Cd1d1/Tnfrsf4/Bst1/Siglecg/Tyrobp/Itgal/Btk/Cd209a/Ido1/Cx3cl1/Foxj1/Tnfsf9/H2-Aa/Wnt4/Ccr7/Tlr4/Cd209e/Flt3/Cd24a/Ccr2/Lgals3/Gpr183/Dock8/Lep/Erbb2/Itgad/H2-Ab1/Grem1	53
GO:0050663	cytokine secretion	42/2196	244/23210	0.00010226	0.00339402	0.00271252	Cd36/Hdac9/Il27ra/Mcoln2/Lpl/Gata3/Il17rb/Il10/Nos2/Syk/F2rl1/Rgcc/Cd200r1/Cidea/Csf1r/Anxa1/Casp1/Il1rl1/Il1r2/Fn1/Itgb6/Fermt1/Il1b/Fgr/Tnfrsf4/Cd209d/Cx3cl1/Cadm1/Apoa1/Tmem106a/Ccr7/Cd84/Tlr4/S100a13/Flt3/Serpinb1a/Trim16/Mmp12/Ffar2/Ffar4/Panx2/Lep	42
GO:0002275	myeloid cell activation involved in immune response	20/2196	85/23210	0.00010233	0.00339402	0.00271252	Itgb2/Adora3/Hmox1/Dnase1/Syk/F2rl1/Trem2/Myo1f/Sucnr1/Nr4a3/Fgr/Tyrobp/Btk/Cd84/Stx11/Ccr2/Cx3cr1/Fes/Ptafr/Unc13d	20
GO:0008643	carbohydrate transport	29/2196	147/23210	0.000106429	0.0035169	0.00281073	Sh2b2/Slc5a1/Gip/Erbb3/Aoc3/Esr1/Igf1/Ace/Tert/Slc37a1/C3/Sorbs1/Il1b/Nr4a3/Aqp7/Slc2a5/Rtn2/Smpd3/Slc37a2/Mfsd2b/Enpp1/Slc2a12/Itln1/Slc45a1/Rsc1a1/Trarg1/Prkcb/Ffar4/Lep	29
GO:0034219	carbohydrate transmembrane transport	24/2196	112/23210	0.000107737	0.00354697	0.00283477	Sh2b2/Slc5a1/Gip/Erbb3/Aoc3/Esr1/Igf1/Ace/Tert/C3/Sorbs1/Il1b/Nr4a3/Slc2a5/Rtn2/Enpp1/Slc2a12/Itln1/Slc45a1/Rsc1a1/Trarg1/Prkcb/Ffar4/Lep	24
GO:2001257	regulation of cation channel activity	32/2196	169/23210	0.000109133	0.00357972	0.00286094	Fmr1/Gstm7/Casq1/Cav1/Kcnq1/Cacnb4/Scn1b/Trdn/Rgs9/Asic2/Cacng4/Fgf12/Trem2/Gsto1/Drd4/Gpr35/Lrrc26/Rrad/Stac/Ccl2/Shank2/Cacna2d1/Abcc8/Reln/Kcna1/Pirt/P2ry6/Shisa7/Ank3/Cacng7/Kcng1/Lrrc55	32
GO:1990266	neutrophil migration	25/2196	119/23210	0.000109565	0.00358072	0.00286174	Itgb2/Mcoln2/Ccl6/Ccl9/Ccl11/Syk/Cxadr/Cd74/Adam8/Il1rn/Il1b/Edn3/Bst1/Umod/Mpp1/Cx3cl1/Ccl7/Ccl2/Ccr7/Ptger3/C5ar1/Lgals3/Slamf8/S100a8/Fcgr3	25
GO:0006885	regulation of pH	21/2196	92/23210	0.000110669	0.00360362	0.00288004	Car4/Slc26a3/Atp4a/Atp6v1b1/Slc12a5/Atp12a/Slc4a8/Slc9a2/Slc11a1/Car2/Rhcg/Rab38/Cckbr/Car12/Slc9a3/Slc9a7/Car14/Atp6v0a4/Pdk2/Slamf8/Slc4a5	21
GO:0048246	macrophage chemotaxis	13/2196	43/23210	0.00011336	0.00366448	0.00292868	Rarres2/Mmp28/Mstn/Gpr35/Stap1/Cx3cl1/Ccl2/Ccr7/Cmklr1/C5ar1/Lgals3/Cx3cr1/Slamf8	13
GO:1901381	positive regulation of potassium ion transmembrane transport	13/2196	43/23210	0.00011336	0.00366448	0.00292868	Kcnq1/Kcnmb1/Trem2/Rgs7/Atp1b1/Lrrc26/Edn3/Wnk4/Wnk2/Abcc8/Kcna1/Dpp6/Lrrc55	13
GO:0002703	regulation of leukocyte mediated immunity	43/2196	253/23210	0.000114552	0.00368964	0.00294879	Itgb2/Adora3/Il7r/Hmox1/Il27ra/Dnase1/Hfe/Gata3/Fcgr1/Arg1/Vsir/Syk/F2rl1/Parp3/C3/Il1b/Cd1d1/Fgr/Stap1/Tyrobp/Btk/Cadm1/Foxj1/Ccl2/Rif1/Cd84/Susd4/Tlr4/Cd24a/Ccr2/Fes/Ptafr/Unc13d/Lep/Fcgr3/H60b/Raet1a/Raet1b/Raet1c/Raet1d/Gm11127/Muc4/Exosc6	43
GO:0001819	positive regulation of cytokine production	67/2196	449/23210	0.00012259	0.00393434	0.00314435	Cd36/Mapk13/Hspb1/Il27ra/Gprc5b/Mcoln2/Cd83/Lpl/Gata3/Wnt11/Il17rb/Il10/Irf4/Syk/F2rl1/Rgcc/Clu/Zbtb20/Trem2/C3/Cd74/Csf1r/Anxa1/Cd6/Adam8/Casp1/Il1rl1/Slc11a1/Agpat2/Il1rn/Fermt1/Il1b/Cd1d1/Nr4a3/Tnfrsf8/Fgr/Tyrobp/Cd209d/Ido1/Cx3cl1/Cadm1/Hpse/Ccl2/Tnfsf9/Ccr7/Cd84/Tlr4/Abcc8/Ankrd42/Irf8/Inava/Flt3/Hilpda/Trim16/Ccr2/C5ar1/Mmp12/Ffar2/Rab7b/Hmgb2/Ptafr/Nfam1/Panx2/Lep/Fcgr3/Nlrp9b/Raet1b	67
GO:0099111	microtubule-based transport	34/2196	185/23210	0.00012457	0.00398357	0.0031837	Fmr1/Hspb1/Bbs1/Kif1a/Dnah11/Dnah1/Ccdc103/Mak/Dnah5/Aqp4/Adcy10/Kif5c/Map1a/Ccdc39/Kif17/Rpgr/Ttc21a/Bsn/Nme5/Mgarp/Wdr19/Ccdc40/Ulk4/Ak7/Lca5l/Dync2h1/Map1b/Map6/Ttc26/Kif27/Dnaic1/Ap3b2/Syne2/Kifc1	34
GO:0019755	one-carbon compound transport	7/2196	14/23210	0.000126688	0.00402277	0.00321502	Car4/Aqp4/Slc14a2/Car2/Aqp7/Car12/Car14	7
GO:0048705	skeletal system morphogenesis	44/2196	262/23210	0.000127303	0.00402277	0.00321502	Col6a1/Actn3/Ihh/Pax5/Stc1/Col20a1/Col6a2/Coch/Trip11/Sfrp4/Tfap2a/Grhl2/Cbs/Vwa2/Col7a1/Eya1/Schip1/Alpl/Fgr/Acan/Fgfr2/Smpd3/Dscaml1/Alx1/Mycn/Wdr19/Chad/Mthfd1l/Nog/Tifab/Mmp13/Phospho1/Six1/Bmpr1b/Frem1/Cyp26b1/Hhip/Serpinh1/Pappa2/Zfp950/Grem1/Sp5/Hoxc4/Hoxd3	44
GO:0001523	retinoid metabolic process	15/2196	55/23210	0.000127599	0.00402277	0.00321502	Crabp2/Rarres2/Dgat1/Rbp4/Lcn5/Dhrs9/Cyp3a13/Akr1b8/Rbp2/Adh6a/Adh7/Cyp26b1/Rdh16/Adh6b/Rdh1	15
GO:0003044	regulation of systemic arterial blood pressure mediated by a chemical signal	15/2196	55/23210	0.000127599	0.00402277	0.00321502	Corin/Ace/F2rl1/Adra1d/Edn3/Sucnr1/Enpep/Slc2a5/Adrb3/Hsd11b2/Adra1a/Ece1/Mcpt4/Ren1/Ren2	15
GO:0030072	peptide hormone secretion	46/2196	278/23210	0.000129729	0.00407551	0.00325718	Pparg/Cacna1e/Hfe/Trpm2/Kcnq1/Gip/Blk/Cacna1d/Hnf4a/Slc16a10/Hnf1b/Nos2/Gpld1/Pde8b/Adcy8/Dgat1/Anxa1/Rbp4/Tfap2b/Pfkfb2/Glul/Acvr1c/Pax8/Il1rn/Il1b/Edn3/Pex5l/Tfr2/Gipr/Cckbr/Ano1/Smpd3/Slc16a2/Lif/Rims2/Slc9b2/Ptger3/Abcc8/Gck/Gpr68/Rapgef4/Kcnb1/Ffar2/Lep/Syt9/Ptprv	46
GO:1990845	adaptive thermogenesis	30/2196	156/23210	0.000132202	0.00412071	0.0032933	Pparg/Nr1h3/Cd36/Prlr/Trpv1/Actn3/Cav1/Trpv2/Pctp/Tshr/Irf4/Syk/Npr3/Adamts5/Cidea/Sctr/Esrrg/Plac8/Adrb3/Ucp3/Scd1/Plcl1/Tlr4/Cmklr1/Pm20d1/Ccr2/Ffar4/Zfp516/Lep/Ksr2	30
GO:0048732	gland development	69/2196	467/23210	0.000132402	0.00412071	0.0032933	Cdh1/Serpinf1/Hpn/Foxm1/Shh/Elf3/Edar/Prlr/Hmox1/Gata6/Neurl1a/Aprt/Cav1/Gata3/Vtn/Cacnb4/Ada/Hnf4a/Tbx3/Esr1/Myb/Igf1/Cobl/Ccl11/Hnf1b/Ntn1/Cela1/Proc/Anxa1/Fasn/Igfbp5/Tfcp2l1/Irf6/Pax8/Elf5/Bmp2/Ccdc39/Egf/Iqgap3/Tnc/Slc46a2/Tfap2c/Ptn/Tgfa/Fgfr2/Cckbr/Fgl1/Hp/Dnaaf1/Cadm1/Apoa1/Ccnb2/Stra6/Lama1/Rpgrip1l/Upb1/Cebpa/Wnt4/Scd1/Hoxa9/Hlx/Ccdc40/Rap1gap/Plaur/Nog/Six1/Hoxd3/Esrp2/Edaradd	69
GO:1903522	regulation of blood circulation	41/2196	239/23210	0.000132554	0.00412071	0.0032933	Cacna1e/Cacna1b/Trpv1/Atp1a2/Cav1/Kcnq1/Cacna2d2/Stc1/Cacna1d/Ada/Scn1b/Asic2/F2rl1/Popdc2/Cxadr/Cacna1h/Dsc2/Hdac4/Tnnt2/Atp2b4/Atp1b1/Adra1d/Edn3/Tbxas1/Dmpk/Fgf13/Cx3cl1/Hcn4/Pebp1/Ptger2/Ptger3/Cacna2d1/Kcnd3/Dsg2/Adra1a/Hrh1/Myh7/Dsp/Ptafr/Lep/Myl4	41
GO:0060676	ureteric bud formation	5/2196	7/23210	0.000134624	0.00415609	0.00332158	Gata3/Gdnf/Nog/Six1/Grem1	5
GO:2000698	positive regulation of epithelial cell differentiation involved in kidney development	5/2196	7/23210	0.000134624	0.00415609	0.00332158	Pax2/Gdnf/Pax8/Prom1/Lif	5
GO:0006165	nucleoside diphosphate phosphorylation	22/2196	100/23210	0.000136903	0.0042119	0.00336618	Actn3/Prkag3/Igf1/Pfkp/Esrrb/Zbtb20/Gpd1/Hdac4/Pfkfb2/Ak8/Ak4/Prkag2/Pgk2/Nme5/Slc2a6/Pklr/Ak7/Gck/Eno4/Gapdhs/Aldoart2/Fbp1	22
GO:0034329	cell junction assembly	58/2196	376/23210	0.000139451	0.00427554	0.00341704	Cdh1/Marveld3/Cav1/Clstn3/Wnt11/Ace/Asic2/Ntn1/Ocln/Dlg5/Dmtn/Ctnnd2/Grhl2/Epb41l3/Dkk1/Sorbs1/Nptx1/Fn1/Rab17/Epb41l5/Rab29/Cdh17/Srpx2/Gpm6a/Vstm5/Cadm1/Bsn/Amigo3/Myo6/Nrxn2/Tpbg/Wnt4/Shank2/Cntn5/Nphp4/Cldn5/Reln/Cux2/Pard6b/Slitrk6/Flrt1/Bdnf/Lrrc4/Cdh20/Six1/Epha3/Plxnb1/Ntrk2/Musk/Colq/Ntrk3/Cdh3/Sptbn2/Cgn/Cldn3/Syndig1/Grem1/Frmpd2	58
GO:0009117	nucleotide metabolic process	63/2196	418/23210	0.000144833	0.00441244	0.00352645	Actn3/Pdk1/Prkag3/Aprt/Cacnb4/Pipox/Ada/Hnf4a/Igf1/Upp1/Adcy1/Nt5c1b/Nos2/Pfkp/Esrrb/Adcy2/Adcy8/Dgat1/Zbtb20/Gpd1/Enpp5/Trem2/Fasn/Hdac4/Pfkfb2/Adcy10/Ak8/Acss2/Ak4/Ak2/Prkag2/Sult1e1/Oasl2/Pde2a/Dgat2/Ldhc/Pgk2/Acsl4/Prps1/Ido2/Ido1/Nudt7/Nt5e/Acpp/Pank1/Nme5/Slc2a6/Enpp1/Pdk2/Dnph1/Pklr/Ak7/Gck/Acot5/Eno4/Gucy2g/Gapdhs/Aldoart2/Fbp1/Acnat1/Uprt/Nudt10/Nudt11	63
GO:1903409	reactive oxygen species biosynthetic process	25/2196	121/23210	0.000144905	0.00441244	0.00352645	Itgb2/Cd36/Klf4/Trpv1/Epor/Cav1/Il10/Esr1/Igf1/Nos2/Clu/Rgn/Hdac4/Atp2b4/Duoxa1/Il1b/Ddah1/Smpd3/Duox1/Tlr4/Inava/Cx3cr1/Hrh1/Abcd2/Raet1b	25
GO:1903034	regulation of response to wounding	33/2196	179/23210	0.000146202	0.0044229	0.00353481	Cd36/Klf4/P2rx5/Cav1/Il10/C1qtnf1/Syk/F2rl1/Dmtn/Proc/Anxa1/Ptn/Reg3g/Siglecg/F7/Duox1/Ptprf/Hpse/Ccl2/Wnt4/Tlr4/Dusp10/Ajap1/Ptger3/Abcc8/Rtn4rl1/Cd24a/Adamts18/Ntrk3/Myoz1/Capn3/Reg3a/Klkb1	33
GO:1903532	positive regulation of secretion by cell	70/2196	477/23210	0.00014624	0.0044229	0.00353481	Itgb2/Adora3/Cd36/Cacna1b/Fgfr4/Hfe/Trpm2/Gip/Blk/Lpl/Gata3/Il17rb/Cacna1d/Il10/C1qtnf1/Cadps2/Igf1/Gpld1/Syk/F2rl1/Rgcc/Adcy8/Nell2/Trem2/Cacna1h/Csf1r/Rbp4/Casp1/Il1rl1/Pfkfb2/Glul/Fermt1/Il1b/Edn3/Pex5l/Npy2r/Fgr/Tnfrsf4/Tfr2/Gipr/Cckbr/Ano1/Cd209d/Smpd3/Cadm1/Cck/Lif/Exph5/Syt1/Slc18a1/Ccr7/Cd84/Tlr4/Gck/Flt3/Gpr68/Trim16/Rapgef4/Mmp12/Lgals3/Kcnb1/Mmp13/Ffar2/A1cf/Cadps/Ptafr/Unc13d/Panx2/Sy…	70
GO:0045055	regulated exocytosis	43/2196	256/23210	0.0001503	0.00453032	0.00362066	Itgb2/Adora3/Fmr1/Hmox1/Syn2/Cacnb4/Cadps2/Adcy1/Syk/F2rl1/Dmtn/Cacna1h/Myo1f/Drd4/Pex5l/Nr4a3/Fgr/P2rx2/Syp/Btk/Rab11fip1/Myo6/Syt1/Rims2/Cd84/Sv2a/Dgki/Stx11/Erc2/Stx3/Adra1a/Rapgef4/Ccr2/Kcnb1/Prkcb/Fes/Cadps/Ptafr/Unc13d/Kcnh1/Otof/Syt9/Sptbn2	43
GO:0014013	regulation of gliogenesis	29/2196	150/23210	0.00015405	0.00461015	0.00368446	Pparg/Shh/Ascl2/Ttbk1/Igf1/Aspa/Tert/Trem2/Vim/Lrp2/Spint1/Bmp2/Il1b/E2f1/Trp73/Stap1/Ptn/Trf/Lif/Mag/Mycn/Dusp10/Abcc8/Bmerb1/Tenm4/Nog/Ccr2/Gpr183/Ntrk3	29
GO:0045580	regulation of T cell differentiation	29/2196	150/23210	0.00015405	0.00461015	0.00368446	Shh/Il7r/Ihh/Cd83/Gata3/Ada/Myb/Vsir/Syk/Cd74/Anxa1/Adam8/Il2ra/Il1b/Cd1d1/Slc46a2/Dtx1/Fanca/Foxj1/Nfkbiz/Tnfsf9/H2-Aa/Vnn1/Ccr7/Hlx/Dusp10/Ccr2/Erbb2/Cyp26b1	29
GO:0050870	positive regulation of T cell activation	34/2196	187/23210	0.000154498	0.00461015	0.00368446	Shh/Il7r/Ihh/Cav1/Cd83/Gata3/Ada/Myb/Igf1/Vsir/Syk/Cd74/Anxa1/Cd6/Adam8/Il2ra/Il1b/Cd1d1/Itgal/Nfkbiz/Ccl2/Tnfsf9/H2-Aa/Vnn1/Ccr7/Hlx/Dusp10/Cd209e/Cd24a/Ccr2/Dock8/Lep/Lgals1/H2-Ab1	34
GO:0071675	regulation of mononuclear cell migration	14/2196	50/23210	0.000156418	0.00465186	0.0037178	Rarres2/Pla2g7/Dusp1/Ccr1/Mstn/Cx3cl1/Ccl2/Ccr7/Cmklr1/Ccr2/C5ar1/Lgals3/Slamf8/Grem1	14
GO:1905952	regulation of lipid localization	28/2196	143/23210	0.000158563	0.00469999	0.00375627	Pparg/Nr1h3/Shh/Cd36/Apoc2/Cyp4f18/Lpl/C1qtnf1/Apob/Syk/Atp8a2/Dgat1/C3/Cidea/Msr1/Abca2/Il1b/Egf/Acsl4/Apoa4/Apoa1/Hilpda/Erfe/Fitm2/Mest/Lipg/Lep/Ren1	28
GO:0050848	regulation of calcium-mediated signaling	22/2196	101/23210	0.000159601	0.00471509	0.00376833	Adora3/Gstm7/Actn3/Ada/Erbb3/Trdn/Igf1/Syk/Rgn/Trem2/Gsto1/Drd4/Atp2b4/Bst1/Siglecg/Itgal/Pdk2/Ncam1/Cmklr1/Cd24a/P2ry6/Myoz1	22
GO:0051346	negative regulation of hydrolase activity	60/2196	395/23210	0.000166069	0.00489	0.00390812	Serpinf1/Timp1/Hpn/Angptl4/Klf4/Pax2/Hdac9/Pam16/Spint4/Vtn/Arfgef3/Igf1/Serpina1f/Serpina3n/Naip1/Rbm26/Serpind1/Rgn/Sfi1/Anxa1/Col7a1/Itih5/Tnnt2/Spint1/Timp4/Plxnb3/Cryab/Apoc3/Apoa1/Pebp1/Dhcr24/Ppp1r26/Spink10/Wfikkn2/Serpinb1a/Plaur/A2ml1/Spink8/Spink2/Sh2d4a/Fabp1/Spink5/Spock1/Spink12/Ppp1r1b/Serpina3c/Wfdc13/Efcab1/Serpinh1/Wfdc6b/Wfdc8/Serpina1d/Serpina1b/Serpina16/Spink13/Spink11/Naip2…	60
GO:0050777	negative regulation of immune response	30/2196	158/23210	0.000167405	0.00490028	0.00391634	Pparg/Il7r/Hmox1/Il27ra/Hfe/Il10/Alox15/Arg1/Vsir/Parp3/Anxa1/Ccr1/Il1rl1/Il2ra/Pglyrp1/Apoa1/Cd59a/Foxj1/Cd84/Susd4/Nlrp6/Hlx/Dusp10/Ccr2/Mmp12/Lgals3/Otop1/Slamf8/Spink5/Muc4	30
GO:0001822	kidney development	46/2196	281/23210	0.000167517	0.00490028	0.00391634	Irx2/Shh/Pax2/Pgf/Nid1/Slc5a1/Gata3/Wnt11/Sim1/Hnf1b/Ace/Tfap2a/Dlg5/Gdnf/Ovol1/Tfap2b/Eya1/Itga8/Pax8/Cat/Bmp2/Schip1/Smad9/Enpep/Prom1/Fgfr2/Umod/Sall1/Stra6/Rpgrip1l/Lif/Fras1/Wnk4/Wnt4/Gcnt1/Npnt/Pkhd1/Bdnf/Nog/Six1/Irx1/Col4a4/Ren1/Zfp950/Grem1/Dchs2	46
GO:0061097	regulation of protein tyrosine kinase activity	18/2196	75/23210	0.000170939	0.00498404	0.00398328	Unc119/Neurl1a/Cav1/Gprc5b/Fcgr1/Erbb3/Ace/Csf1r/Egf/Lrp8/Stap1/Tgfa/Zfyve28/Srcin1/Reln/Adra1a/Cass4/Grem1	18
GO:0030324	lung development	38/2196	219/23210	0.000180114	0.00523445	0.00418341	Shh/Fgfr4/Gata6/Celsr1/Ctsz/Ada/Tbx5/Sparc/Igf1/Myocd/Agr2/Ace/Dlg5/Grhl2/Spdef/Lox/Lipa/Rbp4/Eya1/Igfbp5/Ccdc39/Slc7a11/Tnc/Fgfr2/Dnaaf1/Smpd3/Stra6/Lama1/Foxj1/Lif/Cebpa/Adamtsl2/Tmtc3/Mycn/Ccdc40/Nog/Hhip/Esrp2	38
GO:0060231	mesenchymal to epithelial transition	8/2196	19/23210	0.000184226	0.00533657	0.00426502	Pax2/Gata3/Gdnf/Pax8/Sall1/Lif/Wnt4/Grem1	8
GO:0046939	nucleotide phosphorylation	22/2196	102/23210	0.00018556	0.00534055	0.0042682	Actn3/Prkag3/Igf1/Pfkp/Esrrb/Zbtb20/Gpd1/Hdac4/Pfkfb2/Ak8/Ak4/Prkag2/Pgk2/Nme5/Slc2a6/Pklr/Ak7/Gck/Eno4/Gapdhs/Aldoart2/Fbp1	22
GO:0050886	endocrine process	22/2196	102/23210	0.00018556	0.00534055	0.0042682	Corin/Fgfr4/Gata3/C1qtnf1/Tbx3/Ace/F2rl1/Il1b/Edn3/Pex5l/Sucnr1/Enpep/Trpv6/Rab11fip1/Hsd11b2/Inha/Lif/Fzd4/Ece1/Mcpt4/Ren1/Ren2	22
GO:0072088	nephron epithelium morphogenesis	19/2196	82/23210	0.000187376	0.00534861	0.00427465	Irx2/Shh/Pax2/Pgf/Gata3/Hnf1b/Gdnf/Eya1/Pax8/Bmp2/Sall1/Lif/Wnk4/Wnt4/Npnt/Nog/Six1/Irx1/Grem1	19
GO:0031589	cell-substrate adhesion	53/2196	339/23210	0.000188018	0.00534861	0.00427465	Itgb2/Egfl6/Epdr1/Cd36/Col5a3/Nid1/Vtn/Alox15/Myo1g/Agr2/Nid2/Dmtn/Ccdc80/St6gal1/Emilin2/Sorbs1/Vwa2/Adam8/Fn1/Epb41l5/Lamc2/Itga8/Itgb6/Fermt1/Npy2r/Ccn1/Bst1/Ptn/Itgal/Plet1/Apoa1/Hpse/Wnt4/Srcin1/Ajap1/Npnt/Nexmif/Ndnf/Mmp12/Fzd4/Epha3/Fat2/Spock1/Unc13d/Spock2/Frem1/Lgals1/Cass4/Ccl28/Grem1/Hoxd3/Muc4/Mia	53
GO:0001774	microglial cell activation	13/2196	45/23210	0.000189046	0.00534861	0.00427465	Pparg/Trpv1/Ttbk1/Clu/Trem2/Casp1/Stap1/Tyrobp/Cx3cl1/C1qa/Tlr4/C5ar1/Cx3cr1	13
GO:0002269	leukocyte activation involved in inflammatory response	13/2196	45/23210	0.000189046	0.00534861	0.00427465	Pparg/Trpv1/Ttbk1/Clu/Trem2/Casp1/Stap1/Tyrobp/Cx3cl1/C1qa/Tlr4/C5ar1/Cx3cr1	13
GO:0090207	regulation of triglyceride metabolic process	13/2196	45/23210	0.000189046	0.00534861	0.00427465	Nr1h3/Cd36/Apoc2/Esr1/Gpld1/Dgat1/Rgn/C3/Dgat2/Apoa4/Apoc3/Thrsp/Fitm2	13
GO:0002793	positive regulation of peptide secretion	52/2196	331/23210	0.000190403	0.00534861	0.00427465	Cd36/Hfe/Trpm2/Gip/Blk/Lpl/Gata3/Il17rb/Cacna1d/Il10/Igf1/Gpld1/Syk/F2rl1/Rgcc/Adcy8/Trem2/Csf1r/Rbp4/Casp1/Il1rl1/Pfkfb2/Glul/Fermt1/Il1b/Pex5l/Npy2r/Fgr/Tnfrsf4/Tfr2/Gipr/Cckbr/Ano1/Cd209d/Cadm1/Lif/Exph5/Ccr7/Cd84/Tlr4/Gck/Flt3/Gpr68/Trim16/Rapgef4/Mmp12/Mmp13/Ffar2/A1cf/S100a8/Panx2/Malrd1	52
GO:0010927	cellular component assembly involved in morphogenesis	24/2196	116/23210	0.000190637	0.00534861	0.00427465	Ihh/Casq1/Tcap/Krt19/Epb41l3/Tnnt2/Neb/Spaca1/Ccdc136/Myom2/Acta1/Fhod3/Myom3/Mybpc2/Neurl2/Tenm4/Phldb1/Nrap/Spink2/Nebl/Tnnt3/Myoz1/Capn3/Xirp1	24
GO:0030282	bone mineralization	24/2196	116/23210	0.000190637	0.00534861	0.00427465	Actn3/Wnt11/Alox15/Igf1/Tfap2a/Aspn/Lox/Ccr1/Fam20c/Bmp2/Ccn1/Fgr/Ptn/Fgfr2/Smpd3/Pth1r/Wnt4/Enpp1/Mmp13/Phospho1/Bmpr1b/Kl/Lep/Grem1	24
GO:0050709	negative regulation of protein secretion	29/2196	152/23210	0.000195574	0.00545059	0.00435615	Nr1h3/Hdac9/Il27ra/Kcnq1/Il10/F2rl1/Pde8b/Rgcc/Cd200r1/Cidea/Anxa1/Drd4/Il1r2/Fn1/Acvr1c/Il1b/Tnfrsf4/Siglecg/Rab11fip1/Cx3cl1/Apoa1/Cd84/Srcin1/Ptger3/Abcc8/Serpinb1a/Kcnb1/Ffar4/Ptprv	29
GO:0045765	regulation of angiogenesis	49/2196	307/23210	0.000195828	0.00545059	0.00435615	Itgb2/Pparg/Serpinf1/Shh/Cd36/Klf4/Hdac9/Pgf/Hspb1/Hmox1/Gata6/Optc/Il10/Sparc/E2f2/Ccl11/Wars/Tert/Rgcc/C6/Cela1/C3/Anxa1/Glul/Il1b/Angpt4/Ddah1/Ptn/Itgax/Srpx2/Col4a2/Cx3cl1/Cd59a/Lif/Ccl2/Ccr3/Vash2/Htatip2/Abcc8/Ccr2/C5ar1/Lgals3/Cx3cr1/Prkcb/Adam12/Lep/Hhip/Ism1/Grem1	49
GO:0016101	diterpenoid metabolic process	15/2196	57/23210	0.000197326	0.00545059	0.00435615	Crabp2/Rarres2/Dgat1/Rbp4/Lcn5/Dhrs9/Cyp3a13/Akr1b8/Rbp2/Adh6a/Adh7/Cyp26b1/Rdh16/Adh6b/Rdh1	15
GO:0050879	multicellular organismal movement	15/2196	57/23210	0.000197326	0.00545059	0.00435615	Actn3/Casq1/Tcap/Tnnc2/Atp8a2/Cln8/Tnnt2/Map1a/Dmpk/Atp2a1/Tnni2/Stac/Myh7/Tnnt3/Slc8a3	15
GO:0050881	musculoskeletal movement	15/2196	57/23210	0.000197326	0.00545059	0.00435615	Actn3/Casq1/Tcap/Tnnc2/Atp8a2/Cln8/Tnnt2/Map1a/Dmpk/Atp2a1/Tnni2/Stac/Myh7/Tnnt3/Slc8a3	15
GO:0014015	positive regulation of gliogenesis	20/2196	89/23210	0.000200099	0.00551015	0.00440375	Pparg/Shh/Ttbk1/Igf1/Aspa/Trem2/Vim/Lrp2/Spint1/Bmp2/Il1b/E2f1/Trp73/Ptn/Trf/Lif/Mag/Tenm4/Nog/Ccr2	20
GO:0003413	chondrocyte differentiation involved in endochondral bone morphogenesis	10/2196	29/23210	0.000208847	0.00572731	0.00457731	Col6a1/Ihh/Col20a1/Col6a2/Coch/Trip11/Vwa2/Col7a1/Smpd3/Serpinh1	10
GO:0030004	cellular monovalent inorganic cation homeostasis	21/2196	96/23210	0.00020927	0.00572731	0.00457731	Slc26a3/Atp4a/Atp1a2/Slc12a5/Atp12a/Slc4a8/Bsnd/Slc9a2/Slc11a1/Atp1b1/Car2/Rab38/Kctd7/Slc9a3/Slc9a7/Atp6v0a4/Atp1a3/Slamf8/Kcnma1/Slc4a5/C7	21
GO:0072521	purine-containing compound metabolic process	58/2196	382/23210	0.000213817	0.00578846	0.00462618	Actn3/Pdk1/Prkag3/Aprt/Cacnb4/Pipox/Ada/Hnf4a/Igf1/Adcy1/Nt5c1b/Nos2/Pfkp/Esrrb/Adcy2/Adcy8/Dgat1/Zbtb20/Gpd1/Trem2/Fasn/Hdac4/Pfkfb2/Adcy10/Acss2/Ak4/Ak2/Prkag2/Sult1e1/Oasl2/Pde2a/Dgat2/Ldhc/Pgk2/Acsl4/Prps1/Nudt7/Nt5e/Acpp/Pank1/Nme5/Slc2a6/Enpp1/Pdk2/Mthfd1l/Pklr/Gck/Acot5/Eno4/Gucy2g/Gda/Gapdhs/Aldoart2/Aox1/Fbp1/Acnat1/Nudt10/Nudt11	58
GO:1903426	regulation of reactive oxygen species biosynthetic process	22/2196	103/23210	0.000215175	0.00578846	0.00462618	Itgb2/Cd36/Klf4/Trpv1/Epor/Cav1/Il10/Esr1/Igf1/Clu/Rgn/Hdac4/Atp2b4/Duoxa1/Il1b/Ddah1/Smpd3/Tlr4/Cx3cr1/Hrh1/Abcd2/Raet1b	22
GO:0003356	regulation of cilium beat frequency	6/2196	11/23210	0.000216379	0.00578846	0.00462618	Bbs1/Dnah11/Ccdc39/Dnaaf1/Ccdc40/Armc4	6
GO:0033080	immature T cell proliferation in thymus	6/2196	11/23210	0.000216379	0.00578846	0.00462618	Shh/Ihh/Il1b/Cd1d1/Wnt4/Erbb2	6
GO:0036005	response to macrophage colony-stimulating factor	6/2196	11/23210	0.000216379	0.00578846	0.00462618	Dcstamp/Pde1b/Csf1r/Stap1/Pde2a/Tlr4	6
GO:0036006	cellular response to macrophage colony-stimulating factor stimulus	6/2196	11/23210	0.000216379	0.00578846	0.00462618	Dcstamp/Pde1b/Csf1r/Stap1/Pde2a/Tlr4	6
GO:0061138	morphogenesis of a branching epithelium	38/2196	221/23210	0.000217946	0.00578846	0.00462618	Cdh1/Shh/Pax2/Pgf/Ihh/Celsr1/Ctsz/Il10/Tbx3/Esr1/Rspo3/Igf1/Ccl11/Hnf1b/Dlg5/Gdnf/Grhl2/Eya1/Pax8/Spint1/Bmp2/Egf/Tnc/Tfap2c/Fgfr2/Col4a1/Sall1/Lama1/Tmtc3/Wnt4/Mycn/Npnt/Nog/Six1/Socs3/Hhip/Grem1/Esrp2	38
GO:0006590	thyroid hormone generation	7/2196	15/23210	0.000218132	0.00578846	0.00462618	Hpn/Gata3/Slc16a10/Pax8/Duoxa1/Slc16a2/Tg	7
GO:0033089	positive regulation of T cell differentiation in thymus	7/2196	15/23210	0.000218132	0.00578846	0.00462618	Shh/Il7r/Ihh/Ada/Adam8/Il1b/Vnn1	7
GO:1901342	regulation of vasculature development	53/2196	341/23210	0.000218325	0.00578846	0.00462618	Itgb2/Pparg/Serpinf1/Shh/Cd36/Klf4/Hdac9/Pgf/Hspb1/Klf5/Hmox1/Gata6/Optc/Il10/Sparc/E2f2/Myocd/Ccl11/Wars/Tert/Rgcc/C6/Cela1/C3/Anxa1/Glul/Il1b/Angpt4/Cth/Ddah1/Ptn/Itgax/Srpx2/Col4a2/Cx3cl1/Cd59a/Lif/Ccl2/Ccr3/Wnt4/Vash2/Htatip2/Abcc8/Ccr2/C5ar1/Lgals3/Cx3cr1/Prkcb/Adam12/Lep/Hhip/Ism1/Grem1	53
GO:0009132	nucleoside diphosphate metabolic process	24/2196	117/23210	0.00021864	0.00578846	0.00462618	Actn3/Prkag3/Igf1/Pfkp/Esrrb/Zbtb20/Gpd1/Hdac4/Pfkfb2/Ak8/Ak4/Ak2/Prkag2/Pgk2/Nudt7/Nme5/Slc2a6/Pklr/Ak7/Gck/Eno4/Gapdhs/Aldoart2/Fbp1	24
GO:0071674	mononuclear cell migration	19/2196	83/23210	0.000221727	0.00583553	0.0046638	Rarres2/Ccl6/Ccl9/Ccl11/Pla2g7/Dusp1/Anxa1/Ccr1/Mstn/Cx3cl1/Ccl7/Ccl2/Ccr7/Cmklr1/Ccr2/C5ar1/Lgals3/Slamf8/Grem1	19
GO:0072028	nephron morphogenesis	19/2196	83/23210	0.000221727	0.00583553	0.0046638	Irx2/Shh/Pax2/Pgf/Gata3/Hnf1b/Gdnf/Eya1/Pax8/Bmp2/Sall1/Lif/Wnk4/Wnt4/Npnt/Nog/Six1/Irx1/Grem1	19
GO:0009063	cellular amino acid catabolic process	20/2196	90/23210	0.000234699	0.00615062	0.00491562	Ftcd/Amdhd1/Pipox/Arg1/Hal/Nos2/Gstz1/Gldc/Atp2b4/Ddah1/Aass/Otc/Ido2/Ido1/Got2/Amt/Uroc1/Dao/Ddo/4930438A08Rik	20
GO:0006163	purine nucleotide metabolic process	53/2196	342/23210	0.000235078	0.00615062	0.00491562	Actn3/Pdk1/Prkag3/Aprt/Cacnb4/Pipox/Ada/Hnf4a/Igf1/Adcy1/Nos2/Pfkp/Esrrb/Adcy2/Adcy8/Dgat1/Zbtb20/Gpd1/Trem2/Fasn/Hdac4/Pfkfb2/Adcy10/Acss2/Ak4/Ak2/Prkag2/Sult1e1/Oasl2/Pde2a/Dgat2/Ldhc/Pgk2/Acsl4/Prps1/Nudt7/Nt5e/Pank1/Nme5/Slc2a6/Enpp1/Pdk2/Pklr/Gck/Acot5/Eno4/Gucy2g/Gapdhs/Aldoart2/Fbp1/Acnat1/Nudt10/Nudt11	53
GO:0006898	receptor-mediated endocytosis	38/2196	222/23210	0.000239413	0.00622752	0.00497708	Itgb2/Fmr1/Unc119/Cd36/Apoc2/Hfe/Cav1/Fcgr1/Vtn/Gria1/Cacng4/Sfrp4/Syk/Clu/C3/Dkk1/Msr1/Drd4/Cubn/Lrp2/Egf/Rspo1/Tfr2/Sh3gl3/Necab2/Trf/Myo6/Ramp1/Slc9a3/Ccr7/Slc9b2/Hip1/Ptger3/Pacsin1/Ramp3/Sag/Cacng7/Grem1	38
GO:0030323	respiratory tube development	38/2196	222/23210	0.000239413	0.00622752	0.00497708	Shh/Fgfr4/Gata6/Celsr1/Ctsz/Ada/Tbx5/Sparc/Igf1/Myocd/Agr2/Ace/Dlg5/Grhl2/Spdef/Lox/Lipa/Rbp4/Eya1/Igfbp5/Ccdc39/Slc7a11/Tnc/Fgfr2/Dnaaf1/Smpd3/Stra6/Lama1/Foxj1/Lif/Cebpa/Adamtsl2/Tmtc3/Mycn/Ccdc40/Nog/Hhip/Esrp2	38
GO:0002683	negative regulation of immune system process	66/2196	451/23210	0.000241315	0.00625876	0.00500204	Pparg/Nr1h3/Shh/Il7r/Hmox1/Il27ra/Ihh/Hfe/Tnfaip8l2/Hmgb3/Il10/Ada/Cd68/Alox15/Arg1/Igf1/Vsir/Mmp28/Dlg5/Cd200r1/Parp3/Dusp1/Cd74/Anxa1/Ccr1/Il1rl1/Il2ra/Padi2/Tnfrsf4/Stap1/Dtx1/Pglyrp1/Siglecg/Tyrobp/Btk/Ido1/Fgl1/Cx3cl1/Apoa1/Cd59a/Foxj1/H2-Aa/Cd84/Hoxa9/Susd4/Nlrp6/Hlx/Dusp10/Flt3/Cd24a/Gpr68/Fcrl5/Ccr2/Mmp12/Lgals3/Gpr18/Otop1/Slamf8/Spink5/Erbb2/Cnr2/Hist1h4n/H2-Ab1/Ccl28/Grem1/Muc4	66
GO:0009150	purine ribonucleotide metabolic process	50/2196	318/23210	0.000245057	0.00633739	0.00506489	Actn3/Pdk1/Prkag3/Aprt/Cacnb4/Pipox/Hnf4a/Igf1/Adcy1/Pfkp/Esrrb/Adcy2/Adcy8/Dgat1/Zbtb20/Gpd1/Trem2/Fasn/Hdac4/Pfkfb2/Adcy10/Acss2/Ak4/Ak2/Prkag2/Sult1e1/Pde2a/Dgat2/Ldhc/Pgk2/Acsl4/Prps1/Nudt7/Nt5e/Pank1/Nme5/Slc2a6/Enpp1/Pdk2/Pklr/Gck/Acot5/Eno4/Gucy2g/Gapdhs/Aldoart2/Fbp1/Acnat1/Nudt10/Nudt11	50
GO:0060349	bone morphogenesis	24/2196	118/23210	0.000250218	0.00644789	0.0051532	Col6a1/Actn3/Ihh/Stc1/Col20a1/Col6a2/Coch/Trip11/Sfrp4/Tfap2a/Cbs/Vwa2/Col7a1/Alpl/Fgfr2/Smpd3/Tifab/Mmp13/Phospho1/Frem1/Cyp26b1/Serpinh1/Pappa2/Sp5	24
GO:0055001	muscle cell development	36/2196	207/23210	0.000250775	0.00644789	0.0051532	Hdac9/Actn3/Casq1/Tcap/Cacna2d2/Xk/Cacnb4/Tbx3/Igf1/Sgcd/Myocd/Krt19/Popdc2/Cxadr/Lox/Hdac4/Tnnt2/Neb/P2rx2/Ryr1/Myom2/Acta1/Fhod3/Tmtc3/Myom3/Mybpc2/Neurl2/Wfikkn2/Adra1a/Nrap/Six1/Nebl/Tnnt3/Myoz1/Capn3/Xirp1	36
GO:0045861	negative regulation of proteolysis	53/2196	343/23210	0.000252982	0.00648595	0.00518361	Cdh1/Serpinf1/Fmr1/Timp1/Nr1h3/Shh/Klf4/Pax2/Hfe/Ctsz/Il10/Spint4/Vtn/Igf1/Serpina1f/Serpina3n/Naip1/Serpind1/Col7a1/Itih5/Il1r2/Map1a/Spint1/Timp4/Hdac6/Cryab/Pebp1/Dhcr24/Spink10/Wfikkn2/Serpinb1a/Plaur/A2ml1/Spink8/Spink2/Fabp1/Spink5/Spock1/Spink12/Serpina3c/Wfdc13/Serpinh1/Wfdc6b/Wfdc8/Serpina1d/Serpina1b/Serpina16/Spink13/Spink11/Naip2/Serpina3m/Serpina1c/Hspa1b	53
GO:0030856	regulation of epithelial cell differentiation	28/2196	147/23210	0.000257011	0.00657034	0.00525106	Pax2/Prlr/Cav1/Gata3/Tbx3/Sgpp1/Sfrp4/Gdnf/Grhl2/Proc/Zeb2/Pax8/Il1b/Mycl/Prom1/Reg3g/Sall1/Foxj1/Lif/Mycn/Ovol2/Kdf1/Ajap1/Cldn5/Dmbt1/Trim16/Reg3a/Apold1	28
GO:0008016	regulation of heart contraction	32/2196	177/23210	0.000264167	0.006734	0.00538186	Cacna1e/Cacna1b/Trpv1/Atp1a2/Cav1/Kcnq1/Cacna2d2/Stc1/Cacna1d/Ada/Scn1b/Popdc2/Cxadr/Cacna1h/Dsc2/Hdac4/Tnnt2/Atp2b4/Atp1b1/Adra1d/Edn3/Dmpk/Fgf13/Hcn4/Pebp1/Cacna2d1/Kcnd3/Dsg2/Adra1a/Myh7/Dsp/Myl4	32
GO:0061458	reproductive system development	66/2196	453/23210	0.00027366	0.00695586	0.00555918	Cdh1/Pparg/Dnmt3l/Serpinf1/Tcf7/Klhl10/Shh/Prlr/Epor/Tcf23/Ascl2/Gata3/Il10/Ada/Tbx3/Slc22a5/Esr1/Rspo3/Igf1/Myocd/Hnf1b/Krt19/Esrrb/Rhobtb3/Grhl2/Anxa1/Rbp4/Lrp2/Spint1/Schip1/Ccn1/Tnc/Lfng/Ptn/Plekha5/Fgfr2/Bmp5/Stra6/Fanca/Inha/Brip1/Lif/Dhcr24/Cebpa/Wnt4/Ovol2/Vash2/Wdr19/Hoxa9/Srd5a2/Gjb5/Gjb3/Plaur/Nrip1/Nog/Tifab/Fzd4/Bmpr1b/Spink2/Socs3/Hmgb2/Lep/Etnk2/Ren1/Peg10/Lhb	66
GO:0046683	response to organophosphorus	20/2196	91/23210	0.00027443	0.00695586	0.00555918	Slc26a3/Trpv1/Kcnq1/Aldh3a1/Hcn2/Dmtn/Gpd1/Casp1/Igfbp5/Il1b/P2rx2/Ryr1/Pde2a/Hcn4/Duox1/Cib2/Pklr/P2ry6/Ren1/Slc8a3	20
GO:0071706	tumor necrosis factor superfamily cytokine production	31/2196	170/23210	0.000279377	0.0069995	0.00559405	Cd36/Hspb1/Il27ra/Lpl/Il10/Igf1/Vsir/Syk/Clu/Zbtb20/Trem2/Cidea/Adam8/Tnfrsf8/Tyrobp/Cx3cl1/Cd300ld/Tmem106a/Ccl2/Ccr7/Cd84/Tlr4/Abcc8/Flt3/Cd24a/Ccr2/Gpr18/Cx3cr1/Ptafr/Lep/Fcgr3	31
GO:0060048	cardiac muscle contraction	25/2196	126/23210	0.000281128	0.0069995	0.00559405	Atp1a2/Cav1/Tcap/Kcnq1/Stc1/Cacna1d/Scn1b/Sgcd/Cacna1h/Dsc2/Hdac4/Tnnt2/Atp1b1/Tnni2/Fgf13/Hcn4/Cacna2d1/Atp1a3/Dsg2/Adra1a/Myh7/Dsp/Myl4/Tnnt3/Myl1	25
GO:0009259	ribonucleotide metabolic process	51/2196	328/23210	0.00028116	0.0069995	0.00559405	Actn3/Pdk1/Prkag3/Aprt/Cacnb4/Pipox/Hnf4a/Igf1/Adcy1/Pfkp/Esrrb/Adcy2/Adcy8/Dgat1/Zbtb20/Gpd1/Trem2/Fasn/Hdac4/Pfkfb2/Adcy10/Acss2/Ak4/Ak2/Prkag2/Sult1e1/Pde2a/Dgat2/Ldhc/Pgk2/Acsl4/Prps1/Nudt7/Nt5e/Pank1/Nme5/Slc2a6/Enpp1/Pdk2/Pklr/Gck/Acot5/Eno4/Gucy2g/Gapdhs/Aldoart2/Fbp1/Acnat1/Uprt/Nudt10/Nudt11	51
GO:0006753	nucleoside phosphate metabolic process	63/2196	428/23210	0.000281188	0.0069995	0.00559405	Actn3/Pdk1/Prkag3/Aprt/Cacnb4/Pipox/Ada/Hnf4a/Igf1/Upp1/Adcy1/Nt5c1b/Nos2/Pfkp/Esrrb/Adcy2/Adcy8/Dgat1/Zbtb20/Gpd1/Enpp5/Trem2/Fasn/Hdac4/Pfkfb2/Adcy10/Ak8/Acss2/Ak4/Ak2/Prkag2/Sult1e1/Oasl2/Pde2a/Dgat2/Ldhc/Pgk2/Acsl4/Prps1/Ido2/Ido1/Nudt7/Nt5e/Acpp/Pank1/Nme5/Slc2a6/Enpp1/Pdk2/Dnph1/Pklr/Ak7/Gck/Acot5/Eno4/Gucy2g/Gapdhs/Aldoart2/Fbp1/Acnat1/Uprt/Nudt10/Nudt11	63
GO:0034368	protein-lipid complex remodeling	8/2196	20/23210	0.000281643	0.0069995	0.00559405	Lpl/Abca5/Apob/Pla2g7/Apoa4/Apoa1/Lipc/Lipg	8
GO:0034369	plasma lipoprotein particle remodeling	8/2196	20/23210	0.000281643	0.0069995	0.00559405	Lpl/Abca5/Apob/Pla2g7/Apoa4/Apoa1/Lipc/Lipg	8
GO:0043931	ossification involved in bone maturation	8/2196	20/23210	0.000281643	0.0069995	0.00559405	Actn3/Igf1/Bmp2/Ryr1/Phospho1/Plxnb1/Lep/Grem1	8
GO:0043266	regulation of potassium ion transport	22/2196	105/23210	0.000287126	0.00711593	0.00568711	Cav1/Kcnq1/Cacna1d/Kcnmb1/Trem2/Rgs7/Atp1b1/Lrrc26/Edn3/Kcnab2/Wnk4/Wnk2/Ptger3/Abcc8/Gck/Kcna1/Kcnip1/Dpp6/Ank3/Kcng1/Lrrc55/Kcnip3	22
GO:0042304	regulation of fatty acid biosynthetic process	12/2196	41/23210	0.000289813	0.00714285	0.00570862	Nr1h3/Apoc2/Mid1ip1/Gip/Hnf4a/Rgn/Cd74/Anxa1/Lpgat1/Il1b/Apoa4/Abcd2	12
GO:1905521	regulation of macrophage migration	12/2196	41/23210	0.000289813	0.00714285	0.00570862	Rarres2/Mmp28/Cd200r1/Trem2/Mstn/Stap1/Cx3cl1/Ccl2/Ccr7/Cmklr1/C5ar1/Slamf8	12
GO:0050863	regulation of T cell activation	48/2196	304/23210	0.000292094	0.00717924	0.0057377	Shh/Il7r/Ihh/Hfe/Cav1/Tnfaip8l2/Cd83/Gata3/Ada/Myb/Arg1/Igf1/Vsir/Syk/Dlg5/Cd74/Anxa1/Cd6/Adam8/Il2ra/Il1b/Cd1d1/Slc46a2/Dtx1/Itgal/Cd209a/Ido1/Fgl1/Fanca/Foxj1/Nfkbiz/Ccl2/Tnfsf9/H2-Aa/Vnn1/Ccr7/Hlx/Dusp10/Cd209e/Cd24a/Ccr2/Lgals3/Dock8/Lep/Erbb2/Cyp26b1/Lgals1/H2-Ab1	48
GO:0006109	regulation of carbohydrate metabolic process	32/2196	178/23210	0.000293368	0.00719073	0.00574688	Actn3/Pdk1/C1qtnf1/Igfbp4/Hnf4a/Igf1/Esrrb/Gpld1/Zbtb20/Gpd1/Rgn/Sorbs1/Hdac4/Pfkfb2/Egf/Prkag2/Fam3c/Adcyap1r1/Dgat2/Fgl1/Smpd3/Pth1r/Slc2a6/Enpp1/Pdk2/Gck/P2ry6/Ppp1r3d/Ptafr/Lep/Gapdhs/Fbp1	32
GO:0001763	morphogenesis of a branching structure	40/2196	240/23210	0.000295682	0.00721606	0.00576713	Cdh1/Shh/Pax2/Pgf/Ihh/Celsr1/Ctsz/Il10/Tbx3/Esr1/Rspo3/Igf1/Ccl11/Hnf1b/Dlg5/Gdnf/Ctnnd2/Grhl2/Eya1/Pax8/Spint1/Bmp2/Il1b/Egf/Tnc/Tfap2c/Fgfr2/Col4a1/Sall1/Lama1/Tmtc3/Wnt4/Mycn/Npnt/Nog/Six1/Socs3/Hhip/Grem1/Esrp2	40
GO:0072593	reactive oxygen species metabolic process	46/2196	288/23210	0.000297054	0.00721606	0.00576713	Itgb2/Foxm1/Cd36/Klf4/Nqo1/Pax2/Trpv1/Epor/Cav1/Il10/Gpx3/Esr1/Igf1/Pxdn/Nos2/Tfap2a/Syk/F2rl1/Clu/Rgn/Cbs/Hdac4/Atp2b4/Cat/Duoxa1/Il1b/Ddah1/Ccn1/Tyrobp/Hp/Smpd3/Cryab/Apoa4/Duox1/Tmem106a/Mycn/Tlr4/Inava/Cx3cr1/Nrros/Hrh1/Sh3pxd2a/Abcd2/Lep/Sod3/Raet1b	46
GO:0008347	glial cell migration	15/2196	59/23210	0.00029781	0.00721606	0.00576713	Hexb/Trem2/Fn1/Vim/Lrp8/Stap1/Ndn/Ccl2/Reln/Bmerb1/Cdk5r1/Ccr2/Gpr183/Syne2/Apcdd1	15
GO:0010669	epithelial structure maintenance	9/2196	25/23210	0.000299254	0.00721606	0.00576713	Slc22a5/Muc13/Cxadr/Rbp4/Vsig1/Tlr4/Crocc/Inava/Muc4	9
GO:0042573	retinoic acid metabolic process	9/2196	25/23210	0.000299254	0.00721606	0.00576713	Crabp2/Lcn5/Dhrs9/Cyp3a13/Adh6a/Adh7/Cyp26b1/Rdh16/Adh6b	9
GO:0043171	peptide catabolic process	9/2196	25/23210	0.000299254	0.00721606	0.00576713	Ggt1/Ace/Cpn1/Enpep/Anpep/Mmp13/Trhde/Naaladl1/Ece1	9
GO:0002888	positive regulation of myeloid leukocyte mediated immunity	13/2196	47/23210	0.000304434	0.00731763	0.0058483	Itgb2/Adora3/Fcgr1/Arg1/Syk/F2rl1/C3/Fgr/Stap1/Tyrobp/Btk/Ptafr/Fcgr3	13
GO:0045214	sarcomere organization	14/2196	53/23210	0.000305926	0.00731763	0.0058483	Casq1/Tcap/Krt19/Tnnt2/Neb/Myom2/Fhod3/Myom3/Mybpc2/Neurl2/Tnnt3/Myoz1/Capn3/Xirp1	14
GO:0061900	glial cell activation	14/2196	53/23210	0.000305926	0.00731763	0.0058483	Pparg/Trpv1/Ttbk1/Clu/Trem2/Casp1/Il1b/Stap1/Tyrobp/Cx3cl1/C1qa/Tlr4/C5ar1/Cx3cr1	14
GO:0030239	myofibril assembly	17/2196	72/23210	0.000316024	0.00753895	0.00602518	Casq1/Tcap/Krt19/Tnnt2/Neb/Myom2/Acta1/Fhod3/Myom3/Mybpc2/Neurl2/Nrap/Nebl/Tnnt3/Myoz1/Capn3/Xirp1	17
GO:0051592	response to calcium ion	25/2196	127/23210	0.000319083	0.00759163	0.00606728	Fosb/Cav1/Trpm2/Alox15/Kcnmb1/Fos/Gpld1/Dmtn/Adcy8/Cpne5/Carf/Tnnt2/Sucnr1/Trpv6/Gipr/Rasgrp2/Cpne2/Syt1/Spag16/Kcnmb4/Kcnh1/Alox5ap/Syt9/Kcnma1/Capn3	25
GO:0060993	kidney morphogenesis	21/2196	99/23210	0.000327425	0.00774847	0.00619263	Irx2/Shh/Pax2/Pgf/Gata3/Hnf1b/Gdnf/Eya1/Pax8/Bmp2/Sall1/Lif/Fras1/Wnk4/Wnt4/Gcnt1/Npnt/Nog/Six1/Irx1/Grem1	21
GO:0003339	regulation of mesenchymal to epithelial transition involved in metanephros morphogenesis	5/2196	8/23210	0.000330886	0.00774847	0.00619263	Pax2/Gdnf/Pax8/Sall1/Lif	5
GO:0015670	carbon dioxide transport	5/2196	8/23210	0.000330886	0.00774847	0.00619263	Car4/Aqp4/Car2/Car12/Car14	5
GO:0034651	cortisol biosynthetic process	5/2196	8/23210	0.000330886	0.00774847	0.00619263	Cacna1h/Bmp2/Dkk3/Bmp5/Wnt4	5
GO:0035425	autocrine signaling	5/2196	8/23210	0.000330886	0.00774847	0.00619263	Cd68/Cx3cl1/Hilpda/Cx3cr1/S100a8	5
GO:1902645	tertiary alcohol biosynthetic process	5/2196	8/23210	0.000330886	0.00774847	0.00619263	Cacna1h/Bmp2/Dkk3/Bmp5/Wnt4	5
GO:0045913	positive regulation of carbohydrate metabolic process	18/2196	79/23210	0.000341511	0.00797634	0.00637475	Actn3/Hnf4a/Igf1/Esrrb/Gpld1/Zbtb20/Gpd1/Rgn/Sorbs1/Pfkfb2/Egf/Adcyap1r1/Dgat2/Pth1r/Gck/P2ry6/Ptafr/Gapdhs	18
GO:1901617	organic hydroxy compound biosynthetic process	38/2196	226/23210	0.000345486	0.00804811	0.0064321	Sec14l2/Fgfr4/Tph2/Gata3/Alox15/Npc1l1/Apob/Cacna1h/Plcd4/Zeb2/Itpka/Bmp2/Slc27a2/Il1b/Slc7a11/Adcyap1r1/Dkk3/Ldhc/Apoa4/Apoa1/Bmp5/Pth1r/Ip6k2/Dhcr24/Plch1/Wnt4/Pnmt/Plcl1/Srd5a2/Dao/P2ry6/Ch25h/Ptafr/Kl/Lep/Cdh3/Ldha/Malrd1	38
GO:0002283	neutrophil activation involved in immune response	7/2196	16/23210	0.000356155	0.00816867	0.00652846	Itgb2/Dnase1/Syk/Myo1f/Tyrobp/Stx11/Ptafr	7
GO:0002689	negative regulation of leukocyte chemotaxis	7/2196	16/23210	0.000356155	0.00816867	0.00652846	Mmp28/Dusp1/Padi2/Stap1/Gpr18/Slamf8/Grem1	7
GO:0060100	positive regulation of phagocytosis, engulfment	7/2196	16/23210	0.000356155	0.00816867	0.00652846	Pparg/Cd36/Fcgr1/F2rl1/Trem2/C3/Stap1	7
GO:0098856	intestinal lipid absorption	7/2196	16/23210	0.000356155	0.00816867	0.00652846	Cd36/Npc1l1/Dgat1/Fabp2/Apoa4/Apoa1/Lep	7
GO:1905155	positive regulation of membrane invagination	7/2196	16/23210	0.000356155	0.00816867	0.00652846	Pparg/Cd36/Fcgr1/F2rl1/Trem2/C3/Stap1	7
GO:2000647	negative regulation of stem cell proliferation	7/2196	16/23210	0.000356155	0.00816867	0.00652846	Ovol1/Fermt1/Ptn/Ovol2/Kdf1/Cd24a/Bdnf	7
GO:0010827	regulation of glucose transmembrane transport	19/2196	86/23210	0.000359918	0.0081918	0.00654694	Sh2b2/Gip/Erbb3/Aoc3/Esr1/Igf1/Ace/Tert/C3/Sorbs1/Il1b/Nr4a3/Rtn2/Enpp1/Itln1/Rsc1a1/Prkcb/Ffar4/Lep	19
GO:0032611	interleukin-1 beta production	19/2196	86/23210	0.000359918	0.0081918	0.00654694	Cd36/Hspb1/Lpl/Igf1/F2rl1/Trem2/Aqp4/Casp1/Il1b/Sucnr1/Tyrobp/Apoa1/Tmem106a/Ccr7/Tlr4/Inava/Serpinb1a/Trim16/Cx3cr1	19
GO:0061333	renal tubule morphogenesis	19/2196	86/23210	0.000359918	0.0081918	0.00654694	Irx2/Shh/Pax2/Pgf/Gata3/Hnf1b/Gdnf/Eya1/Pax8/Bmp2/Col4a1/Sall1/Wnk4/Wnt4/Npnt/Nog/Six1/Irx1/Grem1	19
GO:0014706	striated muscle tissue development	65/2196	449/23210	0.000362045	0.00819838	0.00655221	Ifrd1/Shh/Hdac9/Klf5/Gata6/Epor/Actn3/Cav1/Tcap/Pax5/Xk/Erbb3/Tbx5/Tbx3/Igf1/Sgcd/Myocd/Asb2/Fos/Popdc2/Cxadr/Lox/Dkk1/Rbp4/Tll2/Msc/Eya1/Mstn/Hdac4/Tnnt2/Atf3/Neb/Lrp2/Bmp2/Trp73/P2rx2/Ryr1/Fgfr2/Hdac6/Myom2/Acta1/Bmp5/Tbx18/Fhod3/Myom3/Rbm24/Mybpc2/Hlx/Ncam1/Ccnb1/Dsg2/Adra1a/Tenm4/Bdnf/Nog/Nrap/Six1/Myh7/Nebl/Dsp/Cyp26b1/Myoz1/Grem1/Capn3/Xirp1	65
GO:0048608	reproductive structure development	65/2196	449/23210	0.000362045	0.00819838	0.00655221	Cdh1/Pparg/Dnmt3l/Serpinf1/Tcf7/Klhl10/Shh/Prlr/Epor/Tcf23/Ascl2/Gata3/Il10/Ada/Tbx3/Slc22a5/Esr1/Rspo3/Igf1/Myocd/Hnf1b/Krt19/Esrrb/Rhobtb3/Grhl2/Anxa1/Rbp4/Lrp2/Spint1/Schip1/Ccn1/Tnc/Lfng/Ptn/Fgfr2/Bmp5/Stra6/Fanca/Inha/Brip1/Lif/Dhcr24/Cebpa/Wnt4/Ovol2/Vash2/Wdr19/Hoxa9/Srd5a2/Gjb5/Gjb3/Plaur/Nrip1/Nog/Tifab/Fzd4/Bmpr1b/Spink2/Socs3/Hmgb2/Lep/Etnk2/Ren1/Peg10/Lhb	65
GO:0006548	histidine catabolic process	4/2196	5/23210	0.000369487	0.00828283	0.00661969	Ftcd/Amdhd1/Hal/Uroc1	4
GO:0034241	positive regulation of macrophage fusion	4/2196	5/23210	0.000369487	0.00828283	0.00661969	Dcstamp/Trem2/Ocstamp/Tyrobp	4
GO:0090272	negative regulation of fibroblast growth factor production	4/2196	5/23210	0.000369487	0.00828283	0.00661969	Fgfr4/Wnt11/Rgcc/Cd59a	4
GO:2000609	regulation of thyroid hormone generation	4/2196	5/23210	0.000369487	0.00828283	0.00661969	Hpn/Gata3/Pax8/Duoxa1	4
GO:0010883	regulation of lipid storage	12/2196	42/23210	0.000371126	0.0082987	0.00663238	Pparg/Nr1h3/Cd36/Lpl/Apob/C3/Cidea/Msr1/Hilpda/Fitm2/Mest/Lep	12
GO:0042472	inner ear morphogenesis	23/2196	114/23210	0.000376566	0.00835608	0.00667824	Hpn/Pax2/Tcap/Cdh23/Gata3/Celsr1/Ntn1/Tshr/Tfap2a/Atp8a2/Eya1/Itga8/Pax8/Nr4a3/Ush1c/Fgfr2/Tbx18/Myo6/Slitrk6/Foxi1/Tifab/Six1/Otop1	23
GO:0032350	regulation of hormone metabolic process	14/2196	54/23210	0.000377438	0.00835608	0.00667824	Hpn/Cyp17a1/Gata3/Igf1/Pde8b/Pax8/Duoxa1/Bmp2/Il1b/Dkk3/Bmp5/Pebp1/Wnt4/Kcnma1	14
GO:0043030	regulation of macrophage activation	14/2196	54/23210	0.000377438	0.00835608	0.00667824	Pparg/Nr1h3/Ttbk1/Il10/Trem2/Il1rl1/Cd1d1/Stap1/Cx3cl1/Cebpa/Cd84/Tlr4/Muc5b/Raet1b	14
GO:0046503	glycerolipid catabolic process	14/2196	54/23210	0.000377438	0.00835608	0.00667824	Apoc2/Lipe/Lpl/Apob/Gpld1/Apoa4/Apoc3/Apoa1/Lipc/Pla2g4c/Daglb/Pnpla3/Pnpla1/Lipg	14
GO:0014074	response to purine-containing compound	22/2196	107/23210	0.000379377	0.00836265	0.00668349	Slc26a3/Gstm7/Trpv1/Trpm2/Kcnq1/Aldh3a1/Hcn2/Dmtn/Gpd1/Casp1/Igfbp5/Il1b/P2rx2/Ryr1/Pde2a/Hcn4/Duox1/Cib2/Pklr/P2ry6/Ren1/Slc8a3	22
GO:0072073	kidney epithelium development	27/2196	143/23210	0.000379609	0.00836265	0.00668349	Irx2/Shh/Pax2/Pgf/Gata3/Sim1/Hnf1b/Gdnf/Tfap2b/Eya1/Pax8/Cat/Bmp2/Smad9/Prom1/Fgfr2/Umod/Sall1/Lif/Wnk4/Wnt4/Npnt/Bdnf/Nog/Six1/Irx1/Grem1	27
GO:0050850	positive regulation of calcium-mediated signaling	13/2196	48/23210	0.000381716	0.00836775	0.00668756	Adora3/Gstm7/Ada/Erbb3/Trdn/Igf1/Syk/Trem2/Gsto1/Itgal/Ncam1/Cd24a/P2ry6	13
GO:1904407	positive regulation of nitric oxide metabolic process	13/2196	48/23210	0.000381716	0.00836775	0.00668756	Itgb2/Cd36/Klf4/Trpv1/Esr1/Clu/Il1b/Ddah1/Smpd3/Tmem106a/Tlr4/Hrh1/Raet1b	13
GO:0010758	regulation of macrophage chemotaxis	10/2196	31/23210	0.00038781	0.00845976	0.0067611	Rarres2/Mmp28/Mstn/Stap1/Cx3cl1/Ccl2/Ccr7/Cmklr1/C5ar1/Slamf8	10
GO:0033081	regulation of T cell differentiation in thymus	10/2196	31/23210	0.00038781	0.00845976	0.0067611	Shh/Il7r/Ihh/Ada/Adam8/Il1b/Cd1d1/Foxj1/Vnn1/Erbb2	10
GO:0042471	ear morphogenesis	26/2196	136/23210	0.00039497	0.00857878	0.00685622	Hpn/Pax2/Tcap/Cdh23/Gata3/Celsr1/Ntn1/Tshr/Tfap2a/Atp8a2/Eya1/Itga8/Pax8/Nr4a3/Ush1c/Fgfr2/Sall1/Tbx18/Myo6/Wdr19/Slitrk6/Foxi1/Nog/Tifab/Six1/Otop1	26
GO:0003337	mesenchymal to epithelial transition involved in metanephros morphogenesis	6/2196	12/23210	0.000398074	0.00857878	0.00685622	Pax2/Gdnf/Pax8/Sall1/Lif/Grem1	6
GO:0032341	aldosterone metabolic process	6/2196	12/23210	0.000398074	0.00857878	0.00685622	Cacna1h/Bmp2/Dkk3/Bmp5/Wnt4/Kcnma1	6
GO:0035630	bone mineralization involved in bone maturation	6/2196	12/23210	0.000398074	0.00857878	0.00685622	Actn3/Igf1/Bmp2/Phospho1/Lep/Grem1	6
GO:0071281	cellular response to iron ion	6/2196	12/23210	0.000398074	0.00857878	0.00685622	Hmox1/Hfe/Gpld1/Tfap2a/Tfr2/Trf	6
GO:0072078	nephron tubule morphogenesis	18/2196	80/23210	0.00040223	0.00864745	0.00691111	Irx2/Shh/Pax2/Pgf/Gata3/Hnf1b/Gdnf/Eya1/Pax8/Bmp2/Sall1/Wnk4/Wnt4/Npnt/Nog/Six1/Irx1/Grem1	18
GO:1903555	regulation of tumor necrosis factor superfamily cytokine production	30/2196	166/23210	0.000406782	0.0087243	0.00697252	Cd36/Hspb1/Il27ra/Lpl/Il10/Igf1/Vsir/Syk/Clu/Zbtb20/Trem2/Cidea/Adam8/Tnfrsf8/Tyrobp/Cx3cl1/Cd300ld/Ccl2/Ccr7/Cd84/Tlr4/Abcc8/Flt3/Cd24a/Ccr2/Gpr18/Cx3cr1/Ptafr/Lep/Fcgr3	30
GO:0050710	negative regulation of cytokine secretion	16/2196	67/23210	0.000409541	0.0087624	0.00700297	Hdac9/Il27ra/Il10/F2rl1/Rgcc/Cd200r1/Cidea/Anxa1/Il1r2/Fn1/Tnfrsf4/Cx3cl1/Apoa1/Cd84/Serpinb1a/Ffar4	16
GO:0006887	exocytosis	56/2196	375/23210	0.000415127	0.00886068	0.00708152	Itgb2/Adora3/Fmr1/Rab3b/Hmox1/Syn2/Cacnb4/Cadps2/Adcy1/Myo1g/Tnfaip2/Syk/F2rl1/Rab3c/Dmtn/Cacna1h/Myo1f/Anxa1/Drd4/Ccr1/Steap3/Pex5l/Prss12/Nr4a3/Fgr/P2rx2/Syp/Btk/Rab11fip1/Smpd3/Myo6/Exph5/Syt1/Rims2/Cd84/Srcin1/Sv2a/Dgki/Stx11/Ncam1/Erc2/Stx3/Adra1a/Trarg1/Rapgef4/Ccr2/Kcnb1/Prkcb/Fes/Cadps/Ptafr/Unc13d/Kcnh1/Otof/Syt9/Sptbn2	56
GO:0034367	protein-containing complex remodeling	8/2196	21/23210	0.000417375	0.0088874	0.00710287	Lpl/Abca5/Apob/Pla2g7/Apoa4/Apoa1/Lipc/Lipg	8
GO:0032528	microvillus organization	9/2196	26/23210	0.000419476	0.00888971	0.00710472	Klf5/Hnf4a/Myo1a/Cdhr5/Tnik/Ush1c/Stk26/Rap1gap/Gldn	9
GO:0090208	positive regulation of triglyceride metabolic process	9/2196	26/23210	0.000419476	0.00888971	0.00710472	Nr1h3/Cd36/Apoc2/Gpld1/Dgat1/Rgn/Dgat2/Apoa4/Apoc3	9
GO:0002687	positive regulation of leukocyte migration	27/2196	144/23210	0.000425823	0.00900283	0.00719512	Adora3/Pgf/Rarres2/Aoc3/F2rl1/Pla2g7/Trem2/Cd74/Adam8/Ccr1/Mstn/Il1b/Edn3/Ptn/F7/Cx3cl1/Ccl2/Ccr7/Ptger3/Tnfrsf18/Cmklr1/Ccr2/C5ar1/Lgals3/Dock8/Ptafr/Tmem102	27
GO:0090596	sensory organ morphogenesis	47/2196	301/23210	0.000432964	0.00913216	0.00729849	Hpn/Shh/Pax2/Ihh/Tcap/Cdh23/Gata3/Celsr1/Ntn1/Tshr/Tfap2a/Atp8a2/Rbp4/Rp1/Eya1/Col5a2/Itga8/Col5a1/Pax8/Bcar3/Nr4a3/Prom1/Ptn/Ush1c/Fgfr2/Rpgr/Tenm3/Sall1/Stra6/Lctl/Tbx18/Myo6/Mfrp/Megf11/Wdr19/Shroom2/Slitrk6/Foxi1/Bdnf/Nog/Tifab/Six1/Otop1/Ntrk2/Col8a2/Cyp26b1/Fat3	47
GO:0043588	skin development	46/2196	293/23210	0.000438605	0.00922932	0.00737614	Shh/Edar/Trpv1/Celsr1/Aloxe3/Sgpp1/Tfap2a/Atp8a2/Tgm1/Grhl2/Dnase1l2/Anxa1/Dkk1/Ovol1/Tfap2b/Col5a2/Igfbp5/Irf6/Col5a1/Fermt1/Tfap2c/Reg3g/Ryr1/Prss8/Fgfr2/Evpl/Exph5/Fras1/Dhcr24/Hpse/Scd1/Tmprss13/Ovol2/Kdf1/Foxq1/Ppl/Cdsn/Trim16/Dsp/Palld/Cdh3/Cyp26b1/Apcdd1/Reg3a/Edaradd/Lats2	46
GO:0050707	regulation of cytokine secretion	36/2196	213/23210	0.000440711	0.00923496	0.00738064	Cd36/Hdac9/Il27ra/Lpl/Gata3/Il17rb/Il10/Syk/F2rl1/Rgcc/Cd200r1/Cidea/Csf1r/Anxa1/Casp1/Il1rl1/Il1r2/Fn1/Fermt1/Il1b/Fgr/Tnfrsf4/Cd209d/Cx3cl1/Cadm1/Apoa1/Ccr7/Cd84/Tlr4/Flt3/Serpinb1a/Trim16/Mmp12/Ffar2/Ffar4/Panx2	36
GO:0016331	morphogenesis of embryonic epithelium	32/2196	182/23210	0.000440943	0.00923496	0.00738064	Irx2/Folr1/Shh/Pax2/Gata3/Celsr1/Sfrp5/Cobl/Hnf1b/Tfap2a/Gdnf/Grhl2/Enah/Epb41l5/Zeb2/Pax8/Lrp2/Spint1/Fgfr2/Sall1/Bmp5/Tbx18/Pcdh8/Alx1/Wnt4/Ovol2/Kdf1/Mthfd1l/Nog/Six1/Irx1/Grem1	32
GO:0002675	positive regulation of acute inflammatory response	11/2196	37/23210	0.000443921	0.00925388	0.00739577	Fcgr1/Aoc3/C3/Adam8/Il1b/Btk/Ccr7/Ptger3/Ffar2/Fcgr3/Alox5ap	11
GO:0097028	dendritic cell differentiation	11/2196	37/23210	0.000443921	0.00925388	0.00739577	Trpm2/Irf4/F2rl1/Dcstamp/Trem2/Batf3/Ubd/Tnfsf9/Ccr7/Flt3/Pirb	11
GO:0099504	synaptic vesicle cycle	37/2196	221/23210	0.000446528	0.00928652	0.00742186	Fmr1/Rab3b/Syn2/Cacnb4/Cadps2/Adcy1/Ston2/Amph/Drd4/P2rx2/Sh3gl3/Syp/Ap1s2/Bsn/Myo6/Syt1/Slc18a1/Rims2/Sv2a/Dgki/Stx11/Pacsin1/Erc2/Stx3/Adra1a/Cd24a/Cdk5r1/Rapgef4/Prkcb/Cadps/Kcnh1/Syn3/Otof/Syt9/Sptbn2/Syndig1/A830010M20Rik	37
GO:0002366	leukocyte activation involved in immune response	43/2196	269/23210	0.000451	0.00933079	0.00745724	Itgb2/Adora3/Hmox1/Il27ra/Dnase1/Gata3/Ada/Mfng/Myb/Irf4/Syk/F2rl1/Parp3/Trem2/Myo1f/Anxa1/Slc11a1/Sucnr1/Cdh17/Nr4a3/Fgr/Lfng/Clec4d/Pglyrp1/Tyrobp/Itgal/Btk/Nfkbiz/Rif1/Ccr7/Cd84/Tlr4/Stx11/Hlx/Ccr2/Lgals3/Gpr183/Cx3cr1/Fes/Ptafr/Unc13d/Lgals1/Exosc6	43
GO:0048562	embryonic organ morphogenesis	49/2196	318/23210	0.000451772	0.00933079	0.00745724	Tcf7/Hpn/Folr1/Shh/Pax2/Ihh/Tcap/Cdh23/Pax5/Gata3/Wnt11/Celsr1/Tbx3/Hnf1b/Ntn1/Ccdc103/Tshr/Tfap2a/Atp8a2/Grhl2/Rbp4/Eya1/Itga8/Pax8/Ccdc39/Nr4a3/Ush1c/Fgfr2/Sall1/Dnaaf1/Dscaml1/Stra6/Tbx18/Myo6/Alx1/Mycn/Ovol2/Wdr19/Hlx/Ccdc40/Mthfd1l/Slitrk6/Foxi1/Nog/Tifab/Six1/Otop1/Hoxc4/Hoxd3	49
GO:0032640	tumor necrosis factor production	30/2196	167/23210	0.000451794	0.00933079	0.00745724	Cd36/Hspb1/Il27ra/Lpl/Il10/Igf1/Vsir/Syk/Clu/Zbtb20/Trem2/Cidea/Tnfrsf8/Tyrobp/Cx3cl1/Cd300ld/Tmem106a/Ccl2/Ccr7/Cd84/Tlr4/Abcc8/Flt3/Cd24a/Ccr2/Gpr18/Cx3cr1/Ptafr/Lep/Fcgr3	30
GO:1901214	regulation of neuron death	55/2196	368/23210	0.00045551	0.00938582	0.00750122	Serpinf1/Fmr1/Shh/Nqo1/Hmox1/Epor/Trpm2/Gata3/Ctsz/Il10/Erbb3/Esr1/Igf1/Fos/Tfap2a/Tert/Clu/Gdnf/Retreg1/Cd200r1/Faim2/Ppp2r2b/Adam8/Tfap2b/Hdac4/Rab29/Il1b/Slc7a11/Trim2/Nr4a3/Trp73/Chl1/Tyrobp/Mt3/Cx3cl1/Ptprf/Mag/C1qa/Foxq1/Tlr4/Pm20d1/Tox3/Bdnf/Cdk5r1/Ndnf/C5ar1/Kcnb1/Six1/Cx3cr1/Ntrk2/Ghr/Musk/Kcnma1/Reg3b/Kcnip3	55
GO:0007409	axonogenesis	67/2196	470/23210	0.00045701	0.00939504	0.00750858	Ifrd1/Metrn/Shh/Crabp2/Xk/Gata3/Trpv2/Scn1b/Cobl/Adcy1/Ntn1/Atp8a2/Gdnf/Enah/Celsr3/Csf1r/Slit1/Nptx1/Raph1/Fn1/Vim/Kif5c/Olfm1/Zeb2/Lrp2/Sema6d/Map1a/C9orf72/Nr4a3/Artn/Chl1/Fgfr2/Fgf13/Hdac6/Plxnb3/Dscaml1/Cck/Lama1/Ndn/Zswim5/Prdm8/Prtg/Mag/Lpar3/Golga4/Cntn5/Ncam1/Reln/Plppr4/Rtn4rl1/Slitrk6/Igfals/Bdnf/Nog/Cdk5r1/Tenm2/Lrrc4c/Bmpr1b/Epha3/Map1b/Plxnb1/Ntrk2/Map6/Ntrk3/Erbb2/Ctnna2/Ank3	67
GO:0002548	monocyte chemotaxis	14/2196	55/23210	0.000462749	0.00946937	0.00756799	Ccl6/Ccl9/Ccl11/Pla2g7/Dusp1/Anxa1/Ccr1/Cx3cl1/Ccl7/Ccl2/Ccr2/Lgals3/Slamf8/Grem1	14
GO:0007528	neuromuscular junction development	14/2196	55/23210	0.000462749	0.00946937	0.00756799	Cacna2d2/Cacnb4/Sorbs1/Tnc/P2rx2/Ptn/Fgfr2/Col4a1/Shank2/Six1/Ntrk2/Musk/Colq/Erbb2	14
GO:0032941	secretion by tissue	13/2196	49/23210	0.000475048	0.0096988	0.00775135	Adora3/Nr1h3/Ada/Agr2/Npr3/Trp73/Wnk4/Nlrp6/Tifab/Mmp13/Kcnma1/Slc4a5/Celsr2	13
GO:0042742	defense response to bacterium	62/2196	428/23210	0.00048002	0.00977795	0.00781461	Cd36/Il27ra/Defb2/Rarres2/Fcgr1/Il10/Wfdc15b/Nos2/Coch/Syk/F2rl1/Adamts5/Trem2/Myo1f/Slc11a1/Fgr/Plac8/Reg3g/Clec4d/Pglyrp1/Cd209d/Hp/Gbp8/Scd1/Tlr4/Irf8/Defb12/Defb13/Defb29/Defb1/Defb36/Defb11/Dmbt1/Defb15/C5ar1/Defb19/Cebpe/Slamf8/Defb40/Defb37/Defb38/Hmgb2/Spink5/Defa39/Defb39/Defa24/Muc5b/Jchain/Lyz1/Lyz2/Reg3b/Defa23/Defb30/Defb43/Defb47/Raet1a/Raet1b/Raet1c/Naip2/AY761185/Spag11a/Gbp10	62
GO:0070663	regulation of leukocyte proliferation	39/2196	238/23210	0.000493694	0.0100336	0.0080189	Shh/Ihh/Il10/Ada/Arg1/Igf1/Vsir/Syk/Dlg5/St6gal1/Cd74/Anxa1/Cd6/Il2ra/Il1b/Ocstamp/Cd1d1/Tnfrsf4/Bst1/Siglecg/Tyrobp/Itgal/Btk/Cd209a/Ido1/Foxj1/Tnfsf9/H2-Aa/Ccr7/Tlr4/Cd209e/Cd24a/Ccr2/Lgals3/Gpr183/Lep/Erbb2/H2-Ab1/Grem1	39
GO:0018958	phenol-containing compound metabolic process	22/2196	109/23210	0.000496557	0.010046	0.00802883	Hpn/Tph2/Gata3/Iyd/Slc16a10/Rnf180/Pde1b/Drd4/Zeb2/Pax8/Duoxa1/Slc7a11/Sult1d1/Crym/Slc16a2/Pnmt/Dao/Reln/Tg/Kl/Cdh3/Rtl4	22
GO:0072009	nephron epithelium development	22/2196	109/23210	0.000496557	0.010046	0.00802883	Irx2/Shh/Pax2/Pgf/Gata3/Hnf1b/Gdnf/Tfap2b/Eya1/Pax8/Bmp2/Prom1/Umod/Sall1/Lif/Wnk4/Wnt4/Npnt/Nog/Six1/Irx1/Grem1	22
GO:0002446	neutrophil mediated immunity	10/2196	32/23210	0.000516635	0.0103816	0.00829702	Itgb2/Dnase1/Arg1/Ace/Syk/F2rl1/Myo1f/Stx11/Ptafr/Cd300lb	10
GO:0045672	positive regulation of osteoclast differentiation	10/2196	32/23210	0.000516635	0.0103816	0.00829702	Fos/Trem2/Csf1r/Ccr1/Car2/Ocstamp/Tyrobp/Slc9b2/Tmem64/Gpr68	10
GO:0051180	vitamin transport	10/2196	32/23210	0.000516635	0.0103816	0.00829702	Folr1/Rbp4/Cubn/Lrp2/Slc52a3/Apoa1/Stra6/Folr2/Gc/Slc35f3	10
GO:0035148	tube formation	31/2196	176/23210	0.000520415	0.010434	0.00833895	Cdh1/Irx2/Folr1/Shh/Edar/Pax2/Tcap/Gata3/Celsr1/Sfrp5/Cobl/Hnf1b/Tfap2a/Gdnf/Grhl2/Enah/Zeb2/Pax8/Lrp2/Spint1/Fgfr2/Sall1/Bmp5/Alx1/Wnt4/Ovol2/Mthfd1l/Nog/Six1/Irx1/Grem1	31
GO:0006721	terpenoid metabolic process	15/2196	62/23210	0.000529682	0.010596	0.00846842	Crabp2/Rarres2/Dgat1/Rbp4/Lcn5/Dhrs9/Cyp3a13/Akr1b8/Rbp2/Adh6a/Adh7/Cyp26b1/Rdh16/Adh6b/Rdh1	15
GO:0072175	epithelial tube formation	29/2196	161/23210	0.000532355	0.0105975	0.00846959	Irx2/Folr1/Shh/Pax2/Tcap/Gata3/Celsr1/Sfrp5/Cobl/Hnf1b/Tfap2a/Gdnf/Grhl2/Enah/Zeb2/Pax8/Lrp2/Spint1/Fgfr2/Sall1/Bmp5/Alx1/Wnt4/Ovol2/Mthfd1l/Nog/Six1/Irx1/Grem1	29
GO:0071241	cellular response to inorganic substance	37/2196	223/23210	0.000532748	0.0105975	0.00846959	Cdh1/Pparg/Fmr1/Shh/Fosb/Hmox1/Hfe/Trpm2/Alox15/Fos/Mtr/Gpld1/Tfap2a/Dmtn/Adcy8/Cpne5/Nptx1/Carf/Fn1/Adcy10/A3galt2/Tfr2/Mt3/Smpd3/Trf/Rasgrp2/Cpne2/Cebpa/Syt1/Kcna1/Spag16/Kcnh1/Alox5ap/Syt9/Ank3/Fbp1/Capn3	37
GO:0072006	nephron development	27/2196	146/23210	0.000533319	0.0105975	0.00846959	Irx2/Shh/Pax2/Pgf/Nid1/Gata3/Hnf1b/Tfap2a/Gdnf/Tfap2b/Eya1/Pax8/Bmp2/Enpep/Prom1/Umod/Sall1/Lif/Wnk4/Wnt4/Npnt/Nog/Six1/Irx1/Col4a4/Grem1/Dchs2	27
GO:0048754	branching morphogenesis of an epithelial tube	32/2196	184/23210	0.000536859	0.0106441	0.00850685	Shh/Pax2/Pgf/Ihh/Celsr1/Ctsz/Tbx3/Esr1/Igf1/Ccl11/Hnf1b/Dlg5/Gdnf/Eya1/Pax8/Bmp2/Egf/Tnc/Tfap2c/Fgfr2/Col4a1/Sall1/Lama1/Tmtc3/Wnt4/Mycn/Npnt/Nog/Six1/Hhip/Grem1/Esrp2	32
GO:0003422	growth plate cartilage morphogenesis	7/2196	17/23210	0.000556149	0.0110021	0.00879299	Col6a1/Stc1/Col20a1/Col6a2/Coch/Vwa2/Col7a1	7
GO:0007588	excretion	14/2196	56/23210	0.000563938	0.011107	0.00887676	Corin/Trpv1/Atp6v1b1/Stc1/Ace/Adra1d/Umod/Guca2b/Atp6v0a4/Anpep/Ptger3/Kirrel/Adra1a/Kcnma1	14
GO:0030104	water homeostasis	14/2196	56/23210	0.000563938	0.011107	0.00887676	Cdh1/Atp6v1b1/Igf1/Aloxe3/Aqp4/Tfap2b/Sctr/Aqp7/Slc6a12/Scnn1a/Scd1/Tmprss13/Kdf1/Cyp26b1	14
GO:0042110	T cell activation	69/2196	491/23210	0.000566869	0.0111401	0.00890325	Itgb2/Tcf7/Shh/Il7r/Ihh/Hfe/Cav1/Tnfaip8l2/Cd83/Gata3/Ada/Myb/Arg1/Igf1/Vsir/Irf4/Syk/F2rl1/Dlg5/Cxadr/Satb1/Cd74/Anxa1/Cd6/Adam8/Slc11a1/Rab29/Il2ra/Il1b/Cd1d1/Slc46a2/Tnfrsf4/Lfng/Dtx1/Clec4d/Itgal/Cd209a/Ido1/Fgl1/Mpzl2/Fanca/Foxj1/Nfkbiz/Ccl2/Tnfsf9/Fut7/H2-Aa/Wnt4/Vnn1/Ccr7/Stx11/Hlx/Dusp10/Cd209e/Flt3/Cd24a/Ccr2/Lgals3/Gpr18/Gpr183/Dock8/Lep/Erbb2/Cyp26b1/Lgals1/Itgad/Treml2/H2-Ab1/Gimap1	69
GO:0072210	metanephric nephron development	11/2196	38/23210	0.00057187	0.0112137	0.00896205	Irx2/Pax2/Tfap2a/Gdnf/Tfap2b/Pax8/Sall1/Lif/Wnt4/Irx1/Grem1	11
GO:0140029	exocytic process	20/2196	96/23210	0.000574108	0.0112329	0.00897739	Adora3/Rab3b/Cadps2/Syk/Rab3c/Dmtn/Btk/Syt1/Rims2/Sv2a/Stx11/Ncam1/Erc2/Stx3/Trarg1/Kcnb1/Cadps/Unc13d/Otof/Syt9	20
GO:0060713	labyrinthine layer morphogenesis	9/2196	27/23210	0.00057675	0.0112429	0.00898543	Il10/Rspo3/Grhl2/Spint1/Ccn1/Fgfr2/Bmp5/Gjb5/Socs3	9
GO:0060562	epithelial tube morphogenesis	56/2196	380/23210	0.000577142	0.0112429	0.00898543	Irx2/Folr1/Shh/Pax2/Pgf/Ihh/Tcap/Gata3/Celsr1/Ctsz/Tbx3/Sfrp5/Esr1/Igf1/Cobl/Ccl11/Hnf1b/Ntn1/Ccdc103/Tfap2a/Dlg5/Gdnf/Grhl2/Enah/Eya1/Zeb2/Pax8/Lrp2/Spint1/Bmp2/Ccdc39/Egf/Tnc/Tfap2c/Itgax/Fgfr2/Col4a1/Sall1/Dnaaf1/Bmp5/Lama1/Wnk4/Alx1/Tmtc3/Wnt4/Mycn/Ovol2/Ccdc40/Mthfd1l/Npnt/Nog/Six1/Irx1/Hhip/Grem1/Esrp2	56
GO:0003433	chondrocyte development involved in endochondral bone morphogenesis	8/2196	22/23210	0.000601763	0.0116211	0.00928763	Col6a1/Col20a1/Col6a2/Coch/Vwa2/Col7a1/Smpd3/Serpinh1	8
GO:0010884	positive regulation of lipid storage	8/2196	22/23210	0.000601763	0.0116211	0.00928763	Cd36/Lpl/Apob/C3/Cidea/Msr1/Hilpda/Fitm2	8
GO:0060602	branch elongation of an epithelium	8/2196	22/23210	0.000601763	0.0116211	0.00928763	Shh/Esr1/Hnf1b/Tnc/Tfap2c/Fgfr2/Tmtc3/Six1	8
GO:0070977	bone maturation	8/2196	22/23210	0.000601763	0.0116211	0.00928763	Actn3/Igf1/Bmp2/Ryr1/Phospho1/Plxnb1/Lep/Grem1	8
GO:0019693	ribose phosphate metabolic process	51/2196	339/23210	0.000616712	0.011871	0.00948737	Actn3/Pdk1/Prkag3/Aprt/Cacnb4/Pipox/Hnf4a/Igf1/Adcy1/Pfkp/Esrrb/Adcy2/Adcy8/Dgat1/Zbtb20/Gpd1/Trem2/Fasn/Hdac4/Pfkfb2/Adcy10/Acss2/Ak4/Ak2/Prkag2/Sult1e1/Pde2a/Dgat2/Ldhc/Pgk2/Acsl4/Prps1/Nudt7/Nt5e/Pank1/Nme5/Slc2a6/Enpp1/Pdk2/Pklr/Gck/Acot5/Eno4/Gucy2g/Gapdhs/Aldoart2/Fbp1/Acnat1/Uprt/Nudt10/Nudt11	51
GO:0002263	cell activation involved in immune response	43/2196	273/23210	0.000617365	0.011871	0.00948737	Itgb2/Adora3/Hmox1/Il27ra/Dnase1/Gata3/Ada/Mfng/Myb/Irf4/Syk/F2rl1/Parp3/Trem2/Myo1f/Anxa1/Slc11a1/Sucnr1/Cdh17/Nr4a3/Fgr/Lfng/Clec4d/Pglyrp1/Tyrobp/Itgal/Btk/Nfkbiz/Rif1/Ccr7/Cd84/Tlr4/Stx11/Hlx/Ccr2/Lgals3/Gpr183/Cx3cr1/Fes/Ptafr/Unc13d/Lgals1/Exosc6	43
GO:0050921	positive regulation of chemotaxis	26/2196	140/23210	0.000626537	0.0120214	0.00960761	Shh/Pgf/Hspb1/Rarres2/F2rl1/Pla2g7/Trem2/Cd74/Ccr1/Mstn/Fn1/Il1b/Edn3/Sucnr1/Artn/Ptn/F7/Cx3cl1/Ccl2/Ccr7/Stx3/Cmklr1/Ccr2/C5ar1/Ntrk3/Tmem102	26
GO:0021782	glial cell development	22/2196	111/23210	0.000644076	0.0123314	0.00985537	Shh/Ttbk1/Clu/Trem2/Vim/Il1b/Mxra8/Mt3/Hdac11/Prdm8/Myrf/Lgi4/Mag/C1qa/Tlr4/Sh3tc2/Tenm4/C5ar1/Nrros/Ntrk2/S100a8/Ntrk3	22
GO:0007269	neurotransmitter secretion	32/2196	186/23210	0.000650726	0.0124055	0.00991457	Fmr1/Cacna1b/Syn2/Celsr1/Cacnb4/Cadps2/Adcy1/Mctp1/Drd4/Edn3/Kcnc4/P2rx2/Syp/Myo6/Nrxn2/Syt1/Rims2/Sv2a/Dgki/Stx11/Erc2/Stx3/Adra1a/Prkcb/Cadps/Ntrk2/Kcnh1/Syn3/Otof/Syt9/Kcnc3/Sptbn2	32
GO:0099643	signal release from synapse	32/2196	186/23210	0.000650726	0.0124055	0.00991457	Fmr1/Cacna1b/Syn2/Celsr1/Cacnb4/Cadps2/Adcy1/Mctp1/Drd4/Edn3/Kcnc4/P2rx2/Syp/Myo6/Nrxn2/Syt1/Rims2/Sv2a/Dgki/Stx11/Erc2/Stx3/Adra1a/Prkcb/Cadps/Ntrk2/Kcnh1/Syn3/Otof/Syt9/Kcnc3/Sptbn2	32
GO:0009855	determination of bilateral symmetry	25/2196	133/23210	0.000656466	0.0124882	0.00998069	Folr1/Shh/Ihh/Dnah11/Tbx3/Cep290/Ccdc103/Dnah5/Ccdc39/Pcsk6/Dnaaf1/Rpgrip1l/Foxj1/Dnaic2/Cfap53/Ovol2/Ccdc151/Ccdc40/Pkd1l1/Dync2h1/Grem2/Dnaic1/Armc4/Drc1/Grem1	25
GO:0071827	plasma lipoprotein particle organization	10/2196	33/23210	0.000678965	0.0127045	0.0101535	Lpl/Abca5/Apob/Dgat1/Pla2g7/Mttp/Apoa4/Apoa1/Lipc/Lipg	10
GO:0086091	regulation of heart rate by cardiac conduction	10/2196	33/23210	0.000678965	0.0127045	0.0101535	Cav1/Kcnq1/Cacna1d/Scn1b/Dsc2/Hcn4/Cacna2d1/Kcnd3/Dsg2/Dsp	10
GO:0008212	mineralocorticoid metabolic process	6/2196	13/23210	0.000680146	0.0127045	0.0101535	Cacna1h/Bmp2/Dkk3/Bmp5/Wnt4/Kcnma1	6
GO:0010885	regulation of cholesterol storage	6/2196	13/23210	0.000680146	0.0127045	0.0101535	Pparg/Nr1h3/Cd36/Lpl/Apob/Msr1	6
GO:0033079	immature T cell proliferation	6/2196	13/23210	0.000680146	0.0127045	0.0101535	Shh/Ihh/Il1b/Cd1d1/Wnt4/Erbb2	6
GO:0060670	branching involved in labyrinthine layer morphogenesis	6/2196	13/23210	0.000680146	0.0127045	0.0101535	Il10/Rspo3/Grhl2/Spint1/Fgfr2/Socs3	6
GO:0090594	inflammatory response to wounding	6/2196	13/23210	0.000680146	0.0127045	0.0101535	Clec10a/Timp1/Hmox1/Siglecg/Cd24a/Ccr2	6
GO:0016338	calcium-independent cell-cell adhesion via plasma membrane cell-adhesion molecules	5/2196	9/23210	0.000686345	0.0127045	0.0101535	Bmp2/Cx3cl1/Cadm1/Dscaml1/Cldn3	5
GO:0030644	cellular chloride ion homeostasis	5/2196	9/23210	0.000686345	0.0127045	0.0101535	Slc12a5/Abcc2/Bsnd/Tbxas1/Wnk4	5
GO:0032344	regulation of aldosterone metabolic process	5/2196	9/23210	0.000686345	0.0127045	0.0101535	Bmp2/Dkk3/Bmp5/Wnt4/Kcnma1	5
GO:0034372	very-low-density lipoprotein particle remodeling	5/2196	9/23210	0.000686345	0.0127045	0.0101535	Lpl/Apoa4/Apoa1/Lipc/Lipg	5
GO:0060462	lung lobe development	5/2196	9/23210	0.000686345	0.0127045	0.0101535	Shh/Igf1/Grhl2/Fgfr2/Lif	5
GO:0060463	lung lobe morphogenesis	5/2196	9/23210	0.000686345	0.0127045	0.0101535	Shh/Igf1/Grhl2/Fgfr2/Lif	5
GO:0001659	temperature homeostasis	31/2196	179/23210	0.000698854	0.0129093	0.0103172	Nr1h3/Cd36/Prlr/Trpv1/Actn3/Cav1/Trpm2/Trpv2/Pctp/Tshr/Irf4/Syk/Npr3/Adamts5/Cidea/Esrrg/Il1rn/Il1b/Plac8/Adrb3/Scd1/Plcl1/Tlr4/Ptger3/Cmklr1/Ccr2/Ffar4/Zfp516/Lep/Ksr2/Fcor	31
GO:0003073	regulation of systemic arterial blood pressure	23/2196	119/23210	0.000709779	0.013084	0.0104568	Cd36/Corin/Trpv1/Ace/Asic2/F2rl1/Adra1d/Edn3/Sucnr1/Enpep/Ddah1/Slc2a5/P2rx2/Adrb3/Hsd11b2/Adra1a/Ece1/Kl/Mcpt4/Klk1b5/Slc4a5/Ren1/Ren2	23
GO:0050678	regulation of epithelial cell proliferation	53/2196	358/23210	0.000715962	0.0131707	0.0105262	Ccnd2/Cdh1/Pparg/Serpinf1/Hpn/Marveld3/Shh/Pax2/Pgf/Hmox1/Ihh/Cav1/Gata3/Il10/Sparc/Esr1/Arg1/Igf1/Ccl11/Rgcc/Tgm1/Cxadr/Rgn/Eya1/Glul/Bmp2/Iqgap3/Nr4a3/Ptn/Tgfa/Reg3g/Fgfr2/Plxnb3/Bmp5/Tbx18/Ccl2/Ccr3/Ovol2/Vash2/Kdf1/Hrh3/Dusp10/Rap1gap/Nog/C5ar1/Mmp12/Six1/Hmgb2/Lep/Cdh3/Erbb2/Reg3a/Esrp2	53
GO:0048806	genitalia development	13/2196	51/23210	0.000720418	0.0132127	0.0105597	Tcf7/Klhl10/Shh/Tbx3/Esr1/Hnf1b/Rbp4/Lrp2/Bmp5/Stra6/Dhcr24/Srd5a2/Tifab	13
GO:0032680	regulation of tumor necrosis factor production	29/2196	164/23210	0.000725182	0.0132127	0.0105597	Cd36/Hspb1/Il27ra/Lpl/Il10/Igf1/Vsir/Syk/Clu/Zbtb20/Trem2/Cidea/Tnfrsf8/Tyrobp/Cx3cl1/Cd300ld/Ccl2/Ccr7/Cd84/Tlr4/Abcc8/Flt3/Cd24a/Ccr2/Gpr18/Cx3cr1/Ptafr/Lep/Fcgr3	29
GO:0015918	sterol transport	17/2196	77/23210	0.000725649	0.0132127	0.0105597	Nr1h3/Shh/Cd36/Apoc2/Cav1/Serac1/Abca5/Npc1l1/Apob/Msr1/Abca2/Egf/Apoa4/Apoa1/Lipc/Lipg/Lep	17
GO:0030301	cholesterol transport	17/2196	77/23210	0.000725649	0.0132127	0.0105597	Nr1h3/Shh/Cd36/Apoc2/Cav1/Serac1/Abca5/Npc1l1/Apob/Msr1/Abca2/Egf/Apoa4/Apoa1/Lipc/Lipg/Lep	17
GO:0071277	cellular response to calcium ion	17/2196	77/23210	0.000725649	0.0132127	0.0105597	Fosb/Trpm2/Alox15/Fos/Gpld1/Dmtn/Adcy8/Cpne5/Carf/Rasgrp2/Cpne2/Syt1/Spag16/Kcnh1/Alox5ap/Syt9/Capn3	17
GO:0050731	positive regulation of peptidyl-tyrosine phosphorylation	33/2196	195/23210	0.000728223	0.0132326	0.0105756	Unc119/Cd36/Neurl1a/Gprc5b/Fcgr1/Vtn/Erbb3/Igf1/Ace/Syk/Gdnf/Trem2/Cd74/Csf1r/Gfra1/Angpt4/Egf/Lrp8/Stap1/Tgfa/Cck/Lif/Srcin1/Tlr4/Tnfrsf18/Reln/Adra1a/Cd24a/Ghr/Musk/Lep/Cass4/Grem1	33
GO:1905330	regulation of morphogenesis of an epithelium	22/2196	112/23210	0.000731136	0.0132585	0.0105963	Cdh1/Shh/Pax2/Gata3/Wnt11/Celsr1/Sfrp5/Esr1/Hnf1b/Gdnf/Celsr3/Pax8/Itgax/Sall1/Lif/Wnt4/Ajap1/Znrf3/Dact1/Nog/Six1/Grem1	22
GO:0009799	specification of symmetry	25/2196	134/23210	0.000735826	0.0132895	0.0106211	Folr1/Shh/Ihh/Dnah11/Tbx3/Cep290/Ccdc103/Dnah5/Ccdc39/Pcsk6/Dnaaf1/Rpgrip1l/Foxj1/Dnaic2/Cfap53/Ovol2/Ccdc151/Ccdc40/Pkd1l1/Dync2h1/Grem2/Dnaic1/Armc4/Drc1/Grem1	25
GO:0051928	positive regulation of calcium ion transport	25/2196	134/23210	0.000735826	0.0132895	0.0106211	Gstm7/Casq1/Cav1/Stc1/Cacna1d/Cacnb4/Trpv2/Trdn/Rgn/Gsto1/Ccr1/Atp1b1/Adcyap1r1/Clec4b1/Cx3cl1/Stac/Lpar3/Cacna2d1/Ramp3/P2ry6/F2rl3/Mchr1/Lgals3/Cemip/Capn3	25
GO:0090184	positive regulation of kidney development	12/2196	45/23210	0.000739	0.0132951	0.0106255	Shh/Pax2/Gata3/Gdnf/Pax8/Prom1/Sall1/Lif/Wnt4/Nog/Six1/Grem1	12
GO:0050728	negative regulation of inflammatory response	27/2196	149/23210	0.000739114	0.0132951	0.0106255	Pparg/Serpinf1/Nr1h3/Tnfaip8l2/Gata3/Il10/Ada/Igf1/Cd200r1/Proc/Il1r2/Il2ra/Pglyrp1/Siglecg/Siglece/Cx3cl1/Apoa1/Nt5e/Nlrp6/Dusp10/Cd24a/Cx3cr1/Socs3/Slamf8/Ffar4/Abcd2/Cnr2	27
GO:0010810	regulation of cell-substrate adhesion	35/2196	211/23210	0.000744833	0.013371	0.0106862	Egfl6/Cd36/Nid1/Vtn/Alox15/Agr2/Dmtn/Ccdc80/St6gal1/Emilin2/Fn1/Epb41l5/Fermt1/Npy2r/Ccn1/Bst1/Ptn/Plet1/Apoa1/Wnt4/Ajap1/Npnt/Nexmif/Ndnf/Mmp12/Fzd4/Epha3/Spock1/Unc13d/Spock2/Lgals1/Cass4/Ccl28/Grem1/Muc4	35
GO:0032944	regulation of mononuclear cell proliferation	37/2196	227/23210	0.000750519	0.013446	0.0107462	Shh/Ihh/Il10/Ada/Arg1/Igf1/Vsir/Syk/Dlg5/St6gal1/Cd74/Anxa1/Cd6/Il2ra/Il1b/Cd1d1/Tnfrsf4/Bst1/Siglecg/Tyrobp/Itgal/Btk/Cd209a/Ido1/Foxj1/Tnfsf9/H2-Aa/Ccr7/Tlr4/Cd209e/Cd24a/Ccr2/Lgals3/Gpr183/Lep/Erbb2/H2-Ab1	37
GO:0043032	positive regulation of macrophage activation	9/2196	28/23210	0.00077916	0.0139033	0.0111116	Ttbk1/Il10/Trem2/Il1rl1/Cd1d1/Stap1/Cebpa/Tlr4/Raet1b	9
GO:0061217	regulation of mesonephros development	9/2196	28/23210	0.00077916	0.0139033	0.0111116	Pax2/Gata3/Hnf1b/Gdnf/Pax8/Sall1/Nog/Six1/Grem1	9
GO:0001666	response to hypoxia	34/2196	204/23210	0.000806731	0.0143666	0.0114819	Pgf/Hmox1/Gata6/Pdk1/Cav1/Arnt2/Ada/Aldh3a1/Nos2/Tert/Rgcc/Cbs/Adam8/Casp1/Lct/Atp1b1/Cat/Bmp2/Ddah1/Ak4/P2rx2/Ryr1/Cryab/Ucp3/Mgarp/Cd24a/Ndnf/Kcnk3/Prkcb/Fabp1/Ece1/Kcnma1/Sod3/Slc8a3	34
GO:0031644	regulation of nervous system process	30/2196	173/23210	0.00082603	0.0144714	0.0115657	Fmr1/Il10/Igf1/Cacng4/Fgf12/Igsf11/Celf4/Drd4/Nptx1/Gpr35/Kcnc4/Npy2r/Dmpk/Itgax/Cckbr/Cck/Trf/Acpp/Myrf/Mag/Rims2/Shank2/Tlr4/Ncam1/Reln/Cux2/Tenm4/Rapgef4/Shisa7/Ptafr	30
GO:0072077	renal vesicle morphogenesis	7/2196	18/23210	0.00083606	0.0144714	0.0115657	Pax2/Gdnf/Pax8/Sall1/Lif/Wnt4/Grem1	7
GO:2000696	regulation of epithelial cell differentiation involved in kidney development	7/2196	18/23210	0.00083606	0.0144714	0.0115657	Pax2/Gata3/Gdnf/Pax8/Prom1/Sall1/Lif	7
GO:1901605	alpha-amino acid metabolic process	31/2196	181/23210	0.00084578	0.0144714	0.0115657	Ftcd/Slc1a3/Ggt1/Tph2/Amdhd1/Pipox/Hnf4a/Iyd/Arg1/Hal/Nos2/Gstz1/Dglucy/Mtr/Cbs/Gldc/Atp2b4/Glul/Slc7a11/Cth/Ddah1/Aass/Otc/Ido2/Ido1/Got2/Amt/Uroc1/Aspg/Dao/Ddo	31
GO:0010982	regulation of high-density lipoprotein particle clearance	3/2196	3/23210	0.00084593	0.0144714	0.0115657	Gpld1/Apoc3/Lipg	3
GO:0018094	protein polyglycylation	3/2196	3/23210	0.00084593	0.0144714	0.0115657	Ttll8/Ttll10/Ttll3	3
GO:0019344	cysteine biosynthetic process	3/2196	3/23210	0.00084593	0.0144714	0.0115657	Ggt1/Cbs/Cth	3
GO:0060300	regulation of cytokine activity	3/2196	3/23210	0.00084593	0.0144714	0.0115657	Il10/Nog/Grem2	3
GO:0060523	prostate epithelial cord elongation	3/2196	3/23210	0.00084593	0.0144714	0.0115657	Shh/Esr1/Fgfr2	3
GO:0071691	cardiac muscle thin filament assembly	3/2196	3/23210	0.00084593	0.0144714	0.0115657	Neb/Nrap/Nebl	3
GO:0072309	mesenchymal stem cell maintenance involved in metanephric nephron morphogenesis	3/2196	3/23210	0.00084593	0.0144714	0.0115657	Pax2/Pax8/Sall1	3
GO:0097195	pilomotor reflex	3/2196	3/23210	0.00084593	0.0144714	0.0115657	Hpn/Npnt/Adra1a	3
GO:0110088	hippocampal neuron apoptotic process	3/2196	3/23210	0.00084593	0.0144714	0.0115657	Tyrobp/Cx3cl1/Cx3cr1	3
GO:0110089	regulation of hippocampal neuron apoptotic process	3/2196	3/23210	0.00084593	0.0144714	0.0115657	Tyrobp/Cx3cl1/Cx3cr1	3
GO:0150062	complement-mediated synapse pruning	3/2196	3/23210	0.00084593	0.0144714	0.0115657	Trem2/C3/C1qa	3
GO:2000611	positive regulation of thyroid hormone generation	3/2196	3/23210	0.00084593	0.0144714	0.0115657	Hpn/Gata3/Pax8	3
GO:2000721	positive regulation of transcription from RNA polymerase II promoter involved in smooth muscle cell differentiation	3/2196	3/23210	0.00084593	0.0144714	0.0115657	Myocd/Itga8/Npnt	3
GO:2000729	positive regulation of mesenchymal cell proliferation involved in ureter development	3/2196	3/23210	0.00084593	0.0144714	0.0115657	Shh/Tbx18/Six1	3
GO:0002827	positive regulation of T-helper 1 type immune response	8/2196	23/23210	0.00084668	0.0144714	0.0115657	Il27ra/Anxa1/Slc11a1/Il1b/Ccr7/Hlx/Ccr2/H2-Ab1	8
GO:0008211	glucocorticoid metabolic process	8/2196	23/23210	0.00084668	0.0144714	0.0115657	Cyp17a1/Cacna1h/Bmp2/Dkk3/Hsd11b2/Apoa1/Bmp5/Wnt4	8
GO:0072337	modified amino acid transport	8/2196	23/23210	0.00084668	0.0144714	0.0115657	Folr1/Slc22a5/Slc22a4/Lrp2/Slc7a11/Slc7a9/Folr2/Slc6a20a	8
GO:0030217	T cell differentiation	42/2196	269/23210	0.00084856	0.0144758	0.0115692	Tcf7/Shh/Il7r/Ihh/Cd83/Gata3/Ada/Myb/Vsir/Irf4/Syk/Satb1/Cd74/Anxa1/Adam8/Il2ra/Il1b/Cd1d1/Slc46a2/Lfng/Dtx1/Clec4d/Mpzl2/Fanca/Foxj1/Nfkbiz/Tnfsf9/Fut7/H2-Aa/Wnt4/Vnn1/Ccr7/Hlx/Dusp10/Flt3/Ccr2/Gpr18/Gpr183/Lep/Erbb2/Cyp26b1/Gimap1	42
GO:0042632	cholesterol homeostasis	18/2196	85/23210	0.000866246	0.0147493	0.0117878	Hpn/Nr1h3/Hdac9/Fgfr4/Cav1/Lpl/Hnf4a/Npc1l1/Apob/Mttp/Dgat2/Apoa4/Apoc3/Apoa1/Lipc/Cd24a/Lipg/Malrd1	18
GO:0030098	lymphocyte differentiation	57/2196	395/23210	0.000869483	0.0147762	0.0118093	Tcf7/Shh/Il7r/Hdac9/Ihh/Pou2f2/Hmgb3/Cd83/Gata3/Ada/Mfng/Myb/Vsir/Tshr/Irf4/Syk/Satb1/Cd74/Anxa1/Adam8/Il2ra/Il1b/Cd1d1/Cdh17/Slc46a2/Lfng/Dtx1/Clec4d/Pglyrp1/Btk/Mpzl2/Fanca/Lyl1/Foxj1/Nfkbiz/Tnfsf9/Fut7/H2-Aa/Wnt4/Vnn1/Ccr7/Hlx/Dusp10/Tox/Flt3/Cd24a/Ccr2/Gpr18/Gpr183/Slamf8/Nfam1/Lep/Erbb2/Cyp26b1/Lgals1/H2-Ab1/Gimap1	57
GO:0043268	positive regulation of potassium ion transport	13/2196	52/23210	0.000878444	0.0148437	0.0118632	Kcnq1/Kcnmb1/Trem2/Rgs7/Atp1b1/Lrrc26/Edn3/Wnk4/Wnk2/Abcc8/Kcna1/Dpp6/Lrrc55	13
GO:0048247	lymphocyte chemotaxis	13/2196	52/23210	0.000878444	0.0148437	0.0118632	Ccl6/Ccl9/Ccl11/Adam8/Padi2/Cx3cl1/Ccl7/Ccl2/Ccr7/Ccr2/Ch25h/Gpr183/Tmem102	13
GO:0060351	cartilage development involved in endochondral bone morphogenesis	13/2196	52/23210	0.000878444	0.0148437	0.0118632	Col6a1/Ihh/Stc1/Col20a1/Col6a2/Coch/Trip11/Cbs/Vwa2/Col7a1/Smpd3/Mmp13/Serpinh1	13
GO:0090407	organophosphate biosynthetic process	60/2196	421/23210	0.000884632	0.01492	0.0119242	Ckmt1/Pdk1/Aprt/Serac1/Ada/Alox15/Adcy1/Mboat2/Nos2/Adcy2/Ckmt2/Hexb/Serinc5/Adcy8/Trem2/Pip5k1b/Pcx/Idh1/Plcd4/Adcy10/Lpgat1/Ak8/Agpat2/Itpka/Acss2/Ak4/Ak2/Cwh43/Oasl2/Adcyap1r1/Etnk1/Ckm/Rab38/Ldhc/Acsl4/Piga/Prps1/Ido2/Ido1/Apoa1/Pth1r/Ip6k2/Pank1/Nme5/Plch1/Plcl1/Pdk2/Pklr/Ak7/Pnpla3/Fitm2/P2ry6/Gykl1/Gucy2g/Ptafr/Chpt1/Etnk2/Uprt/Pgap1/Dolk	60
GO:0044282	small molecule catabolic process	47/2196	311/23210	0.000892995	0.0150326	0.0120142	Ftcd/Ocrl/Lipe/Cyp4f18/Actn3/Acaa1b/Dhdh/Amdhd1/Pipox/Ada/Arg1/Hal/Upp1/Nos2/Gstz1/Pfkp/Eci3/Gldc/Pfkfb2/Atp2b4/Cubn/Slc27a2/Ddah1/Sult1e1/Aass/Akr1b8/Aldh1l1/Otc/Ido2/Ido1/Got2/Mt3/Amt/Upb1/Uroc1/Dao/Cemip/Fabp1/Adh7/Abcd2/Lep/Acat3/Ldha/Cyp26b1/Ddo/4930438A08Rik/Oxct2b	47
GO:0001889	liver development	23/2196	121/23210	0.000901892	0.0151253	0.0120883	Hpn/Foxm1/Hmox1/Gata6/Vtn/Ada/Hnf4a/Cobl/Hnf1b/Proc/Anxa1/Ccdc39/Ptn/Tgfa/Fgl1/Hp/Dnaaf1/Cadm1/Rpgrip1l/Upb1/Cebpa/Hlx/Ccdc40	23
GO:0046717	acid secretion	23/2196	121/23210	0.000901892	0.0151253	0.0120883	Cyp4f18/Trpv1/Kcnq1/Cacnb4/Ace/Nos2/Abcc3/Syk/Anxa1/Abcc2/Drd4/Il1rn/Il1b/Cckbr/Acsl4/Cck/Myo6/Sv2a/Hrh3/Ptger3/Bdnf/Ntrk2/Lep	23
GO:0002686	negative regulation of leukocyte migration	11/2196	40/23210	0.000920699	0.0153542	0.0122712	Il27ra/Ada/Mmp28/Cd200r1/Dusp1/Padi2/Stap1/Gpr18/Slamf8/Ccl28/Grem1	11
GO:0046456	icosanoid biosynthetic process	11/2196	40/23210	0.000920699	0.0153542	0.0122712	Ggt1/Alox15/Ltc4s/Syk/Cd74/Anxa1/Il1b/Prxl2b/Tbxas1/Alox5ap/Mgst2	11
GO:1905332	positive regulation of morphogenesis of an epithelium	11/2196	40/23210	0.000920699	0.0153542	0.0122712	Pax2/Gata3/Gdnf/Pax8/Itgax/Sall1/Lif/Wnt4/Nog/Six1/Grem1	11
GO:0022898	regulation of transmembrane transporter activity	41/2196	262/23210	0.000927954	0.0154463	0.0123448	Fmr1/Gstm7/Atp1a2/Casq1/Cav1/Kcnq1/Fxyd5/Cacna1d/Cacnb4/Scn1b/Trdn/Rgs9/Asic2/Cacng4/Fgf12/Rgn/Trem2/Gsto1/Drd4/Gpr35/Atp1b1/Lrrc26/Rrad/Stac/Wnk4/Ccl2/Shank2/Wnk2/Cacna2d1/Abcc8/Pm20d1/Reln/Kcna1/Pirt/P2ry6/Shisa7/Ptafr/Ank3/Cacng7/Kcng1/Lrrc55	41
GO:0032412	regulation of ion transmembrane transporter activity	40/2196	254/23210	0.000939411	0.0156079	0.0124739	Fmr1/Gstm7/Atp1a2/Casq1/Cav1/Kcnq1/Fxyd5/Cacna1d/Cacnb4/Scn1b/Trdn/Rgs9/Asic2/Cacng4/Fgf12/Rgn/Trem2/Gsto1/Drd4/Gpr35/Atp1b1/Lrrc26/Rrad/Stac/Wnk4/Ccl2/Shank2/Wnk2/Cacna2d1/Abcc8/Reln/Kcna1/Pirt/P2ry6/Shisa7/Ptafr/Ank3/Cacng7/Kcng1/Lrrc55	40
GO:1900542	regulation of purine nucleotide metabolic process	16/2196	72/23210	0.0009539	0.0158191	0.0126428	Actn3/Pdk1/Igf1/Nos2/Esrrb/Zbtb20/Gpd1/Trem2/Hdac4/Ak4/Prkag2/Slc2a6/Pdk2/Gck/Gapdhs/Fbp1	16
GO:0001894	tissue homeostasis	38/2196	238/23210	0.000956676	0.0158357	0.012656	Klhl10/Bbs1/Ihh/Cdh23/Slc22a5/Cep290/Esrrb/Mak/Syk/Dcstamp/Muc13/Cxadr/Csf1r/Lipa/Rbp4/Adam8/Rp1/Cln8/Map1a/Car2/Prom1/Ush1c/Vsig1/Pth1r/Trf/Nxnl1/Cib2/Trp53inp2/Tlr4/Nphp4/Abcc8/Crocc/Inava/Flt3/Tmem64/Ccr2/Cdh3/Muc4	38
GO:0001823	mesonephros development	21/2196	107/23210	0.000965237	0.0159479	0.0127456	Shh/Pax2/Pgf/Gata3/Sim1/Hnf1b/Gdnf/Eya1/Pax8/Cat/Bmp2/Smad9/Fgfr2/Sall1/Wnt4/Npnt/Bdnf/Nog/Six1/Ren1/Grem1	21
GO:0045216	cell-cell junction organization	29/2196	167/23210	0.000976569	0.0160932	0.0128618	Cdh1/Marveld3/Cav1/Wnt11/Hnf4a/Ace/Ocln/F2rl1/Dlg5/Ctnnd2/Grhl2/Cxadr/Epb41l3/Csf1r/Cdh17/Nphp4/Abcc8/Cldn5/Inava/Dsg2/Pard6b/Shroom2/Cdh20/Dsp/Mpz/Cdh3/Cgn/Cldn3/Frmpd2	29
GO:0031346	positive regulation of cell projection organization	65/2196	466/23210	0.000977639	0.0160932	0.0128618	Serpinf1/Fmr1/Metrn/Crabp2/Hspb1/Epor/Neurl1a/Gprc5b/Zmynd10/Trpv2/Scn1b/Cobl/Ntn1/F2rl1/Dlg5/Atp8a2/Cpne5/Avil/Rp1/Mstn/Fn1/Hdac4/Zeb2/Itpka/Prom2/Lrp8/Espn/Gpc2/Ptn/Plxnb3/Gpm6a/Tenm3/Cx3cl1/Bmp5/Mns1/Ptprf/Lif/Grip1/Syt1/Cdc42ep3/Ndrg4/Lpar3/Rims2/Shank2/Ccr7/Golga4/Ss18l1/Negr1/Pacsin1/Crocc/Reln/Cux2/Cd24a/Bdnf/Ndnf/Cdc42ep1/Fzd4/Epha3/Map1b/Fes/Plxnb1/Ntrk2/Map6/Ntrk3/Cacng7	65
GO:0010676	positive regulation of cellular carbohydrate metabolic process	14/2196	59/23210	0.000986858	0.0161896	0.0129389	Actn3/Hnf4a/Igf1/Esrrb/Gpld1/Rgn/Sorbs1/Pfkfb2/Adcyap1r1/Dgat2/Pth1r/Gck/P2ry6/Ptafr	14
GO:0030593	neutrophil chemotaxis	20/2196	100/23210	0.000987129	0.0161896	0.0129389	Itgb2/Ccl6/Ccl9/Ccl11/Syk/Cxadr/Cd74/Il1rn/Il1b/Edn3/Bst1/Mpp1/Cx3cl1/Ccl7/Ccl2/Ccr7/C5ar1/Lgals3/S100a8/Fcgr3	20
GO:0015908	fatty acid transport	18/2196	86/23210	0.00100027	0.0162446	0.0129828	Pparg/Cd36/Cyp4f18/Ace/Nos2/Syk/Fabp2/Anxa1/Abcc2/Drd4/Slc27a2/Il1b/Plin2/Acsl4/Erfe/Fabp1/Lep/Cpt1b	18
GO:0043900	regulation of multi-organism process	18/2196	86/23210	0.00100027	0.0162446	0.0129828	Fmr1/Timp1/Shh/Ada/Igf1/Cacna1h/Drd4/Hdac4/Acvr1c/Rspo1/Wee2/Cfap69/Lhfpl2/Mmp12/Pkdrej/Ptafr/Spink13/Hoxc4	18
GO:0055092	sterol homeostasis	18/2196	86/23210	0.00100027	0.0162446	0.0129828	Hpn/Nr1h3/Hdac9/Fgfr4/Cav1/Lpl/Hnf4a/Npc1l1/Apob/Mttp/Dgat2/Apoa4/Apoc3/Apoa1/Lipc/Cd24a/Lipg/Malrd1	18
GO:0070509	calcium ion import	18/2196	86/23210	0.00100027	0.0162446	0.0129828	Cacna1e/Cacna1b/Trpv1/Trpm2/Stc1/Cacna1d/Trpv2/Ace/Cacna1h/Mcub/Egf/Trpv6/Atp2a1/Ramp3/Gck/Lgals3/Hrh1/Slc8a3	18
GO:0050730	regulation of peptidyl-tyrosine phosphorylation	41/2196	263/23210	0.001001	0.0162446	0.0129828	Itgb2/Unc119/Cd36/Neurl1a/Cav1/Gprc5b/Fcgr1/Vtn/Hnf4a/Erbb3/Igf1/Ace/Syk/Dmtn/Gdnf/Trem2/Cd74/Csf1r/Gfra1/Angpt4/Egf/Lrp8/Bst1/Stap1/Tgfa/Cck/Lif/Zfyve28/Srcin1/Tlr4/Tnfrsf18/Reln/Adra1a/Cd24a/Socs3/Ghr/Musk/Lep/Cass4/Grem1/Tmem102	41
GO:0046883	regulation of hormone secretion	45/2196	296/23210	0.0010014	0.0162446	0.0129828	Pparg/Cacna1e/Fgfr4/Hfe/Trpm2/Kcnq1/Gip/Blk/Cacna1d/C1qtnf1/Hnf4a/Nos2/Gpld1/Pde8b/Adcy8/Nell2/Scg5/Anxa1/Rbp4/Tfap2b/Pfkfb2/Glul/Acvr1c/Pax8/Il1b/Edn3/Pex5l/Tfr2/Gipr/Cckbr/Ano1/Rab11fip1/Inha/Lif/Slc9b2/Ptger3/Abcc8/Gck/Gpr68/Kcnb1/Ffar2/Lep/Syt9/Ren1/Ptprv	45
GO:0042737	drug catabolic process	27/2196	152/23210	0.00101106	0.016301	0.0130279	Cyp2j9/Pipox/Ada/Gpx3/Pxdn/Ace/Gstz1/Gldc/Cpn1/Fmo4/Cubn/Cat/Cyp2u1/Cyp2j13/Sult1e1/Aass/Hp/Apoa4/Nt5e/Amt/Chil3/Dao/Adh7/Ece1/Cyp2j11/Cyp2d9/Oxct2b	27
GO:0051250	negative regulation of lymphocyte activation	27/2196	152/23210	0.00101106	0.016301	0.0130279	Shh/Ihh/Hfe/Tnfaip8l2/Hmgb3/Il10/Arg1/Vsir/Dlg5/Parp3/Cd74/Anxa1/Il2ra/Dtx1/Pglyrp1/Tyrobp/Btk/Ido1/Fgl1/Foxj1/H2-Aa/Hlx/Flt3/Cd24a/Lgals3/Erbb2/H2-Ab1	27
GO:0048568	embryonic organ development	68/2196	493/23210	0.00102238	0.016301	0.0130279	Tcf7/Hpn/Folr1/Shh/Pax2/Ihh/Tcap/Ascl2/Rarres2/Cdh23/Pax5/Gata3/Wnt11/Celsr1/Il10/Ada/Tbx3/Rspo3/Myb/Cobl/Hnf1b/Ntn1/Krt19/Ccdc103/Tshr/Esrrb/Tfap2a/Atp8a2/Gdnf/Grhl2/Rbp4/Eya1/Col5a2/Itga8/Pax8/Spint1/Ccdc39/Ccn1/Nr4a3/Ush1c/Fgfr2/Sall1/Dnaaf1/Dscaml1/Bmp5/Stra6/Tbx18/Myo6/Lif/Cebpa/Alx1/Mycn/Ovol2/Vash2/Wdr19/Hlx/Ccdc40/Mthfd1l/Gjb5/Slitrk6/Foxi1/Nog/Tifab/Six1/Otop1/Socs3/Hoxc4/Hoxd3	68
GO:0034239	regulation of macrophage fusion	4/2196	6/23210	0.00102498	0.016301	0.0130279	Dcstamp/Trem2/Ocstamp/Tyrobp	4
GO:0052805	imidazole-containing compound catabolic process	4/2196	6/23210	0.00102498	0.016301	0.0130279	Ftcd/Amdhd1/Hal/Uroc1	4
GO:0060708	spongiotrophoblast differentiation	4/2196	6/23210	0.00102498	0.016301	0.0130279	Ascl2/Lif/Gjb5/Socs3	4
GO:0070327	thyroid hormone transport	4/2196	6/23210	0.00102498	0.016301	0.0130279	Slc16a10/Abcc2/Crym/Slc16a2	4
GO:0070447	positive regulation of oligodendrocyte progenitor proliferation	4/2196	6/23210	0.00102498	0.016301	0.0130279	Shh/Lrp2/Trf/Nog	4
GO:0071286	cellular response to magnesium ion	4/2196	6/23210	0.00102498	0.016301	0.0130279	Smpd3/Kcna1/Ank3/Fbp1	4
GO:0090032	negative regulation of steroid hormone biosynthetic process	4/2196	6/23210	0.00102498	0.016301	0.0130279	Pde8b/Bmp2/Dkk3/Bmp5	4
GO:2000064	regulation of cortisol biosynthetic process	4/2196	6/23210	0.00102498	0.016301	0.0130279	Bmp2/Dkk3/Bmp5/Wnt4	4
GO:0031214	biomineral tissue development	28/2196	160/23210	0.00104657	0.0165852	0.013255	Actn3/Odam/Wnt11/Alox15/Igf1/Tfap2a/Aspn/Lox/Ccr1/Fam20c/Bmp2/Ccn1/Fgr/Ptn/Fgfr2/Smpd3/Pth1r/Wnt4/Enpp1/Wdr72/Fam83h/Mmp13/Phospho1/Otop1/Bmpr1b/Kl/Lep/Grem1	28
GO:0110148	biomineralization	28/2196	160/23210	0.00104657	0.0165852	0.013255	Actn3/Odam/Wnt11/Alox15/Igf1/Tfap2a/Aspn/Lox/Ccr1/Fam20c/Bmp2/Ccn1/Fgr/Ptn/Fgfr2/Smpd3/Pth1r/Wnt4/Enpp1/Wdr72/Fam83h/Mmp13/Phospho1/Otop1/Bmpr1b/Kl/Lep/Grem1	28
GO:0000187	activation of MAPK activity	22/2196	115/23210	0.00105613	0.016707	0.0133524	Igf1/Ern1/Syk/Cd74/Drd4/Bmp2/Il1b/Egf/Iqgap3/Trp73/Tgfa/Map3k21/Lpar2/Trf/Muc20/Lpar3/Ccr7/Tlr4/Inava/Map3k9/Ghr/Ntrk3	22
GO:0032409	regulation of transporter activity	42/2196	272/23210	0.0010615	0.0167211	0.0133636	Fmr1/Gstm7/Atp1a2/Casq1/Cav1/Kcnq1/Fxyd5/Cacna1d/Cacnb4/Scn1b/Trdn/Rgs9/Asic2/Cacng4/Fgf12/Rgn/Trem2/Gsto1/Drd4/Gpr35/Atp1b1/Lrrc26/Rrad/Stac/Kctd7/Wnk4/Ccl2/Shank2/Wnk2/Cacna2d1/Abcc8/Pm20d1/Reln/Kcna1/Pirt/P2ry6/Shisa7/Ptafr/Ank3/Cacng7/Kcng1/Lrrc55	42
GO:0002673	regulation of acute inflammatory response	13/2196	53/23210	0.00106451	0.0167211	0.0133636	Pparg/Dnase1/Fcgr1/Aoc3/C3/Adam8/Il1b/Btk/Ccr7/Ptger3/Ffar2/Fcgr3/Alox5ap	13
GO:0048546	digestive tract morphogenesis	13/2196	53/23210	0.00106451	0.0167211	0.0133636	Tcf7/Shh/Ihh/Sfrp5/Agr2/Hnf1b/Epb41l5/Trp73/Fgfr2/Stra6/Ovol2/Hlx/Dact1	13
GO:0055078	sodium ion homeostasis	13/2196	53/23210	0.00106451	0.0167211	0.0133636	Corin/Atp4a/Atp6v1b1/Atp1a2/Ace/Atp12a/Tfap2b/Atp1b1/Scnn1a/Scn7a/Anpep/Atp1a3/C7	13
GO:0031099	regeneration	26/2196	145/23210	0.00107642	0.0168769	0.0134881	Ifrd1/Folr1/Klf4/Klf5/Hmox1/P2rx5/Vtn/Igf1/Ace/Mtr/Anxa1/Mstn/Tnc/Ptn/Apoa1/Ptprf/Lif/Mag/Dusp10/Rtn4rl1/Bdnf/Bex1/Rtn4rl2/Ntrk3/Myoz1/Capn3	26
GO:0043523	regulation of neuron apoptotic process	41/2196	264/23210	0.00107905	0.0168769	0.0134881	Fmr1/Nqo1/Hmox1/Epor/Gata3/Ctsz/Erbb3/Esr1/Tfap2a/Tert/Gdnf/Retreg1/Faim2/Ppp2r2b/Adam8/Tfap2b/Hdac4/Il1b/Trim2/Nr4a3/Trp73/Chl1/Tyrobp/Mt3/Cx3cl1/Ptprf/Mag/Foxq1/Tox3/Bdnf/Cdk5r1/Ndnf/C5ar1/Kcnb1/Six1/Cx3cr1/Ntrk2/Musk/Kcnma1/Reg3b/Kcnip3	41
GO:0032102	negative regulation of response to external stimulus	54/2196	373/23210	0.00108539	0.0168769	0.0134881	Pparg/Serpinf1/Nr1h3/Tnfaip8l2/Gata3/Il10/C1qtnf1/Ada/Arg1/Igf1/Mmp28/Cd200r1/St6gal1/Dusp1/Proc/Slit1/Ccr1/Il1r2/Il2ra/Sema6d/Padi2/Stap1/Pglyrp1/Siglecg/Siglece/Cx3cl1/Apoa1/Nt5e/Cck/Wnt4/Susd4/Nlrp6/Dusp10/Ajap1/Ptger3/Abcc8/Rtn4rl1/Cd24a/Mmp12/Gpr18/Otop1/Cx3cr1/Socs3/Slamf8/Adamts18/Ffar4/Spink5/Abcd2/Lep/Cnr2/Ctnna2/Myoz1/Grem1/Klkb1	54
GO:0003334	keratinocyte development	6/2196	14/23210	0.00109524	0.0168769	0.0134881	Tfap2a/Dnase1l2/Tfap2c/Exph5/Kdf1/Palld	6
GO:0006577	amino-acid betaine metabolic process	6/2196	14/23210	0.00109524	0.0168769	0.0134881	Chdh/Slc22a5/Slc22a4/Crat/Bbox1/Cpt1b	6
GO:0014819	regulation of skeletal muscle contraction	6/2196	14/23210	0.00109524	0.0168769	0.0134881	Actn3/Casq1/Dmpk/Atp2a1/Myh7/Slc8a3	6
GO:0042271	susceptibility to natural killer cell mediated cytotoxicity	6/2196	14/23210	0.00109524	0.0168769	0.0134881	Cadm1/H60b/Raet1a/Raet1b/Raet1c/Raet1d	6
GO:0055062	phosphate ion homeostasis	6/2196	14/23210	0.00109524	0.0168769	0.0134881	Fgfr4/Sfrp4/Slc34a1/Tfap2b/Slc34a2/Enpp1	6
GO:0072505	divalent inorganic anion homeostasis	6/2196	14/23210	0.00109524	0.0168769	0.0134881	Fgfr4/Sfrp4/Slc34a1/Tfap2b/Slc34a2/Enpp1	6
GO:0072506	trivalent inorganic anion homeostasis	6/2196	14/23210	0.00109524	0.0168769	0.0134881	Fgfr4/Sfrp4/Slc34a1/Tfap2b/Slc34a2/Enpp1	6
GO:0098719	sodium ion import across plasma membrane	6/2196	14/23210	0.00109524	0.0168769	0.0134881	Hcn2/Slc34a1/Slc9a2/Hcn4/Slc9a3/Slc9a7	6
GO:0006140	regulation of nucleotide metabolic process	16/2196	73/23210	0.00111608	0.0171684	0.0137211	Actn3/Pdk1/Igf1/Nos2/Esrrb/Zbtb20/Gpd1/Trem2/Hdac4/Ak4/Prkag2/Slc2a6/Pdk2/Gck/Gapdhs/Fbp1	16
GO:0045429	positive regulation of nitric oxide biosynthetic process	12/2196	47/23210	0.00112407	0.0172616	0.0137956	Itgb2/Cd36/Klf4/Trpv1/Esr1/Clu/Il1b/Ddah1/Smpd3/Tlr4/Hrh1/Raet1b	12
GO:0034381	plasma lipoprotein particle clearance	10/2196	35/23210	0.00113011	0.0172948	0.0138221	Cd36/Apoc2/Apob/Gpld1/Msr1/Dgat2/Apoc3/Lipc/Abcc8/Lipg	10
GO:0060441	epithelial tube branching involved in lung morphogenesis	10/2196	35/23210	0.00113011	0.0172948	0.0138221	Shh/Celsr1/Ctsz/Dlg5/Tnc/Fgfr2/Lama1/Tmtc3/Hhip/Esrp2	10
GO:2000377	regulation of reactive oxygen species metabolic process	33/2196	200/23210	0.00113734	0.0173756	0.0138867	Itgb2/Foxm1/Cd36/Klf4/Pax2/Trpv1/Epor/Cav1/Il10/Esr1/Igf1/Tfap2a/Syk/F2rl1/Clu/Rgn/Hdac4/Atp2b4/Duoxa1/Il1b/Ddah1/Tyrobp/Hp/Smpd3/Cryab/Tmem106a/Mycn/Tlr4/Cx3cr1/Hrh1/Abcd2/Lep/Raet1b	33
GO:0002573	myeloid leukocyte differentiation	35/2196	216/23210	0.00114087	0.0173839	0.0138934	Pparg/Spib/Gata3/Fos/Irf4/F2rl1/Dcstamp/Trem2/Cd74/Csf1r/Fasn/Adam8/Ccr1/Fam20c/Batf3/Car2/Ocstamp/Tyrobp/Pir/Trf/Lif/Cebpa/Ubd/Tnfsf9/Ccr7/Slc9b2/Tmem64/Gpr68/Gpr183/Nrros/Cebpe/Fes/Sh3pxd2a/Pirb/Il3ra	35
GO:1904427	positive regulation of calcium ion transmembrane transport	17/2196	80/23210	0.00114361	0.0173839	0.0138934	Gstm7/Casq1/Cacna1d/Cacnb4/Trdn/Rgn/Gsto1/Atp1b1/Clec4b1/Cx3cl1/Stac/Cacna2d1/Ramp3/P2ry6/F2rl3/Cemip/Capn3	17
GO:0046031	ADP metabolic process	19/2196	94/23210	0.00114373	0.0173839	0.0138934	Actn3/Prkag3/Igf1/Pfkp/Esrrb/Zbtb20/Gpd1/Hdac4/Pfkfb2/Ak2/Prkag2/Pgk2/Slc2a6/Pklr/Gck/Eno4/Gapdhs/Aldoart2/Fbp1	19
GO:0002690	positive regulation of leukocyte chemotaxis	18/2196	87/23210	0.00115159	0.0174439	0.0139413	Pgf/Rarres2/F2rl1/Pla2g7/Cd74/Ccr1/Mstn/Il1b/Edn3/Ptn/F7/Cx3cl1/Ccl2/Ccr7/Cmklr1/Ccr2/C5ar1/Tmem102	18
GO:0006096	glycolytic process	18/2196	87/23210	0.00115159	0.0174439	0.0139413	Actn3/Prkag3/Igf1/Pfkp/Esrrb/Zbtb20/Gpd1/Hdac4/Pfkfb2/Prkag2/Pgk2/Slc2a6/Pklr/Gck/Eno4/Gapdhs/Aldoart2/Fbp1	18
GO:0007178	transmembrane receptor protein serine/threonine kinase signaling pathway	52/2196	357/23210	0.00115715	0.0174985	0.0139849	Folr1/Gata6/Hfe/Cav1/Hnf4a/Sfrp5/Btbd11/Vsir/Myocd/Fos/Sfrp4/Aspn/Gdnf/Amhr2/Cidea/Lox/Dkk1/Tfap2b/Mstn/Vim/Itga8/Acvr1c/Lrp2/Fermt1/Bmp2/Smad9/Veph1/Ccn1/Htra3/Bmp3/Akap3/Chrdl2/Smpd3/Bmp5/Trf/Inha/Ccl2/Adamtsl2/Ovol2/Nepn/Npnt/Cldn5/Wfikkn2/Nog/Grem2/Akap4/Nrros/Bmpr1b/Kcp/Grem1/Pakap/Peg10	52
GO:0032352	positive regulation of hormone metabolic process	8/2196	24/23210	0.00116553	0.0175656	0.0140385	Hpn/Cyp17a1/Gata3/Igf1/Pax8/Il1b/Pebp1/Wnt4	8
GO:1900120	regulation of receptor binding	8/2196	24/23210	0.00116553	0.0175656	0.0140385	Hfe/Il10/Lox/Ptprf/Plcl1/Bdnf/Nog/Grem2	8
GO:0009074	aromatic amino acid family catabolic process	7/2196	19/23210	0.0012163	0.018269	0.0146007	Ftcd/Amdhd1/Hal/Gstz1/Ido2/Ido1/Uroc1	7
GO:0090030	regulation of steroid hormone biosynthetic process	7/2196	19/23210	0.0012163	0.018269	0.0146007	Cyp17a1/Igf1/Pde8b/Bmp2/Dkk3/Bmp5/Wnt4	7
GO:0050670	regulation of lymphocyte proliferation	36/2196	225/23210	0.0012332	0.0184918	0.0147788	Shh/Ihh/Il10/Ada/Arg1/Igf1/Vsir/Syk/Dlg5/Cd74/Anxa1/Cd6/Il2ra/Il1b/Cd1d1/Tnfrsf4/Bst1/Siglecg/Tyrobp/Itgal/Btk/Cd209a/Ido1/Foxj1/Tnfsf9/H2-Aa/Ccr7/Tlr4/Cd209e/Cd24a/Ccr2/Lgals3/Gpr183/Lep/Erbb2/H2-Ab1	36
GO:0001838	embryonic epithelial tube formation	27/2196	154/23210	0.00123729	0.018522	0.0148029	Irx2/Folr1/Shh/Pax2/Gata3/Celsr1/Sfrp5/Cobl/Hnf1b/Tfap2a/Gdnf/Grhl2/Enah/Zeb2/Pax8/Lrp2/Spint1/Sall1/Bmp5/Alx1/Wnt4/Ovol2/Mthfd1l/Nog/Six1/Irx1/Grem1	27
GO:2000027	regulation of animal organ morphogenesis	34/2196	209/23210	0.00124147	0.0185534	0.014828	Cdh1/Hpn/Shh/Pax2/Fgfr4/Gata3/Wnt11/Celsr1/Tbx5/Sfrp5/Esr1/Hnf1b/Tfap2a/Aspn/Gdnf/Celsr3/Dkk1/Eya1/Pax8/Bmp2/Ptn/Fgfr2/Sall1/Lif/Wnt4/Sp6/Chad/Ajap1/Znrf3/Dact1/Bdnf/Nog/Six1/Grem1	34
GO:0048638	regulation of developmental growth	57/2196	401/23210	0.00124628	0.0185942	0.0148606	Ifrd1/Crabp2/Gata6/P2rx5/Actn3/Cacna2d2/Tbx5/Trpv2/Sfrp5/Wwc1/Igf1/Agr2/Hnf1b/Ntn1/Tshr/Atp8a2/Cxadr/Cpne5/C3/Rbp4/Tll2/Slit1/Mstn/Fn1/Olfm1/Sema6d/Trp73/Plac8/Fgfr2/Fgf13/Adrb3/Syt1/Mag/Lpar3/Rims2/Golga4/Hlx/Dusp10/Ncam1/Mael/Ccnb1/Flt3/Bdnf/Nog/Cdk5r1/Six1/Map1b/Gpr21/Ghr/Musk/Colq/Ntrk3/Lep/Myoz1/Cacng7/Capn3/Lats2	57
GO:0033084	regulation of immature T cell proliferation in thymus	5/2196	10/23210	0.00126575	0.018728	0.0149676	Shh/Ihh/Il1b/Cd1d1/Erbb2	5
GO:0034370	triglyceride-rich lipoprotein particle remodeling	5/2196	10/23210	0.00126575	0.018728	0.0149676	Lpl/Apoa4/Apoa1/Lipc/Lipg	5
GO:0034650	cortisol metabolic process	5/2196	10/23210	0.00126575	0.018728	0.0149676	Cacna1h/Bmp2/Dkk3/Bmp5/Wnt4	5
GO:0072017	distal tubule development	5/2196	10/23210	0.00126575	0.018728	0.0149676	Pax2/Tfap2b/Pax8/Umod/Wnk4	5
GO:0098908	regulation of neuronal action potential	5/2196	10/23210	0.00126575	0.018728	0.0149676	Fmr1/Fgf12/Gpr35/Kcnc4/Rapgef4	5
GO:0032635	interleukin-6 production	28/2196	162/23210	0.00127265	0.0187534	0.0149878	Cd36/Mapk13/Il27ra/Lpl/Il10/Nos2/Syk/F2rl1/Cd200r1/Zbtb20/Trem2/Aqp4/Cd74/Il1rn/Il1b/Tyrobp/Foxj1/Cd300ld/Tmem106a/Tnfsf9/Cd84/Tlr4/Inava/Flt3/Cd24a/Rab7b/Ptafr/Lep	28
GO:0007368	determination of left/right symmetry	23/2196	124/23210	0.00127377	0.0187534	0.0149878	Folr1/Shh/Ihh/Dnah11/Tbx3/Cep290/Ccdc103/Dnah5/Ccdc39/Pcsk6/Dnaaf1/Rpgrip1l/Foxj1/Dnaic2/Cfap53/Ovol2/Ccdc151/Ccdc40/Pkd1l1/Dync2h1/Dnaic1/Armc4/Drc1	23
GO:0061008	hepaticobiliary system development	23/2196	124/23210	0.00127377	0.0187534	0.0149878	Hpn/Foxm1/Hmox1/Gata6/Vtn/Ada/Hnf4a/Cobl/Hnf1b/Proc/Anxa1/Ccdc39/Ptn/Tgfa/Fgl1/Hp/Dnaaf1/Cadm1/Rpgrip1l/Upb1/Cebpa/Hlx/Ccdc40	23
GO:0014009	glial cell proliferation	13/2196	54/23210	0.00128236	0.0188489	0.0150641	Ascl2/Igf1/Tert/Clu/Trem2/Csf1r/Vim/Il1b/E2f1/Ptn/Cx3cl1/Lgi4/Abcc8	13
GO:0048645	animal organ formation	16/2196	74/23210	0.00130098	0.019091	0.0152576	Folr1/Shh/Pax2/Fgfr4/Gata6/Tbx5/Gdnf/Dkk1/Eya1/Pax8/Lrp2/Bmp2/Smarcd3/Fgfr2/Nog/Six1	16
GO:0006757	ATP generation from ADP	18/2196	88/23210	0.00132194	0.0193667	0.015478	Actn3/Prkag3/Igf1/Pfkp/Esrrb/Zbtb20/Gpd1/Hdac4/Pfkfb2/Prkag2/Pgk2/Slc2a6/Pklr/Gck/Eno4/Gapdhs/Aldoart2/Fbp1	18
GO:0070374	positive regulation of ERK1 and ERK2 cascade	35/2196	218/23210	0.00134472	0.0196681	0.0157189	Cd36/Fgfr4/Epor/Alox15/Ccl6/Ccl9/Esr1/Ntsr2/Ccl11/F2rl1/Trem2/C3/Cd74/Csf1r/Ccr1/Bmp2/Il1b/Egf/Fgfr2/Mt3/Cx3cl1/Necab2/Ccl7/Ccl2/Ndrg4/Cavin3/Tlr4/Npnt/Ramp3/Flt3/Adra1a/P2ry6/C5ar1/Gpr183/Ffar4	35
GO:0002825	regulation of T-helper 1 type immune response	9/2196	30/23210	0.00135677	0.0197473	0.0157822	Il27ra/Anxa1/Il1rl1/Slc11a1/Il1b/Ccr7/Hlx/Ccr2/H2-Ab1	9
GO:0042533	tumor necrosis factor biosynthetic process	9/2196	30/23210	0.00135677	0.0197473	0.0157822	Hspb1/Il10/Syk/Tnfrsf8/Tyrobp/Tlr4/Ccr2/Cx3cr1/Fcgr3	9
GO:0042534	regulation of tumor necrosis factor biosynthetic process	9/2196	30/23210	0.00135677	0.0197473	0.0157822	Hspb1/Il10/Syk/Tnfrsf8/Tyrobp/Tlr4/Ccr2/Cx3cr1/Fcgr3	9
GO:0050873	brown fat cell differentiation	12/2196	48/23210	0.00137152	0.0199295	0.0159278	Pparg/Sh2b2/Rarres2/Plac8/Adrb3/Nudt7/Cebpa/Scd1/Dusp10/Mrap/Zfp516/Lep	12
GO:0045600	positive regulation of fat cell differentiation	14/2196	61/23210	0.00139643	0.0202256	0.0161644	Pparg/Zfp385a/Klf5/Rarres2/Lpl/Igf1/Noct/Bmp2/Sult1e1/Cebpa/Cmklr1/Tmem64/Dact1/Zbtb7c	14
GO:1903428	positive regulation of reactive oxygen species biosynthetic process	14/2196	61/23210	0.00139643	0.0202256	0.0161644	Itgb2/Cd36/Klf4/Trpv1/Esr1/Clu/Hdac4/Duoxa1/Il1b/Ddah1/Smpd3/Tlr4/Hrh1/Raet1b	14
GO:0016052	carbohydrate catabolic process	25/2196	140/23210	0.00141046	0.0203957	0.0163004	Actn3/Prkag3/Dhdh/Igf1/Pfkp/Esrrb/Hexb/Zbtb20/Gpd1/Hdac4/Pfkfb2/Prkag2/Pgk2/Treh/Slc2a6/Chil3/Pklr/Gck/Eno4/Ppp1r3d/Gapdhs/Aldoart2/Ldha/Fbp1/Amy1	25
GO:0003401	axis elongation	10/2196	36/23210	0.00143368	0.0206979	0.0165419	Shh/Wnt11/Sfrp5/Esr1/Hnf1b/Tnc/Tfap2c/Fgfr2/Tmtc3/Six1	10
GO:0016051	carbohydrate biosynthetic process	31/2196	187/23210	0.00146039	0.0210494	0.0168229	Prkag3/Hnf4a/Igf1/Esrrb/Fbp2/Gbe1/Gpd1/Rgn/Pcx/Rbp4/Sorbs1/Gsto1/Chst10/Atf3/Egf/Fam3c/Adcyap1r1/Gys2/Dgat2/Pgk2/Smpd3/Pth1r/Enpp1/Pdk2/Gck/P2ry6/Ppp1r3d/Ptafr/Lep/Chst8/Fbp1	31
GO:0034109	homotypic cell-cell adhesion	15/2196	68/23210	0.00147072	0.0211641	0.0169145	C1qtnf1/Syk/Dmtn/Cxadr/Dsc2/Slc7a11/Megf11/Ncam1/Ptger3/Dsg2/Cd24a/Adamts18/Dsp/Lgals1/Ank3	15
GO:0051235	maintenance of location	46/2196	310/23210	0.00147417	0.0211796	0.0169269	Pparg/Nr1h3/Cd36/Gstm7/Casq1/Cav1/Trpm2/Lpl/Trdn/Apob/Hexb/Dgat1/Igsf11/C3/Cidea/Msr1/Gsto1/Acvr1c/Il1b/Pex5l/Plin2/Slc30a2/Slc30a3/Clec4b1/Ryr1/Atp2a1/Dgat2/Cx3cl1/Apoa1/Plch1/Enpp1/Hilpda/Fcrl5/Fitm2/Nrip1/Tpcn2/P2ry6/F2rl3/Ffar2/Mest/Cemip/Nrros/Ryr3/Lep/Ank3/Capn3	46
GO:0007229	integrin-mediated signaling pathway	18/2196	89/23210	0.00151319	0.02169	0.0173348	Itgb2/Timp1/Syk/Dmtn/Itga7/Itga8/Itgb6/Fermt1/Cdh17/Fgr/Ptn/Tyrobp/Itgax/Itgal/Apoa1/Itgad/Mpig6b/Fyb2	18
GO:0050714	positive regulation of protein secretion	45/2196	302/23210	0.00151456	0.02169	0.0173348	Cd36/Trpm2/Gip/Blk/Lpl/Gata3/Il17rb/Cacna1d/Il10/Igf1/Gpld1/Syk/F2rl1/Rgcc/Adcy8/Trem2/Csf1r/Rbp4/Casp1/Il1rl1/Pfkfb2/Glul/Fermt1/Il1b/Fgr/Tnfrsf4/Gipr/Ano1/Cd209d/Cadm1/Exph5/Ccr7/Cd84/Tlr4/Gck/Flt3/Gpr68/Trim16/Rapgef4/Mmp12/Mmp13/Ffar2/A1cf/Panx2/Malrd1	45
GO:0050701	interleukin-1 secretion	13/2196	55/23210	0.00153606	0.0219626	0.0175527	Cd36/Lpl/F2rl1/Casp1/Il1r2/Apoa1/Tmem106a/Ccr7/Tlr4/S100a13/Serpinb1a/Trim16/Panx2	13
GO:0055086	nucleobase-containing small molecule metabolic process	67/2196	492/23210	0.00154001	0.0219839	0.0175697	Actn3/Pdk1/Prkag3/Aprt/Cacnb4/Pipox/Ada/Hnf4a/Igf1/Upp1/Adcy1/Nt5c1b/Nos2/Pfkp/Esrrb/Adcy2/Adcy8/Dgat1/Zbtb20/Gpd1/Enpp5/Trem2/Fasn/Hdac4/Pfkfb2/Adcy10/Ak8/Acss2/Ak4/Ak2/Prkag2/Sult1e1/Oasl2/Pde2a/Dgat2/Ldhc/Pgk2/Acsl4/Prps1/Ido2/Ido1/Nudt7/Nt5e/Acpp/Upb1/Pank1/Nme5/Slc2a6/Enpp1/Pdk2/Dnph1/Mthfd1l/Pklr/Ak7/Gck/Acot5/Eno4/Gucy2g/Gda/Gapdhs/Aldoart2/Aox1/Fbp1/Acnat1/Uprt/Nudt10/Nudt11	67
GO:0016358	dendrite development	44/2196	294/23210	0.00155452	0.0221557	0.017707	Fmr1/Cdc20/Neurl1a/Bbs1/Slc12a5/Cobl/Ntn1/Dlg5/Ctnnd2/Ngef/Rab17/Map1a/Itpka/Tnik/Lrp8/Ptn/Mcf2/Hdac6/Acsl4/Bmp5/Ptprf/Myo6/Grip1/Dcdc2a/Shank2/Lzts3/Srcin1/Ss18l1/Pacsin1/Reln/Cux2/Dact1/Flrt1/Bdnf/Cdk5r1/Rapgef4/Map1b/Ntrk2/Map6/Ctnna2/Kndc1/Celsr2/Lst1/Fat3	44
GO:0061041	regulation of wound healing	25/2196	141/23210	0.00156352	0.0222088	0.0177494	Cd36/P2rx5/Cav1/C1qtnf1/Syk/F2rl1/Dmtn/Proc/Anxa1/Reg3g/F7/Duox1/Hpse/Ccl2/Wnt4/Tlr4/Dusp10/Ajap1/Ptger3/Abcc8/Adamts18/Myoz1/Capn3/Reg3a/Klkb1	25
GO:0090276	regulation of peptide hormone secretion	36/2196	228/23210	0.00156479	0.0222088	0.0177494	Pparg/Cacna1e/Hfe/Trpm2/Kcnq1/Gip/Blk/Cacna1d/Hnf4a/Nos2/Gpld1/Pde8b/Adcy8/Rbp4/Tfap2b/Pfkfb2/Glul/Acvr1c/Pax8/Il1b/Pex5l/Tfr2/Gipr/Cckbr/Ano1/Lif/Slc9b2/Ptger3/Abcc8/Gck/Gpr68/Kcnb1/Ffar2/Lep/Syt9/Ptprv	36
GO:0055094	response to lipoprotein particle	8/2196	25/23210	0.00157318	0.0222088	0.0177494	Itgb2/Pparg/Cd36/Lpl/Cd68/Syk/Smpd3/Tlr4	8
GO:0060004	reflex	8/2196	25/23210	0.00157318	0.0222088	0.0177494	Hpn/Cdh23/Satb1/Nr4a3/Npnt/Slitrk6/Adra1a/Kcnma1	8
GO:0061213	positive regulation of mesonephros development	8/2196	25/23210	0.00157318	0.0222088	0.0177494	Pax2/Gata3/Gdnf/Pax8/Sall1/Nog/Six1/Grem1	8
GO:0150077	regulation of neuroinflammatory response	8/2196	25/23210	0.00157318	0.0222088	0.0177494	Pparg/Ttbk1/Igf1/Cd200r1/Trem2/Stap1/Cx3cl1/Cd200r4	8
GO:0010976	positive regulation of neuron projection development	52/2196	362/23210	0.0015766	0.0222219	0.0177599	Serpinf1/Fmr1/Metrn/Crabp2/Hspb1/Epor/Neurl1a/Gprc5b/Trpv2/Scn1b/Cobl/Ntn1/Dlg5/Atp8a2/Cpne5/Avil/Fn1/Zeb2/Itpka/Lrp8/Gpc2/Ptn/Plxnb3/Tenm3/Cx3cl1/Bmp5/Ptprf/Lif/Grip1/Syt1/Ndrg4/Lpar3/Rims2/Shank2/Golga4/Ss18l1/Negr1/Pacsin1/Reln/Cux2/Cd24a/Bdnf/Ndnf/Fzd4/Epha3/Map1b/Fes/Plxnb1/Ntrk2/Map6/Ntrk3/Cacng7	52
GO:0001657	ureteric bud development	20/2196	104/23210	0.00163247	0.0229007	0.0183024	Shh/Pax2/Pgf/Gata3/Sim1/Hnf1b/Gdnf/Eya1/Pax8/Cat/Bmp2/Smad9/Fgfr2/Sall1/Wnt4/Npnt/Bdnf/Nog/Six1/Grem1	20
GO:0072163	mesonephric epithelium development	20/2196	104/23210	0.00163247	0.0229007	0.0183024	Shh/Pax2/Pgf/Gata3/Sim1/Hnf1b/Gdnf/Eya1/Pax8/Cat/Bmp2/Smad9/Fgfr2/Sall1/Wnt4/Npnt/Bdnf/Nog/Six1/Grem1	20
GO:0072164	mesonephric tubule development	20/2196	104/23210	0.00163247	0.0229007	0.0183024	Shh/Pax2/Pgf/Gata3/Sim1/Hnf1b/Gdnf/Eya1/Pax8/Cat/Bmp2/Smad9/Fgfr2/Sall1/Wnt4/Npnt/Bdnf/Nog/Six1/Grem1	20
GO:0030858	positive regulation of epithelial cell differentiation	14/2196	62/23210	0.00164923	0.0230634	0.0184324	Pax2/Sfrp4/Gdnf/Proc/Zeb2/Pax8/Prom1/Foxj1/Lif/Ovol2/Kdf1/Cldn5/Dmbt1/Trim16	14
GO:0034308	primary alcohol metabolic process	14/2196	62/23210	0.00164923	0.0230634	0.0184324	Gpd1/Cacna1h/Rbp4/Bmp2/Sult1e1/Akr1b8/Dkk3/Slc37a2/Bmp5/Wnt4/Adh6a/Adh7/Kcnma1/Adh6b	14
GO:0046638	positive regulation of alpha-beta T cell differentiation	12/2196	49/23210	0.00166227	0.0232094	0.0185491	Shh/Ihh/Cd83/Ada/Myb/Syk/Anxa1/Cd1d1/Nfkbiz/Ccr7/Hlx/Ccr2	12
GO:0060560	developmental growth involved in morphogenesis	41/2196	270/23210	0.00166957	0.0232384	0.0185723	Ifrd1/Shh/Crabp2/Wnt11/Trpv2/Sfrp5/Esr1/Cobl/Ccl11/Hnf1b/Ntn1/Cpne5/Slit1/Raph1/Fn1/Epb41l5/Olfm1/Zeb2/Sema6d/C9orf72/Tnc/Tfap2c/Fgfr2/Fgf13/Hdac6/Sall1/Cadm1/Ndn/Syt1/Mag/Tmtc3/Lpar3/Rims2/Golga4/Flrt1/Bdnf/Cdk5r1/Six1/Map1b/Ntrk3/Cacng7	41
GO:0006704	glucocorticoid biosynthetic process	6/2196	15/23210	0.00167998	0.0232384	0.0185723	Cyp17a1/Cacna1h/Bmp2/Dkk3/Bmp5/Wnt4	6
GO:0010878	cholesterol storage	6/2196	15/23210	0.00167998	0.0232384	0.0185723	Pparg/Nr1h3/Cd36/Lpl/Apob/Msr1	6
GO:0030730	sequestering of triglyceride	6/2196	15/23210	0.00167998	0.0232384	0.0185723	Pparg/Lpl/Cidea/Il1b/Enpp1/Fitm2	6
GO:0051004	regulation of lipoprotein lipase activity	6/2196	15/23210	0.00167998	0.0232384	0.0185723	Nr1h3/Angptl4/Apoc2/Hdac9/Apoa4/Apoc3	6
GO:0072283	metanephric renal vesicle morphogenesis	6/2196	15/23210	0.00167998	0.0232384	0.0185723	Pax2/Gdnf/Pax8/Sall1/Lif/Grem1	6
GO:0072676	lymphocyte migration	19/2196	97/23210	0.00168662	0.0232912	0.0186145	Il27ra/Gata3/Ccl6/Ccl9/Myo1g/Ccl11/Cd200r1/Adam8/Artn/Padi2/Cx3cl1/Ccl7/Ccl2/Ccr7/Ccr2/Ch25h/Gpr183/Dock8/Tmem102	19
GO:0008544	epidermis development	48/2196	329/23210	0.00168902	0.0232912	0.0186145	Shh/Klf4/Edar/Trpv1/Cdh23/Celsr1/Sgpp1/Sfrp4/Tfap2a/Tgm1/Grhl2/Satb1/Dnase1l2/Anxa1/Dkk1/Ovol1/Igfbp5/Irf6/Fermt1/Tfap2c/Mycl/Reg3g/Prss8/Ush1c/Fgfr2/Myo6/Evpl/Exph5/Hpse/Mcoln3/Mycn/Ovol2/Kdf1/Foxq1/Zfp750/Ppl/Slitrk6/Trim16/Dsp/Spink5/Palld/Cdh3/Kcnma1/Cyp26b1/Apcdd1/Reg3a/Edaradd/Lats2	48
GO:1901653	cellular response to peptide	43/2196	287/23210	0.00170705	0.0233872	0.0186912	Pparg/Cd36/Hdac9/Sh2b2/Cav1/Rarres2/Lpl/Igf1/Tshr/Gpld1/Adcy8/Trem2/Sorbs1/Vwa2/Mstn/Vim/Il1b/Car2/Nr4a3/Smpd3/Ptprf/Mgarp/Enpp1/Baiap2l1/Pdk2/Tlr4/Cacna2d1/Atp1a3/Pklr/Gck/Trarg1/Irs3/Otop1/Prkcb/Socs3/Gpr21/Irs4/Ghr/Kl/Lep/Dnaic1/Ptprv/Pik3r3	43
GO:0008542	visual learning	15/2196	69/23210	0.00171768	0.0233872	0.0186912	Cacna1e/Atp1a2/Pde8b/Pde1b/Slc7a11/B4galt2/Ap1s2/Cck/Dcdc2a/Ndrg4/Abcc8/Atp1a3/Nog/Hrh1/Ppp1r1b	15
GO:0043299	leukocyte degranulation	15/2196	69/23210	0.00171768	0.0233872	0.0186912	Itgb2/Adora3/Hmox1/Syk/F2rl1/Myo1f/Nr4a3/Fgr/Btk/Cd84/Stx11/Ccr2/Fes/Ptafr/Unc13d	15
GO:0002577	regulation of antigen processing and presentation	7/2196	20/23210	0.00171957	0.0233872	0.0186912	Hfe/Cd68/Trem2/Cd74/Slc11a1/Ccr7/H2-Ab1	7
GO:0006691	leukotriene metabolic process	7/2196	20/23210	0.00171957	0.0233872	0.0186912	Cyp4f18/Ggt1/Ltc4s/Syk/Tlr4/Alox5ap/Mgst2	7
GO:0010039	response to iron ion	7/2196	20/23210	0.00171957	0.0233872	0.0186912	Hmox1/Hfe/Gpld1/Tfap2a/Lct/Tfr2/Trf	7
GO:0048557	embryonic digestive tract morphogenesis	7/2196	20/23210	0.00171957	0.0233872	0.0186912	Tcf7/Shh/Ihh/Hnf1b/Fgfr2/Ovol2/Hlx	7
GO:0055064	chloride ion homeostasis	7/2196	20/23210	0.00171957	0.0233872	0.0186912	Atp6v1b1/Slc12a5/Abcc2/Bsnd/Tbxas1/Car12/Wnk4	7
GO:0072087	renal vesicle development	7/2196	20/23210	0.00171957	0.0233872	0.0186912	Pax2/Gdnf/Pax8/Sall1/Lif/Wnt4/Grem1	7
GO:0106106	cold-induced thermogenesis	25/2196	142/23210	0.0017306	0.0234657	0.018754	Nr1h3/Cd36/Prlr/Actn3/Cav1/Trpv2/Pctp/Tshr/Irf4/Syk/Npr3/Adamts5/Cidea/Esrrg/Plac8/Adrb3/Scd1/Plcl1/Tlr4/Cmklr1/Ccr2/Ffar4/Zfp516/Lep/Ksr2	25
GO:0120161	regulation of cold-induced thermogenesis	25/2196	142/23210	0.0017306	0.0234657	0.018754	Nr1h3/Cd36/Prlr/Actn3/Cav1/Trpv2/Pctp/Tshr/Irf4/Syk/Npr3/Adamts5/Cidea/Esrrg/Plac8/Adrb3/Scd1/Plcl1/Tlr4/Cmklr1/Ccr2/Ffar4/Zfp516/Lep/Ksr2	25
GO:0042098	T cell proliferation	33/2196	205/23210	0.00173412	0.0234777	0.0187635	Itgb2/Shh/Ihh/Arg1/Igf1/Vsir/Syk/Dlg5/Satb1/Anxa1/Cd6/Slc11a1/Il2ra/Il1b/Cd1d1/Tnfrsf4/Itgal/Cd209a/Ido1/Foxj1/Tnfsf9/H2-Aa/Wnt4/Ccr7/Cd209e/Cd24a/Ccr2/Lgals3/Dock8/Lep/Erbb2/Itgad/H2-Ab1	33
GO:0006110	regulation of glycolytic process	11/2196	43/23210	0.0017585	0.0237655	0.0189936	Actn3/Igf1/Esrrb/Zbtb20/Gpd1/Hdac4/Prkag2/Slc2a6/Gck/Gapdhs/Fbp1	11
GO:1903706	regulation of hemopoiesis	57/2196	407/23210	0.00176071	0.0237655	0.0189936	Shh/Il7r/Ihh/Hmgb3/Cd83/Gata3/Ada/Myb/Vsir/Ace/Fos/Syk/Dcstamp/Trem2/Lox/Cd74/Csf1r/Anxa1/Adam8/Ccr1/Il2ra/Il1b/Car2/Ocstamp/Cd1d1/Slc46a2/Dtx1/Ptn/Pglyrp1/Tyrobp/Fanca/Foxj1/Lif/Nfkbiz/Tnfsf9/H2-Aa/Vnn1/Ccr7/Slc9b2/Hoxa9/Hlx/Dusp10/Tox/Flt3/Tmem64/Cd24a/Gpr68/Ccr2/Rab7b/Fes/Slamf8/Hmgb2/Nfam1/Lep/Erbb2/Cyp26b1/Hist1h4n	57
GO:0010811	positive regulation of cell-substrate adhesion	23/2196	127/23210	0.0017703	0.0238589	0.0190682	Egfl6/Cd36/Nid1/Vtn/Alox15/Agr2/Dmtn/Ccdc80/Emilin2/Fn1/Epb41l5/Fermt1/Npy2r/Ccn1/Ptn/Apoa1/Wnt4/Npnt/Ndnf/Unc13d/Spock2/Cass4/Ccl28	23
GO:0090287	regulation of cellular response to growth factor stimulus	41/2196	271/23210	0.00179146	0.0241077	0.0192671	Folr1/Gata6/Cav1/Fgfrl1/Gata3/Sfrp5/Vsir/Myocd/Sfrp4/Aspn/Spry4/Cidea/Lox/Dkk1/Fam20c/Tfap2b/Itga8/Lrp2/Fermt1/Dok5/Veph1/Ccn1/Htra3/Chrdl2/Cd59a/Ptprf/Adamtsl2/Wnt4/Nepn/Npnt/Wfikkn2/Shisa2/Nog/Fzd4/Grem2/Nrros/Prkcb/Kcp/Hhip/Grem1/Peg10	41
GO:0071825	protein-lipid complex subunit organization	10/2196	37/23210	0.00180026	0.0241533	0.0193035	Lpl/Abca5/Apob/Dgat1/Pla2g7/Mttp/Apoa4/Apoa1/Lipc/Lipg	10
GO:0086065	cell communication involved in cardiac conduction	10/2196	37/23210	0.00180026	0.0241533	0.0193035	Cav1/Kcnq1/Cacna1d/Scn1b/Cxadr/Dsc2/Hcn4/Cacna2d1/Dsg2/Dsp	10
GO:0060761	negative regulation of response to cytokine stimulus	13/2196	56/23210	0.00182995	0.0245148	0.0195924	Pparg/Klf4/Cav1/Arg1/F2rl1/Il1r2/Il1rn/Padi2/Stap1/Apoa1/Ptprf/Mmp12/Otop1	13
GO:0016125	sterol metabolic process	24/2196	135/23210	0.00184855	0.0247268	0.0197618	Lipe/Sec14l2/Npc1l1/Pctp/Apob/Lipa/Cln8/Cubn/Abca2/Cat/Mttp/Dgat2/Fgl1/Mt3/Apoa4/Apoc3/Apoa1/Lipc/Dhcr24/Cebpa/Apoc1/Ch25h/Lep/Cyp26b1	24
GO:0120032	regulation of plasma membrane bounded cell projection assembly	30/2196	182/23210	0.00188743	0.0252091	0.0201473	Fmr1/Klf5/Neurl1a/Cav1/Trpm2/Zmynd10/Hnf4a/Cobl/Mak/F2rl1/Dmtn/Cep97/Rp1/Mstn/Rab17/Hdac4/Espn/Stap1/Plxnb3/Gpm6a/Mns1/Dcdc2a/Cdc42ep3/Ccr7/Ccdc151/Crocc/Rap1gap/Cdc42ep1/Syne2/Mapk15	30
GO:0019233	sensory perception of pain	25/2196	143/23210	0.00191275	0.0255091	0.020387	Cacna1e/Cacna1b/Trpv1/Gip/Il10/Ace/Aloxe3/Retreg1/Cacna1h/Il1rn/Kcnc4/Npy2r/Cckbr/Ano1/Cck/Acpp/Ndn/Ccl2/Tlr4/Ncam1/Kcna1/Ccr2/Ptafr/Cnr2/Kcnip3	25
GO:0045666	positive regulation of neuron differentiation	63/2196	461/23210	0.00191725	0.0255309	0.0204045	Serpinf1/Fmr1/Metrn/Shh/Mmd/Crabp2/Hspb1/Epor/Neurl1a/Gprc5b/Trpv2/Scn1b/Cobl/Ntn1/Dlg5/Atp8a2/Cpne5/Dkk1/Avil/Fn1/Zeb2/Duoxa1/Itpka/Bmp2/Brinp1/Lrp8/Gpc2/Ptn/Sh3gl3/Plxnb3/Tenm3/Sall1/Cx3cl1/Bmp5/Ptprf/Lif/Grip1/Brinp3/Syt1/Ndrg4/Lpar3/Rims2/Shank2/Golga4/Ss18l1/Mmd2/Negr1/Pacsin1/Reln/Cux2/Cd24a/Bdnf/Ndnf/Fzd4/Epha3/Map1b/Fes/Plxnb1/Ntrk2/Map6/Ntrk3/Cacng7/Hoxd3	63
GO:0150063	visual system development	56/2196	400/23210	0.00193579	0.0257394	0.0205711	Shh/Klf4/Pax2/Ihh/Cryba2/Gata3/Rab11fip4/Cep290/Tfap2a/Atp8a2/Grhl2/C3/Celf4/Rbp4/Rp1/Col5a2/Cln8/Vim/Col5a1/Zeb2/Bcar3/Smarcd3/Prom1/Ptn/Ush1c/Fgfr2/Rpgr/Col4a1/Gpm6a/Tenm3/Tmem231/Cryab/Stra6/Lctl/Lama1/Rpgrip1l/Lif/Mfrp/Megf11/Prss56/C1qa/Frem2/Wdr19/Nphp4/Shroom2/Slitrk6/Bdnf/Fzd4/Bmpr1b/Adamts18/Ntrk2/Col8a2/Ntrk3/Slc4a5/Abcb5/Fat3	56
GO:0015718	monocarboxylic acid transport	26/2196	151/23210	0.00196385	0.0259922	0.0207731	Pparg/Cd36/Cyp4f18/Cacnb4/Ace/Nos2/Abcc3/Syk/Fabp2/Anxa1/Rbp4/Abcc2/Drd4/Slc27a2/Il1b/Plin2/Slc10a6/Acsl4/Stra6/Sv2a/Hrh3/Erfe/Fabp1/Lep/Slco1a5/Cpt1b	26
GO:0071695	anatomical structure maturation	40/2196	264/23210	0.00196615	0.0259922	0.0207731	Pparg/Slc26a3/Pax2/Trpv1/Actn3/Ihh/Pou2f2/Gata3/Igf1/C3/Cabyr/Fam20c/Tfcp2l1/Fermt1/Bmp2/Ryr1/Btk/Pth1r/Pebp1/Lyl1/Cebpa/Lgi4/C1qa/Wee2/Catsperd/Ccnb1/Gldn/Cdk5r1/Phospho1/Cx3cr1/Rnase9/Plxnb1/Lep/Cdh3/Kcnma1/Ank3/Ren1/Bsph1/Grem1/Bsph2	40
GO:0032652	regulation of interleukin-1 production	18/2196	91/23210	0.00196646	0.0259922	0.0207731	Hspb1/Lpl/Igf1/Trem2/Aqp4/Anxa1/Casp1/Il1r2/Tyrobp/Cx3cl1/Apoa1/Ccr7/Tlr4/Inava/Serpinb1a/Trim16/Cx3cr1/Panx2	18
GO:0070252	actin-mediated cell contraction	18/2196	91/23210	0.00196646	0.0259922	0.0207731	Atp1a2/Cav1/Kcnq1/Stc1/Cacna1d/Scn1b/Sgcd/Cacna1h/Dsc2/Epb41l5/Tnnt2/Fgf13/Hcn4/Ptger3/Cacna2d1/Dsg2/Myh7/Dsp	18
GO:0050891	multicellular organismal water homeostasis	12/2196	50/23210	0.00200183	0.0264206	0.0211155	Cdh1/Atp6v1b1/Aloxe3/Aqp4/Tfap2b/Sctr/Aqp7/Scnn1a/Scd1/Tmprss13/Kdf1/Cyp26b1	12
GO:0006835	dicarboxylic acid transport	16/2196	77/23210	0.00201723	0.0265845	0.0212465	Folr1/Slc1a3/Trpv1/Slc13a3/Cln8/Il1rn/Lrp2/Il1b/Slc7a11/Cck/Folr2/Myo6/Hrh3/Lrrc8e/Bdnf/Ntrk2	16
GO:0071900	regulation of protein serine/threonine kinase activity	59/2196	427/23210	0.00203036	0.0267181	0.0213533	Ccnd2/Prkar2b/Prkag3/Cav1/Sfrp5/Pkib/Igf1/Myocd/Ern1/Syk/Rgcc/Cbs/Dusp1/Spry4/Cd74/Csf1r/Dkk1/Adam8/Drd4/Atp2b4/Zeb2/Il1rn/Bmp2/Il1b/Edn3/Tnik/Ccna2/Egf/Iqgap3/Ccne2/Cdkn2c/Prkag2/Trp73/Tgfa/Dusp9/Map3k21/Lpar2/Ccnb2/Trf/Mst1r/Muc20/Lpar3/Wee2/Ccr7/Tlr4/Dusp10/Ccnb1/Inava/Nek10/Map3k9/Ccnjl/Cd24a/Fzd4/Synpo2/Cemip/Ghr/Ntrk3/Erbb2/Lats2	59
GO:2000241	regulation of reproductive process	30/2196	183/23210	0.0020577	0.0270381	0.021609	Serpinf1/Timp1/Shh/Cdc20/Ada/Esr1/Igf1/Rgn/Cacna1h/Ovol1/Drd4/Hdac4/Acvr1c/Rspo1/Lfng/Piwil2/Lif/Wnt4/Wee2/Ttk/Cfap69/Lhfpl2/Mmp12/Rnase9/Pkdrej/Ptafr/Mapk15/Efcab1/Spink13/Hoxc4	30
GO:0010829	negative regulation of glucose transmembrane transport	8/2196	26/23210	0.00208594	0.0272087	0.0217454	Sh2b2/Esr1/Ace/Il1b/Enpp1/Rsc1a1/Prkcb/Lep	8
GO:0055003	cardiac myofibril assembly	8/2196	26/23210	0.00208594	0.0272087	0.0217454	Tcap/Neb/Myom2/Fhod3/Myom3/Mybpc2/Nrap/Nebl	8
GO:0090189	regulation of branching involved in ureteric bud morphogenesis	8/2196	26/23210	0.00208594	0.0272087	0.0217454	Pax2/Hnf1b/Gdnf/Pax8/Sall1/Nog/Six1/Grem1	8
GO:0098901	regulation of cardiac muscle cell action potential	8/2196	26/23210	0.00208594	0.0272087	0.0217454	Cav1/Cxadr/Dsc2/Fgf13/Hcn4/Dsg2/Dsp/Ank3	8
GO:1905523	positive regulation of macrophage migration	8/2196	26/23210	0.00208594	0.0272087	0.0217454	Rarres2/Trem2/Mstn/Cx3cl1/Ccl2/Ccr7/Cmklr1/C5ar1	8
GO:0002579	positive regulation of antigen processing and presentation	5/2196	11/23210	0.00214022	0.0277949	0.0222138	Trem2/Cd74/Slc11a1/Ccr7/H2-Ab1	5
GO:0032342	aldosterone biosynthetic process	5/2196	11/23210	0.00214022	0.0277949	0.0222138	Cacna1h/Bmp2/Dkk3/Bmp5/Wnt4	5
GO:0072182	regulation of nephron tubule epithelial cell differentiation	5/2196	11/23210	0.00214022	0.0277949	0.0222138	Pax2/Gata3/Pax8/Prom1/Lif	5
GO:0009135	purine nucleoside diphosphate metabolic process	19/2196	99/23210	0.00215847	0.0279505	0.0223382	Actn3/Prkag3/Igf1/Pfkp/Esrrb/Zbtb20/Gpd1/Hdac4/Pfkfb2/Ak2/Prkag2/Pgk2/Slc2a6/Pklr/Gck/Eno4/Gapdhs/Aldoart2/Fbp1	19
GO:0009179	purine ribonucleoside diphosphate metabolic process	19/2196	99/23210	0.00215847	0.0279505	0.0223382	Actn3/Prkag3/Igf1/Pfkp/Esrrb/Zbtb20/Gpd1/Hdac4/Pfkfb2/Ak2/Prkag2/Pgk2/Slc2a6/Pklr/Gck/Eno4/Gapdhs/Aldoart2/Fbp1	19
GO:0050994	regulation of lipid catabolic process	13/2196	57/23210	0.00216873	0.0280427	0.0224119	Apoc2/Rarres2/Gpld1/Cidea/Lgals12/Idh1/Sctr/Il1b/Apoa4/Apoc3/Hcar1/Fabp1/Abcd2	13
GO:0045995	regulation of embryonic development	23/2196	129/23210	0.00218603	0.0280748	0.0224376	Shh/Klf4/Gata3/Celsr1/Il10/Hnf4a/Sfrp5/Igf1/Gdnf/Noct/Dkk1/Col5a2/Col5a1/Il1rn/Lfng/Apoa1/Tbx18/Lama1/Wnt4/Tenm4/Dmrt2/Phldb1/Six1	23
GO:0002002	regulation of angiotensin levels in blood	4/2196	7/23210	0.00221212	0.0280748	0.0224376	Enpep/Mcpt4/Ren1/Ren2	4
GO:0006547	histidine metabolic process	4/2196	7/23210	0.00221212	0.0280748	0.0224376	Ftcd/Amdhd1/Hal/Uroc1	4
GO:0010886	positive regulation of cholesterol storage	4/2196	7/23210	0.00221212	0.0280748	0.0224376	Cd36/Lpl/Apob/Msr1	4
GO:0050861	positive regulation of B cell receptor signaling pathway	4/2196	7/23210	0.00221212	0.0280748	0.0224376	Stap1/Cmtm3/Prkcb/Nfam1	4
GO:0061517	macrophage proliferation	4/2196	7/23210	0.00221212	0.0280748	0.0224376	Clu/Trem2/Csf1r/Cx3cl1	4
GO:0061518	microglial cell proliferation	4/2196	7/23210	0.00221212	0.0280748	0.0224376	Clu/Trem2/Csf1r/Cx3cl1	4
GO:0070305	response to cGMP	4/2196	7/23210	0.00221212	0.0280748	0.0224376	Hcn2/Pde2a/Hcn4/Ren1	4
GO:0071907	determination of digestive tract left/right asymmetry	4/2196	7/23210	0.00221212	0.0280748	0.0224376	Ccdc103/Ccdc39/Dnaaf1/Ccdc40	4
GO:0072038	mesenchymal stem cell maintenance involved in nephron morphogenesis	4/2196	7/23210	0.00221212	0.0280748	0.0224376	Pax2/Hnf1b/Pax8/Sall1	4
GO:0086042	cardiac muscle cell-cardiac muscle cell adhesion	4/2196	7/23210	0.00221212	0.0280748	0.0224376	Cxadr/Dsc2/Dsg2/Dsp	4
GO:1900084	regulation of peptidyl-tyrosine autophosphorylation	4/2196	7/23210	0.00221212	0.0280748	0.0224376	Cav1/Ace/Syk/Grem1	4
GO:2000425	regulation of apoptotic cell clearance	4/2196	7/23210	0.00221212	0.0280748	0.0224376	Alox15/Trem2/C3/Ccl2	4
GO:0060669	embryonic placenta morphogenesis	9/2196	32/23210	0.00223703	0.0282804	0.0226019	Il10/Rspo3/Grhl2/Spint1/Ccn1/Fgfr2/Bmp5/Gjb5/Socs3	9
GO:0006636	unsaturated fatty acid biosynthetic process	10/2196	38/23210	0.00223897	0.0282804	0.0226019	Alox15/Aloxe3/Cd74/Anxa1/Scd3/Il1b/Prxl2b/Tbxas1/Scd1/Abcd2	10
GO:0051968	positive regulation of synaptic transmission, glutamatergic	10/2196	38/23210	0.00223897	0.0282804	0.0226019	Cacng4/Gria4/Glul/Cckbr/Ccl2/Shank2/Reln/Ccr2/Ntrk2/Cacng7	10
GO:0060491	regulation of cell projection assembly	30/2196	184/23210	0.00224101	0.0282804	0.0226019	Fmr1/Klf5/Neurl1a/Cav1/Trpm2/Zmynd10/Hnf4a/Cobl/Mak/F2rl1/Dmtn/Cep97/Rp1/Mstn/Rab17/Hdac4/Espn/Stap1/Plxnb3/Gpm6a/Mns1/Dcdc2a/Cdc42ep3/Ccr7/Ccdc151/Crocc/Rap1gap/Cdc42ep1/Syne2/Mapk15	30
GO:0034341	response to interferon-gamma	24/2196	137/23210	0.0022645	0.0285201	0.0227934	Pparg/Ccl6/Ccl9/Arg1/Ccl11/Nos2/Aqp4/Casp1/Slc11a1/Vim/Cx3cl1/Gbp8/Ubd/Ccl7/Ccl2/H2-Aa/Tlr4/Stx11/Irf8/Otop1/Rab7b/H2-Eb1/H2-Ab1/Gbp10	24
GO:0001658	branching involved in ureteric bud morphogenesis	14/2196	64/23210	0.00226959	0.0285201	0.0227934	Shh/Pax2/Pgf/Hnf1b/Gdnf/Eya1/Pax8/Bmp2/Sall1/Wnt4/Npnt/Nog/Six1/Grem1	14
GO:0002763	positive regulation of myeloid leukocyte differentiation	14/2196	64/23210	0.00226959	0.0285201	0.0227934	Fos/Dcstamp/Trem2/Cd74/Csf1r/Ccr1/Car2/Ocstamp/Tyrobp/Lif/Slc9b2/Tmem64/Gpr68/Fes	14
GO:0048880	sensory system development	56/2196	403/23210	0.00228865	0.0287026	0.0229393	Shh/Klf4/Pax2/Ihh/Cryba2/Gata3/Rab11fip4/Cep290/Tfap2a/Atp8a2/Grhl2/C3/Celf4/Rbp4/Rp1/Col5a2/Cln8/Vim/Col5a1/Zeb2/Bcar3/Smarcd3/Prom1/Ptn/Ush1c/Fgfr2/Rpgr/Col4a1/Gpm6a/Tenm3/Tmem231/Cryab/Stra6/Lctl/Lama1/Rpgrip1l/Lif/Mfrp/Megf11/Prss56/C1qa/Frem2/Wdr19/Nphp4/Shroom2/Slitrk6/Bdnf/Fzd4/Bmpr1b/Adamts18/Ntrk2/Col8a2/Ntrk3/Slc4a5/Abcb5/Fat3	56
GO:0090092	regulation of transmembrane receptor protein serine/threonine kinase signaling pathway	36/2196	233/23210	0.00229055	0.0287026	0.0229393	Folr1/Gata6/Hfe/Cav1/Sfrp5/Vsir/Myocd/Sfrp4/Aspn/Cidea/Lox/Dkk1/Tfap2b/Mstn/Itga8/Lrp2/Fermt1/Bmp2/Veph1/Ccn1/Htra3/Bmp3/Chrdl2/Bmp5/Inha/Adamtsl2/Ovol2/Nepn/Npnt/Wfikkn2/Nog/Grem2/Nrros/Kcp/Grem1/Peg10	36
GO:0060675	ureteric bud morphogenesis	15/2196	71/23210	0.00231603	0.0289509	0.0231378	Shh/Pax2/Pgf/Gata3/Hnf1b/Gdnf/Eya1/Pax8/Bmp2/Sall1/Wnt4/Npnt/Nog/Six1/Grem1	15
GO:0021700	developmental maturation	46/2196	317/23210	0.00231685	0.0289509	0.0231378	Pparg/Slc26a3/Pax2/Trpv1/Cdc20/Neurl1a/Actn3/Ihh/Pou2f2/Gata3/Rab32/Igf1/C3/Cabyr/Fam20c/Tfcp2l1/Fermt1/Bmp2/Rab38/Ryr1/Btk/Pth1r/Pebp1/Lyl1/Cebpa/Lgi4/C1qa/Wee2/Catsperd/Igsf21/Ccnb1/Reln/Gldn/Cdk5r1/Phospho1/Cx3cr1/Rnase9/Plxnb1/Lep/Cdh3/Kcnma1/Ank3/Ren1/Bsph1/Grem1/Bsph2	46
GO:0008277	regulation of G protein-coupled receptor signaling pathway	22/2196	122/23210	0.00232668	0.0290331	0.0232034	Ada/Rgs9/C3/Rgs18/Rgs1/Atp2b4/Rgs7/Usp20/Gipr/Rgs10/Syp/Necab2/Acpp/Rpgrip1l/Ramp1/Mrap/Ptger3/Ramp3/Kctd12b/Gprasp1/Sag/Ece1	22
GO:0099003	vesicle-mediated transport in synapse	38/2196	250/23210	0.0023683	0.0294174	0.0235106	Fmr1/Rab3b/Syn2/Cacnb4/Cadps2/Adcy1/Ston2/Amph/Drd4/P2rx2/Sh3gl3/Syp/Ap1s2/Bsn/Myo6/Grip1/Syt1/Slc18a1/Rims2/Sv2a/Dgki/Stx11/Pacsin1/Erc2/Stx3/Adra1a/Cd24a/Cdk5r1/Rapgef4/Prkcb/Cadps/Kcnh1/Syn3/Otof/Syt9/Sptbn2/Syndig1/A830010M20Rik	38
GO:0010759	positive regulation of macrophage chemotaxis	7/2196	21/23210	0.00237067	0.0294174	0.0235106	Rarres2/Mstn/Cx3cl1/Ccl2/Ccr7/Cmklr1/C5ar1	7
GO:0042535	positive regulation of tumor necrosis factor biosynthetic process	7/2196	21/23210	0.00237067	0.0294174	0.0235106	Hspb1/Syk/Tnfrsf8/Tyrobp/Tlr4/Ccr2/Fcgr3	7
GO:0046339	diacylglycerol metabolic process	7/2196	21/23210	0.00237067	0.0294174	0.0235106	Lipe/Dgat1/Dgat2/Dgki/Daglb/Mogat2/Dgkk	7
GO:0044058	regulation of digestive system process	12/2196	51/23210	0.00239611	0.0296506	0.023697	Nr1h3/Trpv1/Kcnq1/Slc22a5/Dgat1/Apoa4/Apoa1/Wnk4/Ptger3/Tifab/Mmp13/Lep	12
GO:0060428	lung epithelium development	12/2196	51/23210	0.00239611	0.0296506	0.023697	Shh/Fgfr4/Gata6/Igf1/Agr2/Grhl2/Spdef/Eya1/Fgfr2/Stra6/Foxj1/Adamtsl2	12
GO:1902414	protein localization to cell junction	21/2196	115/23210	0.00246738	0.030407	0.0243015	Marveld3/Hspb1/Clstn3/Asic2/Cacng4/Dlg5/Nptx1/Kif5c/Map1a/Tnik/Kif17/Tyrobp/Bsn/Nrxn2/Grip1/Stx3/Reln/Rapgef4/Dsp/Anks1b/Cacng7	21
GO:0003414	chondrocyte morphogenesis involved in endochondral bone morphogenesis	6/2196	16/23210	0.00247427	0.030407	0.0243015	Col6a1/Col20a1/Col6a2/Coch/Vwa2/Col7a1	6
GO:0003429	growth plate cartilage chondrocyte morphogenesis	6/2196	16/23210	0.00247427	0.030407	0.0243015	Col6a1/Col20a1/Col6a2/Coch/Vwa2/Col7a1	6
GO:0015697	quaternary ammonium group transport	6/2196	16/23210	0.00247427	0.030407	0.0243015	Slc22a5/Slc22a4/Slc25a48/Slc22a3/Slc6a20a/Slc22a2	6
GO:0090171	chondrocyte morphogenesis	6/2196	16/23210	0.00247427	0.030407	0.0243015	Col6a1/Col20a1/Col6a2/Coch/Vwa2/Col7a1	6
GO:1902652	secondary alcohol metabolic process	24/2196	138/23210	0.00250068	0.0306893	0.0245271	Lipe/Sec14l2/Fgfr4/Npc1l1/Pctp/Apob/Idh1/Cln8/Cubn/Abca2/Cat/Mttp/Dgat2/Fgl1/Mt3/Apoa4/Apoc3/Apoa1/Lipc/Dhcr24/Cebpa/Apoc1/Ch25h/Lep	24
GO:0032943	mononuclear cell proliferation	45/2196	310/23210	0.00254818	0.0312292	0.0249586	Itgb2/Shh/Il7r/Ihh/Il10/Ada/Arg1/Igf1/Vsir/Syk/Dlg5/St6gal1/Satb1/Cd74/Anxa1/Cd6/Slc11a1/Il2ra/Il1b/Cd1d1/Tnfrsf4/Bst1/Siglecg/Tyrobp/Itgal/Btk/Cd209a/Ido1/Foxj1/Tnfsf9/H2-Aa/Wnt4/Ccr7/Tlr4/Cd209e/Flt3/Cd24a/Ccr2/Lgals3/Gpr183/Dock8/Lep/Erbb2/Itgad/H2-Ab1	45
GO:0010675	regulation of cellular carbohydrate metabolic process	25/2196	146/23210	0.00256057	0.0313379	0.0250455	Actn3/Pdk1/C1qtnf1/Igfbp4/Hnf4a/Igf1/Esrrb/Gpld1/Rgn/Sorbs1/Hdac4/Pfkfb2/Fam3c/Adcyap1r1/Dgat2/Fgl1/Pth1r/Enpp1/Pdk2/Gck/P2ry6/Ppp1r3d/Ptafr/Lep/Fbp1	25
GO:0060425	lung morphogenesis	14/2196	65/23210	0.00264539	0.0323317	0.0258397	Shh/Celsr1/Ctsz/Igf1/Dlg5/Grhl2/Tnc/Fgfr2/Lama1/Lif/Tmtc3/Nog/Hhip/Esrp2	14
GO:0032886	regulation of microtubule-based process	36/2196	235/23210	0.00265338	0.032385	0.0258823	Ccdc65/Bbs1/Cav1/Mid1ip1/Dnah11/Cep97/Parp3/Rp1/Camsap1/Map1a/Tpx2/Chmp4c/Stmn3/Ccdc39/Fgf13/Hdac6/Dnaaf1/Ckap2/Pde4dip/Ccdc40/Pkhd1/Bmerb1/Phldb1/Cdk5r1/Epha3/Map1b/Fes/Map6/Gda/Armc4/Erbb2/Mapk15/Drc1/Kifc1/Hspa1b/Hspa1a	36
GO:0007632	visual behavior	15/2196	72/23210	0.00267448	0.0325535	0.026017	Cacna1e/Atp1a2/Pde8b/Pde1b/Slc7a11/B4galt2/Ap1s2/Cck/Dcdc2a/Ndrg4/Abcc8/Atp1a3/Nog/Hrh1/Ppp1r1b	15
GO:0072171	mesonephric tubule morphogenesis	15/2196	72/23210	0.00267448	0.0325535	0.026017	Shh/Pax2/Pgf/Gata3/Hnf1b/Gdnf/Eya1/Pax8/Bmp2/Sall1/Wnt4/Npnt/Nog/Six1/Grem1	15
GO:1903038	negative regulation of leukocyte cell-cell adhesion	23/2196	131/23210	0.00268185	0.0325988	0.0260532	Shh/Klf4/Ihh/Hfe/Tnfaip8l2/Arg1/Vsir/Dlg5/Cd74/Anxa1/Adam8/Il2ra/Dtx1/Ido1/Fgl1/Foxj1/H2-Aa/Hlx/Cd24a/Lgals3/Erbb2/H2-Ab1/Ccl28	23
GO:0002335	mature B cell differentiation	8/2196	27/23210	0.00272139	0.0329447	0.0263297	Pou2f2/Ada/Mfng/Cdh17/Lfng/Gpr183/Slamf8/Lgals1	8
GO:0003338	metanephros morphogenesis	8/2196	27/23210	0.00272139	0.0329447	0.0263297	Pax2/Gdnf/Pax8/Sall1/Lif/Fras1/Wnt4/Grem1	8
GO:0071402	cellular response to lipoprotein particle stimulus	8/2196	27/23210	0.00272139	0.0329447	0.0263297	Itgb2/Pparg/Cd36/Lpl/Cd68/Syk/Smpd3/Tlr4	8
GO:1901021	positive regulation of calcium ion transmembrane transporter activity	10/2196	39/23210	0.0027596	0.033362	0.0266632	Gstm7/Casq1/Cacnb4/Trdn/Rgn/Gsto1/Atp1b1/Stac/Cacna2d1/P2ry6	10
GO:0007026	negative regulation of microtubule depolymerization	9/2196	33/23210	0.0028213	0.0340617	0.0272224	Mid1ip1/Rp1/Camsap1/Map1a/Fgf13/Hdac6/Ckap2/Bmerb1/Map1b	9
GO:0001960	negative regulation of cytokine-mediated signaling pathway	12/2196	52/23210	0.00285141	0.0343324	0.0274387	Pparg/Cav1/Arg1/F2rl1/Il1r2/Il1rn/Padi2/Stap1/Apoa1/Ptprf/Mmp12/Otop1	12
GO:1901570	fatty acid derivative biosynthetic process	12/2196	52/23210	0.00285141	0.0343324	0.0274387	Ggt1/Alox15/Ltc4s/Syk/Cd74/Anxa1/Il1b/Prxl2b/Tbxas1/Acsl4/Alox5ap/Mgst2	12
GO:0048259	regulation of receptor-mediated endocytosis	20/2196	109/23210	0.00291307	0.0349804	0.0279566	Fmr1/Unc119/Apoc2/Hfe/Vtn/Sfrp4/Syk/Clu/C3/Dkk1/Drd4/Egf/Rspo1/Sh3gl3/Necab2/Trf/Ccr7/Hip1/Pacsin1/Grem1	20
GO:2000379	positive regulation of reactive oxygen species metabolic process	20/2196	109/23210	0.00291307	0.0349804	0.0279566	Itgb2/Cd36/Klf4/Trpv1/Esr1/Syk/F2rl1/Clu/Rgn/Hdac4/Duoxa1/Il1b/Ddah1/Tyrobp/Smpd3/Tmem106a/Tlr4/Hrh1/Lep/Raet1b	20
GO:0031348	negative regulation of defense response	34/2196	220/23210	0.00296466	0.035552	0.0284134	Pparg/Serpinf1/Nr1h3/Tnfaip8l2/Gata3/Il10/Ada/Arg1/Igf1/Cd200r1/Proc/Ccr1/Il1r2/Il2ra/Pglyrp1/Siglecg/Siglece/Cx3cl1/Apoa1/Nt5e/Cck/Susd4/Nlrp6/Dusp10/Cd24a/Mmp12/Otop1/Cx3cr1/Socs3/Slamf8/Ffar4/Spink5/Abcd2/Cnr2	34
GO:0046034	ATP metabolic process	37/2196	245/23210	0.0029952	0.0356416	0.028485	Atp6v1b1/Actn3/Prkag3/Atp1a2/Cox4i2/Igf1/Pfkp/Esrrb/Zbtb20/Gpd1/Trem2/Fam20c/Hdac4/Pfkfb2/Atp1b1/Kif5c/Ak4/Ak2/Prkag2/Pde2a/Cox6a2/Ldhc/Pgk2/Apoc3/Slc2a6/Enpp1/Pklr/Ccnb1/Gck/Eno4/Bdnf/Myh7/Gapdhs/Aldoart2/Ldha/ND5/Fbp1	37
GO:0010524	positive regulation of calcium ion transport into cytosol	13/2196	59/23210	0.00300125	0.0356416	0.028485	Gstm7/Casq1/Cav1/Trdn/Gsto1/Adcyap1r1/Clec4b1/Cx3cl1/Ramp3/P2ry6/F2rl3/Cemip/Capn3	13
GO:0050805	negative regulation of synaptic transmission	16/2196	80/23210	0.0030362	0.0356416	0.028485	Fmr1/Grik3/Gria1/Adcy8/Celf4/Il1b/Npy2r/Sorcs2/Shank2/Dgki/Bdnf/Rapgef4/Kcnb1/Pirb/Cnr2/Sorcs3	16
GO:0007160	cell-matrix adhesion	32/2196	204/23210	0.00305677	0.0356416	0.028485	Itgb2/Epdr1/Cd36/Col5a3/Nid1/Vtn/Nid2/Dmtn/Sorbs1/Vwa2/Adam8/Fn1/Epb41l5/Itga8/Itgb6/Fermt1/Bst1/Itgal/Plet1/Hpse/Wnt4/Ajap1/Npnt/Nexmif/Mmp12/Epha3/Frem1/Ccl28/Grem1/Hoxd3/Muc4/Mia	32
GO:0051224	negative regulation of protein transport	32/2196	204/23210	0.00305677	0.0356416	0.028485	Nr1h3/Cd36/Hdac9/Il27ra/Kcnq1/Il10/F2rl1/Pde8b/Rgcc/Dmtn/Cd200r1/Cidea/Anxa1/Drd4/Il1r2/Fn1/Acvr1c/Fermt1/Il1b/Tnfrsf4/Siglecg/Rab11fip1/Cx3cl1/Apoa1/Cd84/Srcin1/Ptger3/Abcc8/Serpinb1a/Kcnb1/Ffar4/Ptprv	32
GO:0086003	cardiac muscle cell contraction	14/2196	66/23210	0.00307085	0.0356416	0.028485	Atp1a2/Cav1/Kcnq1/Stc1/Cacna1d/Scn1b/Sgcd/Cacna1h/Dsc2/Fgf13/Hcn4/Cacna2d1/Dsg2/Dsp	14
GO:0019218	regulation of steroid metabolic process	19/2196	102/23210	0.00307127	0.0356416	0.028485	Cyp17a1/Sec14l2/Fgfr4/Igf1/Apob/Pde8b/Bmp2/Il1b/Dgat2/Dkk3/Apoa4/Apoa1/Bmp5/Wnt4/Scd1/Hrh1/Lep/Kcnma1/Malrd1	19
GO:0006006	glucose metabolic process	30/2196	188/23210	0.00312093	0.0356416	0.028485	Actn3/Pdk1/C1qtnf1/Igfbp4/Hnf4a/Igf1/Pfkp/Esrrb/Gpld1/Fbp2/Gpd1/Rgn/Pcx/Rbp4/Sorbs1/Tfap2b/Pfkfb2/Atf3/Fam3c/Dgat2/Pgk2/Fgl1/Enpp1/Pdk2/Gck/Ppp1r3d/Lep/Gapdhs/Ldha/Fbp1	30
GO:0003382	epithelial cell morphogenesis	11/2196	46/23210	0.00313334	0.0356416	0.028485	Cdh1/Ihh/Stc1/Grhl2/Epb41l5/Vsig1/Palld/Col23a1/Col4a4/Cgn/Cldn3	11
GO:0140115	export across plasma membrane	11/2196	46/23210	0.00313334	0.0356416	0.028485	Atp4a/Atp1a2/Kcnq1/Slc36a2/Rgs9/Atp12a/Atp1b1/Atp2b3/Kcnd3/Atp1a3/Slc8a3	11
GO:0001802	type III hypersensitivity	3/2196	4/23210	0.0031439	0.0356416	0.028485	Fcgr1/Btk/Fcgr3	3
GO:0001803	regulation of type III hypersensitivity	3/2196	4/23210	0.0031439	0.0356416	0.028485	Fcgr1/Btk/Fcgr3	3
GO:0001805	positive regulation of type III hypersensitivity	3/2196	4/23210	0.0031439	0.0356416	0.028485	Fcgr1/Btk/Fcgr3	3
GO:0001905	activation of membrane attack complex	3/2196	4/23210	0.0031439	0.0356416	0.028485	C6/C3/Cd59a	3
GO:0001969	regulation of activation of membrane attack complex	3/2196	4/23210	0.0031439	0.0356416	0.028485	C6/C3/Cd59a	3
GO:0002003	angiotensin maturation	3/2196	4/23210	0.0031439	0.0356416	0.028485	Enpep/Ren1/Ren2	3
GO:0002434	immune complex clearance	3/2196	4/23210	0.0031439	0.0356416	0.028485	Clu/Ccl2/Ccr2	3
GO:0006599	phosphagen metabolic process	3/2196	4/23210	0.0031439	0.0356416	0.028485	Ckmt1/Ckmt2/Ckm	3
GO:0006603	phosphocreatine metabolic process	3/2196	4/23210	0.0031439	0.0356416	0.028485	Ckmt1/Ckmt2/Ckm	3
GO:0032345	negative regulation of aldosterone metabolic process	3/2196	4/23210	0.0031439	0.0356416	0.028485	Bmp2/Dkk3/Bmp5	3
GO:0032348	negative regulation of aldosterone biosynthetic process	3/2196	4/23210	0.0031439	0.0356416	0.028485	Bmp2/Dkk3/Bmp5	3
GO:0033326	cerebrospinal fluid secretion	3/2196	4/23210	0.0031439	0.0356416	0.028485	Trp73/Slc4a5/Celsr2	3
GO:0042396	phosphagen biosynthetic process	3/2196	4/23210	0.0031439	0.0356416	0.028485	Ckmt1/Ckmt2/Ckm	3
GO:0045917	positive regulation of complement activation	3/2196	4/23210	0.0031439	0.0356416	0.028485	C6/C3/Il1b	3
GO:0046314	phosphocreatine biosynthetic process	3/2196	4/23210	0.0031439	0.0356416	0.028485	Ckmt1/Ckmt2/Ckm	3
GO:0060167	regulation of adenosine receptor signaling pathway	3/2196	4/23210	0.0031439	0.0356416	0.028485	Ada/Necab2/Acpp	3
GO:0060447	bud outgrowth involved in lung branching	3/2196	4/23210	0.0031439	0.0356416	0.028485	Shh/Tnc/Tmtc3	3
GO:0060737	prostate gland morphogenetic growth	3/2196	4/23210	0.0031439	0.0356416	0.028485	Shh/Esr1/Fgfr2	3
GO:0061055	myotome development	3/2196	4/23210	0.0031439	0.0356416	0.028485	Wdr19/Dmrt2/Six1	3
GO:0072039	regulation of mesenchymal cell apoptotic process involved in nephron morphogenesis	3/2196	4/23210	0.0031439	0.0356416	0.028485	Pax2/Hnf1b/Pax8	3
GO:0072040	negative regulation of mesenchymal cell apoptotic process involved in nephron morphogenesis	3/2196	4/23210	0.0031439	0.0356416	0.028485	Pax2/Hnf1b/Pax8	3
GO:0072106	regulation of ureteric bud formation	3/2196	4/23210	0.0031439	0.0356416	0.028485	Gata3/Gdnf/Six1	3
GO:0072107	positive regulation of ureteric bud formation	3/2196	4/23210	0.0031439	0.0356416	0.028485	Gata3/Gdnf/Six1	3
GO:0072198	mesenchymal cell proliferation involved in ureter development	3/2196	4/23210	0.0031439	0.0356416	0.028485	Shh/Tbx18/Six1	3
GO:0072199	regulation of mesenchymal cell proliferation involved in ureter development	3/2196	4/23210	0.0031439	0.0356416	0.028485	Shh/Tbx18/Six1	3
GO:1900200	mesenchymal cell apoptotic process involved in metanephros development	3/2196	4/23210	0.0031439	0.0356416	0.028485	Pax2/Hnf1b/Pax8	3
GO:1900211	regulation of mesenchymal cell apoptotic process involved in metanephros development	3/2196	4/23210	0.0031439	0.0356416	0.028485	Pax2/Hnf1b/Pax8	3
GO:1900212	negative regulation of mesenchymal cell apoptotic process involved in metanephros development	3/2196	4/23210	0.0031439	0.0356416	0.028485	Pax2/Hnf1b/Pax8	3
GO:1901145	mesenchymal cell apoptotic process involved in nephron morphogenesis	3/2196	4/23210	0.0031439	0.0356416	0.028485	Pax2/Hnf1b/Pax8	3
GO:1904673	negative regulation of somatic stem cell population maintenance	3/2196	4/23210	0.0031439	0.0356416	0.028485	Pax2/Hnf1b/Pax8	3
GO:1905278	positive regulation of epithelial tube formation	3/2196	4/23210	0.0031439	0.0356416	0.028485	Gata3/Gdnf/Six1	3
GO:2000065	negative regulation of cortisol biosynthetic process	3/2196	4/23210	0.0031439	0.0356416	0.028485	Bmp2/Dkk3/Bmp5	3
GO:2000412	positive regulation of thymocyte migration	3/2196	4/23210	0.0031439	0.0356416	0.028485	Adam8/Ccr7/Ccr2	3
GO:0010996	response to auditory stimulus	7/2196	22/23210	0.00319616	0.0360508	0.028812	Slc1a3/Atp8a2/Ptn/Stra6/Nrxn2/Slitrk6/Tifab	7
GO:0035634	response to stilbenoid	7/2196	22/23210	0.00319616	0.0360508	0.028812	Cd36/Cidea/Usp18/Fgl1/Apoa4/Saa3/Gsta1	7
GO:0050857	positive regulation of antigen receptor-mediated signaling pathway	7/2196	22/23210	0.00319616	0.0360508	0.028812	Ada/Rab29/Stap1/Cmtm3/Ccr7/Prkcb/Nfam1	7
GO:0072273	metanephric nephron morphogenesis	7/2196	22/23210	0.00319616	0.0360508	0.028812	Pax2/Gdnf/Pax8/Sall1/Lif/Wnt4/Grem1	7
GO:0043255	regulation of carbohydrate biosynthetic process	18/2196	95/23210	0.00321955	0.0362687	0.0289862	Hnf4a/Igf1/Esrrb/Sorbs1/Egf/Fam3c/Adcyap1r1/Dgat2/Smpd3/Pth1r/Enpp1/Pdk2/Gck/P2ry6/Ppp1r3d/Ptafr/Lep/Fbp1	18
GO:0009913	epidermal cell differentiation	33/2196	213/23210	0.00325005	0.0365661	0.0292239	Klf4/Cdh23/Sgpp1/Sfrp4/Tfap2a/Tgm1/Grhl2/Dnase1l2/Anxa1/Ovol1/Irf6/Tfap2c/Mycl/Reg3g/Ush1c/Myo6/Evpl/Exph5/Mcoln3/Mycn/Ovol2/Kdf1/Ppl/Slitrk6/Trim16/Dsp/Spink5/Palld/Cdh3/Kcnma1/Cyp26b1/Reg3a/Lats2	33
GO:0034763	negative regulation of transmembrane transport	23/2196	133/23210	0.00326948	0.0367384	0.0293616	Fmr1/Gstm7/Sh2b2/Atp1a2/Cav1/Kcnq1/Esr1/Trdn/Ace/Fgf12/Gsto1/Drd4/Gpr35/Il1b/Oaz3/Rrad/Enpp1/Ptger3/Rsc1a1/Fcrl5/Prkcb/Lep/Ank3	23
GO:0003007	heart morphogenesis	41/2196	280/23210	0.00328422	0.0368576	0.0294569	Folr1/Shh/Gata6/Epor/Ihh/Tcap/Fgfrl1/Gata3/Wnt11/Tbx5/Dnah11/Tbx3/Ccdc103/Tfap2a/Grhl2/Dkk1/Rbp4/Eya1/Tnnt2/Col5a1/Lrp2/Bmp2/Ccdc39/Npy2r/Ccn1/Smarcd3/Mesp2/Ryr1/Fgfr2/Myom2/Dnaaf1/Bmp5/Myom3/Ovol2/Mybpc2/Ccdc40/Nog/Six1/Myh7/Dsp/Xirp1	41
GO:0002819	regulation of adaptive immune response	32/2196	205/23210	0.00330142	0.0370041	0.029574	Il7r/Il27ra/Hfe/Gata3/Fcgr1/Ada/Alox15/Arg1/Vsir/Parp3/C3/Cd74/Anxa1/Il1rl1/Slc11a1/Il1b/Cd1d1/Btk/Foxj1/Nfkbiz/Rif1/Ccr7/Susd4/Hlx/Dusp10/Cd24a/Ccr2/Fcgr3/H2-Ab1/Gm11127/Muc4/Exosc6	32
GO:0045017	glycerolipid biosynthetic process	24/2196	141/23210	0.00333817	0.0371962	0.0297275	Nr1h3/Lpl/Alox15/Gpld1/Dgat1/Rgn/C3/Pip5k1b/Agpat2/Cwh43/Etnk1/Rab38/Dgat2/Acsl4/Piga/Apoc3/Apoa1/Thrsp/Pnpla3/Fitm2/Mogat2/Chpt1/Etnk2/Pgap1	24
GO:0009268	response to pH	10/2196	40/23210	0.00337257	0.0371962	0.0297275	Insrr/Trpv1/Gip/Asic2/Gpld1/Pam/Abcc8/Gpr68/Tg/Kcnma1	10
GO:0010092	specification of animal organ identity	10/2196	40/23210	0.00337257	0.0371962	0.0297275	Pax2/Fgfr4/Gdnf/Dkk1/Pax8/Lrp2/Bmp2/Smarcd3/Fgfr2/Six1	10
GO:0010470	regulation of gastrulation	10/2196	40/23210	0.00337257	0.0371962	0.0297275	Klf4/Il10/Hnf4a/Dkk1/Col5a2/Col5a1/Il1rn/Apoa1/Tenm4/Phldb1	10
GO:0043470	regulation of carbohydrate catabolic process	12/2196	53/23210	0.00337441	0.0371962	0.0297275	Actn3/Igf1/Esrrb/Zbtb20/Gpd1/Hdac4/Prkag2/Slc2a6/Gck/Ppp1r3d/Gapdhs/Fbp1	12
GO:0048662	negative regulation of smooth muscle cell proliferation	12/2196	53/23210	0.00337441	0.0371962	0.0297275	Pparg/Klf4/Hmox1/Cav1/Il10/Esr1/Myocd/Npr3/Drd4/Igfbp5/Ndrg4/Ptgir	12
GO:0003091	renal water homeostasis	5/2196	12/23210	0.00338461	0.0371962	0.0297275	Atp6v1b1/Aqp4/Tfap2b/Sctr/Aqp7	5
GO:0006705	mineralocorticoid biosynthetic process	5/2196	12/23210	0.00338461	0.0371962	0.0297275	Cacna1h/Bmp2/Dkk3/Bmp5/Wnt4	5
GO:0009437	carnitine metabolic process	5/2196	12/23210	0.00338461	0.0371962	0.0297275	Slc22a5/Slc22a4/Crat/Bbox1/Cpt1b	5
GO:0014832	urinary bladder smooth muscle contraction	5/2196	12/23210	0.00338461	0.0371962	0.0297275	Trpv1/Atp2b4/P2rx2/Ptger3/Kcnma1	5
GO:0032353	negative regulation of hormone biosynthetic process	5/2196	12/23210	0.00338461	0.0371962	0.0297275	Pde8b/Bmp2/Dkk3/Bmp5/Wnt4	5
GO:0033083	regulation of immature T cell proliferation	5/2196	12/23210	0.00338461	0.0371962	0.0297275	Shh/Ihh/Il1b/Cd1d1/Erbb2	5
GO:0034375	high-density lipoprotein particle remodeling	5/2196	12/23210	0.00338461	0.0371962	0.0297275	Lpl/Abca5/Apoa1/Lipc/Lipg	5
GO:0043312	neutrophil degranulation	5/2196	12/23210	0.00338461	0.0371962	0.0297275	Itgb2/Syk/Myo1f/Stx11/Ptafr	5
GO:0060073	micturition	5/2196	12/23210	0.00338461	0.0371962	0.0297275	Trpv1/Adra1d/Ptger3/Adra1a/Kcnma1	5
GO:0051924	regulation of calcium ion transport	40/2196	272/23210	0.00338526	0.0371962	0.0297275	Fmr1/Gstm7/Cacna1b/Atp1a2/Casq1/Cav1/Stc1/Cacna1d/Cacnb4/Trpv2/Trdn/Igf1/Rgs9/Ace/Rgn/Gsto1/Drd4/Ccr1/Gpr35/Atp1b1/Egf/Adcyap1r1/Clec4b1/Cx3cl1/Rrad/Stac/Lpar3/Best1/Cd84/Ptger3/Cacna2d1/Ramp3/Fcrl5/P2ry6/F2rl3/Mchr1/Lgals3/Cemip/Gramd2/Capn3	40
GO:0045807	positive regulation of endocytosis	21/2196	118/23210	0.00339718	0.0372813	0.0297955	Pparg/Fmr1/Cd36/Hfe/Cav1/Fcgr1/Vtn/Sfrp4/Syk/F2rl1/Clu/Trem2/C3/Lrp2/Egf/Stap1/Tfr2/Trf/Ccr7/Hip1/Grem1	21
GO:0009185	ribonucleoside diphosphate metabolic process	19/2196	103/23210	0.00343922	0.0376963	0.0301271	Actn3/Prkag3/Igf1/Pfkp/Esrrb/Zbtb20/Gpd1/Hdac4/Pfkfb2/Ak2/Prkag2/Pgk2/Slc2a6/Pklr/Gck/Eno4/Gapdhs/Aldoart2/Fbp1	19
GO:0090183	regulation of kidney development	13/2196	60/23210	0.00350588	0.0380267	0.0303912	Shh/Pax2/Gata3/Hnf1b/Gdnf/Pax8/Prom1/Sall1/Lif/Wnt4/Nog/Six1/Grem1	13
GO:0008203	cholesterol metabolic process	22/2196	126/23210	0.00351327	0.0380267	0.0303912	Lipe/Sec14l2/Npc1l1/Pctp/Apob/Cln8/Cubn/Abca2/Cat/Mttp/Dgat2/Fgl1/Mt3/Apoa4/Apoc3/Apoa1/Lipc/Dhcr24/Cebpa/Apoc1/Ch25h/Lep	22
GO:0052547	regulation of peptidase activity	56/2196	411/23210	0.00351688	0.0380267	0.0303912	Cdh1/Pparg/Serpinf1/Timp1/Klf4/Pax2/Cav1/Ttbk1/Spint4/Vtn/Igf1/Vsir/Serpina1f/Serpina3n/Syk/Naip1/Serpind1/Col7a1/Itih5/Casp1/Acvr1c/Spint1/Ccn1/Timp4/Cryab/Cck/Pebp1/Dhcr24/Nek5/Hip1/Spink10/Wfikkn2/Serpinb1a/Plaur/A2ml1/Spink8/Spink2/Fabp1/Spink5/S100a8/Spock1/Spink12/Serpina3c/Wfdc13/Serpinh1/Wfdc6b/Wfdc8/Serpina1d/Serpina1b/Serpina16/Spink13/Spink11/Naip2/Serpina3m/Serpina1c/Hspa1b	56
GO:0002931	response to ischemia	9/2196	34/23210	0.00351976	0.0380267	0.0303912	Cav1/Faim2/Trem2/Csf1r/P2rx2/Cx3cl1/Ndnf/Cx3cr1/Panx2	9
GO:0010867	positive regulation of triglyceride biosynthetic process	6/2196	17/23210	0.00352052	0.0380267	0.0303912	Nr1h3/Gpld1/Dgat1/Rgn/Dgat2/Apoc3	6
GO:0030033	microvillus assembly	6/2196	17/23210	0.00352052	0.0380267	0.0303912	Klf5/Hnf4a/Myo1a/Tnik/Stk26/Rap1gap	6
GO:0030277	maintenance of gastrointestinal epithelium	6/2196	17/23210	0.00352052	0.0380267	0.0303912	Slc22a5/Muc13/Rbp4/Vsig1/Tlr4/Inava	6
GO:0045410	positive regulation of interleukin-6 biosynthetic process	6/2196	17/23210	0.00352052	0.0380267	0.0303912	Syk/Cd74/Il1b/Tyrobp/Tlr4/Ptafr	6
GO:0046337	phosphatidylethanolamine metabolic process	6/2196	17/23210	0.00352052	0.0380267	0.0303912	Alox15/Plaat1/Plaat5/Etnk1/Lipc/Etnk2	6
GO:0048739	cardiac muscle fiber development	6/2196	17/23210	0.00352052	0.0380267	0.0303912	Tcap/Sgcd/Cxadr/Myom2/Myom3/Mybpc2	6
GO:0090185	negative regulation of kidney development	6/2196	17/23210	0.00352052	0.0380267	0.0303912	Shh/Pax2/Gata3/Hnf1b/Pax8/Sall1	6
GO:1900452	regulation of long-term synaptic depression	6/2196	17/23210	0.00352052	0.0380267	0.0303912	Fmr1/Adcy8/Dgki/Kcnb1/Pirb/Sorcs3	6
GO:0046364	monosaccharide biosynthetic process	15/2196	74/23210	0.00352918	0.0380742	0.0304292	Hnf4a/Fbp2/Gpd1/Rgn/Pcx/Rbp4/Gsto1/Atf3/Fam3c/Dgat2/Pgk2/Pdk2/Gck/Lep/Fbp1	15
GO:0006801	superoxide metabolic process	14/2196	67/23210	0.00355072	0.0381681	0.0305042	Itgb2/Cd36/Nqo1/Nos2/Syk/F2rl1/Rgn/Cbs/Tyrobp/Apoa4/Duox1/Nrros/Sh3pxd2a/Sod3	14
GO:0048678	response to axon injury	14/2196	67/23210	0.00355072	0.0381681	0.0305042	Folr1/Shh/Klf4/Mtr/Tnc/Ptn/Tyrobp/Ptprf/Mag/Rtn4rl1/Bex1/Rtn4rl2/Ntrk3/Erbb2	14
GO:0060688	regulation of morphogenesis of a branching structure	14/2196	67/23210	0.00355072	0.0381681	0.0305042	Cdh1/Shh/Pax2/Pgf/Esr1/Hnf1b/Gdnf/Pax8/Il1b/Fgfr2/Sall1/Nog/Six1/Grem1	14
GO:0002698	negative regulation of immune effector process	23/2196	134/23210	0.00360166	0.0386691	0.0309047	Il7r/Hmox1/Hfe/Il10/Arg1/Vsir/Parp3/Anxa1/Il2ra/Pglyrp1/Siglecg/Apoa1/Cd59a/Foxj1/Cd84/Susd4/Hlx/Dusp10/Ccr2/Lgals3/Slamf8/Spink5/Muc4	23
GO:0051222	positive regulation of protein transport	59/2196	438/23210	0.00360726	0.0386827	0.0309155	Cdh1/Shh/Cd36/Trpm2/Gip/Blk/Lpl/Gata3/Il17rb/Cacna1d/Il10/Cep290/Igf1/Gpld1/Syk/F2rl1/Rgcc/Adcy8/Trem2/Csf1r/Rbp4/Casp1/Il1rl1/Pfkfb2/Rab29/Glul/Lrp2/Fermt1/Il1b/Oaz3/Fgr/Tnfrsf4/Gipr/Ano1/Cd209d/Cadm1/Tmem30b/Exph5/Ccl2/Ccr7/Cd84/Tlr4/Gck/Flt3/Gpr68/Trim16/Cdk5r1/Rapgef4/Mmp12/Kcnb1/Mmp13/Ffar2/Cemip/A1cf/Panx2/Lep/Erbb2/Ank3/Malrd1	59
GO:0030073	insulin secretion	34/2196	223/23210	0.00369433	0.0395688	0.0316237	Cacna1e/Trpm2/Kcnq1/Gip/Blk/Cacna1d/Hnf4a/Hnf1b/Nos2/Gpld1/Pde8b/Adcy8/Dgat1/Anxa1/Rbp4/Tfap2b/Pfkfb2/Glul/Acvr1c/Il1rn/Il1b/Gipr/Ano1/Rims2/Slc9b2/Ptger3/Abcc8/Gck/Gpr68/Rapgef4/Kcnb1/Lep/Syt9/Ptprv	34
GO:0007599	hemostasis	26/2196	158/23210	0.00372785	0.03988	0.0318724	Zfp385a/Shh/Cd36/Cav1/C1qtnf1/Hnf4a/Syk/F2rl1/Dmtn/Serpind1/C3/Proc/F5/Slc7a11/Gp9/F7/F10/Cx3cl1/Hpse/Tlr4/F13a1/Ptger3/F2rl3/Adamts18/Mpig6b/Klkb1	26
GO:0001990	regulation of systemic arterial blood pressure by hormone	11/2196	47/23210	0.00374728	0.039992	0.0319619	Corin/Ace/F2rl1/Edn3/Sucnr1/Enpep/Hsd11b2/Ece1/Mcpt4/Ren1/Ren2	11
GO:0002820	negative regulation of adaptive immune response	11/2196	47/23210	0.00374728	0.039992	0.0319619	Il7r/Il27ra/Hfe/Alox15/Arg1/Vsir/Parp3/Il1rl1/Foxj1/Susd4/Muc4	11
GO:0051963	regulation of synapse assembly	21/2196	119/23210	0.00376575	0.0401411	0.032081	Clstn3/Asic2/Ntn1/Dlg5/Dkk1/Nptx1/Rab17/Srpx2/Vstm5/Amigo3/Tpbg/Cux2/Slitrk6/Flrt1/Bdnf/Six1/Ntrk2/Musk/Colq/Ntrk3/Syndig1	21
GO:0031016	pancreas development	17/2196	89/23210	0.00378535	0.0402537	0.0321711	Shh/Pax2/Gata6/Ihh/Gip/Hnf4a/Igf1/Hnf1b/Clu/Cela1/Anxa1/Ccdc39/Gipr/Dnaaf1/Bmp5/Ccdc40/Ptprv	17
GO:1903578	regulation of ATP metabolic process	17/2196	89/23210	0.00378535	0.0402537	0.0321711	Actn3/Igf1/Esrrb/Zbtb20/Gpd1/Trem2/Hdac4/Ak4/Prkag2/Pde2a/Pgk2/Apoc3/Slc2a6/Ccnb1/Gck/Gapdhs/Fbp1	17
GO:0046651	lymphocyte proliferation	44/2196	308/23210	0.00381513	0.0405222	0.0323856	Itgb2/Shh/Il7r/Ihh/Il10/Ada/Arg1/Igf1/Vsir/Syk/Dlg5/Satb1/Cd74/Anxa1/Cd6/Slc11a1/Il2ra/Il1b/Cd1d1/Tnfrsf4/Bst1/Siglecg/Tyrobp/Itgal/Btk/Cd209a/Ido1/Foxj1/Tnfsf9/H2-Aa/Wnt4/Ccr7/Tlr4/Cd209e/Flt3/Cd24a/Ccr2/Lgals3/Gpr183/Dock8/Lep/Erbb2/Itgad/H2-Ab1	44
GO:0044242	cellular lipid catabolic process	31/2196	199/23210	0.00390462	0.0414234	0.0331059	Apoc2/Lipe/Cyp4f18/Acaa1b/Lpl/Apob/Gpld1/Eci3/Hexb/Idh1/Slc27a2/Akr1b8/Mt3/Smpd3/Apoa4/Apoc3/Apoa1/Lipc/Pla2g4c/Daglb/Pnpla3/Pnpla1/Enpp7/Lipg/Fabp1/Abcd2/Lep/Acat3/Cyp26b1/Mgst2/Ptprv	31
GO:0002718	regulation of cytokine production involved in immune response	16/2196	82/23210	0.00392722	0.0416136	0.0332579	Cd36/Hmox1/Hfe/Gprc5b/Gata3/Il10/Arg1/Vsir/F2rl1/Cd74/Il1b/Nr4a3/Apoa1/Tlr4/Ccr2/Ffar2	16
GO:0045687	positive regulation of glial cell differentiation	12/2196	54/23210	0.00397214	0.0419898	0.0335586	Pparg/Shh/Ttbk1/Aspa/Spint1/Bmp2/Il1b/Trp73/Ptn/Lif/Mag/Tenm4	12
GO:0086001	cardiac muscle cell action potential	12/2196	54/23210	0.00397214	0.0419898	0.0335586	Cav1/Kcnq1/Cacna1d/Scn1b/Cxadr/Dsc2/Fgf13/Hcn4/Cacna2d1/Dsg2/Dsp/Ank3	12
GO:0030048	actin filament-based movement	20/2196	112/23210	0.00402438	0.0424169	0.0338999	Atp1a2/Cav1/Kcnq1/Stc1/Cacna1d/Scn1b/Sgcd/Cacna1h/Dsc2/Epb41l5/Tnnt2/Fgf13/Hcn4/Ptger3/Cacna2d1/Dsg2/Myh7/Dsp/Syne2/Wipf3	20
GO:0043123	positive regulation of I-kappaB kinase/NF-kappaB signaling	20/2196	112/23210	0.00402438	0.0424169	0.0338999	S100a4/Cd36/Edar/Gprc5b/F2rl1/Cd74/Casp1/Il1rn/Il1b/Cth/Pim2/Cx3cl1/Tmem106a/Ubd/Tlr4/Inava/S100a13/Unc5cl/Cx3cr1/Prkcb	20
GO:0070997	neuron death	55/2196	405/23210	0.00407103	0.0424169	0.0338999	Serpinf1/Fmr1/Shh/Nqo1/Hmox1/Epor/Trpm2/Gata3/Ctsz/Il10/Erbb3/Esr1/Igf1/Fos/Tfap2a/Tert/Clu/Gdnf/Retreg1/Cd200r1/Faim2/Ppp2r2b/Adam8/Tfap2b/Hdac4/Rab29/Il1b/Slc7a11/Trim2/Nr4a3/Trp73/Chl1/Tyrobp/Mt3/Cx3cl1/Ptprf/Mag/C1qa/Foxq1/Tlr4/Pm20d1/Tox3/Bdnf/Cdk5r1/Ndnf/C5ar1/Kcnb1/Six1/Cx3cr1/Ntrk2/Ghr/Musk/Kcnma1/Reg3b/Kcnip3	55
GO:0048286	lung alveolus development	13/2196	61/23210	0.00407719	0.0424169	0.0338999	Fgfr4/Gata6/Ada/Igf1/Myocd/Ace/Igfbp5/Slc7a11/Fgfr2/Smpd3/Stra6/Lif/Tmtc3	13
GO:0051591	response to cAMP	13/2196	61/23210	0.00407719	0.0424169	0.0338999	Slc26a3/Kcnq1/Aldh3a1/Hcn2/Dmtn/Gpd1/Igfbp5/Pde2a/Hcn4/Duox1/Pklr/Ren1/Slc8a3	13
GO:0051281	positive regulation of release of sequestered calcium ion into cytosol	10/2196	41/23210	0.00408888	0.0424169	0.0338999	Gstm7/Casq1/Trdn/Gsto1/Clec4b1/Cx3cl1/P2ry6/F2rl3/Cemip/Capn3	10
GO:1903170	negative regulation of calcium ion transmembrane transport	10/2196	41/23210	0.00408888	0.0424169	0.0338999	Fmr1/Gstm7/Atp1a2/Trdn/Gsto1/Drd4/Gpr35/Rrad/Ptger3/Fcrl5	10
GO:2001258	negative regulation of cation channel activity	10/2196	41/23210	0.00408888	0.0424169	0.0338999	Fmr1/Gstm7/Cav1/Kcnq1/Fgf12/Gsto1/Drd4/Gpr35/Rrad/Ank3	10
GO:0006067	ethanol metabolic process	4/2196	8/23210	0.00409336	0.0424169	0.0338999	Sult1e1/Adh6a/Adh7/Adh6b	4
GO:0009113	purine nucleobase biosynthetic process	4/2196	8/23210	0.00409336	0.0424169	0.0338999	Aprt/Ada/Prps1/Mthfd1l	4
GO:0031946	regulation of glucocorticoid biosynthetic process	4/2196	8/23210	0.00409336	0.0424169	0.0338999	Bmp2/Dkk3/Bmp5/Wnt4	4
GO:0032347	regulation of aldosterone biosynthetic process	4/2196	8/23210	0.00409336	0.0424169	0.0338999	Bmp2/Dkk3/Bmp5/Wnt4	4
GO:0034238	macrophage fusion	4/2196	8/23210	0.00409336	0.0424169	0.0338999	Dcstamp/Trem2/Ocstamp/Tyrobp	4
GO:0043615	astrocyte cell migration	4/2196	8/23210	0.00409336	0.0424169	0.0338999	Hexb/Ccr2/Gpr183/Apcdd1	4
GO:0045627	positive regulation of T-helper 1 cell differentiation	4/2196	8/23210	0.00409336	0.0424169	0.0338999	Anxa1/Ccr7/Hlx/Ccr2	4
GO:0070314	G1 to G0 transition	4/2196	8/23210	0.00409336	0.0424169	0.0338999	Rab11fip4/Ecrg4/Smpd3/Capn3	4
GO:0098883	synapse pruning	4/2196	8/23210	0.00409336	0.0424169	0.0338999	Trem2/C3/Ngef/C1qa	4
GO:0006144	purine nucleobase metabolic process	7/2196	23/23210	0.00422406	0.0436193	0.0348608	Aprt/Ada/Prps1/Acpp/Mthfd1l/Gda/Aox1	7
GO:0072202	cell differentiation involved in metanephros development	7/2196	23/23210	0.00422406	0.0436193	0.0348608	Pax2/Gdnf/Pax8/Sall1/Lif/Wnt4/Grem1	7
GO:0090190	positive regulation of branching involved in ureteric bud morphogenesis	7/2196	23/23210	0.00422406	0.0436193	0.0348608	Pax2/Gdnf/Pax8/Sall1/Nog/Six1/Grem1	7
GO:0001654	eye development	54/2196	397/23210	0.00424787	0.0438144	0.0350168	Shh/Klf4/Pax2/Ihh/Cryba2/Gata3/Rab11fip4/Cep290/Tfap2a/Atp8a2/Grhl2/Celf4/Rbp4/Rp1/Col5a2/Cln8/Vim/Col5a1/Zeb2/Bcar3/Smarcd3/Prom1/Ptn/Ush1c/Fgfr2/Rpgr/Col4a1/Gpm6a/Tenm3/Tmem231/Cryab/Stra6/Lctl/Lama1/Rpgrip1l/Lif/Mfrp/Megf11/Prss56/Frem2/Wdr19/Nphp4/Shroom2/Slitrk6/Bdnf/Fzd4/Bmpr1b/Adamts18/Ntrk2/Col8a2/Ntrk3/Slc4a5/Abcb5/Fat3	54
GO:0008306	associative learning	19/2196	105/23210	0.00428547	0.0441512	0.0352859	Cacna1e/Atp1a2/Pde8b/Pde1b/Drd4/Cln8/Map1a/Slc7a11/B4galt2/Ap1s2/Cck/Dcdc2a/Ndrg4/Abcc8/Atp1a3/Reln/Nog/Hrh1/Ppp1r1b	19
GO:0002701	negative regulation of production of molecular mediator of immune response	9/2196	35/23210	0.00434695	0.0446192	0.03566	Hmox1/Hfe/Il10/Arg1/Vsir/Parp3/Siglecg/Apoa1/Spink5	9
GO:0036230	granulocyte activation	9/2196	35/23210	0.00434695	0.0446192	0.03566	Itgb2/Dnase1/Syk/F2rl1/Myo1f/Tyrobp/Stx11/Ccr2/Ptafr	9
GO:0060292	long-term synaptic depression	9/2196	35/23210	0.00434695	0.0446192	0.03566	Fmr1/Gria1/Adcy8/Sorcs2/Shank2/Dgki/Kcnb1/Pirb/Sorcs3	9
GO:0007517	muscle organ development	57/2196	424/23210	0.00435089	0.0446192	0.03566	Shh/Hdac9/Klf5/Gata6/Epor/Actn3/Tcf23/Cav1/Tcap/Fgfrl1/Pax5/Xk/Erbb3/Tbx5/Igf1/Myocd/Asb2/Fos/Popdc2/Cxadr/Lox/Dkk1/Rbp4/Tll2/Msc/Mstn/Hdac4/Tnnt2/Atf3/Lrp2/Bmp2/Trp73/P2rx2/Ryr1/Fgfr2/Hdac6/Myom2/Acta1/Cryab/Stra6/Lif/Myom3/Rbm24/Mybpc2/Hlx/Ncam1/Ccnb1/Bdnf/Nog/Tifab/Six1/Myh7/Dsp/Cyp26b1/Myoz1/Grem1/Capn3	57
GO:0030224	monocyte differentiation	8/2196	29/23210	0.00443637	0.0452876	0.0361941	Pparg/Dcstamp/Cd74/Fasn/Pir/Gpr68/Fes/Il3ra	8
GO:0042119	neutrophil activation	8/2196	29/23210	0.00443637	0.0452876	0.0361941	Itgb2/Dnase1/Syk/F2rl1/Myo1f/Tyrobp/Stx11/Ptafr	8
GO:0044458	motile cilium assembly	8/2196	29/23210	0.00443637	0.0452876	0.0361941	Zmynd10/Lrrc46/Ccdc39/Dnaaf1/Foxj1/Ccdc40/Ulk4/Akap4	8
GO:1903131	mononuclear cell differentiation	8/2196	29/23210	0.00443637	0.0452876	0.0361941	Pparg/Dcstamp/Cd74/Fasn/Pir/Gpr68/Fes/Il3ra	8
GO:1904950	negative regulation of establishment of protein localization	32/2196	209/23210	0.00445359	0.0453595	0.0362517	Nr1h3/Cd36/Hdac9/Il27ra/Kcnq1/Il10/F2rl1/Pde8b/Rgcc/Dmtn/Cd200r1/Cidea/Anxa1/Drd4/Il1r2/Fn1/Acvr1c/Fermt1/Il1b/Tnfrsf4/Siglecg/Rab11fip1/Cx3cl1/Apoa1/Cd84/Srcin1/Ptger3/Abcc8/Serpinb1a/Kcnb1/Ffar4/Ptprv	32
GO:1903115	regulation of actin filament-based movement	11/2196	48/23210	0.00445359	0.0453595	0.0362517	Atp1a2/Cav1/Stc1/Cacna1h/Dsc2/Tnnt2/Fgf13/Hcn4/Ptger3/Dsg2/Dsp	11
GO:0050768	negative regulation of neurogenesis	47/2196	337/23210	0.00456135	0.0464041	0.0370865	Fmr1/Ifrd1/Shh/Cav1/Ascl2/Ctsz/Ccl11/Ntn1/Tert/Dkk1/Slit1/Ngef/Rab29/Vim/Olfm1/Sema6d/Il1b/Brinp1/Trp73/Stap1/Dtx1/Ptn/Fgf13/Mt3/Amigo3/Prtg/Mag/Mycn/Dusp10/Ptger3/Abcc8/Rap1gap/Bmerb1/Rtn4rl1/Nexmif/Cd24a/Bdnf/Nog/Cdk5r1/Bex1/Rtn4rl2/Epha3/Spock1/Ntrk3/Ntm/Lgals1/Fat3	47
GO:0060350	endochondral bone morphogenesis	15/2196	76/23210	0.00459557	0.046699	0.0373222	Col6a1/Ihh/Stc1/Col20a1/Col6a2/Coch/Trip11/Cbs/Vwa2/Col7a1/Alpl/Smpd3/Mmp13/Phospho1/Serpinh1	15
GO:0007249	I-kappaB kinase/NF-kappaB signaling	30/2196	193/23210	0.00461932	0.0468687	0.0374578	S100a4/Cd36/Edar/Hspb1/Gprc5b/Esr1/F2rl1/Cd74/Casp1/Il1rl1/Il1rn/Il1b/Cth/Pim2/Btk/Cx3cl1/Tmem106a/Ubd/Nlrp6/Tlr4/Saa3/Inava/S100a13/Unc5cl/Tnip3/Tifab/Cx3cr1/Prkcb/Capn3/Edaradd	30
GO:0001503	ossification	52/2196	381/23210	0.00462278	0.0468687	0.0374578	Shh/Atp6v1b1/Actn3/Ihh/Pam16/Stc1/Wnt11/Alox15/Igf1/Gpld1/Tfap2a/Aspn/Bmp1/Noct/Cbs/Lox/Dkk1/Ccr1/Fam20c/Igfbp5/Hdac4/Bmp2/Ccn1/Alpl/Fgr/Bmp3/Ptn/Ryr1/Chrdl2/Fgfr2/Smpd3/Bmp5/Pth1r/Glis1/Cebpa/Wnt4/Enpp1/Trp53inp2/Atp6v0a4/Suco/Npnt/Tmem64/Ranbp3l/Nog/Mmp13/Phospho1/Bmpr1b/Plxnb1/Kl/Lep/Cebpd/Grem1	52
GO:0061512	protein localization to cilium	12/2196	55/23210	0.00465197	0.0471111	0.0376515	Bbs1/Tulp2/Rab29/Ccdc39/Ttc21a/Wdr19/Nphp4/Ccdc40/Crocc/Dync2h1/Ttc26/Mapk15	12
GO:0045766	positive regulation of angiogenesis	29/2196	185/23210	0.00468839	0.0473738	0.0378615	Itgb2/Shh/Klf4/Hdac9/Pgf/Hspb1/Hmox1/Gata6/Il10/Ccl11/Tert/C6/Cela1/C3/Anxa1/Il1b/Angpt4/Ddah1/Itgax/Srpx2/Cx3cl1/Ccr3/Vash2/C5ar1/Lgals3/Cx3cr1/Prkcb/Adam12/Grem1	29
GO:0006766	vitamin metabolic process	14/2196	69/23210	0.00469384	0.0473738	0.0378615	Folr1/Cyp4f18/Fgfr4/Mtr/Dgat1/Rgn/Gsto1/Cubn/Lrp2/Il1b/Acpp/Gc/Vnn1/Cyp26b1	14
GO:0046635	positive regulation of alpha-beta T cell activation	14/2196	69/23210	0.00469384	0.0473738	0.0378615	Shh/Ihh/Cd83/Ada/Myb/Syk/Anxa1/Cd1d1/Nfkbiz/Ccr7/Hlx/Cd24a/Ccr2/H2-Ab1	14
GO:0002437	inflammatory response to antigenic stimulus	13/2196	62/23210	0.00472135	0.0475438	0.0379974	Fcgr1/Il10/Cd68/C3/Cd6/Il2ra/Btk/Ccr7/Nlrp6/Ak7/Cd24a/Hmgb2/Fcgr3	13
GO:0015800	acidic amino acid transport	13/2196	62/23210	0.00472135	0.0475438	0.0379974	Slc1a3/Trpv1/Slc13a3/Cln8/Il1rn/Il1b/Slc7a11/Cck/Myo6/Hrh3/Lrrc8e/Bdnf/Ntrk2	13
GO:0003002	regionalization	51/2196	373/23210	0.00482125	0.0484782	0.0387442	Irx2/Shh/Pax2/Fgfr4/Tcap/Celsr1/Tbx3/Cobl/Hnf1b/Gdnf/C3/Dkk1/Epb41l5/Zeb2/Pax8/Lrp2/Bmp2/Smarcd3/Lfng/Pcsk6/Mesp2/Fgfr2/Dnaaf1/Mns1/Tbx18/Rpgrip1l/Foxj1/Pcdh8/Alx1/C1qa/Ovol2/Wdr19/Hoxa9/Reln/Emx2/Pkd1l1/Dync2h1/Dmrt2/Nog/Tifab/Grem2/Six1/Bmpr1b/Irx1/Cyp26b1/Hhip/Celsr2/Pgap1/Grem1/Hoxc4/Hoxd3	51
GO:0032675	regulation of interleukin-6 production	25/2196	153/23210	0.004825	0.0484782	0.0387442	Cd36/Mapk13/Il27ra/Lpl/Il10/Syk/F2rl1/Cd200r1/Zbtb20/Trem2/Aqp4/Cd74/Il1rn/Il1b/Tyrobp/Foxj1/Cd300ld/Tnfsf9/Cd84/Tlr4/Inava/Flt3/Cd24a/Rab7b/Ptafr	25
GO:0001991	regulation of systemic arterial blood pressure by circulatory renin-angiotensin	6/2196	18/23210	0.00486275	0.048693	0.0389158	F2rl1/Sucnr1/Enpep/Mcpt4/Ren1/Ren2	6
GO:0022038	corpus callosum development	6/2196	18/23210	0.00486275	0.048693	0.0389158	Zeb2/Rpgrip1l/Prdm8/Ulk4/Rtn4rl1/Rtn4rl2	6
GO:0051608	histamine transport	6/2196	18/23210	0.00486275	0.048693	0.0389158	Adora3/Ada/Slc22a3/Cckbr/Btk/Slc22a2	6
GO:0002823	negative regulation of adaptive immune response based on somatic recombination of immune receptors built from immunoglobulin superfamily domains	10/2196	42/23210	0.00492006	0.0492116	0.0393302	Il7r/Il27ra/Hfe/Arg1/Vsir/Parp3/Il1rl1/Foxj1/Susd4/Muc4	10
GO:0017157	regulation of exocytosis	36/2196	244/23210	0.0049604	0.0494488	0.0395198	Itgb2/Adora3/Fmr1/Rab3b/Hmox1/Cacnb4/Cadps2/Adcy1/Syk/F2rl1/Rab3c/Cacna1h/Anxa1/Drd4/Fgr/P2rx2/Syp/Smpd3/Myo6/Exph5/Syt1/Rims2/Cd84/Dgki/Ncam1/Adra1a/Rapgef4/Ccr2/Kcnb1/Prkcb/Fes/Cadps/Ptafr/Unc13d/Kcnh1/Syt9	36
GO:0051091	positive regulation of DNA-binding transcription factor activity	36/2196	244/23210	0.0049604	0.0494488	0.0395198	Itgb2/Pparg/Ifrd1/Shh/Cd36/Cav1/Cacna1d/Il10/Esr1/Adcy1/Myocd/Rgcc/Clu/Adcy8/Adam8/Hdac4/Cat/Il1b/Cth/Tnfrsf8/Lrp8/Cx3cl1/Cd84/Tlr4/Ankrd42/Reln/Bex2/Bdnf/Fzd4/Cx3cr1/Rab7b/Prkcb/Fank1/Nfam1/Grem1/Capn3	36
GO:0071375	cellular response to peptide hormone stimulus	36/2196	244/23210	0.0049604	0.0494488	0.0395198	Pparg/Hdac9/Sh2b2/Cav1/Rarres2/Lpl/Igf1/Tshr/Gpld1/Adcy8/Sorbs1/Vwa2/Mstn/Il1b/Car2/Nr4a3/Ptprf/Mgarp/Enpp1/Baiap2l1/Pdk2/Pklr/Gck/Trarg1/Irs3/Otop1/Prkcb/Socs3/Gpr21/Irs4/Ghr/Kl/Lep/Dnaic1/Ptprv/Pik3r3	36
GO:0045088	regulation of innate immune response	29/2196	186/23210	0.00506493	0.0498111	0.0398094	Pparg/Hmgb3/Arg1/Coch/Trem2/Myo1f/Cd74/Adam8/Ccr1/Lrp8/Fgr/Cadm1/Susd4/Tlr4/Dusp10/B430306N03Rik/Serpinb1a/Mmp12/Ffar2/Otop1/Slamf8/Hmgb2/Lep/Treml2/H60b/Raet1a/Raet1b/Raet1c/Raet1d	29
GO:0061351	neural precursor cell proliferation	29/2196	186/23210	0.00506493	0.0498111	0.0398094	Shh/Bbs1/Kif1a/Ctsz/Igf1/Zeb2/Lrp2/Spint1/Il1b/Egf/Smarcd3/Ptn/Fgfr2/Smarca1/Fgf13/Sall1/Cx3cl1/Trf/Daglb/Emx2/Cd24a/Kcna1/Bdnf/Nog/C5ar1/Bex1/Cx3cr1/Hhip/Rassf10	29
GO:1903557	positive regulation of tumor necrosis factor superfamily cytokine production	18/2196	99/23210	0.00507397	0.0498111	0.0398094	Cd36/Hspb1/Lpl/Syk/Clu/Zbtb20/Adam8/Tnfrsf8/Tyrobp/Ccl2/Ccr7/Cd84/Tlr4/Abcc8/Ccr2/Ptafr/Lep/Fcgr3	18
GO:0014848	urinary tract smooth muscle contraction	5/2196	13/23210	0.00507491	0.0498111	0.0398094	Trpv1/Atp2b4/P2rx2/Ptger3/Kcnma1	5
GO:0019370	leukotriene biosynthetic process	5/2196	13/23210	0.00507491	0.0498111	0.0398094	Ggt1/Ltc4s/Syk/Alox5ap/Mgst2	5
GO:0030240	skeletal muscle thin filament assembly	5/2196	13/23210	0.00507491	0.0498111	0.0398094	Tcap/Myom2/Acta1/Myom3/Mybpc2	5
GO:0030299	intestinal cholesterol absorption	5/2196	13/23210	0.00507491	0.0498111	0.0398094	Cd36/Npc1l1/Apoa4/Apoa1/Lep	5
GO:0031223	auditory behavior	5/2196	13/23210	0.00507491	0.0498111	0.0398094	Slc1a3/Stra6/Nrxn2/Slitrk6/Tifab	5
GO:0032351	negative regulation of hormone metabolic process	5/2196	13/23210	0.00507491	0.0498111	0.0398094	Pde8b/Bmp2/Dkk3/Bmp5/Wnt4	5
GO:0034309	primary alcohol biosynthetic process	5/2196	13/23210	0.00507491	0.0498111	0.0398094	Cacna1h/Bmp2/Dkk3/Bmp5/Wnt4	5
GO:0036376	sodium ion export across plasma membrane	5/2196	13/23210	0.00507491	0.0498111	0.0398094	Atp4a/Atp1a2/Atp12a/Atp1b1/Atp1a3	5
GO:0072160	nephron tubule epithelial cell differentiation	5/2196	13/23210	0.00507491	0.0498111	0.0398094	Pax2/Gata3/Pax8/Prom1/Lif	5
GO:0150146	cell junction disassembly	5/2196	13/23210	0.00507491	0.0498111	0.0398094	Trem2/C3/Ngef/C1qa/Abcc8	5
GO:1904396	regulation of neuromuscular junction development	5/2196	13/23210	0.00507491	0.0498111	0.0398094	Sorbs1/Ptn/Six1/Musk/Colq	5
GO:0010951	negative regulation of endopeptidase activity	28/2196	178/23210	0.00513604	0.0503005	0.0402005	Serpinf1/Timp1/Klf4/Pax2/Vtn/Igf1/Serpina1f/Serpina3n/Naip1/Serpind1/Timp4/Cryab/Dhcr24/Serpinb1a/Plaur/Spink2/Fabp1/Spink5/Spock1/Serpina3c/Serpinh1/Serpina1d/Serpina1b/Serpina16/Naip2/Serpina3m/Serpina1c/Hspa1b	28
GO:0051588	regulation of neurotransmitter transport	28/2196	178/23210	0.00513604	0.0503005	0.0402005	Fmr1/Rab3b/Cacna1b/Celsr1/Cacnb4/Slc36a2/Adcy1/Mctp1/Gdnf/Drd4/Edn3/Kcnc4/P2rx2/Syp/Myo6/Syt1/Slc18a1/Rims2/Sv2a/Dgki/Hrh3/Adra1a/Lgals3/Prkcb/Ntrk2/Kcnh1/Syt9/Kcnc3	28
GO:0001890	placenta development	27/2196	170/23210	0.00519324	0.0508049	0.0406037	Cdh1/Pparg/Dnmt3l/Epor/Tcf23/Ascl2/Il10/Ada/Rspo3/Krt19/Esrrb/Grhl2/Spint1/Ccn1/Ptn/Fgfr2/Bmp5/Lif/Cebpa/Ovol2/Vash2/Gjb5/Gjb3/Socs3/Lep/Etnk2/Peg10	27
GO:0051965	positive regulation of synapse assembly	15/2196	77/23210	0.00521937	0.0509488	0.0407186	Clstn3/Asic2/Dlg5/Srpx2/Vstm5/Amigo3/Tpbg/Cux2/Slitrk6/Flrt1/Bdnf/Ntrk2/Musk/Ntrk3/Syndig1	15
GO:0051966	regulation of synaptic transmission, glutamatergic	15/2196	77/23210	0.00521937	0.0509488	0.0407186	Grik3/Cacng4/Dkk1/Gria4/Glul/Npy2r/Cckbr/Ccl2/Syt1/Shank2/Dgki/Reln/Ccr2/Ntrk2/Cacng7	15
GO:0043300	regulation of leukocyte degranulation	11/2196	49/23210	0.00526161	0.051305	0.0410033	Itgb2/Adora3/Hmox1/Syk/F2rl1/Fgr/Cd84/Ccr2/Fes/Ptafr/Unc13d	11
GO:0009072	aromatic amino acid family metabolic process	9/2196	36/23210	0.00531804	0.0516858	0.0413077	Ftcd/Tph2/Amdhd1/Iyd/Hal/Gstz1/Ido2/Ido1/Uroc1	9
GO:0031114	regulation of microtubule depolymerization	9/2196	36/23210	0.00531804	0.0516858	0.0413077	Mid1ip1/Rp1/Camsap1/Map1a/Fgf13/Hdac6/Ckap2/Bmerb1/Map1b	9
GO:0071320	cellular response to cAMP	9/2196	36/23210	0.00531804	0.0516858	0.0413077	Slc26a3/Kcnq1/Hcn2/Dmtn/Gpd1/Igfbp5/Pde2a/Hcn4/Slc8a3	9
GO:1990868	response to chemokine	14/2196	70/23210	0.00536772	0.0520552	0.0416029	Ccl6/Ccl9/Ccl11/Trem2/Dusp1/Lox/Ccr1/Gpr35/Padi2/Cx3cl1/Ccl7/Ccl2/Ackr1/Dock8	14
GO:1990869	cellular response to chemokine	14/2196	70/23210	0.00536772	0.0520552	0.0416029	Ccl6/Ccl9/Ccl11/Trem2/Dusp1/Lox/Ccr1/Gpr35/Padi2/Cx3cl1/Ccl7/Ccl2/Ackr1/Dock8	14
GO:0043406	positive regulation of MAP kinase activity	33/2196	220/23210	0.00538958	0.0522105	0.041727	Igf1/Ern1/Syk/Cd74/Dkk1/Adam8/Drd4/Zeb2/Il1rn/Bmp2/Il1b/Edn3/Tnik/Egf/Iqgap3/Trp73/Tgfa/Map3k21/Lpar2/Trf/Mst1r/Muc20/Lpar3/Ccr7/Tlr4/Inava/Nek10/Map3k9/Cd24a/Fzd4/Ghr/Ntrk3/Erbb2	33
GO:0010906	regulation of glucose metabolic process	20/2196	115/23210	0.00546656	0.0528415	0.0422313	Actn3/Pdk1/C1qtnf1/Igfbp4/Hnf4a/Igf1/Esrrb/Gpld1/Rgn/Sorbs1/Pfkfb2/Fam3c/Dgat2/Fgl1/Enpp1/Pdk2/Gck/Ppp1r3d/Lep/Fbp1	20
GO:0071346	cellular response to interferon-gamma	20/2196	115/23210	0.00546656	0.0528415	0.0422313	Pparg/Ccl6/Ccl9/Arg1/Ccl11/Nos2/Aqp4/Casp1/Vim/Cx3cl1/Gbp8/Ccl7/Ccl2/Tlr4/Stx11/Irf8/Otop1/Rab7b/H2-Ab1/Gbp10	20
GO:0019933	cAMP-mediated signaling	28/2196	179/23210	0.00555276	0.0534764	0.0427388	Gip/Adcy1/Tshr/Adcy2/Adcy8/Sctr/Atp2b4/Adra1d/Pex5l/Npy2r/Adcyap1r1/Gipr/Pde2a/Adrb3/Pth1r/Pebp1/Ramp1/Rims2/Ptger2/Mrap/Ptger3/Ramp3/Ptgir/S1pr4/Mc2r/Adra1a/Rapgef4/Ece1	28
GO:1901861	regulation of muscle tissue development	28/2196	179/23210	0.00555276	0.0534764	0.0427388	Shh/Hdac9/Gata6/Actn3/Erbb3/Tbx5/Igf1/Myocd/Cxadr/Lox/Dkk1/Rbp4/Tll2/Mstn/Igfbp5/Hdac4/Bmp2/Trp73/Fgfr2/Rbm24/Ncam1/Ccnb1/Bdnf/Nog/Six1/Cyp26b1/Grem1/Capn3	28
GO:0032692	negative regulation of interleukin-1 production	8/2196	30/23210	0.00555623	0.0534764	0.0427388	Igf1/Trem2/Aqp4/Il1r2/Cx3cl1/Apoa1/Serpinb1a/Cx3cr1	8
GO:0034110	regulation of homotypic cell-cell adhesion	8/2196	30/23210	0.00555623	0.0534764	0.0427388	C1qtnf1/Syk/Dmtn/Ptger3/Cd24a/Adamts18/Lgals1/Ank3	8
GO:0043271	negative regulation of ion transport	27/2196	171/23210	0.00562516	0.0540815	0.0432224	Fmr1/Cyp4f18/Gstm7/Atp1a2/Cav1/Kcnq1/Stc1/Trdn/Best3/Ace/Sfrp4/Fgf12/Gsto1/Drd4/Gpr35/Il1rn/Il1b/Acsl4/Rrad/Wnk4/Slc18a1/Wnk2/Hrh3/Ptger3/Fcrl5/Lep/Ank3	27
GO:0035418	protein localization to synapse	18/2196	100/23210	0.00565364	0.0542079	0.0433233	Hspb1/Clstn3/Asic2/Cacng4/Nptx1/Kif5c/Map1a/Tnik/Kif17/Tyrobp/Bsn/Nrxn2/Grip1/Stx3/Reln/Rapgef4/Anks1b/Cacng7	18
GO:0048708	astrocyte differentiation	16/2196	85/23210	0.00565581	0.0542079	0.0433233	Shh/Ttbk1/Trem2/Vim/Bmp2/Il1b/Mt3/Lif/Mag/C1qa/Mycn/Tlr4/Nog/C5ar1/S100a8/Ntrk3	16
GO:1904018	positive regulation of vasculature development	31/2196	204/23210	0.00565653	0.0542079	0.0433233	Itgb2/Shh/Klf4/Hdac9/Pgf/Hspb1/Hmox1/Gata6/Il10/Myocd/Ccl11/Tert/C6/Cela1/C3/Anxa1/Il1b/Angpt4/Cth/Ddah1/Itgax/Srpx2/Cx3cl1/Ccr3/Vash2/C5ar1/Lgals3/Cx3cr1/Prkcb/Adam12/Grem1	31
GO:0009266	response to temperature stimulus	26/2196	163/23210	0.00568097	0.0543837	0.0434639	Hmox1/Trpv1/Hspb7/Casq1/Trpm2/Slc12a5/Trpv2/Igf1/Slc52a3/Plac8/Ano1/Rasa3/Adrb3/Stac/Ucp3/Ccl2/Hspb2/Tlr4/Pklr/Pirt/Cetn1/Zfp516/Ano3/Fcor/Hspa1b/Hspa1a	26
GO:0032768	regulation of monooxygenase activity	10/2196	43/23210	0.0058781	0.0562105	0.0449239	Cav1/Esr1/Tert/Gdnf/Npr3/Atp2b4/Il1b/Lep/Cdh3/Cnr2	10
GO:1901862	negative regulation of muscle tissue development	15/2196	78/23210	0.0059099	0.0564541	0.0451185	Shh/Hdac9/Tbx5/Myocd/Cxadr/Dkk1/Rbp4/Tll2/Mstn/Igfbp5/Bmp2/Trp73/Bdnf/Nog/Capn3	15
GO:0016054	organic acid catabolic process	32/2196	213/23210	0.00592821	0.056508	0.0451616	Ftcd/Lipe/Cyp4f18/Acaa1b/Amdhd1/Pipox/Arg1/Hal/Nos2/Gstz1/Eci3/Gldc/Atp2b4/Slc27a2/Ddah1/Aass/Aldh1l1/Otc/Ido2/Ido1/Got2/Amt/Uroc1/Dao/Cemip/Fabp1/Abcd2/Lep/Acat3/Cyp26b1/Ddo/4930438A08Rik	32
GO:0046395	carboxylic acid catabolic process	32/2196	213/23210	0.00592821	0.056508	0.0451616	Ftcd/Lipe/Cyp4f18/Acaa1b/Amdhd1/Pipox/Arg1/Hal/Nos2/Gstz1/Eci3/Gldc/Atp2b4/Slc27a2/Ddah1/Aass/Aldh1l1/Otc/Ido2/Ido1/Got2/Amt/Uroc1/Dao/Cemip/Fabp1/Abcd2/Lep/Acat3/Cyp26b1/Ddo/4930438A08Rik	32
GO:0048634	regulation of muscle organ development	28/2196	180/23210	0.0059973	0.0570994	0.0456343	Shh/Hdac9/Gata6/Actn3/Erbb3/Tbx5/Igf1/Myocd/Cxadr/Lox/Dkk1/Rbp4/Tll2/Mstn/Hdac4/Bmp2/Trp73/Fgfr2/Rbm24/Ncam1/Ccnb1/Bdnf/Nog/Tifab/Six1/Cyp26b1/Grem1/Capn3	28
GO:0002027	regulation of heart rate	17/2196	93/23210	0.00600893	0.0570994	0.0456343	Cacna1e/Trpv1/Cav1/Kcnq1/Cacna1d/Ada/Scn1b/Popdc2/Dsc2/Edn3/Hcn4/Cacna2d1/Kcnd3/Dsg2/Adra1a/Myh7/Dsp	17
GO:0036293	response to decreased oxygen levels	34/2196	230/23210	0.00600946	0.0570994	0.0456343	Pgf/Hmox1/Gata6/Pdk1/Cav1/Arnt2/Ada/Aldh3a1/Nos2/Tert/Rgcc/Cbs/Adam8/Casp1/Lct/Atp1b1/Cat/Bmp2/Ddah1/Ak4/P2rx2/Ryr1/Cryab/Ucp3/Mgarp/Cd24a/Ndnf/Kcnk3/Prkcb/Fabp1/Ece1/Kcnma1/Sod3/Slc8a3	34
GO:2000181	negative regulation of blood vessel morphogenesis	20/2196	116/23210	0.00603252	0.0572576	0.0457607	Pparg/Serpinf1/Cd36/Klf4/Optc/Sparc/E2f2/Rgcc/Angpt4/Ptn/Col4a2/Cd59a/Lif/Ccl2/Wnt4/Abcc8/Ccr2/Cx3cr1/Hhip/Ism1	20
GO:0071622	regulation of granulocyte chemotaxis	11/2196	50/23210	0.00618103	0.0585426	0.0467877	Rarres2/Cd74/Mstn/Il1b/Bst1/Mpp1/Cx3cl1/Ccl2/Ccr7/Cmklr1/C5ar1	11
GO:1902930	regulation of alcohol biosynthetic process	11/2196	50/23210	0.00618103	0.0585426	0.0467877	Sec14l2/Apob/Bmp2/Il1b/Adcyap1r1/Dkk3/Bmp5/Pth1r/Wnt4/P2ry6/Ptafr	11
GO:0007596	blood coagulation	25/2196	156/23210	0.00621207	0.0587742	0.0469728	Shh/Cd36/Cav1/C1qtnf1/Hnf4a/Syk/F2rl1/Dmtn/Serpind1/C3/Proc/F5/Slc7a11/Gp9/F7/F10/Cx3cl1/Hpse/Tlr4/F13a1/Ptger3/F2rl3/Adamts18/Mpig6b/Klkb1	25
GO:0002700	regulation of production of molecular mediator of immune response	24/2196	148/23210	0.0062414	0.0589222	0.047091	Cd36/Hmox1/Il27ra/Hfe/Gprc5b/Gata3/Il10/Arg1/Vsir/F2rl1/Parp3/Cd74/Rbp4/Il1b/Nr4a3/Tnfrsf4/Siglecg/Apoa1/Rif1/Tlr4/Ccr2/Ffar2/Spink5/Exosc6	24
GO:0072089	stem cell proliferation	23/2196	140/23210	0.00624306	0.0589222	0.047091	Shh/Tbx3/Ace/Tert/Ovol1/Fermt1/Smarcd3/Ptn/Fgfr2/Fgf13/Cx3cl1/Rnf43/Ovol2/Kdf1/Daglb/Znrf3/Cd24a/Kcna1/Bdnf/Bex1/Cx3cr1/Hmgb2/Hhip	23
GO:0098840	protein transport along microtubule	13/2196	64/23210	0.00625413	0.0589222	0.047091	Hspb1/Bbs1/Kif1a/Mak/Kif5c/Map1a/Kif17/Rpgr/Ttc21a/Wdr19/Lca5l/Dync2h1/Ttc26	13
GO:0099118	microtubule-based protein transport	13/2196	64/23210	0.00625413	0.0589222	0.047091	Hspb1/Bbs1/Kif1a/Mak/Kif5c/Map1a/Kif17/Rpgr/Ttc21a/Wdr19/Lca5l/Dync2h1/Ttc26	13
GO:0048260	positive regulation of receptor-mediated endocytosis	12/2196	57/23210	0.00628905	0.0591887	0.047304	Fmr1/Hfe/Vtn/Sfrp4/Syk/Clu/C3/Egf/Trf/Ccr7/Hip1/Grem1	12
GO:0002822	regulation of adaptive immune response based on somatic recombination of immune receptors built from immunoglobulin superfamily domains	29/2196	189/23210	0.00634963	0.0596814	0.0476978	Il7r/Il27ra/Hfe/Gata3/Fcgr1/Ada/Arg1/Vsir/Parp3/C3/Anxa1/Il1rl1/Slc11a1/Il1b/Cd1d1/Btk/Foxj1/Nfkbiz/Rif1/Ccr7/Susd4/Hlx/Cd24a/Ccr2/Fcgr3/H2-Ab1/Gm11127/Muc4/Exosc6	29
GO:0048639	positive regulation of developmental growth	32/2196	214/23210	0.00635478	0.0596814	0.0476978	Crabp2/Gata6/Actn3/Cacna2d2/Tbx5/Trpv2/Igf1/Agr2/Ntn1/Tshr/Atp8a2/Cpne5/C3/Fn1/Fgfr2/Syt1/Lpar3/Rims2/Golga4/Hlx/Ncam1/Ccnb1/Flt3/Bdnf/Map1b/Gpr21/Ghr/Musk/Ntrk3/Lep/Cacng7/Capn3	32
GO:0015695	organic cation transport	9/2196	37/23210	0.00644876	0.0604368	0.0483015	Slc47a1/Slc22a5/Slc22a4/Slc25a19/Slc25a48/Slc22a3/Slc5a7/Slc6a20a/Slc22a2	9
GO:2000273	positive regulation of signaling receptor activity	9/2196	37/23210	0.00644876	0.0604368	0.0483015	Neurl1a/Hfe/Rgs9/Cacng4/Egf/Tgfa/Ccl2/Reln/Grem1	9
GO:0006883	cellular sodium ion homeostasis	6/2196	19/23210	0.00654573	0.0610889	0.0488227	Atp4a/Atp1a2/Atp12a/Atp1b1/Atp1a3/C7	6
GO:0072189	ureter development	6/2196	19/23210	0.00654573	0.0610889	0.0488227	Shh/Pax2/Gata3/Tbx18/Emx2/Six1	6
GO:1902644	tertiary alcohol metabolic process	6/2196	19/23210	0.00654573	0.0610889	0.0488227	Cacna1h/Bmp2/Akr1b8/Dkk3/Bmp5/Wnt4	6
GO:1903975	regulation of glial cell migration	6/2196	19/23210	0.00654573	0.0610889	0.0488227	Trem2/Vim/Stap1/Bmerb1/Ccr2/Gpr183	6
GO:0007179	transforming growth factor beta receptor signaling pathway	26/2196	165/23210	0.00667038	0.0621223	0.0496486	Folr1/Cav1/Myocd/Fos/Aspn/Gdnf/Amhr2/Cidea/Lox/Mstn/Itga8/Acvr1c/Fermt1/Bmp2/Smad9/Veph1/Htra3/Ccl2/Adamtsl2/Nepn/Npnt/Cldn5/Wfikkn2/Nrros/Bmpr1b/Peg10	26
GO:0043122	regulation of I-kappaB kinase/NF-kappaB signaling	26/2196	165/23210	0.00667038	0.0621223	0.0496486	S100a4/Cd36/Edar/Hspb1/Gprc5b/Esr1/F2rl1/Cd74/Casp1/Il1rl1/Il1rn/Il1b/Cth/Pim2/Cx3cl1/Tmem106a/Ubd/Nlrp6/Tlr4/Inava/S100a13/Unc5cl/Tnip3/Cx3cr1/Prkcb/Capn3	26
GO:1901568	fatty acid derivative metabolic process	22/2196	133/23210	0.00679566	0.0625915	0.0500236	Cyp4f18/Atp6v1b1/Ggt1/Alox15/Ltc4s/Aloxe3/Syk/Dgat1/Cyp4f14/Cd74/Anxa1/Il1b/Prxl2b/Tbxas1/Dgat2/Acsl4/Tlr4/Daglb/Alox5ap/Cyp2d9/Mgst2/Oxct2b	22
GO:0002246	wound healing involved in inflammatory response	4/2196	9/23210	0.00681898	0.0625915	0.0500236	Clec10a/Timp1/Hmox1/Ccr2	4
GO:0002604	regulation of dendritic cell antigen processing and presentation	4/2196	9/23210	0.00681898	0.0625915	0.0500236	Cd68/Cd74/Slc11a1/Ccr7	4
GO:0030241	skeletal muscle myosin thick filament assembly	4/2196	9/23210	0.00681898	0.0625915	0.0500236	Tcap/Myom2/Myom3/Mybpc2	4
GO:0034384	high-density lipoprotein particle clearance	4/2196	9/23210	0.00681898	0.0625915	0.0500236	Apoc2/Gpld1/Apoc3/Lipg	4
GO:0044849	estrous cycle	4/2196	9/23210	0.00681898	0.0625915	0.0500236	Anxa1/Ptn/Cckbr/Erbb2	4
GO:0045617	negative regulation of keratinocyte differentiation	4/2196	9/23210	0.00681898	0.0625915	0.0500236	Grhl2/Reg3g/Ovol2/Reg3a	4
GO:0060352	cell adhesion molecule production	4/2196	9/23210	0.00681898	0.0625915	0.0500236	Cav1/Aqp4/Apoa1/Gcnt1	4
GO:0061004	pattern specification involved in kidney development	4/2196	9/23210	0.00681898	0.0625915	0.0500236	Irx2/Pax2/Pax8/Irx1	4
GO:0071688	striated muscle myosin thick filament assembly	4/2196	9/23210	0.00681898	0.0625915	0.0500236	Tcap/Myom2/Myom3/Mybpc2	4
GO:0072048	renal system pattern specification	4/2196	9/23210	0.00681898	0.0625915	0.0500236	Irx2/Pax2/Pax8/Irx1	4
GO:0072217	negative regulation of metanephros development	4/2196	9/23210	0.00681898	0.0625915	0.0500236	Pax2/Hnf1b/Pax8/Sall1	4
GO:1903012	positive regulation of bone development	4/2196	9/23210	0.00681898	0.0625915	0.0500236	Actn3/Tyrobp/Slc9b2/Gpr68	4
GO:1904729	regulation of intestinal lipid absorption	4/2196	9/23210	0.00681898	0.0625915	0.0500236	Dgat1/Apoa4/Apoa1/Lep	4
GO:0006520	cellular amino acid metabolic process	36/2196	249/23210	0.00685414	0.0628196	0.0502059	Ftcd/Slc1a3/Ggt1/Tph2/Amdhd1/Pipox/Hnf4a/Iyd/Arg1/Hal/Nos2/Gstz1/Dglucy/Wars/Mtr/Cbs/Gldc/Atp2b4/Glul/Slc7a11/Cth/Ddah1/Aass/Otc/Ido2/Ido1/Got2/Amt/Upb1/Uroc1/Aspg/Dao/Pm20d1/Ddo/4930438A08Rik/Gad1	36
GO:0002828	regulation of type 2 immune response	8/2196	31/23210	0.00687903	0.0628196	0.0502059	Il27ra/Gata3/Arg1/Cd74/Anxa1/Ido1/Hlx/Ccr2	8
GO:0050999	regulation of nitric-oxide synthase activity	8/2196	31/23210	0.00687903	0.0628196	0.0502059	Cav1/Esr1/Tert/Npr3/Atp2b4/Il1b/Lep/Cnr2	8
GO:0060632	regulation of microtubule-based movement	8/2196	31/23210	0.00687903	0.0628196	0.0502059	Ccdc65/Bbs1/Dnah11/Ccdc39/Dnaaf1/Ccdc40/Armc4/Drc1	8
GO:0060914	heart formation	8/2196	31/23210	0.00687903	0.0628196	0.0502059	Folr1/Tbx5/Dkk1/Eya1/Lrp2/Bmp2/Smarcd3/Six1	8
GO:0002367	cytokine production involved in immune response	18/2196	102/23210	0.00697514	0.0630977	0.0504281	Cd36/Hmox1/Hfe/Gprc5b/Gata3/Il10/Arg1/Vsir/F2rl1/Cd74/Slc11a1/Il1b/Nr4a3/Apoa1/Tlr4/Inava/Ccr2/Ffar2	18
GO:1905477	positive regulation of protein localization to membrane	18/2196	102/23210	0.00697514	0.0630977	0.0504281	Agr2/Trem2/Sorbs1/Ptn/Necab2/Stac/Ccl2/Ramp3/Stx3/Cdk5r1/Lgals3/Kcnb1/Cemip/Epha3/Musk/Dpp6/Erbb2/Ank3	18
GO:0006817	phosphate ion transport	7/2196	25/23210	0.00700412	0.0630977	0.0504281	Fgfr4/Sfrp4/Slc34a1/Slc37a1/Slc34a2/Slc37a2/Ip6k2	7
GO:0010894	negative regulation of steroid biosynthetic process	7/2196	25/23210	0.00700412	0.0630977	0.0504281	Pde8b/Bmp2/Dkk3/Bmp5/Wnt4/Hrh1/Malrd1	7
GO:0045939	negative regulation of steroid metabolic process	7/2196	25/23210	0.00700412	0.0630977	0.0504281	Pde8b/Bmp2/Dkk3/Bmp5/Wnt4/Hrh1/Malrd1	7
GO:0050867	positive regulation of cell activation	60/2196	461/23210	0.00705633	0.0630977	0.0504281	Itgb2/Adora3/Shh/Il7r/Ihh/Cav1/Cd83/Ttbk1/Gata3/Il10/Ada/Myb/Igf1/Vsir/Syk/F2rl1/Dmtn/Dgat1/Trem2/Cd74/Anxa1/Cd6/Adam8/Il1rl1/Il2ra/Il1b/Cd1d1/Nr4a3/Fgr/Tnfrsf4/Bst1/Stap1/Clec4d/Tyrobp/Itgal/Cebpa/Nfkbiz/Ccl2/Tnfsf9/Rif1/H2-Aa/Vnn1/Ccr7/Tlr4/Hlx/Dusp10/Cd209e/Tox/Cd24a/Ccr2/Gpr183/Dock8/Ptafr/Lep/Cd300lb/Lgals1/H2-Ab1/Raet1b/Capn3/Exosc6	60
GO:0016485	protein processing	33/2196	224/23210	0.0070733	0.0630977	0.0504281	Cdh1/Tmprss2/Fmr1/Hpn/Shh/Corin/Ggt1/Ihh/Ctsz/Vsir/Cpm/Scg5/Cpn1/Casp1/Il1r2/Tnp1/Pcsk2/Prss12/Enpep/Pcsk6/Cpxm2/F7/Dhcr24/Myrf/Cuzd1/Bag2/Dync2h1/Ece1/Chst8/Klk1b5/Ren1/Ren2/Klkb1	33
GO:0072091	regulation of stem cell proliferation	16/2196	87/23210	0.00711765	0.0630977	0.0504281	Shh/Tbx3/Ace/Tert/Ovol1/Fermt1/Smarcd3/Ptn/Cx3cl1/Ovol2/Kdf1/Cd24a/Bdnf/Bex1/Cx3cr1/Hmgb2	16
GO:0043010	camera-type eye development	48/2196	354/23210	0.00712095	0.0630977	0.0504281	Shh/Klf4/Pax2/Ihh/Cryba2/Gata3/Rab11fip4/Cep290/Tfap2a/Atp8a2/Grhl2/Celf4/Rbp4/Rp1/Cln8/Vim/Zeb2/Bcar3/Smarcd3/Prom1/Ptn/Ush1c/Fgfr2/Rpgr/Col4a1/Gpm6a/Tenm3/Tmem231/Cryab/Stra6/Lctl/Lama1/Rpgrip1l/Lif/Mfrp/Megf11/Prss56/Wdr19/Nphp4/Shroom2/Slitrk6/Fzd4/Bmpr1b/Ntrk2/Col8a2/Ntrk3/Slc4a5/Fat3	48
GO:0006094	gluconeogenesis	13/2196	65/23210	0.00715631	0.0630977	0.0504281	Hnf4a/Fbp2/Gpd1/Pcx/Rbp4/Atf3/Fam3c/Dgat2/Pgk2/Pdk2/Gck/Lep/Fbp1	13
GO:0009064	glutamine family amino acid metabolic process	13/2196	65/23210	0.00715631	0.0630977	0.0504281	Slc1a3/Ggt1/Amdhd1/Arg1/Nos2/Dglucy/Atp2b4/Glul/Slc7a11/Ddah1/Otc/Got2/Dao	13
GO:1901890	positive regulation of cell junction assembly	19/2196	110/23210	0.00717331	0.0630977	0.0504281	Cav1/Clstn3/Asic2/Dlg5/Epb41l5/Srpx2/Vstm5/Amigo3/Tpbg/Wnt4/Nphp4/Cux2/Slitrk6/Flrt1/Bdnf/Ntrk2/Musk/Ntrk3/Syndig1	19
GO:0031103	axon regeneration	11/2196	51/23210	0.00722188	0.0630977	0.0504281	Folr1/Klf4/Mtr/Tnc/Ptn/Ptprf/Mag/Rtn4rl1/Bex1/Rtn4rl2/Ntrk3	11
GO:0051402	neuron apoptotic process	41/2196	293/23210	0.00724887	0.0630977	0.0504281	Fmr1/Nqo1/Hmox1/Epor/Gata3/Ctsz/Erbb3/Esr1/Tfap2a/Tert/Gdnf/Retreg1/Faim2/Ppp2r2b/Adam8/Tfap2b/Hdac4/Il1b/Trim2/Nr4a3/Trp73/Chl1/Tyrobp/Mt3/Cx3cl1/Ptprf/Mag/Foxq1/Tox3/Bdnf/Cdk5r1/Ndnf/C5ar1/Kcnb1/Six1/Cx3cr1/Ntrk2/Musk/Kcnma1/Reg3b/Kcnip3	41
GO:0051187	cofactor catabolic process	12/2196	58/23210	0.00726252	0.0630977	0.0504281	Blvra/Cyp4f18/Hmox1/Ggt1/Gpx3/Pxdn/Cubn/Cat/Aldh1l1/Hp/Nudt7/Apoa4	12
GO:0002829	negative regulation of type 2 immune response	5/2196	14/23210	0.00728583	0.0630977	0.0504281	Il27ra/Arg1/Anxa1/Hlx/Ccr2	5
GO:0002885	positive regulation of hypersensitivity	5/2196	14/23210	0.00728583	0.0630977	0.0504281	Fcgr1/C3/Btk/Ccr7/Fcgr3	5
GO:0010226	response to lithium ion	5/2196	14/23210	0.00728583	0.0630977	0.0504281	Cdh1/Pparg/Shh/Cebpa/Pklr	5
GO:0014866	skeletal myofibril assembly	5/2196	14/23210	0.00728583	0.0630977	0.0504281	Tcap/Myom2/Acta1/Myom3/Mybpc2	5
GO:0046058	cAMP metabolic process	5/2196	14/23210	0.00728583	0.0630977	0.0504281	Cacnb4/Adcy1/Adcy2/Adcy8/Adcy10	5
GO:0048711	positive regulation of astrocyte differentiation	5/2196	14/23210	0.00728583	0.0630977	0.0504281	Ttbk1/Bmp2/Il1b/Lif/Mag	5
GO:0060736	prostate gland growth	5/2196	14/23210	0.00728583	0.0630977	0.0504281	Shh/Prlr/Esr1/Igf1/Fgfr2	5
GO:0001834	trophectodermal cell proliferation	3/2196	5/23210	0.00730553	0.0630977	0.0504281	Igf1/Esrrb/Acvr1c	3
GO:0002282	microglial cell activation involved in immune response	3/2196	5/23210	0.00730553	0.0630977	0.0504281	Trem2/Tyrobp/Cx3cr1	3
GO:0003163	sinoatrial node development	3/2196	5/23210	0.00730553	0.0630977	0.0504281	Tbx3/Popdc2/Tbx18	3
GO:0003164	His-Purkinje system development	3/2196	5/23210	0.00730553	0.0630977	0.0504281	Tbx5/Tbx3/Dsg2	3
GO:0006113	fermentation	3/2196	5/23210	0.00730553	0.0630977	0.0504281	Actn3/Cavin3/Ldha	3
GO:0008582	regulation of synaptic growth at neuromuscular junction	3/2196	5/23210	0.00730553	0.0630977	0.0504281	Six1/Musk/Colq	3
GO:0014724	regulation of twitch skeletal muscle contraction	3/2196	5/23210	0.00730553	0.0630977	0.0504281	Actn3/Atp2a1/Myh7	3
GO:0015884	folic acid transport	3/2196	5/23210	0.00730553	0.0630977	0.0504281	Folr1/Lrp2/Folr2	3
GO:0023041	neuronal signal transduction	3/2196	5/23210	0.00730553	0.0630977	0.0504281	Clu/Olfm1/Kcna1	3
GO:0031944	negative regulation of glucocorticoid metabolic process	3/2196	5/23210	0.00730553	0.0630977	0.0504281	Bmp2/Dkk3/Bmp5	3
GO:0031947	negative regulation of glucocorticoid biosynthetic process	3/2196	5/23210	0.00730553	0.0630977	0.0504281	Bmp2/Dkk3/Bmp5	3
GO:0033015	tetrapyrrole catabolic process	3/2196	5/23210	0.00730553	0.0630977	0.0504281	Blvra/Hmox1/Cubn	3
GO:0035469	determination of pancreatic left/right asymmetry	3/2196	5/23210	0.00730553	0.0630977	0.0504281	Ccdc39/Dnaaf1/Ccdc40	3
GO:0035898	parathyroid hormone secretion	3/2196	5/23210	0.00730553	0.0630977	0.0504281	Fgfr4/Gata3/Trpv6	3
GO:0042091	interleukin-10 biosynthetic process	3/2196	5/23210	0.00730553	0.0630977	0.0504281	Irf4/Syk/Tyrobp	3
GO:0045074	regulation of interleukin-10 biosynthetic process	3/2196	5/23210	0.00730553	0.0630977	0.0504281	Irf4/Syk/Tyrobp	3
GO:0048550	negative regulation of pinocytosis	3/2196	5/23210	0.00730553	0.0630977	0.0504281	Nr1h3/Cav1/Prom2	3
GO:0060083	smooth muscle contraction involved in micturition	3/2196	5/23210	0.00730553	0.0630977	0.0504281	Trpv1/Ptger3/Kcnma1	3
GO:0060316	positive regulation of ryanodine-sensitive calcium-release channel activity	3/2196	5/23210	0.00730553	0.0630977	0.0504281	Gstm7/Trdn/Gsto1	3
GO:0061205	paramesonephric duct development	3/2196	5/23210	0.00730553	0.0630977	0.0504281	Pax2/Stra6/Wnt4	3
GO:0061304	retinal blood vessel morphogenesis	3/2196	5/23210	0.00730553	0.0630977	0.0504281	Col4a1/Lama1/Fzd4	3
GO:0070295	renal water absorption	3/2196	5/23210	0.00730553	0.0630977	0.0504281	Aqp4/Sctr/Aqp7	3
GO:0070460	thyroid-stimulating hormone secretion	3/2196	5/23210	0.00730553	0.0630977	0.0504281	Slc16a10/Pax8/Slc16a2	3
GO:0072025	distal convoluted tubule development	3/2196	5/23210	0.00730553	0.0630977	0.0504281	Pax2/Pax8/Umod	3
GO:0072179	nephric duct formation	3/2196	5/23210	0.00730553	0.0630977	0.0504281	Pax2/Gata3/Hnf1b	3
GO:0072221	metanephric distal convoluted tubule development	3/2196	5/23210	0.00730553	0.0630977	0.0504281	Pax2/Pax8/Umod	3
GO:0072235	metanephric distal tubule development	3/2196	5/23210	0.00730553	0.0630977	0.0504281	Pax2/Pax8/Umod	3
GO:0072513	positive regulation of secondary heart field cardioblast proliferation	3/2196	5/23210	0.00730553	0.0630977	0.0504281	Tbx5/Eya1/Six1	3
GO:0098838	folate transmembrane transport	3/2196	5/23210	0.00730553	0.0630977	0.0504281	Folr1/Lrp2/Folr2	3
GO:1903224	regulation of endodermal cell differentiation	3/2196	5/23210	0.00730553	0.0630977	0.0504281	Dkk1/Col5a2/Col5a1	3
GO:1904447	folate import across plasma membrane	3/2196	5/23210	0.00730553	0.0630977	0.0504281	Folr1/Lrp2/Folr2	3
GO:1904970	brush border assembly	3/2196	5/23210	0.00730553	0.0630977	0.0504281	Cdhr5/Ush1c/Anks4b	3
GO:2000410	regulation of thymocyte migration	3/2196	5/23210	0.00730553	0.0630977	0.0504281	Adam8/Ccr7/Ccr2	3
GO:2001206	positive regulation of osteoclast development	3/2196	5/23210	0.00730553	0.0630977	0.0504281	Tyrobp/Slc9b2/Gpr68	3
GO:0008360	regulation of cell shape	24/2196	150/23210	0.00737699	0.0635918	0.050823	Hpn/Ccl11/Coch/Rhobtb3/Hexb/Dmtn/Epb41l3/Csf1r/Anxa1/Itga7/Fn1/Fgr/Ptn/Plxnb3/Gas7/Palmd/Ccl2/Cdc42ep3/S100a13/Cdc42ep1/Fes/Plxnb1/Lst1/Pakap	24
GO:0050715	positive regulation of cytokine secretion	24/2196	150/23210	0.00737699	0.0635918	0.050823	Cd36/Lpl/Gata3/Il17rb/Il10/Syk/F2rl1/Rgcc/Csf1r/Casp1/Il1rl1/Fermt1/Il1b/Fgr/Cd209d/Cadm1/Ccr7/Cd84/Tlr4/Flt3/Trim16/Mmp12/Ffar2/Panx2	24
GO:0031623	receptor internalization	21/2196	126/23210	0.00738919	0.0636355	0.0508579	Itgb2/Fmr1/Cd36/Cav1/Gria1/Cacng4/Sfrp4/Syk/Dkk1/Drd4/Egf/Rspo1/Necab2/Myo6/Ramp1/Ptger3/Pacsin1/Ramp3/Sag/Cacng7/Grem1	21
GO:0098656	anion transmembrane transport	28/2196	183/23210	0.00751197	0.0646305	0.0516532	Folr1/Slc1a3/Slc12a5/Slc13a3/Slc36a2/Slc25a19/Slc34a1/Slc6a18/Slc38a4/Slc37a1/Rbp4/Cln8/Lrp2/Slc7a11/Gabra4/Gabrb1/Slc7a9/Slc7a10/Ano1/Slc37a2/Stra6/Folr2/Slc6a20a/Best1/Slc38a6/Lrrc8e/Ptafr/Lrrc8b	28
GO:0060401	cytosolic calcium ion transport	27/2196	175/23210	0.00766294	0.0658658	0.0526404	Gstm7/Trpv1/Casq1/Cav1/Trpm2/Trdn/Rgs9/Gsto1/Mcub/Adcyap1r1/Trpv6/Clec4b1/Ryr1/Atp2b3/Cx3cl1/Plch1/Cacna2d1/Ramp3/Adra1a/Fcrl5/Tpcn2/P2ry6/F2rl3/Cemip/Ryr3/Slc8a3/Capn3	27
GO:0009408	response to heat	18/2196	103/23210	0.00772393	0.0663262	0.0530083	Hmox1/Trpv1/Hspb7/Casq1/Trpm2/Trpv2/Igf1/Slc52a3/Ano1/Rasa3/Stac/Ccl2/Hspb2/Pklr/Pirt/Cetn1/Hspa1b/Hspa1a	18
GO:1904951	positive regulation of establishment of protein localization	59/2196	454/23210	0.00773252	0.0663361	0.0530163	Cdh1/Shh/Cd36/Trpm2/Gip/Blk/Lpl/Gata3/Il17rb/Cacna1d/Il10/Cep290/Igf1/Gpld1/Syk/F2rl1/Rgcc/Adcy8/Trem2/Csf1r/Rbp4/Casp1/Il1rl1/Pfkfb2/Rab29/Glul/Lrp2/Fermt1/Il1b/Oaz3/Fgr/Tnfrsf4/Gipr/Ano1/Cd209d/Cadm1/Tmem30b/Exph5/Ccl2/Ccr7/Cd84/Tlr4/Gck/Flt3/Gpr68/Trim16/Cdk5r1/Rapgef4/Mmp12/Kcnb1/Mmp13/Ffar2/Cemip/A1cf/Panx2/Lep/Erbb2/Ank3/Malrd1	59
GO:0010907	positive regulation of glucose metabolic process	9/2196	38/23210	0.00775524	0.0663397	0.0530191	Actn3/Hnf4a/Igf1/Esrrb/Gpld1/Rgn/Sorbs1/Dgat2/Gck	9
GO:0014002	astrocyte development	9/2196	38/23210	0.00775524	0.0663397	0.0530191	Ttbk1/Trem2/Vim/Il1b/Mt3/C1qa/Tlr4/C5ar1/S100a8	9
GO:0040019	positive regulation of embryonic development	9/2196	38/23210	0.00775524	0.0663397	0.0530191	Shh/Gata3/Igf1/Gdnf/Wnt4/Tenm4/Dmrt2/Phldb1/Six1	9
GO:0050810	regulation of steroid biosynthetic process	14/2196	73/23210	0.00786676	0.0670365	0.0535761	Cyp17a1/Sec14l2/Fgfr4/Igf1/Apob/Pde8b/Bmp2/Il1b/Dkk3/Bmp5/Wnt4/Hrh1/Lep/Malrd1	14
GO:0051145	smooth muscle cell differentiation	14/2196	73/23210	0.00786676	0.0670365	0.0535761	Shh/Klf5/Gata6/Myocd/Itga8/Cth/Smarcd3/Fgfr2/Rbpms2/Tbx18/Wnt4/Npnt/Six1/Prdm6	14
GO:0060191	regulation of lipase activity	14/2196	73/23210	0.00786676	0.0670365	0.0535761	Nr1h3/Angptl4/Apoc2/Hdac9/Esr1/Anxa1/Ccn1/Adcyap1r1/Fgfr2/Apoa4/Apoc3/Apoa1/Adra1a/Ptafr	14
GO:1903036	positive regulation of response to wounding	14/2196	73/23210	0.00786676	0.0670365	0.0535761	Cd36/Dmtn/Anxa1/Ptn/Reg3g/F7/Duox1/Hpse/Ccl2/Tlr4/Cd24a/Ntrk3/Capn3/Reg3a	14
GO:0007043	cell-cell junction assembly	19/2196	111/23210	0.00790707	0.0673069	0.0537922	Cdh1/Marveld3/Cav1/Wnt11/Ace/Ocln/Dlg5/Ctnnd2/Grhl2/Epb41l3/Cdh17/Nphp4/Cldn5/Pard6b/Cdh20/Cdh3/Cgn/Cldn3/Frmpd2	19
GO:0050817	coagulation	25/2196	159/23210	0.00791358	0.0673069	0.0537922	Shh/Cd36/Cav1/C1qtnf1/Hnf4a/Syk/F2rl1/Dmtn/Serpind1/C3/Proc/F5/Slc7a11/Gp9/F7/F10/Cx3cl1/Hpse/Tlr4/F13a1/Ptger3/F2rl3/Adamts18/Mpig6b/Klkb1	25
GO:0070664	negative regulation of leukocyte proliferation	16/2196	88/23210	0.00795461	0.0675795	0.05401	Shh/Ihh/Il10/Arg1/Vsir/Dlg5/Il2ra/Tyrobp/Btk/Ido1/Foxj1/H2-Aa/Cd24a/Erbb2/H2-Ab1/Grem1	16
GO:0048738	cardiac muscle tissue development	37/2196	260/23210	0.00796078	0.0675795	0.05401	Gata6/Epor/Tcap/Erbb3/Tbx5/Tbx3/Igf1/Sgcd/Myocd/Popdc2/Cxadr/Dkk1/Rbp4/Tnnt2/Neb/Lrp2/Bmp2/Trp73/Fgfr2/Myom2/Bmp5/Tbx18/Fhod3/Myom3/Mybpc2/Ncam1/Ccnb1/Dsg2/Adra1a/Tenm4/Nog/Nrap/Myh7/Nebl/Dsp/Grem1/Xirp1	37
GO:0050868	negative regulation of T cell activation	20/2196	119/23210	0.00802421	0.0680532	0.0543886	Shh/Ihh/Hfe/Tnfaip8l2/Arg1/Vsir/Dlg5/Cd74/Anxa1/Il2ra/Dtx1/Ido1/Fgl1/Foxj1/H2-Aa/Hlx/Cd24a/Lgals3/Erbb2/H2-Ab1	20
GO:0090288	negative regulation of cellular response to growth factor stimulus	23/2196	143/23210	0.00806833	0.0683624	0.0546357	Cav1/Fgfrl1/Gata3/Aspn/Spry4/Cidea/Dkk1/Lrp2/Veph1/Htra3/Chrdl2/Cd59a/Ptprf/Adamtsl2/Wnt4/Nepn/Wfikkn2/Shisa2/Nog/Grem2/Nrros/Grem1/Peg10	23
GO:1903580	positive regulation of ATP metabolic process	10/2196	45/23210	0.00822473	0.0692418	0.0553385	Actn3/Igf1/Esrrb/Zbtb20/Gpd1/Trem2/Pgk2/Ccnb1/Gck/Gapdhs	10
GO:0016202	regulation of striated muscle tissue development	27/2196	176/23210	0.0082577	0.0692418	0.0553385	Shh/Hdac9/Gata6/Actn3/Erbb3/Tbx5/Igf1/Myocd/Cxadr/Lox/Dkk1/Rbp4/Tll2/Mstn/Hdac4/Bmp2/Trp73/Fgfr2/Rbm24/Ncam1/Ccnb1/Bdnf/Nog/Six1/Cyp26b1/Grem1/Capn3	27
GO:0007200	phospholipase C-activating G protein-coupled receptor signaling pathway	17/2196	96/23210	0.00829183	0.0692418	0.0553385	Esr1/Ntsr2/F2rl1/Npr3/Gpr35/Cckbr/Ano1/Pth1r/Lpar3/Ptger3/Cmklr1/Fpr1/Adra1a/C5ar1/F2rl3/Gpr18/Cx3cr1	17
GO:0061053	somite development	17/2196	96/23210	0.00829183	0.0692418	0.0553385	Shh/Ihh/Tcap/Wnt11/Cobl/Dkk1/Epb41l5/Zeb2/Lfng/Mesp2/Tbx18/Pcdh8/Wnt4/Wdr19/Dmrt2/Nog/Six1	17
GO:0120162	positive regulation of cold-induced thermogenesis	17/2196	96/23210	0.00829183	0.0692418	0.0553385	Cd36/Prlr/Cav1/Trpv2/Tshr/Irf4/Syk/Esrrg/Plac8/Adrb3/Scd1/Cmklr1/Ccr2/Ffar4/Zfp516/Lep/Ksr2	17
GO:0007286	spermatid development	32/2196	218/23210	0.00832564	0.0692418	0.0553385	Slc26a3/Klhl10/Neurl1a/Dnah1/Sycp3/Prm1/Spag6l/Rsph1/Cabyr/Tnp1/Spaca1/Hook1/Ccdc136/Ddx25/Pebp1/Brip1/Iqcg/Nme5/Pacrg/Cfap157/Catsperd/Cfap43/H1f7/Rnase9/Spink2/Spag16/Hmgb2/Ttc26/Cfap44/Rimbp3/Bsph1/Bsph2	32
GO:0060986	endocrine hormone secretion	12/2196	59/23210	0.00835051	0.0692418	0.0553385	Fgfr4/Gata3/C1qtnf1/Tbx3/Il1b/Pex5l/Trpv6/Rab11fip1/Inha/Lif/Fzd4/Ren1	12
GO:0007019	microtubule depolymerization	11/2196	52/23210	0.00839445	0.0692418	0.0553385	Mid1ip1/Rp1/Camsap1/Map1a/Stmn3/Fgf13/Hdac6/Ckap2/Bmerb1/Kif2b/Map1b	11
GO:0040036	regulation of fibroblast growth factor receptor signaling pathway	8/2196	32/23210	0.00842637	0.0692418	0.0553385	Fgfrl1/Gata3/Spry4/Fam20c/Wnt4/Shisa2/Nog/Hhip	8
GO:0048668	collateral sprouting	8/2196	32/23210	0.00842637	0.0692418	0.0553385	Ifrd1/Crabp2/Cobl/Zeb2/Fgf13/Hdac6/Lpar3/Bdnf	8
GO:0051150	regulation of smooth muscle cell differentiation	8/2196	32/23210	0.00842637	0.0692418	0.0553385	Shh/Klf5/Myocd/Cth/Smarcd3/Fgfr2/Rbpms2/Prdm6	8
GO:0097242	amyloid-beta clearance	8/2196	32/23210	0.00842637	0.0692418	0.0553385	Itgb2/Cd36/Myocd/Clu/Trem2/C3/Msr1/C5ar1	8
GO:0031646	positive regulation of nervous system process	15/2196	81/23210	0.00843234	0.0692418	0.0553385	Igf1/Igsf11/Drd4/Itgax/Cck/Trf/Myrf/Mag/Rims2/Shank2/Reln/Cux2/Tenm4/Rapgef4/Ptafr	15
GO:0048771	tissue remodeling	29/2196	193/23210	0.00847353	0.0692418	0.0553385	Clec10a/Timp1/Elf3/Ihh/Cav1/Rspo3/Igf1/Syk/Slc34a1/Dcstamp/Cela1/Cbs/Csf1r/Anxa1/Lipa/Adam8/Igfbp5/Car2/Ptn/Pth1r/Trf/Lif/Enpp1/Suco/Tmem64/Cd24a/Ccr2/Lep/Grem1	29
GO:1901215	negative regulation of neuron death	35/2196	244/23210	0.00855784	0.0692418	0.0553385	Serpinf1/Fmr1/Shh/Hmox1/Epor/Il10/Erbb3/Esr1/Igf1/Tfap2a/Tert/Gdnf/Retreg1/Cd200r1/Faim2/Adam8/Tfap2b/Slc7a11/Nr4a3/Trp73/Chl1/Mt3/Cx3cl1/Mag/Foxq1/Pm20d1/Tox3/Bdnf/Ndnf/C5ar1/Six1/Cx3cr1/Ntrk2/Ghr/Reg3b	35
GO:0019935	cyclic-nucleotide-mediated signaling	31/2196	210/23210	0.00858309	0.0692418	0.0553385	Cd36/Prkar2b/Gip/Adcy1/Tshr/Adcy2/Adcy8/Sctr/Atp2b4/Adra1d/Pex5l/Npy2r/Adcyap1r1/Gipr/Pde2a/Adrb3/Pth1r/Pebp1/Guca2b/Ramp1/Rims2/Ptger2/Mrap/Ptger3/Ramp3/Ptgir/S1pr4/Mc2r/Adra1a/Rapgef4/Ece1	31
GO:0002313	mature B cell differentiation involved in immune response	6/2196	20/23210	0.00861408	0.0692418	0.0553385	Ada/Mfng/Cdh17/Lfng/Gpr183/Lgals1	6
GO:0036336	dendritic cell migration	6/2196	20/23210	0.00861408	0.0692418	0.0553385	Trpm2/Retnlg/Ccr7/Gpr183/Dock8/Slamf8	6
GO:0043011	myeloid dendritic cell differentiation	6/2196	20/23210	0.00861408	0.0692418	0.0553385	Irf4/Dcstamp/Batf3/Ubd/Tnfsf9/Pirb	6
GO:0045821	positive regulation of glycolytic process	6/2196	20/23210	0.00861408	0.0692418	0.0553385	Igf1/Esrrb/Zbtb20/Gpd1/Gck/Gapdhs	6
GO:0070633	transepithelial transport	6/2196	20/23210	0.00861408	0.0692418	0.0553385	Gpld1/Cxadr/Rhcg/Prss8/Best1/P2ry6	6
GO:0050796	regulation of insulin secretion	28/2196	185/23210	0.00868733	0.0692418	0.0553385	Cacna1e/Trpm2/Kcnq1/Gip/Blk/Cacna1d/Hnf4a/Nos2/Gpld1/Pde8b/Adcy8/Rbp4/Tfap2b/Pfkfb2/Glul/Acvr1c/Il1b/Gipr/Ano1/Slc9b2/Ptger3/Abcc8/Gck/Gpr68/Kcnb1/Lep/Syt9/Ptprv	28
GO:0006939	smooth muscle contraction	19/2196	112/23210	0.0087003	0.0692418	0.0553385	Trpv1/Atp1a2/Cav1/Ada/Myocd/Gdnf/Atp2b4/Edn3/Npy2r/P2rx2/Acte1/Smpd3/Ptger3/Npnt/Adra1a/Tpcn2/Tifab/Ptafr/Kcnma1	19
GO:0016525	negative regulation of angiogenesis	19/2196	112/23210	0.0087003	0.0692418	0.0553385	Pparg/Serpinf1/Cd36/Klf4/Optc/Sparc/E2f2/Rgcc/Angpt4/Ptn/Col4a2/Cd59a/Lif/Ccl2/Abcc8/Ccr2/Cx3cr1/Hhip/Ism1	19
GO:0046632	alpha-beta T cell differentiation	19/2196	112/23210	0.0087003	0.0692418	0.0553385	Tcf7/Shh/Ihh/Cd83/Gata3/Ada/Myb/Irf4/Syk/Satb1/Anxa1/Cd1d1/Nfkbiz/Fut7/Ccr7/Hlx/Ccr2/Gpr18/Gpr183	19
GO:0044070	regulation of anion transport	20/2196	120/23210	0.00879564	0.0692418	0.0553385	Cyp4f18/Fgfr4/Stc1/Arg1/Slc36a2/Sfrp4/Syk/Slc34a1/Atp8a2/Il1rn/Il1b/Car2/Acsl4/Apoa1/Cck/Sv2a/Hrh3/Erfe/Ptafr/Lep	20
GO:0007263	nitric oxide mediated signal transduction	7/2196	26/23210	0.00881607	0.0692418	0.0553385	Cd36/Nos2/Cbs/Atp2b4/Npy2r/Pde2a/Ndnf	7
GO:0045742	positive regulation of epidermal growth factor receptor signaling pathway	7/2196	26/23210	0.00881607	0.0692418	0.0553385	Neurl1a/Esr1/Agr2/Egf/Tgfa/Hip1/Plaur	7
GO:0060065	uterus development	7/2196	26/23210	0.00881607	0.0692418	0.0553385	Cdh1/Gata3/Esr1/Myocd/Rbp4/Stra6/Hoxa9	7
GO:0090025	regulation of monocyte chemotaxis	7/2196	26/23210	0.00881607	0.0692418	0.0553385	Pla2g7/Dusp1/Ccr1/Ccl2/Ccr2/Slamf8/Grem1	7
GO:1903010	regulation of bone development	7/2196	26/23210	0.00881607	0.0692418	0.0553385	Actn3/Rgn/Lox/Tyrobp/Slc9b2/Gpr68/Grem1	7
GO:1901343	negative regulation of vasculature development	21/2196	128/23210	0.00883245	0.0692418	0.0553385	Pparg/Serpinf1/Cd36/Klf4/Klf5/Optc/Sparc/E2f2/Rgcc/Angpt4/Ptn/Col4a2/Cd59a/Lif/Ccl2/Wnt4/Abcc8/Ccr2/Cx3cr1/Hhip/Ism1	21
GO:1905954	positive regulation of lipid localization	16/2196	89/23210	0.00886842	0.0692418	0.0553385	Nr1h3/Cd36/Cyp4f18/Lpl/C1qtnf1/Apob/Atp8a2/C3/Cidea/Msr1/Il1b/Apoa1/Hilpda/Erfe/Fitm2/Lipg	16
GO:0002532	production of molecular mediator involved in inflammatory response	14/2196	74/23210	0.00887886	0.0692418	0.0553385	Adora3/Nos2/Syk/Cd6/Il1r2/Btk/Ido1/Tlr4/Dusp10/Ankrd42/Slamf8/Abcd2/Lep/Alox5ap	14
GO:0032651	regulation of interleukin-1 beta production	14/2196	74/23210	0.00887886	0.0692418	0.0553385	Hspb1/Lpl/Igf1/Trem2/Aqp4/Casp1/Tyrobp/Apoa1/Ccr7/Tlr4/Inava/Serpinb1a/Trim16/Cx3cr1	14
GO:0001970	positive regulation of activation of membrane attack complex	2/2196	2/23210	0.00894819	0.0692418	0.0553385	C6/C3	2
GO:0002415	immunoglobulin transcytosis in epithelial cells mediated by polymeric immunoglobulin receptor	2/2196	2/23210	0.00894819	0.0692418	0.0553385	Rab17/Pigr	2
GO:0002436	immune complex clearance by monocytes and macrophages	2/2196	2/23210	0.00894819	0.0692418	0.0553385	Ccl2/Ccr2	2
GO:0005985	sucrose metabolic process	2/2196	2/23210	0.00894819	0.0692418	0.0553385	Fbp2/Fbp1	2
GO:0005986	sucrose biosynthetic process	2/2196	2/23210	0.00894819	0.0692418	0.0553385	Fbp2/Fbp1	2
GO:0006127	glycerophosphate shuttle	2/2196	2/23210	0.00894819	0.0692418	0.0553385	Gpd1/Slc37a2	2
GO:0006554	lysine catabolic process	2/2196	2/23210	0.00894819	0.0692418	0.0553385	Pipox/Aass	2
GO:0010430	fatty acid omega-oxidation	2/2196	2/23210	0.00894819	0.0692418	0.0553385	Adh7/Cyp4v3	2
GO:0010609	mRNA localization resulting in posttranscriptional regulation of gene expression	2/2196	2/23210	0.00894819	0.0692418	0.0553385	Zfp385a/A1cf	2
GO:0010983	positive regulation of high-density lipoprotein particle clearance	2/2196	2/23210	0.00894819	0.0692418	0.0553385	Gpld1/Lipg	2
GO:0014728	regulation of the force of skeletal muscle contraction	2/2196	2/23210	0.00894819	0.0692418	0.0553385	Actn3/Myh7	2
GO:0014862	regulation of skeletal muscle contraction by chemo-mechanical energy conversion	2/2196	2/23210	0.00894819	0.0692418	0.0553385	Actn3/Myh7	2
GO:0019343	cysteine biosynthetic process via cystathionine	2/2196	2/23210	0.00894819	0.0692418	0.0553385	Cbs/Cth	2
GO:0019477	L-lysine catabolic process	2/2196	2/23210	0.00894819	0.0692418	0.0553385	Pipox/Aass	2
GO:0019478	D-amino acid catabolic process	2/2196	2/23210	0.00894819	0.0692418	0.0553385	Dao/Ddo	2
GO:0020028	endocytic hemoglobin import into cell	2/2196	2/23210	0.00894819	0.0692418	0.0553385	Cubn/Lrp2	2
GO:0031179	peptide modification	2/2196	2/23210	0.00894819	0.0692418	0.0553385	Ggt1/Pam	2
GO:0032912	negative regulation of transforming growth factor beta2 production	2/2196	2/23210	0.00894819	0.0692418	0.0553385	Gata6/Cdh3	2
GO:0034117	erythrocyte aggregation	2/2196	2/23210	0.00894819	0.0692418	0.0553385	Cd24a/Lgals1	2
GO:0034118	regulation of erythrocyte aggregation	2/2196	2/23210	0.00894819	0.0692418	0.0553385	Cd24a/Lgals1	2
GO:0035700	astrocyte chemotaxis	2/2196	2/23210	0.00894819	0.0692418	0.0553385	Ccr2/Gpr183	2
GO:0038018	Wnt receptor catabolic process	2/2196	2/23210	0.00894819	0.0692418	0.0553385	Rnf43/Znrf3	2
GO:0039003	pronephric field specification	2/2196	2/23210	0.00894819	0.0692418	0.0553385	Pax2/Pax8	2
GO:0039017	pattern specification involved in pronephros development	2/2196	2/23210	0.00894819	0.0692418	0.0553385	Pax2/Pax8	2
GO:0045366	regulation of interleukin-13 biosynthetic process	2/2196	2/23210	0.00894819	0.0692418	0.0553385	Irf4/Tlr4	2
GO:0045368	positive regulation of interleukin-13 biosynthetic process	2/2196	2/23210	0.00894819	0.0692418	0.0553385	Irf4/Tlr4	2
GO:0046440	L-lysine metabolic process	2/2196	2/23210	0.00894819	0.0692418	0.0553385	Pipox/Aass	2
GO:0048632	negative regulation of skeletal muscle tissue growth	2/2196	2/23210	0.00894819	0.0692418	0.0553385	Tll2/Mstn	2
GO:0051040	regulation of calcium-independent cell-cell adhesion	2/2196	2/23210	0.00894819	0.0692418	0.0553385	Bmp2/Cx3cl1	2
GO:0055073	cadmium ion homeostasis	2/2196	2/23210	0.00894819	0.0692418	0.0553385	Slc11a1/Mt3	2
GO:0060302	negative regulation of cytokine activity	2/2196	2/23210	0.00894819	0.0692418	0.0553385	Il10/Nog	2
GO:0060354	negative regulation of cell adhesion molecule production	2/2196	2/23210	0.00894819	0.0692418	0.0553385	Aqp4/Apoa1	2
GO:0071226	cellular response to molecule of fungal origin	2/2196	2/23210	0.00894819	0.0692418	0.0553385	Syk/Btk	2
GO:0072004	kidney field specification	2/2196	2/23210	0.00894819	0.0692418	0.0553385	Pax2/Pax8	2
GO:0072272	proximal/distal pattern formation involved in metanephric nephron development	2/2196	2/23210	0.00894819	0.0692418	0.0553385	Irx2/Irx1	2
GO:0072304	regulation of mesenchymal cell apoptotic process involved in metanephric nephron morphogenesis	2/2196	2/23210	0.00894819	0.0692418	0.0553385	Pax2/Pax8	2
GO:0072305	negative regulation of mesenchymal cell apoptotic process involved in metanephric nephron morphogenesis	2/2196	2/23210	0.00894819	0.0692418	0.0553385	Pax2/Pax8	2
GO:0090264	regulation of immune complex clearance by monocytes and macrophages	2/2196	2/23210	0.00894819	0.0692418	0.0553385	Ccl2/Ccr2	2
GO:0090265	positive regulation of immune complex clearance by monocytes and macrophages	2/2196	2/23210	0.00894819	0.0692418	0.0553385	Ccl2/Ccr2	2
GO:0090634	microglial cell mediated cytotoxicity	2/2196	2/23210	0.00894819	0.0692418	0.0553385	Stap1/Tyrobp	2
GO:0097272	ammonia homeostasis	2/2196	2/23210	0.00894819	0.0692418	0.0553385	Tfap2b/Otc	2
GO:0099551	trans-synaptic signaling by neuropeptide, modulating synaptic transmission	2/2196	2/23210	0.00894819	0.0692418	0.0553385	Bdnf/Ntrk2	2
GO:0110091	negative regulation of hippocampal neuron apoptotic process	2/2196	2/23210	0.00894819	0.0692418	0.0553385	Cx3cl1/Cx3cr1	2
GO:0140420	heme import into cell	2/2196	2/23210	0.00894819	0.0692418	0.0553385	Cubn/Lrp2	2
GO:0140421	endocytic heme import into cell	2/2196	2/23210	0.00894819	0.0692418	0.0553385	Cubn/Lrp2	2
GO:0150064	vertebrate eye-specific patterning	2/2196	2/23210	0.00894819	0.0692418	0.0553385	C3/C1qa	2
GO:1900154	regulation of bone trabecula formation	2/2196	2/23210	0.00894819	0.0692418	0.0553385	Chad/Grem1	2
GO:1900155	negative regulation of bone trabecula formation	2/2196	2/23210	0.00894819	0.0692418	0.0553385	Chad/Grem1	2
GO:1900204	apoptotic process involved in metanephric collecting duct development	2/2196	2/23210	0.00894819	0.0692418	0.0553385	Pax2/Pax8	2
GO:1900205	apoptotic process involved in metanephric nephron tubule development	2/2196	2/23210	0.00894819	0.0692418	0.0553385	Pax2/Pax8	2
GO:1900214	regulation of apoptotic process involved in metanephric collecting duct development	2/2196	2/23210	0.00894819	0.0692418	0.0553385	Pax2/Pax8	2
GO:1900215	negative regulation of apoptotic process involved in metanephric collecting duct development	2/2196	2/23210	0.00894819	0.0692418	0.0553385	Pax2/Pax8	2
GO:1900217	regulation of apoptotic process involved in metanephric nephron tubule development	2/2196	2/23210	0.00894819	0.0692418	0.0553385	Pax2/Pax8	2
GO:1900218	negative regulation of apoptotic process involved in metanephric nephron tubule development	2/2196	2/23210	0.00894819	0.0692418	0.0553385	Pax2/Pax8	2
GO:1901147	mesenchymal cell apoptotic process involved in metanephric nephron morphogenesis	2/2196	2/23210	0.00894819	0.0692418	0.0553385	Pax2/Pax8	2
GO:1903997	positive regulation of non-membrane spanning protein tyrosine kinase activity	2/2196	2/23210	0.00894819	0.0692418	0.0553385	Stap1/Adra1a	2
GO:1904106	protein localization to microvillus	2/2196	2/23210	0.00894819	0.0692418	0.0553385	Ush1c/Anks4b	2
GO:1904149	regulation of microglial cell mediated cytotoxicity	2/2196	2/23210	0.00894819	0.0692418	0.0553385	Stap1/Tyrobp	2
GO:1904151	positive regulation of microglial cell mediated cytotoxicity	2/2196	2/23210	0.00894819	0.0692418	0.0553385	Stap1/Tyrobp	2
GO:1904456	negative regulation of neuronal action potential	2/2196	2/23210	0.00894819	0.0692418	0.0553385	Gpr35/Kcnc4	2
GO:1990092	calcium-dependent self proteolysis	2/2196	2/23210	0.00894819	0.0692418	0.0553385	Capn8/Capn3	2
GO:2000458	regulation of astrocyte chemotaxis	2/2196	2/23210	0.00894819	0.0692418	0.0553385	Ccr2/Gpr183	2
GO:2000592	regulation of metanephric DCT cell differentiation	2/2196	2/23210	0.00894819	0.0692418	0.0553385	Pax2/Pax8	2
GO:2000594	positive regulation of metanephric DCT cell differentiation	2/2196	2/23210	0.00894819	0.0692418	0.0553385	Pax2/Pax8	2
GO:2001287	negative regulation of caveolin-mediated endocytosis	2/2196	2/23210	0.00894819	0.0692418	0.0553385	Unc119/Prom2	2
GO:0060041	retina development in camera-type eye	26/2196	169/23210	0.00907774	0.0701834	0.0560911	Pax2/Ihh/Rab11fip4/Cep290/Atp8a2/Celf4/Rbp4/Rp1/Cln8/Smarcd3/Prom1/Ptn/Ush1c/Rpgr/Col4a1/Gpm6a/Lama1/Lif/Mfrp/Megf11/Nphp4/Fzd4/Bmpr1b/Ntrk2/Slc4a5/Fat3	26
GO:0051216	cartilage development	31/2196	211/23210	0.00917492	0.0708732	0.0566424	Col6a1/Bbs1/Ihh/Stc1/Col20a1/Col6a2/Coch/Trip11/Gpld1/Bmp1/Cbs/Vwa2/Col7a1/Bmp2/Smad9/Ccn1/Bmp3/Acan/Chrdl2/Smpd3/Bmp5/Pth1r/Mycn/Nog/Mmp13/Bmpr1b/Lep/Serpinh1/Grem1/Hoxc4/Hoxd3	31
GO:1903169	regulation of calcium ion transmembrane transport	25/2196	161/23210	0.0092471	0.071369	0.0570387	Fmr1/Gstm7/Atp1a2/Casq1/Cacna1d/Cacnb4/Trdn/Rgs9/Rgn/Gsto1/Drd4/Gpr35/Atp1b1/Clec4b1/Cx3cl1/Rrad/Stac/Ptger3/Cacna2d1/Ramp3/Fcrl5/P2ry6/F2rl3/Cemip/Capn3	25
GO:1903305	regulation of regulated secretory pathway	28/2196	186/23210	0.00932927	0.071941	0.0574958	Itgb2/Adora3/Fmr1/Hmox1/Cacnb4/Adcy1/Syk/F2rl1/Cacna1h/Drd4/Fgr/P2rx2/Syp/Myo6/Syt1/Rims2/Cd84/Dgki/Adra1a/Ccr2/Kcnb1/Prkcb/Fes/Cadps/Ptafr/Unc13d/Kcnh1/Syt9	28
GO:0035249	synaptic transmission, glutamatergic	18/2196	105/23210	0.00941566	0.0724819	0.057928	Grik3/Clstn3/Cacnb4/Cacng4/Dkk1/Gria4/Glul/Npy2r/Cckbr/Ccl2/Syt1/Shank2/Dgki/Grid1/Reln/Ccr2/Ntrk2/Cacng7	18
GO:0050764	regulation of phagocytosis	18/2196	105/23210	0.00941566	0.0724819	0.057928	Pparg/Cd36/Fcgr1/Alox15/Syk/F2rl1/Trem2/C3/Slc11a1/Il1b/Fgr/Stap1/Siglece/Apoa1/Ccl2/Ccr7/Rap1gap/Fcgr3	18
GO:0006720	isoprenoid metabolic process	15/2196	82/23210	0.00944095	0.0726139	0.0580336	Crabp2/Rarres2/Dgat1/Rbp4/Lcn5/Dhrs9/Cyp3a13/Akr1b8/Rbp2/Adh6a/Adh7/Cyp26b1/Rdh16/Adh6b/Rdh1	15
GO:0070665	positive regulation of leukocyte proliferation	23/2196	145/23210	0.00951108	0.0730903	0.0584143	Shh/Ada/Igf1/Syk/St6gal1/Cd74/Anxa1/Cd6/Il2ra/Il1b/Ocstamp/Cd1d1/Tnfrsf4/Bst1/Itgal/Tnfsf9/Ccr7/Tlr4/Cd209e/Cd24a/Ccr2/Gpr183/Lep	23
GO:2000177	regulation of neural precursor cell proliferation	19/2196	113/23210	0.00955636	0.0733751	0.0586419	Shh/Ctsz/Igf1/Lrp2/Spint1/Il1b/Egf/Smarcd3/Ptn/Smarca1/Sall1/Cx3cl1/Trf/Cd24a/Bdnf/Nog/Bex1/Cx3cr1/Rassf10	19
GO:0008286	insulin receptor signaling pathway	20/2196	121/23210	0.00962581	0.0736295	0.0588452	Sh2b2/Rarres2/Gpld1/Sorbs1/Vwa2/Mstn/Il1b/Ptprf/Enpp1/Baiap2l1/Pdk2/Irs3/Prkcb/Socs3/Gpr21/Irs4/Kl/Lep/Dnaic1/Pik3r3	20
GO:0010469	regulation of signaling receptor activity	21/2196	129/23210	0.00963516	0.0736295	0.0588452	Neurl1a/Hfe/Il10/Rgs9/Cacng4/Nptx1/Egf/Tgfa/Hdac6/Ccl2/Zfyve28/Shank2/Ramp3/Reln/Nog/Grem2/Shisa7/Cacng7/Grem1/Muc4/Pate1	21
GO:0050830	defense response to Gram-positive bacterium	21/2196	129/23210	0.00963516	0.0736295	0.0588452	Cd36/Il27ra/Rarres2/Myo1f/Fgr/Reg3g/Pglyrp1/Gbp8/Scd1/Dmbt1/C5ar1/Defb19/Hmgb2/Defa39/Defa24/Lyz1/Lyz2/Reg3b/Defa23/AY761185/Gbp10	21
GO:0001941	postsynaptic membrane organization	10/2196	46/23210	0.00963901	0.0736295	0.0588452	Gdnf/Sorbs1/Slc7a11/Ptn/Nrxn2/Reln/Lrrc4/Shisa7/Musk/Colq	10
GO:0050798	activated T cell proliferation	10/2196	46/23210	0.00963901	0.0736295	0.0588452	Itgb2/Arg1/Igf1/Satb1/Il2ra/Itgal/Ido1/Tnfsf9/Cd24a/Itgad	10
GO:0098868	bone growth	10/2196	46/23210	0.00963901	0.0736295	0.0588452	Col6a1/Stc1/Col20a1/Col6a2/Coch/Vwa2/Col7a1/Smpd3/Mmp13/Lep	10
GO:0006790	sulfur compound metabolic process	38/2196	272/23210	0.00969419	0.0739127	0.0590715	Gstm7/Ggt1/Pdk1/Pipox/Hnf4a/Gpx3/Gstz1/Mtr/Dgat1/Sult1c2/Cbs/Fasn/Abcc2/Idh1/Acss2/Slc7a11/Cth/Sult1e1/Sult1d1/Dgat2/Acsl4/Nudt7/Acpp/Chst7/Enpp1/Gstp2/Pdk2/Dse/Acot5/Ndnf/Suox/Ghr/Chst13/Spock2/Chst8/Acnat1/Gsta1/Mgst2	38
GO:0045933	positive regulation of muscle contraction	11/2196	53/23210	0.00970922	0.0739127	0.0590715	Actn3/Kcnq1/Ada/Myocd/Cacna1h/Npy2r/Atp2a1/Ptger3/Npnt/Adra1a/Ptafr	11
GO:1904705	regulation of vascular smooth muscle cell proliferation	11/2196	53/23210	0.00970922	0.0739127	0.0590715	Pparg/Hmox1/Il10/Igf1/Myocd/Ern1/Tert/Drd4/Igfbp5/Nr4a3/P2ry6	11
GO:1990874	vascular smooth muscle cell proliferation	11/2196	53/23210	0.00970922	0.0739127	0.0590715	Pparg/Hmox1/Il10/Igf1/Myocd/Ern1/Tert/Drd4/Igfbp5/Nr4a3/P2ry6	11
GO:0010721	negative regulation of cell development	51/2196	387/23210	0.0097393	0.0740785	0.0592041	Fmr1/Ifrd1/Shh/Trpv1/Cav1/Ascl2/Ctsz/Igf1/Ccl11/Ntn1/Tert/Dmtn/Dkk1/Slit1/Ngef/Rab29/Vim/Olfm1/Sema6d/Il1b/Brinp1/Trp73/Stap1/Dtx1/Ptn/Fgf13/Mt3/Amigo3/Prtg/Mag/Wee2/Mycn/Dusp10/Ptger3/Abcc8/Rap1gap/Bmerb1/Rtn4rl1/Nexmif/Cd24a/Bdnf/Nog/Cdk5r1/Bex1/Rtn4rl2/Epha3/Spock1/Ntrk3/Ntm/Lgals1/Fat3	51
GO:0051090	regulation of DNA-binding transcription factor activity	52/2196	396/23210	0.00975169	0.0741095	0.0592288	Itgb2/Pparg/Adora3/Ifrd1/Shh/Cd36/Klf4/Hmox1/Cav1/Cacna1d/Il10/Hnf4a/Sfrp5/Esr1/Adcy1/Myocd/Sfrp4/Syk/Rgcc/Clu/Hr/Adcy8/Adam8/Carf/Hdac4/Cat/Il1b/Cth/Tnfrsf8/Lrp8/Tnfrsf4/Cx3cl1/Fanca/Foxj1/Enpp1/Cd84/Tlr4/Ankrd42/Cmklr1/Reln/Bex2/Pkhd1/Nwd1/Bdnf/Fzd4/Cx3cr1/Rab7b/Prkcb/Fank1/Nfam1/Grem1/Capn3	52
GO:0042129	regulation of T cell proliferation	26/2196	170/23210	0.00977911	0.0742547	0.0593449	Shh/Ihh/Arg1/Igf1/Vsir/Syk/Dlg5/Anxa1/Cd6/Il2ra/Il1b/Cd1d1/Itgal/Cd209a/Ido1/Foxj1/Tnfsf9/H2-Aa/Ccr7/Cd209e/Cd24a/Ccr2/Lgals3/Lep/Erbb2/H2-Ab1	26
GO:0045833	negative regulation of lipid metabolic process	16/2196	90/23210	0.00986384	0.0748343	0.0598081	Apoc2/Esr1/Gpld1/Pde8b/Cidea/Ppp2r5a/Bmp2/Il1b/Dgat2/Dkk3/Apoc3/Bmp5/Wnt4/Hcar1/Hrh1/Malrd1	16
GO:0042446	hormone biosynthetic process	14/2196	75/23210	0.00999086	0.0755768	0.0604015	Cyp17a1/Hfe/Igf1/Pde8b/Slc5a7/Cacna1h/Bmp2/Il1b/Dkk3/Bmp5/Wnt4/Srd5a2/Bmpr1b/Tg	14
GO:0010960	magnesium ion homeostasis	5/2196	15/23210	0.0100888	0.0755768	0.0604015	Xk/Tfap2b/Edn3/Kcna1/Ank3	5
GO:0015669	gas transport	5/2196	15/23210	0.0100888	0.0755768	0.0604015	Car4/Aqp4/Car2/Car12/Car14	5
GO:0017014	protein nitrosylation	5/2196	15/23210	0.0100888	0.0755768	0.0604015	Ace/Nos2/Atp2b4/Ddah1/S100a8	5
GO:0032530	regulation of microvillus organization	5/2196	15/23210	0.0100888	0.0755768	0.0604015	Klf5/Hnf4a/Cdhr5/Ush1c/Rap1gap	5
GO:0035461	vitamin transmembrane transport	5/2196	15/23210	0.0100888	0.0755768	0.0604015	Folr1/Rbp4/Lrp2/Stra6/Folr2	5
GO:0043217	myelin maintenance	5/2196	15/23210	0.0100888	0.0755768	0.0604015	Clu/Epb41l3/Myrf/Sh3tc2/Abcd2	5
GO:0046033	AMP metabolic process	5/2196	15/23210	0.0100888	0.0755768	0.0604015	Aprt/Ak4/Ak2/Prps1/Nt5e	5
GO:0051712	positive regulation of killing of cells of other organism	5/2196	15/23210	0.0100888	0.0755768	0.0604015	Arg1/Nos2/Syk/F2rl1/Pglyrp1	5
GO:0070293	renal absorption	5/2196	15/23210	0.0100888	0.0755768	0.0604015	Kcnq1/Aqp4/Sctr/Aqp7/Wnk4	5
GO:0071404	cellular response to low-density lipoprotein particle stimulus	5/2196	15/23210	0.0100888	0.0755768	0.0604015	Itgb2/Pparg/Cd36/Lpl/Syk	5
GO:0071599	otic vesicle development	5/2196	15/23210	0.0100888	0.0755768	0.0604015	Tcap/Gata3/Eya1/Fgfr2/Six1	5
GO:0072567	chemokine (C-X-C motif) ligand 2 production	5/2196	15/23210	0.0100888	0.0755768	0.0604015	Klf4/Mcoln2/Lpl/F2rl1/Cd74	5
GO:1903818	positive regulation of voltage-gated potassium channel activity	5/2196	15/23210	0.0100888	0.0755768	0.0604015	Trem2/Lrrc26/Abcc8/Kcna1/Lrrc55	5
GO:1903978	regulation of microglial cell activation	5/2196	15/23210	0.0100888	0.0755768	0.0604015	Pparg/Ttbk1/Trem2/Stap1/Cx3cl1	5
GO:0032760	positive regulation of tumor necrosis factor production	17/2196	98/23210	0.0101664	0.0760944	0.0608152	Cd36/Hspb1/Lpl/Syk/Clu/Zbtb20/Tnfrsf8/Tyrobp/Ccl2/Ccr7/Cd84/Tlr4/Abcc8/Ccr2/Ptafr/Lep/Fcgr3	17
GO:0001706	endoderm formation	8/2196	33/23210	0.01022	0.0763675	0.0610334	Gata6/Vtn/Hnf1b/Dkk1/Col5a2/Fn1/Col5a1/Nog	8
GO:0043950	positive regulation of cAMP-mediated signaling	8/2196	33/23210	0.01022	0.0763675	0.0610334	Gip/Sctr/Adcyap1r1/Gipr/Pebp1/Mrap/Ptger3/Ece1	8
GO:0001906	cell killing	27/2196	179/23210	0.0102731	0.0766356	0.0612478	Il7r/Dnase1/Fcgr1/Arg1/Nos2/Syk/F2rl1/C3/Cd1d1/Stap1/Reg3g/Pglyrp1/Tyrobp/Cadm1/Cd59a/Ccl2/Stx11/Unc13d/Lep/Fcgr3/H60b/Raet1a/Raet1b/Raet1c/Raet1d/Gm11127/Muc4	27
GO:0002705	positive regulation of leukocyte mediated immunity	27/2196	179/23210	0.0102731	0.0766356	0.0612478	Itgb2/Adora3/Gata3/Fcgr1/Arg1/Syk/F2rl1/C3/Il1b/Cd1d1/Fgr/Stap1/Tyrobp/Btk/Cadm1/Ccl2/Rif1/Cd24a/Ptafr/Fcgr3/H60b/Raet1a/Raet1b/Raet1c/Raet1d/Gm11127/Exosc6	27
GO:0032946	positive regulation of mononuclear cell proliferation	22/2196	138/23210	0.0104224	0.0773225	0.0617967	Shh/Ada/Igf1/Syk/St6gal1/Cd74/Anxa1/Cd6/Il2ra/Il1b/Cd1d1/Tnfrsf4/Bst1/Itgal/Tnfsf9/Ccr7/Tlr4/Cd209e/Cd24a/Ccr2/Gpr183/Lep	22
GO:0019319	hexose biosynthetic process	13/2196	68/23210	0.0104915	0.0773225	0.0617967	Hnf4a/Fbp2/Gpd1/Pcx/Rbp4/Atf3/Fam3c/Dgat2/Pgk2/Pdk2/Gck/Lep/Fbp1	13
GO:0046637	regulation of alpha-beta T cell differentiation	13/2196	68/23210	0.0104915	0.0773225	0.0617967	Shh/Ihh/Cd83/Gata3/Ada/Myb/Syk/Anxa1/Cd1d1/Nfkbiz/Ccr7/Hlx/Ccr2	13
GO:0015824	proline transport	4/2196	10/23210	0.0105211	0.0773225	0.0617967	Slc6a15/Slc36a2/Slc6a17/Slc6a20a	4
GO:0031034	myosin filament assembly	4/2196	10/23210	0.0105211	0.0773225	0.0617967	Tcap/Myom2/Myom3/Mybpc2	4
GO:0031943	regulation of glucocorticoid metabolic process	4/2196	10/23210	0.0105211	0.0773225	0.0617967	Bmp2/Dkk3/Bmp5/Wnt4	4
GO:0046085	adenosine metabolic process	4/2196	10/23210	0.0105211	0.0773225	0.0617967	Ada/Nt5c1b/Nt5e/Acpp	4
GO:0051124	synaptic growth at neuromuscular junction	4/2196	10/23210	0.0105211	0.0773225	0.0617967	Shank2/Six1/Musk/Colq	4
GO:0051823	regulation of synapse structural plasticity	4/2196	10/23210	0.0105211	0.0773225	0.0617967	Ncan/Dmpk/Frmpd4/Ctnna2	4
GO:0052803	imidazole-containing compound metabolic process	4/2196	10/23210	0.0105211	0.0773225	0.0617967	Ftcd/Amdhd1/Hal/Uroc1	4
GO:0060907	positive regulation of macrophage cytokine production	4/2196	10/23210	0.0105211	0.0773225	0.0617967	Cd36/Gprc5b/Cd74/Tlr4	4
GO:0071635	negative regulation of transforming growth factor beta production	4/2196	10/23210	0.0105211	0.0773225	0.0617967	Gata6/Tyrobp/Cd24a/Cdh3	4
GO:0072674	multinuclear osteoclast differentiation	4/2196	10/23210	0.0105211	0.0773225	0.0617967	Dcstamp/Adam8/Ocstamp/Sh3pxd2a	4
GO:0090269	fibroblast growth factor production	4/2196	10/23210	0.0105211	0.0773225	0.0617967	Fgfr4/Wnt11/Rgcc/Cd59a	4
GO:0090270	regulation of fibroblast growth factor production	4/2196	10/23210	0.0105211	0.0773225	0.0617967	Fgfr4/Wnt11/Rgcc/Cd59a	4
GO:0140052	cellular response to oxidised low-density lipoprotein particle stimulus	4/2196	10/23210	0.0105211	0.0773225	0.0617967	Cd36/Cd68/Smpd3/Tlr4	4
GO:1905522	negative regulation of macrophage migration	4/2196	10/23210	0.0105211	0.0773225	0.0617967	Mmp28/Cd200r1/Stap1/Slamf8	4
GO:2001280	positive regulation of unsaturated fatty acid biosynthetic process	4/2196	10/23210	0.0105211	0.0773225	0.0617967	Cd74/Anxa1/Il1b/Abcd2	4
GO:1901019	regulation of calcium ion transmembrane transporter activity	15/2196	83/23210	0.0105425	0.0774159	0.0618714	Fmr1/Gstm7/Atp1a2/Casq1/Cacnb4/Trdn/Rgn/Gsto1/Drd4/Gpr35/Atp1b1/Rrad/Stac/Cacna2d1/P2ry6	15
GO:0042326	negative regulation of phosphorylation	58/2196	452/23210	0.0105636	0.0775073	0.0619444	Foxm1/Marveld3/Prkar2b/Klf4/Hspb1/Actn3/Cav1/Hnf4a/Sfrp5/Pkib/Igf1/Myocd/Wars/Sfrp4/F2rl1/Dmtn/Dok2/Gfra2/Rgn/Dusp1/Spry4/Dkk1/Mstn/Hdac4/Ppp2r5a/Atf3/Dnajc10/Il1b/C9orf72/Cdkn2c/Prkag2/Trp73/Stap1/Pde2a/Dusp9/Apoc3/Pebp1/Lif/Wee2/Zfyve28/Enpp1/Wnk2/Srcin1/Nlrp6/Tlr4/Dusp10/Dusp26/Ccnb1/Kirrel/Dact1/Rnf149/Nog/Socs3/Ptprt/Ntrk3/Fbp1/Grem1/Lats2	58
GO:0022412	cellular process involved in reproduction in multicellular organism	57/2196	443/23210	0.0106025	0.0777282	0.0621209	Dnmt3l/Slc26a3/Klhl10/Neurl1a/Ihh/Spire2/Dnah1/Igf1/Sycp3/Hexb/Ddx4/Prm1/Spag6l/Cxadr/Rsph1/Cabyr/Tnp1/Spaca1/Zfp37/Hook1/Rspo1/Ccdc136/Ptn/Ddx25/Folr2/Fanca/Pebp1/Piwil2/Brip1/Iqcg/Nme5/Wnt4/Wee2/Pacrg/Ttk/Cfap157/Tdrd6/Mael/Catsperd/Ccnb1/Cfap43/H1f7/Kmt2d/Fzd4/Rnase9/Bmpr1b/Spink2/Spag16/Hmgb2/Ttc26/Cyp26b1/Cfap44/Rimbp3/Zfp449/Bsph1/Hoxc4/Bsph2	57
GO:0051961	negative regulation of nervous system development	48/2196	362/23210	0.0106458	0.0779821	0.0623238	Fmr1/Ifrd1/Shh/Trpv1/Cav1/Ascl2/Ctsz/Ccl11/Ntn1/Tert/Dkk1/Slit1/Ngef/Rab29/Vim/Olfm1/Sema6d/Il1b/Brinp1/Trp73/Stap1/Dtx1/Ptn/Fgf13/Mt3/Amigo3/Prtg/Mag/Mycn/Dusp10/Ptger3/Abcc8/Rap1gap/Bmerb1/Rtn4rl1/Nexmif/Cd24a/Bdnf/Nog/Cdk5r1/Bex1/Rtn4rl2/Epha3/Spock1/Ntrk3/Ntm/Lgals1/Fat3	48
GO:0006091	generation of precursor metabolites and energy	51/2196	389/23210	0.0107025	0.0782784	0.0625607	Slc1a3/Actn3/Prkag3/Cox4i2/Cyb561/Igf1/Pfkp/Esrrb/Ogdhl/Dgat1/Gbe1/Zbtb20/Gpd1/Sorbs1/Idh1/Mdh1b/Hdac4/Pfkfb2/Cat/Nr4a3/Ak4/Prkag2/Aass/Gys2/Pde2a/Cox6a2/Pgk2/Mt3/Apoc3/Slc37a2/Slc2a6/Cavin3/Enpp1/Wdr93/Pklr/Ccnb1/Gck/Eno4/Bdnf/Ppp1r3d/Adh6a/Adh7/Kl/Lep/Gapdhs/Aldoart2/Ldha/ND5/Fbp1/Adh6b/Oxct2b	51
GO:0060249	anatomical structure homeostasis	52/2196	398/23210	0.0107038	0.0782784	0.0625607	Klhl10/Bbs1/Ihh/Cdh23/Slc22a5/Pkib/Cep290/Esrrb/Mak/Syk/Tert/Dcstamp/Nell2/Muc13/Cxadr/Parp3/Lox/Csf1r/Lipa/Rbp4/Adam8/Rp1/Mstn/Cln8/Map1a/Car2/Ccne2/Prom1/P2rx2/Ush1c/Vsig1/Cx3cl1/Pth1r/Trf/Nxnl1/Rif1/Dna2/Cib2/Trp53inp2/Tlr4/Nphp4/Abcc8/Crocc/Inava/Flt3/Tmem64/Ccr2/Kcnh1/Cdh3/Mapk15/Muc4/Hspa1a	52
GO:0043112	receptor metabolic process	30/2196	205/23210	0.0108052	0.078955	0.0631014	Itgb2/Pparg/Fmr1/Nr1h3/Cd36/Cav1/Il10/Gria1/Cacng4/Sfrp4/Syk/Dkk1/Drd4/Rab29/Egf/Rspo1/Hdac6/Necab2/Myo6/Rnf43/Ramp1/Ptger3/Pacsin1/Ramp3/Znrf3/Gprasp1/Sag/Ece1/Cacng7/Grem1	30
GO:0032147	activation of protein kinase activity	35/2196	248/23210	0.0109038	0.0792527	0.0633393	Prlr/Hnf4a/Igf1/Ern1/Syk/Nek4/Adcy8/Cd74/Drd4/Slc11a1/Nek6/Bmp2/Il1b/Tpx2/Tnik/Egf/Iqgap3/Trp73/Tgfa/Sbk2/Stk26/Map3k21/Lpar2/Trf/Muc20/Lpar3/Ccr7/Tlr4/Inava/Clspn/Map3k9/Map3k19/Ghr/Ntrk3/Lep	35
GO:0008652	cellular amino acid biosynthetic process	12/2196	61/23210	0.0109048	0.0792527	0.0633393	Slc1a3/Ggt1/Mtr/Cbs/Atp2b4/Glul/Cth/Aass/Otc/Got2/Upb1/Gad1	12
GO:1903307	positive regulation of regulated secretory pathway	12/2196	61/23210	0.0109048	0.0792527	0.0633393	Itgb2/Adora3/Syk/F2rl1/Cacna1h/Fgr/Syt1/Kcnb1/Cadps/Ptafr/Unc13d/Syt9	12
GO:0045685	regulation of glial cell differentiation	16/2196	91/23210	0.0109457	0.0792527	0.0633393	Pparg/Shh/Ttbk1/Aspa/Spint1/Bmp2/Il1b/Trp73/Ptn/Lif/Mag/Mycn/Dusp10/Tenm4/Nog/Ntrk3	16
GO:0035987	endodermal cell differentiation	7/2196	27/23210	0.0109492	0.0792527	0.0633393	Gata6/Vtn/Hnf1b/Dkk1/Col5a2/Fn1/Col5a1	7
GO:0045408	regulation of interleukin-6 biosynthetic process	7/2196	27/23210	0.0109492	0.0792527	0.0633393	Syk/Cd74/Il1b/Tyrobp/Foxj1/Tlr4/Ptafr	7
GO:0048745	smooth muscle tissue development	7/2196	27/23210	0.0109492	0.0792527	0.0633393	Shh/Ihh/Itga8/Schip1/Stra6/Six1/Zfp950	7
GO:0060536	cartilage morphogenesis	7/2196	27/23210	0.0109492	0.0792527	0.0633393	Col6a1/Stc1/Col20a1/Col6a2/Coch/Vwa2/Col7a1	7
GO:0090103	cochlea morphogenesis	7/2196	27/23210	0.0109492	0.0792527	0.0633393	Hpn/Pax2/Tshr/Eya1/Tbx18/Tifab/Six1	7
GO:0042398	cellular modified amino acid biosynthetic process	9/2196	40/23210	0.0109614	0.0792527	0.0633393	Ckmt1/Ggt1/Chdh/Ckmt2/Slc7a11/Ckm/Mthfd1l/Bbox1/Mgst2	9
GO:0045851	pH reduction	9/2196	40/23210	0.0109614	0.0792527	0.0633393	Atp4a/Atp6v1b1/Slc12a5/Slc11a1/Car2/Rab38/Cckbr/Atp6v0a4/Slamf8	9
GO:0086004	regulation of cardiac muscle cell contraction	9/2196	40/23210	0.0109614	0.0792527	0.0633393	Atp1a2/Cav1/Stc1/Cacna1h/Dsc2/Fgf13/Hcn4/Dsg2/Dsp	9
GO:0110111	negative regulation of animal organ morphogenesis	9/2196	40/23210	0.0109614	0.0792527	0.0633393	Pax2/Gata3/Hnf1b/Aspn/Pax8/Sall1/Chad/Nog/Grem1	9
GO:0002863	positive regulation of inflammatory response to antigenic stimulus	6/2196	21/23210	0.0111114	0.0802074	0.0641023	Fcgr1/C3/Btk/Ccr7/Cd24a/Fcgr3	6
GO:0010743	regulation of macrophage derived foam cell differentiation	6/2196	21/23210	0.0111114	0.0802074	0.0641023	Pparg/Cd36/Lpl/Abca5/Apob/Msr1	6
GO:0033555	multicellular organismal response to stress	17/2196	99/23210	0.0112221	0.0808755	0.0646363	Cacna1e/Cacna1b/Trpv1/Pde8b/Drd4/Npy2r/Brinp1/P2rx2/Cckbr/Ido1/Cck/Ncam1/Reln/Ankfn1/Pirt/Bdnf/Kcnip3	17
GO:0045639	positive regulation of myeloid cell differentiation	17/2196	99/23210	0.0112221	0.0808755	0.0646363	Fos/Dcstamp/Trem2/Cd74/Csf1r/Ccr1/Car2/Ocstamp/Tyrobp/Lif/Slc9b2/Tmem64/Gpr68/Rab7b/Fes/Hmgb2/Lep	17
GO:0050702	interleukin-1 beta secretion	10/2196	47/23210	0.0112314	0.0808767	0.0646373	Cd36/Lpl/F2rl1/Casp1/Apoa1/Tmem106a/Ccr7/Tlr4/Serpinb1a/Trim16	10
GO:0016079	synaptic vesicle exocytosis	22/2196	139/23210	0.0113074	0.0813582	0.0650221	Fmr1/Cacnb4/Cadps2/Adcy1/Drd4/P2rx2/Syp/Myo6/Syt1/Rims2/Sv2a/Dgki/Stx11/Erc2/Stx3/Adra1a/Prkcb/Cadps/Kcnh1/Otof/Syt9/Sptbn2	22
GO:0031341	regulation of cell killing	21/2196	131/23210	0.0114167	0.0820789	0.065598	Il7r/Dnase1/Arg1/Nos2/Syk/F2rl1/Cd1d1/Stap1/Pglyrp1/Tyrobp/Cadm1/Cd59a/Ccl2/Lep/H60b/Raet1a/Raet1b/Raet1c/Raet1d/Gm11127/Muc4	21
GO:0032945	negative regulation of mononuclear cell proliferation	15/2196	84/23210	0.0117426	0.0842862	0.0673622	Shh/Ihh/Il10/Arg1/Vsir/Dlg5/Il2ra/Tyrobp/Btk/Ido1/Foxj1/H2-Aa/Cd24a/Erbb2/H2-Ab1	15
GO:0050672	negative regulation of lymphocyte proliferation	15/2196	84/23210	0.0117426	0.0842862	0.0673622	Shh/Ihh/Il10/Arg1/Vsir/Dlg5/Il2ra/Tyrobp/Btk/Ido1/Foxj1/H2-Aa/Cd24a/Erbb2/H2-Ab1	15
GO:0007405	neuroblast proliferation	13/2196	69/23210	0.0118374	0.0847616	0.0677421	Shh/Smarcd3/Ptn/Fgfr2/Fgf13/Cx3cl1/Daglb/Cd24a/Kcna1/Bdnf/Bex1/Cx3cr1/Hhip	13
GO:0045576	mast cell activation	13/2196	69/23210	0.0118374	0.0847616	0.0677421	Adora3/Hmox1/Syk/Nr4a3/Fgr/Btk/Cd84/Tlr4/Fes/Unc13d/Fcgr3/Cnr2/Cd300lb	13
GO:0055117	regulation of cardiac muscle contraction	13/2196	69/23210	0.0118374	0.0847616	0.0677421	Atp1a2/Cav1/Kcnq1/Stc1/Cacna1h/Dsc2/Hdac4/Atp1b1/Fgf13/Hcn4/Dsg2/Adra1a/Dsp	13
GO:0035265	organ growth	31/2196	215/23210	0.0118872	0.0850503	0.0679728	Col6a1/Shh/Prlr/Gata6/Cacna2d2/Stc1/Col20a1/Tbx5/Wwc1/Esr1/Igf1/Col6a2/Myocd/Coch/Cxadr/Rbp4/Vwa2/Col7a1/Trp73/Fgfr2/Smpd3/Hlx/Ncam1/Mael/Ccnb1/Adra1a/Tenm4/Nog/Mmp13/Lep/Lats2	31
GO:0009743	response to carbohydrate	29/2196	198/23210	0.0119168	0.0851935	0.0680873	Cacna1e/Pax2/Mapk13/Gip/Cacna1d/Hnf4a/Igf1/Apob/Hnf1b/Ern1/Gpld1/Pde8b/Adcy8/Zbtb20/Aqp4/Pfkfb2/Glul/Acvr1c/Il1b/Slc2a5/P2rx2/Gys2/Ano1/Apoc3/Slc9b2/Gck/Gpr68/Kcnb1/Prkcb	29
GO:0002696	positive regulation of leukocyte activation	57/2196	446/23210	0.0120723	0.0862365	0.0689208	Itgb2/Adora3/Shh/Il7r/Ihh/Cav1/Cd83/Ttbk1/Gata3/Il10/Ada/Myb/Igf1/Vsir/Syk/F2rl1/Trem2/Cd74/Anxa1/Cd6/Adam8/Il1rl1/Il2ra/Il1b/Cd1d1/Nr4a3/Fgr/Tnfrsf4/Bst1/Stap1/Clec4d/Tyrobp/Itgal/Cebpa/Nfkbiz/Ccl2/Tnfsf9/Rif1/H2-Aa/Vnn1/Ccr7/Tlr4/Hlx/Dusp10/Cd209e/Tox/Cd24a/Ccr2/Gpr183/Dock8/Ptafr/Lep/Cd300lb/Lgals1/H2-Ab1/Raet1b/Exosc6	57
GO:0009100	glycoprotein metabolic process	45/2196	338/23210	0.0122009	0.0870851	0.069599	Ihh/Fut1/Mfng/Igf1/Galnt16/Trip11/St6gal1/Cela1/St8sia5/Chst10/Galnt3/Bmp2/Lfng/Pcsk6/Acan/Galnt7/Mt3/Necab2/Lipc/Ramp1/Tmem106a/Hpse/Fut7/Tmtc3/Chst7/Fbxo27/Ccr7/Gcnt1/Dse/Large2/Necab1/Tmtc4/Mgat3/Pxylp1/Dpy19l3/Fut10/Ndnf/Mmp12/Chst13/Spock2/Lep/Chst8/Galnt13/Serpina1b/Gal3st4	45
GO:0001773	myeloid dendritic cell activation	8/2196	34/23210	0.0122816	0.0874512	0.0698917	Il10/Irf4/Dcstamp/Batf3/Clec4d/Ubd/Tnfsf9/Pirb	8
GO:0014047	glutamate secretion	8/2196	34/23210	0.0122816	0.0874512	0.0698917	Trpv1/Il1rn/Il1b/Cck/Myo6/Hrh3/Bdnf/Ntrk2	8
GO:0050869	negative regulation of B cell activation	8/2196	34/23210	0.0122816	0.0874512	0.0698917	Hmgb3/Il10/Parp3/Tyrobp/Btk/Foxj1/Flt3/Cd24a	8
GO:0000041	transition metal ion transport	17/2196	100/23210	0.0123627	0.0878883	0.0702409	Hfe/Trpm2/Abcc2/Slc11a1/Steap3/Cubn/Lrp2/Slc30a2/Slc30a3/Tfr2/Heph/Mt3/Trf/Hrh1/Slc39a8/Slc31a2/Xntrpc	17
GO:0007584	response to nutrient	17/2196	100/23210	0.0123627	0.0878883	0.0702409	Folr1/Trpv1/Lpl/Ada/Castor1/Cbs/Casp1/Lct/Cubn/Il1b/P2rx2/Ryr1/Cib2/Pdk2/Pklr/Suox/Fes	17
GO:0043949	regulation of cAMP-mediated signaling	12/2196	62/23210	0.0123888	0.0880041	0.0703335	Gip/Sctr/Atp2b4/Pex5l/Npy2r/Adcyap1r1/Gipr/Pde2a/Pebp1/Mrap/Ptger3/Ece1	12
GO:0050766	positive regulation of phagocytosis	14/2196	77/23210	0.0125402	0.0890086	0.0711363	Pparg/Cd36/Fcgr1/F2rl1/Trem2/C3/Slc11a1/Il1b/Stap1/Apoa1/Ccl2/Ccr7/Rap1gap/Fcgr3	14
GO:0060402	calcium ion transport into cytosol	24/2196	157/23210	0.0127552	0.0904622	0.0722981	Gstm7/Trpv1/Casq1/Cav1/Trpm2/Trdn/Gsto1/Adcyap1r1/Trpv6/Clec4b1/Ryr1/Cx3cl1/Plch1/Cacna2d1/Ramp3/Adra1a/Fcrl5/Tpcn2/P2ry6/F2rl3/Cemip/Ryr3/Slc8a3/Capn3	24
GO:0007281	germ cell development	45/2196	339/23210	0.0128166	0.0908261	0.0725888	Slc26a3/Klhl10/Neurl1a/Ihh/Dnah1/Igf1/Sycp3/Hexb/Prm1/Spag6l/Rsph1/Cabyr/Tnp1/Spaca1/Zfp37/Hook1/Ccdc136/Ptn/Ddx25/Pebp1/Piwil2/Brip1/Iqcg/Nme5/Wnt4/Wee2/Pacrg/Cfap157/Tdrd6/Catsperd/Ccnb1/Cfap43/H1f7/Kmt2d/Rnase9/Bmpr1b/Spink2/Spag16/Hmgb2/Ttc26/Cfap44/Rimbp3/Bsph1/Hoxc4/Bsph2	45
GO:0030501	positive regulation of bone mineralization	9/2196	41/23210	0.0128943	0.0912317	0.072913	Actn3/Tfap2a/Fam20c/Bmp2/Ccn1/Ptn/Wnt4/Bmpr1b/Kl	9
GO:0033344	cholesterol efflux	9/2196	41/23210	0.0128943	0.0912317	0.072913	Nr1h3/Shh/Apoc2/Cav1/Abca5/Apob/Egf/Apoa4/Apoa1	9
GO:0045104	intermediate filament cytoskeleton organization	10/2196	48/23210	0.013015	0.0915949	0.0732033	Shh/Atp8a2/Cln8/Vim/Evpl/Krt20/Ppl/Fam83h/Tchh/Dsp	10
GO:0061005	cell differentiation involved in kidney development	10/2196	48/23210	0.013015	0.0915949	0.0732033	Shh/Pax2/Gata3/Gdnf/Pax8/Prom1/Sall1/Lif/Wnt4/Grem1	10
GO:0043405	regulation of MAP kinase activity	40/2196	295/23210	0.013092	0.0915949	0.0732033	Cav1/Sfrp5/Igf1/Ern1/Syk/Cbs/Dusp1/Spry4/Cd74/Dkk1/Adam8/Drd4/Zeb2/Il1rn/Bmp2/Il1b/Edn3/Tnik/Egf/Iqgap3/Trp73/Tgfa/Dusp9/Map3k21/Lpar2/Trf/Mst1r/Muc20/Lpar3/Ccr7/Tlr4/Dusp10/Inava/Nek10/Map3k9/Cd24a/Fzd4/Ghr/Ntrk3/Erbb2	40
GO:0046165	alcohol biosynthetic process	22/2196	141/23210	0.0132577	0.0915949	0.0732033	Sec14l2/Npc1l1/Apob/Cacna1h/Plcd4/Itpka/Bmp2/Il1b/Adcyap1r1/Dkk3/Apoa4/Apoa1/Bmp5/Pth1r/Ip6k2/Dhcr24/Plch1/Wnt4/Plcl1/P2ry6/Ptafr/Lep	22
GO:0033002	muscle cell proliferation	33/2196	234/23210	0.0132658	0.0915949	0.0732033	Pparg/Shh/Klf4/Hmox1/Gata6/Cav1/Il10/Tbx5/Esr1/Igf1/Myocd/Ern1/Tert/Npr3/Cxadr/Rbp4/Drd4/Igfbp5/Hdac4/Nr4a3/Trp73/Fgfr2/Cx3cl1/Smpd3/Ndrg4/Ncam1/Ccnb1/Ptgir/Tenm4/Nog/P2ry6/Six1/Ptafr	33
GO:0051057	positive regulation of small GTPase mediated signal transduction	13/2196	70/23210	0.0133129	0.0915949	0.0732033	Igf1/F2rl1/Gpr35/Adcyap1r1/Rasgrp4/Lpar2/Apoa1/Dgki/Mmd2/Reln/F2rl3/Gpr18/Erbb2	13
GO:0043506	regulation of JUN kinase activity	16/2196	93/23210	0.0133886	0.0915949	0.0732033	Sfrp5/Ern1/Syk/Cbs/Dkk1/Zeb2/Il1rn/Il1b/Tnik/Trp73/Map3k21/Trf/Ccr7/Dusp10/Map3k9/Fzd4	16
GO:0033198	response to ATP	7/2196	28/23210	0.0134329	0.0915949	0.0732033	Trpv1/Casp1/Il1b/P2rx2/Ryr1/Cib2/Pklr	7
GO:0034331	cell junction maintenance	7/2196	28/23210	0.0134329	0.0915949	0.0732033	F2rl1/Csf1r/Cadm1/Shank2/Inava/Shroom2/Mpz	7
GO:0042226	interleukin-6 biosynthetic process	7/2196	28/23210	0.0134329	0.0915949	0.0732033	Syk/Cd74/Il1b/Tyrobp/Foxj1/Tlr4/Ptafr	7
GO:0060037	pharyngeal system development	7/2196	28/23210	0.0134329	0.0915949	0.0732033	Folr1/Gata3/Eya1/Bmp5/Nog/Six1/Ece1	7
GO:1901186	positive regulation of ERBB signaling pathway	7/2196	28/23210	0.0134329	0.0915949	0.0732033	Neurl1a/Esr1/Agr2/Egf/Tgfa/Hip1/Plaur	7
GO:1902932	positive regulation of alcohol biosynthetic process	7/2196	28/23210	0.0134329	0.0915949	0.0732033	Sec14l2/Il1b/Adcyap1r1/Pth1r/Wnt4/P2ry6/Ptafr	7
GO:1904861	excitatory synapse assembly	7/2196	28/23210	0.0134329	0.0915949	0.0732033	Nptx1/Vstm5/Nrxn2/Shank2/Reln/Lrrc4/Ntrk3	7
GO:0046928	regulation of neurotransmitter secretion	21/2196	133/23210	0.0134524	0.0915949	0.0732033	Fmr1/Cacna1b/Celsr1/Cacnb4/Adcy1/Mctp1/Drd4/Edn3/Kcnc4/P2rx2/Syp/Myo6/Syt1/Rims2/Dgki/Adra1a/Prkcb/Ntrk2/Kcnh1/Syt9/Kcnc3	21
GO:0009636	response to toxic substance	46/2196	349/23210	0.0134868	0.0915949	0.0732033	Shh/Cd36/Nqo1/Gstm7/Pax2/Mapk13/Hmox1/Epor/Atp1a2/Trpm2/Acaa1b/Arnt2/Il10/Scn1b/Igf1/Kcnmb1/Gria1/Unc79/Pde1b/Rgn/Anxa1/Abcc2/Drd4/Lct/Cat/Slc7a11/Nr4a3/Slc30a3/Gabrb1/Akr1b8/Stk26/Hdac6/Got2/Hp/Mt3/Smpd3/Cryab/Apoa4/Ccl7/Tlr4/Fabp1/Adh7/Ppp1r1b/Kcnma1/Reg3b/Sod3	46
GO:0002281	macrophage activation involved in immune response	5/2196	16/23210	0.0135499	0.0915949	0.0732033	Syk/Trem2/Sucnr1/Tyrobp/Cx3cr1	5
GO:0002407	dendritic cell chemotaxis	5/2196	16/23210	0.0135499	0.0915949	0.0732033	Trpm2/Retnlg/Ccr7/Gpr183/Slamf8	5
GO:0002544	chronic inflammatory response	5/2196	16/23210	0.0135499	0.0915949	0.0732033	Il10/Ido1/Vnn1/Cx3cr1/Unc13d	5
GO:0002866	positive regulation of acute inflammatory response to antigenic stimulus	5/2196	16/23210	0.0135499	0.0915949	0.0732033	Fcgr1/C3/Btk/Ccr7/Fcgr3	5
GO:0003161	cardiac conduction system development	5/2196	16/23210	0.0135499	0.0915949	0.0732033	Tbx5/Tbx3/Popdc2/Tbx18/Dsg2	5
GO:0007638	mechanosensory behavior	5/2196	16/23210	0.0135499	0.0915949	0.0732033	Slc1a3/Stra6/Nrxn2/Slitrk6/Tifab	5
GO:0030449	regulation of complement activation	5/2196	16/23210	0.0135499	0.0915949	0.0732033	C6/C3/Il1b/Cd59a/Susd4	5
GO:0035112	genitalia morphogenesis	5/2196	16/23210	0.0135499	0.0915949	0.0732033	Tcf7/Klhl10/Shh/Rbp4/Tifab	5
GO:0044241	lipid digestion	5/2196	16/23210	0.0135499	0.0915949	0.0732033	Cd36/Npc1l1/Apoa4/Apoa1/Lep	5
GO:0051709	regulation of killing of cells of other organism	5/2196	16/23210	0.0135499	0.0915949	0.0732033	Arg1/Nos2/Syk/F2rl1/Pglyrp1	5
GO:0060192	negative regulation of lipase activity	5/2196	16/23210	0.0135499	0.0915949	0.0732033	Angptl4/Hdac9/Anxa1/Apoc3/Apoa1	5
GO:0098703	calcium ion import across plasma membrane	5/2196	16/23210	0.0135499	0.0915949	0.0732033	Trpv1/Trpm2/Trpv6/Ramp3/Slc8a3	5
GO:2000651	positive regulation of sodium ion transmembrane transporter activity	5/2196	16/23210	0.0135499	0.0915949	0.0732033	Drd4/Atp1b1/Wnk4/Wnk2/Ank3	5
GO:1901888	regulation of cell junction assembly	29/2196	200/23210	0.0135785	0.0915949	0.0732033	Cav1/Clstn3/Ace/Asic2/Ntn1/Dlg5/Dmtn/Dkk1/Nptx1/Rab17/Epb41l5/Srpx2/Vstm5/Amigo3/Tpbg/Wnt4/Nphp4/Cux2/Slitrk6/Flrt1/Bdnf/Six1/Epha3/Ntrk2/Musk/Colq/Ntrk3/Syndig1/Grem1	29
GO:0002232	leukocyte chemotaxis involved in inflammatory response	3/2196	6/23210	0.0135861	0.0915949	0.0732033	Ptn/Ffar2/Slamf8	3
GO:0002606	positive regulation of dendritic cell antigen processing and presentation	3/2196	6/23210	0.0135861	0.0915949	0.0732033	Cd74/Slc11a1/Ccr7	3
GO:0005984	disaccharide metabolic process	3/2196	6/23210	0.0135861	0.0915949	0.0732033	Fbp2/Treh/Fbp1	3
GO:0006003	fructose 2,6-bisphosphate metabolic process	3/2196	6/23210	0.0135861	0.0915949	0.0732033	Pfkfb2/Pfkfb3/Gck	3
GO:0006069	ethanol oxidation	3/2196	6/23210	0.0135861	0.0915949	0.0732033	Adh6a/Adh7/Adh6b	3
GO:0009992	cellular water homeostasis	3/2196	6/23210	0.0135861	0.0915949	0.0732033	Aqp4/Sctr/Slc6a12	3
GO:0010815	bradykinin catabolic process	3/2196	6/23210	0.0135861	0.0915949	0.0732033	Ace/Cpn1/Ece1	3
GO:0021999	neural plate anterior/posterior regionalization	3/2196	6/23210	0.0135861	0.0915949	0.0732033	Tbx18/Nog/Celsr2	3
GO:0033212	iron import into cell	3/2196	6/23210	0.0135861	0.0915949	0.0732033	Hfe/Cubn/Lrp2	3
GO:0034112	positive regulation of homotypic cell-cell adhesion	3/2196	6/23210	0.0135861	0.0915949	0.0732033	Dmtn/Lgals1/Ank3	3
GO:0035926	chemokine (C-C motif) ligand 2 secretion	3/2196	6/23210	0.0135861	0.0915949	0.0732033	Mcoln2/Lpl/F2rl1	3
GO:0038044	transforming growth factor-beta secretion	3/2196	6/23210	0.0135861	0.0915949	0.0732033	Fn1/Itgb6/Fermt1	3
GO:0044278	cell wall disruption in other organism	3/2196	6/23210	0.0135861	0.0915949	0.0732033	Reg3g/Reg3b/Reg3a	3
GO:0051005	negative regulation of lipoprotein lipase activity	3/2196	6/23210	0.0135861	0.0915949	0.0732033	Angptl4/Hdac9/Apoc3	3
GO:0060331	negative regulation of response to interferon-gamma	3/2196	6/23210	0.0135861	0.0915949	0.0732033	Pparg/Arg1/Otop1	3
GO:0060336	negative regulation of interferon-gamma-mediated signaling pathway	3/2196	6/23210	0.0135861	0.0915949	0.0732033	Pparg/Arg1/Otop1	3
GO:0060481	lobar bronchus epithelium development	3/2196	6/23210	0.0135861	0.0915949	0.0732033	Agr2/Spdef/Adamtsl2	3
GO:0060605	tube lumen cavitation	3/2196	6/23210	0.0135861	0.0915949	0.0732033	Cdh1/Shh/Edar	3
GO:0060662	salivary gland cavitation	3/2196	6/23210	0.0135861	0.0915949	0.0732033	Cdh1/Shh/Edar	3
GO:0060729	intestinal epithelial structure maintenance	3/2196	6/23210	0.0135861	0.0915949	0.0732033	Slc22a5/Tlr4/Inava	3
GO:0070948	regulation of neutrophil mediated cytotoxicity	3/2196	6/23210	0.0135861	0.0915949	0.0732033	Dnase1/Arg1/F2rl1	3
GO:0071321	cellular response to cGMP	3/2196	6/23210	0.0135861	0.0915949	0.0732033	Hcn2/Pde2a/Hcn4	3
GO:0071910	determination of liver left/right asymmetry	3/2196	6/23210	0.0135861	0.0915949	0.0732033	Ccdc39/Dnaaf1/Ccdc40	3
GO:0072174	metanephric tubule formation	3/2196	6/23210	0.0135861	0.0915949	0.0732033	Pax2/Pax8/Wnt4	3
GO:0072257	metanephric nephron tubule epithelial cell differentiation	3/2196	6/23210	0.0135861	0.0915949	0.0732033	Pax2/Pax8/Lif	3
GO:0072307	regulation of metanephric nephron tubule epithelial cell differentiation	3/2196	6/23210	0.0135861	0.0915949	0.0732033	Pax2/Pax8/Lif	3
GO:0086073	bundle of His cell-Purkinje myocyte adhesion involved in cell communication	3/2196	6/23210	0.0135861	0.0915949	0.0732033	Dsc2/Dsg2/Dsp	3
GO:0090027	negative regulation of monocyte chemotaxis	3/2196	6/23210	0.0135861	0.0915949	0.0732033	Dusp1/Slamf8/Grem1	3
GO:0097070	ductus arteriosus closure	3/2196	6/23210	0.0135861	0.0915949	0.0732033	Myocd/Tfap2b/Stra6	3
GO:1900086	positive regulation of peptidyl-tyrosine autophosphorylation	3/2196	6/23210	0.0135861	0.0915949	0.0732033	Ace/Syk/Grem1	3
GO:1904672	regulation of somatic stem cell population maintenance	3/2196	6/23210	0.0135861	0.0915949	0.0732033	Pax2/Hnf1b/Pax8	3
GO:2000427	positive regulation of apoptotic cell clearance	3/2196	6/23210	0.0135861	0.0915949	0.0732033	Trem2/C3/Ccl2	3
GO:0110110	positive regulation of animal organ morphogenesis	17/2196	101/23210	0.0135924	0.0915949	0.0732033	Hpn/Pax2/Fgfr4/Gata3/Tfap2a/Gdnf/Dkk1/Pax8/Bmp2/Ptn/Fgfr2/Sall1/Lif/Wnt4/Nog/Six1/Grem1	17
GO:0015844	monoamine transport	18/2196	109/23210	0.0136821	0.0920603	0.0735753	Rab3b/Syk/Gdnf/Slc22a3/Npy2r/Smpd3/Syt1/Slc18a1/Hrh3/Ptger3/Gck/Lgals3/Kcnb1/Prkcb/Cadps/Fcgr3/Syt9/Mapk15	18
GO:0032963	collagen metabolic process	18/2196	109/23210	0.0136821	0.0920603	0.0735753	Fap/Pparg/Ihh/Arg1/Vsir/Mmp28/Mrc2/Rgcc/Mmp19/Vim/Col5a1/Smpd3/Ccl2/Wnt4/Suco/Mmp12/Mmp13/Serpinh1	18
GO:0006855	drug transmembrane transport	12/2196	63/23210	0.0140227	0.0940965	0.0752026	Folr1/Slc1a3/Slc47a1/Slc36a2/Abcc3/Rbp4/Abcc2/Cln8/Lrp2/Slc7a11/Stra6/Folr2	12
GO:0003418	growth plate cartilage chondrocyte differentiation	6/2196	22/23210	0.0140797	0.0940965	0.0752026	Col6a1/Col20a1/Col6a2/Coch/Vwa2/Col7a1	6
GO:0031643	positive regulation of myelination	6/2196	22/23210	0.0140797	0.0940965	0.0752026	Igf1/Itgax/Trf/Myrf/Mag/Tenm4	6
GO:0032691	negative regulation of interleukin-1 beta production	6/2196	22/23210	0.0140797	0.0940965	0.0752026	Igf1/Trem2/Aqp4/Apoa1/Serpinb1a/Cx3cr1	6
GO:0045624	positive regulation of T-helper cell differentiation	6/2196	22/23210	0.0140797	0.0940965	0.0752026	Myb/Anxa1/Nfkbiz/Ccr7/Hlx/Ccr2	6
GO:0045683	negative regulation of epidermis development	6/2196	22/23210	0.0140797	0.0940965	0.0752026	Grhl2/Fermt1/Reg3g/Ovol2/Cdh3/Reg3a	6
GO:0051043	regulation of membrane protein ectodomain proteolysis	6/2196	22/23210	0.0140797	0.0940965	0.0752026	Timp1/Il10/Gpld1/Adam8/Il1b/Timp4	6
GO:0072215	regulation of metanephros development	6/2196	22/23210	0.0140797	0.0940965	0.0752026	Pax2/Hnf1b/Gdnf/Pax8/Sall1/Lif	6
GO:1902307	positive regulation of sodium ion transmembrane transport	6/2196	22/23210	0.0140797	0.0940965	0.0752026	Drd4/Atp1b1/Prss8/Wnk4/Wnk2/Ank3	6
GO:0002237	response to molecule of bacterial origin	49/2196	377/23210	0.0141364	0.0944046	0.0754489	Nr1h3/Cd36/Ggt1/Il10/Cd68/Ace/Nos2/Tfap2a/Noct/Trem2/Cd6/Casp1/Slc11a1/Vim/Il1rn/Il1b/Stap1/Irf5/Pde2a/Ido1/Cx3cl1/Mapkapk3/Ccl2/Ptger2/Ccr7/Cd84/Tlr4/Dusp10/Ptger3/Irf8/Inava/Ptgir/Tnip3/Cd24a/C5ar1/Wfdc21/Cx3cr1/Hmgb2/Ptafr/Defa39/Cnr2/Cd300lb/Defa24/Defa23/Raet1a/Raet1b/Raet1c/AY761185/Gbp10	49
GO:0071902	positive regulation of protein serine/threonine kinase activity	38/2196	279/23210	0.014287	0.0953396	0.0761961	Ccnd2/Igf1/Ern1/Syk/Rgcc/Cd74/Csf1r/Dkk1/Adam8/Drd4/Atp2b4/Zeb2/Il1rn/Bmp2/Il1b/Edn3/Tnik/Egf/Iqgap3/Trp73/Tgfa/Map3k21/Lpar2/Trf/Mst1r/Muc20/Lpar3/Ccr7/Tlr4/Inava/Nek10/Map3k9/Cd24a/Fzd4/Cemip/Ghr/Ntrk3/Erbb2	38
GO:0043648	dicarboxylic acid metabolic process	15/2196	86/23210	0.0144612	0.0964296	0.0770672	Folr1/Slc1a3/Ggt1/Amdhd1/Dglucy/Pcx/Idh1/Mdh1b/Glul/Slc7a11/Aldh1l1/Got2/Me1/Mthfd1l/Ddo	15
GO:0000302	response to reactive oxygen species	29/2196	201/23210	0.0144767	0.0964606	0.077092	Cd36/Nqo1/Pax2/Mapk13/Hmox1/Epor/Trpm2/Il10/Fos/Mtr/Rgn/Anxa1/Cat/Nr4a3/Stk26/Hdac6/Btk/Hp/Smpd3/Cryab/Apoa4/Ucp3/Nme5/Ccr7/Pdk2/Txndc2/Fabp1/Reg3b/Sod3	29
GO:0002704	negative regulation of leukocyte mediated immunity	11/2196	56/23210	0.0146136	0.0970318	0.0775485	Il7r/Hmox1/Hfe/Arg1/Vsir/Parp3/Foxj1/Cd84/Susd4/Ccr2/Muc4	11
GO:0035567	non-canonical Wnt signaling pathway	11/2196	56/23210	0.0146136	0.0970318	0.0775485	Wnt11/Celsr1/Sfrp5/Rspo3/Sfrp4/Celsr3/Rspo1/Wnt4/Znrf3/Dact1/Fzd4	11
GO:0045620	negative regulation of lymphocyte differentiation	11/2196	56/23210	0.0146136	0.0970318	0.0775485	Shh/Ihh/Hmgb3/Cd74/Anxa1/Dtx1/Pglyrp1/Foxj1/Hlx/Flt3/Erbb2	11
GO:0090303	positive regulation of wound healing	11/2196	56/23210	0.0146136	0.0970318	0.0775485	Cd36/Dmtn/Anxa1/Reg3g/F7/Duox1/Hpse/Ccl2/Tlr4/Capn3/Reg3a	11
GO:0045940	positive regulation of steroid metabolic process	8/2196	35/23210	0.0146326	0.0970318	0.0775485	Cyp17a1/Sec14l2/Igf1/Il1b/Apoa4/Apoa1/Wnt4/Scd1	8
GO:0048710	regulation of astrocyte differentiation	8/2196	35/23210	0.0146326	0.0970318	0.0775485	Ttbk1/Bmp2/Il1b/Lif/Mag/Mycn/Nog/Ntrk3	8
GO:0048515	spermatid differentiation	32/2196	227/23210	0.0146385	0.0970318	0.0775485	Slc26a3/Klhl10/Neurl1a/Dnah1/Sycp3/Prm1/Spag6l/Rsph1/Cabyr/Tnp1/Spaca1/Hook1/Ccdc136/Ddx25/Pebp1/Brip1/Iqcg/Nme5/Pacrg/Cfap157/Catsperd/Cfap43/H1f7/Rnase9/Spink2/Spag16/Hmgb2/Ttc26/Cfap44/Rimbp3/Bsph1/Bsph2	32
GO:0042552	myelination	24/2196	159/23210	0.0147648	0.0977422	0.0781163	Xk/Rxrg/Igf1/Hexb/Serinc5/Clu/Epb41l3/Mpdz/Ptn/Itgax/Trf/Myrf/Lgi4/Mag/Cldn5/Sh3tc2/Tenm4/Tg/Ntrk2/Abcd2/Mpz/Ntrk3/Erbb2/Slc8a3	24
GO:0043467	regulation of generation of precursor metabolites and energy	20/2196	126/23210	0.0147676	0.0977422	0.0781163	Actn3/Igf1/Esrrb/Zbtb20/Gpd1/Sorbs1/Hdac4/Ak4/Prkag2/Pde2a/Pgk2/Apoc3/Slc2a6/Cavin3/Enpp1/Ccnb1/Gck/Ppp1r3d/Gapdhs/Fbp1	20
GO:0060759	regulation of response to cytokine stimulus	19/2196	118/23210	0.0149002	0.0985466	0.0787592	Pparg/Klf4/Cav1/Arg1/Syk/F2rl1/Trem2/Cd74/Casp1/Il1r2/Il1rn/Padi2/Stap1/Apoa1/Ptprf/Tlr4/Cd24a/Mmp12/Otop1	19
GO:0006690	icosanoid metabolic process	18/2196	110/23210	0.0149556	0.0988399	0.0789935	Cyp4f18/Atp6v1b1/Ggt1/Alox15/Ltc4s/Aloxe3/Syk/Cyp4f14/Cd74/Anxa1/Il1b/Prxl2b/Tbxas1/Tlr4/Daglb/Alox5ap/Cyp2d9/Mgst2	18
GO:0032869	cellular response to insulin stimulus	28/2196	193/23210	0.0149883	0.0989336	0.0790684	Pparg/Hdac9/Sh2b2/Rarres2/Lpl/Gpld1/Sorbs1/Vwa2/Mstn/Il1b/Ptprf/Enpp1/Baiap2l1/Pdk2/Pklr/Gck/Trarg1/Irs3/Otop1/Prkcb/Socs3/Gpr21/Irs4/Kl/Lep/Dnaic1/Ptprv/Pik3r3	28
GO:0045103	intermediate filament-based process	10/2196	49/23210	0.015003	0.0989336	0.0790684	Shh/Atp8a2/Cln8/Vim/Evpl/Krt20/Ppl/Fam83h/Tchh/Dsp	10
GO:0090102	cochlea development	10/2196	49/23210	0.015003	0.0989336	0.0790684	Cdh1/Hpn/Pax2/Tshr/Eya1/Tbx18/Rpgrip1l/Slitrk6/Tifab/Six1	10
GO:0032958	inositol phosphate biosynthetic process	9/2196	42/23210	0.0150691	0.0992227	0.0792995	Plcd4/Itpka/Adcyap1r1/Pth1r/Ip6k2/Plch1/Plcl1/P2ry6/Ptafr	9
GO:1902622	regulation of neutrophil migration	9/2196	42/23210	0.0150691	0.0992227	0.0792995	Cd74/Adam8/Il1b/Bst1/Mpp1/Ccr7/Ptger3/C5ar1/Slamf8	9
GO:0030178	negative regulation of Wnt signaling pathway	23/2196	151/23210	0.0151301	0.0994162	0.0794541	Cdh1/Shh/Cav1/Wnt11/Sfrp5/Sfrp4/Dkk1/Fermt1/Bmp2/Dkk3/Tbx18/Rnf43/Nphp4/Znrf3/Notum/Tmem64/Shisa2/Dact1/Nog/Trabd2b/Apcdd1/Grem1/Lats2	23
GO:0007411	axon guidance	34/2196	245/23210	0.0151698	0.0994162	0.0794541	Shh/Gata3/Scn1b/Ntn1/Gdnf/Enah/Celsr3/Csf1r/Slit1/Kif5c/Lrp2/Sema6d/Nr4a3/Artn/Chl1/Plxnb3/Dscaml1/Lama1/Zswim5/Prtg/Cntn5/Ncam1/Reln/Rtn4rl1/Igfals/Bdnf/Nog/Cdk5r1/Tenm2/Bmpr1b/Epha3/Plxnb1/Erbb2/Ank3	34
GO:0002468	dendritic cell antigen processing and presentation	4/2196	11/23210	0.0153102	0.0994162	0.0794541	Cd68/Cd74/Slc11a1/Ccr7	4
GO:0006171	cAMP biosynthetic process	4/2196	11/23210	0.0153102	0.0994162	0.0794541	Adcy1/Adcy2/Adcy8/Adcy10	4
GO:0006527	arginine catabolic process	4/2196	11/23210	0.0153102	0.0994162	0.0794541	Arg1/Nos2/Atp2b4/Ddah1	4
GO:0010744	positive regulation of macrophage derived foam cell differentiation	4/2196	11/23210	0.0153102	0.0994162	0.0794541	Cd36/Lpl/Apob/Msr1	4
GO:0019227	neuronal action potential propagation	4/2196	11/23210	0.0153102	0.0994162	0.0794541	Cacnb4/Scn1b/Ntrk2/Ntrk3	4
GO:0032610	interleukin-1 alpha production	4/2196	11/23210	0.0153102	0.0994162	0.0794541	Casp1/Il1r2/Cx3cl1/S100a13	4
GO:0032905	transforming growth factor beta1 production	4/2196	11/23210	0.0153102	0.0994162	0.0794541	Gata6/Tyrobp/Cx3cl1/Nrros	4
GO:0034115	negative regulation of heterotypic cell-cell adhesion	4/2196	11/23210	0.0153102	0.0994162	0.0794541	Klf4/Il10/Il1rn/Apoa1	4
GO:0038063	collagen-activated tyrosine kinase receptor signaling pathway	4/2196	11/23210	0.0153102	0.0994162	0.0794541	Syk/Col4a6/Col4a1/Col4a2	4
GO:0043568	positive regulation of insulin-like growth factor receptor signaling pathway	4/2196	11/23210	0.0153102	0.0994162	0.0794541	Igfbp4/Igf1/Igfbp5/Cdh3	4
GO:0070587	regulation of cell-cell adhesion involved in gastrulation	4/2196	11/23210	0.0153102	0.0994162	0.0794541	Klf4/Il10/Il1rn/Apoa1	4
GO:0071415	cellular response to purine-containing compound	4/2196	11/23210	0.0153102	0.0994162	0.0794541	Gstm7/Trpm2/Ryr1/P2ry6	4
GO:0072075	metanephric mesenchyme development	4/2196	11/23210	0.0153102	0.0994162	0.0794541	Shh/Pax2/Wnt4/Six1	4
GO:0072584	caveolin-mediated endocytosis	4/2196	11/23210	0.0153102	0.0994162	0.0794541	Unc119/Cav1/Prom2/Mlc1	4
GO:0098870	action potential propagation	4/2196	11/23210	0.0153102	0.0994162	0.0794541	Cacnb4/Scn1b/Ntrk2/Ntrk3	4
GO:0150079	negative regulation of neuroinflammatory response	4/2196	11/23210	0.0153102	0.0994162	0.0794541	Pparg/Igf1/Cd200r1/Cx3cl1	4
GO:1901660	calcium ion export	4/2196	11/23210	0.0153102	0.0994162	0.0794541	Rgs9/Atp2b4/Atp2b3/Slc8a3	4
GO:0030326	embryonic limb morphogenesis	22/2196	143/23210	0.0154667	0.100286	0.0801494	Shh/Crabp2/Ihh/Tbx5/Tbx3/Tfap2a/Grhl2/Dkk1/Sall1/Tmem231/Rpgrip1l/Fras1/Alx1/Frem2/Mycn/Wdr19/Hoxa9/Dync2h1/Nog/Ece1/Cyp26b1/Grem1	22
GO:0035113	embryonic appendage morphogenesis	22/2196	143/23210	0.0154667	0.100286	0.0801494	Shh/Crabp2/Ihh/Tbx5/Tbx3/Tfap2a/Grhl2/Dkk1/Sall1/Tmem231/Rpgrip1l/Fras1/Alx1/Frem2/Mycn/Wdr19/Hoxa9/Dync2h1/Nog/Ece1/Cyp26b1/Grem1	22
GO:0006029	proteoglycan metabolic process	14/2196	79/23210	0.0155669	0.100863	0.0806101	Ihh/Igf1/Chst10/Bmp2/Acan/Lipc/Hpse/Chst7/Dse/Pxylp1/Ndnf/Chst13/Spock2/Chst8	14
GO:0045598	regulation of fat cell differentiation	21/2196	135/23210	0.0157658	0.102077	0.0815809	Pparg/Zfp385a/Klf5/Rarres2/Lpl/Gata3/Igf1/Noct/Lgals12/Bmp2/E2f1/Sult1e1/Hdac6/Cebpa/Enpp1/Dusp10/Cmklr1/Tmem64/Dact1/Zbtb7c/Lep	21
GO:0051926	negative regulation of calcium ion transport	12/2196	64/23210	0.0158155	0.102325	0.0817786	Fmr1/Gstm7/Atp1a2/Stc1/Trdn/Ace/Gsto1/Drd4/Gpr35/Rrad/Ptger3/Fcrl5	12
GO:0099173	postsynapse organization	28/2196	194/23210	0.0159836	0.103338	0.0825881	Gdnf/Ctnnd2/Sorbs1/Nptx1/Cnksr2/Ngef/Itpka/Slc7a11/Lrp8/Ptn/Hdac6/Cadm1/Ptprf/Nrxn2/Shank2/Lzts3/Srcin1/Reln/Cux2/Cdk5r1/Rapgef4/Frmpd4/Lrrc4/Shisa7/Musk/Colq/Ntrk3/Sptbn2	28
GO:0048640	negative regulation of developmental growth	20/2196	127/23210	0.0160167	0.103477	0.0826993	Ifrd1/Tbx5/Sfrp5/Wwc1/Ntn1/Cxadr/Rbp4/Tll2/Slit1/Mstn/Sema6d/Trp73/Plac8/Fgf13/Adrb3/Mag/Dusp10/Nog/Cdk5r1/Myoz1	20
GO:0097485	neuron projection guidance	34/2196	246/23210	0.0160514	0.103626	0.0828184	Shh/Gata3/Scn1b/Ntn1/Gdnf/Enah/Celsr3/Csf1r/Slit1/Kif5c/Lrp2/Sema6d/Nr4a3/Artn/Chl1/Plxnb3/Dscaml1/Lama1/Zswim5/Prtg/Cntn5/Ncam1/Reln/Rtn4rl1/Igfals/Bdnf/Nog/Cdk5r1/Tenm2/Bmpr1b/Epha3/Plxnb1/Erbb2/Ank3	34
GO:0006536	glutamate metabolic process	7/2196	29/23210	0.0162954	0.105125	0.0840163	Slc1a3/Ggt1/Amdhd1/Dglucy/Glul/Slc7a11/Got2	7
GO:0048709	oligodendrocyte differentiation	17/2196	103/23210	0.0163376	0.105321	0.0841729	Pparg/Shh/Vtn/Aspa/Clu/Trp73/Ptn/Hdac11/Prdm8/Myrf/Mag/Dusp10/Olig1/Tenm4/Ntrk2/Erbb2/Slc8a3	17
GO:1905475	regulation of protein localization to membrane	27/2196	186/23210	0.0165501	0.106613	0.0852062	Agr2/Dmtn/Gpc5/Trem2/Sorbs1/Ppp2r5a/Tnik/Slc7a11/Gpc2/Ptn/Necab2/Stac/Ccl2/Mrap/Ramp3/Stx3/Cdk5r1/Rapgef4/Lgals3/Kcnb1/Cemip/Epha3/Shisa7/Musk/Dpp6/Erbb2/Ank3	27
GO:0002064	epithelial cell development	34/2196	247/23210	0.0169738	0.109185	0.0872618	Cdh1/Klf5/Ihh/Cdh23/Stc1/Hnf4a/Esr1/Tfap2a/F2rl1/Grhl2/Dnase1l2/Spdef/Proc/Fasn/Tfcp2l1/Epb41l5/Vim/Il1b/Tfap2c/Pde2a/Fgfr2/Vsig1/Bmp5/Exph5/Kdf1/Cldn5/Slitrk6/Palld/Hydin/Col23a1/Col4a4/Slc4a5/Cgn/Cldn3	34
GO:0005996	monosaccharide metabolic process	34/2196	247/23210	0.0169738	0.109185	0.0872618	Actn3/Pdk1/Dhdh/C1qtnf1/Igfbp4/Hnf4a/Igf1/Pfkp/Esrrb/Gpld1/Fbp2/Gpd1/Rgn/Pcx/Rbp4/Sorbs1/Gsto1/Tfap2b/Pfkfb2/Atf3/Fam3c/Dgat2/Pgk2/Fgl1/Xylb/Enpp1/Pdk2/Gck/Ppp1r3d/Lep/Gapdhs/Ldha/Fbp1/Ugt1a6b	34
GO:0002706	regulation of lymphocyte mediated immunity	28/2196	195/23210	0.017031	0.109416	0.0874462	Il7r/Il27ra/Hfe/Gata3/Fcgr1/Arg1/Vsir/Parp3/C3/Il1b/Cd1d1/Btk/Cadm1/Foxj1/Rif1/Susd4/Cd24a/Ccr2/Lep/Fcgr3/H60b/Raet1a/Raet1b/Raet1c/Raet1d/Gm11127/Muc4/Exosc6	28
GO:0050671	positive regulation of lymphocyte proliferation	21/2196	136/23210	0.0170342	0.109416	0.0874462	Shh/Ada/Igf1/Syk/Cd74/Anxa1/Cd6/Il2ra/Il1b/Cd1d1/Tnfrsf4/Bst1/Itgal/Tnfsf9/Ccr7/Tlr4/Cd209e/Cd24a/Ccr2/Gpr183/Lep	21
GO:0043524	negative regulation of neuron apoptotic process	26/2196	178/23210	0.0171181	0.109876	0.0878138	Fmr1/Hmox1/Epor/Erbb3/Tfap2a/Tert/Gdnf/Retreg1/Faim2/Adam8/Tfap2b/Nr4a3/Trp73/Chl1/Mt3/Cx3cl1/Mag/Foxq1/Tox3/Bdnf/Ndnf/C5ar1/Six1/Cx3cr1/Ntrk2/Reg3b	26
GO:0033003	regulation of mast cell activation	10/2196	50/23210	0.0172085	0.110298	0.0881508	Adora3/Hmox1/Syk/Nr4a3/Fgr/Cd84/Fes/Unc13d/Cnr2/Cd300lb	10
GO:0120193	tight junction organization	10/2196	50/23210	0.0172085	0.110298	0.0881508	Cdh1/Marveld3/Wnt11/Ocln/Grhl2/Nphp4/Abcc8/Cgn/Cldn3/Frmpd2	10
GO:0045682	regulation of epidermis development	14/2196	80/23210	0.0172757	0.110369	0.0882079	Sgpp1/Sfrp4/Grhl2/Fermt1/Tfap2c/Mycl/Reg3g/Hpse/Mycn/Ovol2/Kdf1/Trim16/Cdh3/Reg3a	14
GO:0002861	regulation of inflammatory response to antigenic stimulus	8/2196	36/23210	0.0172939	0.110369	0.0882079	Fcgr1/Il10/C3/Btk/Ccr7/Nlrp6/Cd24a/Fcgr3	8
GO:0002920	regulation of humoral immune response	8/2196	36/23210	0.0172939	0.110369	0.0882079	C6/C3/Il1b/Cd59a/Foxj1/Ccr7/Susd4/Spink5	8
GO:0003417	growth plate cartilage development	8/2196	36/23210	0.0172939	0.110369	0.0882079	Col6a1/Stc1/Col20a1/Col6a2/Coch/Vwa2/Col7a1/Mmp13	8
GO:0032735	positive regulation of interleukin-12 production	8/2196	36/23210	0.0172939	0.110369	0.0882079	Cd36/Syk/Ido1/Tnfsf9/Ccr7/Tlr4/Irf8/Flt3	8
GO:0071604	transforming growth factor beta production	8/2196	36/23210	0.0172939	0.110369	0.0882079	Gata6/Wnt11/Itgb6/Tyrobp/Cx3cl1/Cd24a/Nrros/Cdh3	8
GO:0071560	cellular response to transforming growth factor beta stimulus	29/2196	204/23210	0.0174604	0.11122	0.088888	Folr1/Cav1/Myocd/Fos/Aspn/Gdnf/Amhr2/Cidea/Lox/Mstn/Epb41l5/Itga8/Acvr1c/Fermt1/Bmp2/Smad9/Veph1/Htra3/Col4a2/Ccl2/Adamtsl2/Ovol2/Nepn/Npnt/Cldn5/Wfikkn2/Nrros/Bmpr1b/Peg10	29
GO:0005978	glycogen biosynthetic process	9/2196	43/23210	0.017502	0.11122	0.088888	Prkag3/Igf1/Esrrb/Gbe1/Sorbs1/Gys2/Enpp1/Gck/Ppp1r3d	9
GO:0009250	glucan biosynthetic process	9/2196	43/23210	0.017502	0.11122	0.088888	Prkag3/Igf1/Esrrb/Gbe1/Sorbs1/Gys2/Enpp1/Gck/Ppp1r3d	9
GO:0032371	regulation of sterol transport	9/2196	43/23210	0.017502	0.11122	0.088888	Nr1h3/Shh/Apoc2/Abca2/Egf/Apoa4/Apoa1/Lipg/Lep	9
GO:0032374	regulation of cholesterol transport	9/2196	43/23210	0.017502	0.11122	0.088888	Nr1h3/Shh/Apoc2/Abca2/Egf/Apoa4/Apoa1/Lipg/Lep	9
GO:0043902	positive regulation of multi-organism process	9/2196	43/23210	0.017502	0.11122	0.088888	Fmr1/Shh/Cacna1h/Drd4/Hdac4/Cfap69/Lhfpl2/Ptafr/Hoxc4	9
GO:0002719	negative regulation of cytokine production involved in immune response	6/2196	23/23210	0.0175581	0.111339	0.0889827	Hmox1/Hfe/Il10/Arg1/Vsir/Apoa1	6
GO:0030539	male genitalia development	6/2196	23/23210	0.0175581	0.111339	0.0889827	Klhl10/Shh/Tbx3/Bmp5/Dhcr24/Srd5a2	6
GO:0034383	low-density lipoprotein particle clearance	6/2196	23/23210	0.0175581	0.111339	0.0889827	Cd36/Apob/Dgat2/Apoc3/Lipc/Abcc8	6
GO:0032642	regulation of chemokine production	15/2196	88/23210	0.0176424	0.11147	0.0890878	Klf4/Mcoln2/Lpl/Syk/F2rl1/Trem2/Cd74/Csf1r/Il1rl1/Il1b/Ackr1/Cd84/Tlr4/Cd24a/Ffar2	15
GO:0033077	T cell differentiation in thymus	15/2196	88/23210	0.0176424	0.11147	0.0890878	Shh/Il7r/Ihh/Gata3/Ada/Cd74/Adam8/Il1b/Cd1d1/Mpzl2/Foxj1/Wnt4/Vnn1/Ccr7/Erbb2	15
GO:0002883	regulation of hypersensitivity	5/2196	17/23210	0.0177288	0.11147	0.0890878	Fcgr1/C3/Btk/Ccr7/Fcgr3	5
GO:0015701	bicarbonate transport	5/2196	17/23210	0.0177288	0.11147	0.0890878	Car4/Slc26a3/Slc4a8/Ptger3/Slc4a5	5
GO:0036065	fucosylation	5/2196	17/23210	0.0177288	0.11147	0.0890878	Fut1/Mfng/Lfng/Fut7/Fut10	5
GO:0045217	cell-cell junction maintenance	5/2196	17/23210	0.0177288	0.11147	0.0890878	F2rl1/Csf1r/Inava/Shroom2/Mpz	5
GO:0045989	positive regulation of striated muscle contraction	5/2196	17/23210	0.0177288	0.11147	0.0890878	Actn3/Kcnq1/Cacna1h/Atp2a1/Adra1a	5
GO:0050855	regulation of B cell receptor signaling pathway	5/2196	17/23210	0.0177288	0.11147	0.0890878	Stap1/Cmtm3/Fcrl5/Prkcb/Nfam1	5
GO:0071625	vocalization behavior	5/2196	17/23210	0.0177288	0.11147	0.0890878	Brinp1/Srpx2/Nrxn2/Shank2/Tifab	5
GO:0086012	membrane depolarization during cardiac muscle cell action potential	5/2196	17/23210	0.0177288	0.11147	0.0890878	Cacna1d/Scn1b/Hcn4/Cacna2d1/Ank3	5
GO:0090195	chemokine secretion	5/2196	17/23210	0.0177288	0.11147	0.0890878	Mcoln2/Lpl/F2rl1/Csf1r/Il1rl1	5
GO:1902656	calcium ion import into cytosol	5/2196	17/23210	0.0177288	0.11147	0.0890878	Trpv1/Trpm2/Trpv6/Ramp3/Slc8a3	5
GO:0043647	inositol phosphate metabolic process	12/2196	65/23210	0.017776	0.111471	0.0890884	Ocrl/Plcd4/Itpka/Adcyap1r1/Pth1r/Ip6k2/Plch1/Plcl1/P2ry6/Ptafr/Nudt10/Nudt11	12
GO:0045123	cellular extravasation	12/2196	65/23210	0.017776	0.111471	0.0890884	Itgb2/Il27ra/Adam8/Cx3cl1/Ccl2/Gcnt1/Ptger3/Ccr2/Cx3cr1/Ptafr/Lep/Ccl28	12
GO:0007589	body fluid secretion	18/2196	112/23210	0.0177789	0.111471	0.0890884	Adora3/Nr1h3/Prlr/Neurl1a/Aprt/Cav1/Ada/Agr2/Npr3/Trp73/Guca2b/Wnk4/Nlrp6/Tifab/Mmp13/Kcnma1/Slc4a5/Celsr2	18
GO:0032368	regulation of lipid transport	18/2196	112/23210	0.0177789	0.111471	0.0890884	Nr1h3/Shh/Apoc2/Cyp4f18/C1qtnf1/Syk/Atp8a2/Dgat1/Abca2/Il1b/Egf/Acsl4/Apoa4/Apoa1/Erfe/Lipg/Lep/Ren1	18
GO:0046634	regulation of alpha-beta T cell activation	17/2196	104/23210	0.017862	0.111756	0.0893164	Shh/Ihh/Hfe/Cd83/Gata3/Ada/Myb/Vsir/Syk/Anxa1/Cd1d1/Nfkbiz/Ccr7/Hlx/Cd24a/Ccr2/H2-Ab1	17
GO:1903825	organic acid transmembrane transport	17/2196	104/23210	0.017862	0.111756	0.0893164	Folr1/Slc1a3/Slc13a3/Slc36a2/Slc6a18/Slc38a4/Rbp4/Cln8/Lrp2/Slc7a11/Slc7a9/Slc7a10/Stra6/Folr2/Slc6a20a/Slc38a6/Lrrc8e	17
GO:1905039	carboxylic acid transmembrane transport	17/2196	104/23210	0.017862	0.111756	0.0893164	Folr1/Slc1a3/Slc13a3/Slc36a2/Slc6a18/Slc38a4/Rbp4/Cln8/Lrp2/Slc7a11/Slc7a9/Slc7a10/Stra6/Folr2/Slc6a20a/Slc38a6/Lrrc8e	17
GO:0007272	ensheathment of neurons	24/2196	162/23210	0.0182426	0.113978	0.0910919	Xk/Rxrg/Igf1/Hexb/Serinc5/Clu/Epb41l3/Mpdz/Ptn/Itgax/Trf/Myrf/Lgi4/Mag/Cldn5/Sh3tc2/Tenm4/Tg/Ntrk2/Abcd2/Mpz/Ntrk3/Erbb2/Slc8a3	24
GO:0008366	axon ensheathment	24/2196	162/23210	0.0182426	0.113978	0.0910919	Xk/Rxrg/Igf1/Hexb/Serinc5/Clu/Epb41l3/Mpdz/Ptn/Itgax/Trf/Myrf/Lgi4/Mag/Cldn5/Sh3tc2/Tenm4/Tg/Ntrk2/Abcd2/Mpz/Ntrk3/Erbb2/Slc8a3	24
GO:0015909	long-chain fatty acid transport	11/2196	58/23210	0.0187907	0.117156	0.093632	Pparg/Cd36/Ace/Syk/Fabp2/Anxa1/Drd4/Slc27a2/Plin2/Fabp1/Cpt1b	11
GO:0032615	interleukin-12 production	11/2196	58/23210	0.0187907	0.117156	0.093632	Cd36/Il10/Syk/Ido1/Tnfsf9/Ccr7/Tlr4/Irf8/Cmklr1/Flt3/Lep	11
GO:0061337	cardiac conduction	11/2196	58/23210	0.0187907	0.117156	0.093632	Cav1/Kcnq1/Cacna1d/Scn1b/Cxadr/Dsc2/Hcn4/Cacna2d1/Kcnd3/Dsg2/Dsp	11
GO:0042089	cytokine biosynthetic process	19/2196	121/23210	0.0190863	0.118916	0.0950386	Irf9/Klf4/Hspb1/Gata3/Il10/Irf4/Syk/Cd74/Il1b/Cd1d1/Tnfrsf8/Tyrobp/Foxj1/Tlr4/Ccr2/Cx3cr1/Cebpe/Ptafr/Fcgr3	19
GO:0045926	negative regulation of growth	35/2196	258/23210	0.0191308	0.119111	0.095194	Pparg/Ifrd1/Wnt11/Hnf4a/Tbx5/Sfrp5/Wwc1/Ntn1/Gng4/Dcstamp/Cxadr/Rbp4/Tll2/Slit1/Mstn/Igfbp5/Sema6d/Cth/Cdkn2c/Trp73/Plac8/Rerg/Fgf13/Adrb3/Rrad/Cryab/Ip6k2/Mag/Enpp1/Dusp10/Nog/Cdk5r1/Myoz1/Fbp1/Grem1	35
GO:0007264	small GTPase mediated signal transduction	60/2196	485/23210	0.0191705	0.119274	0.095325	Foxm1/Rab3b/Sh2b2/Hmox1/Celsr1/Rab32/Arfgef3/Igf1/Rab36/Ntn1/Rhobtb3/F2rl1/Rab3c/Dok2/Plaat1/Rabl2/Spry4/Ngef/Gpr35/Rab17/Rab29/Ralgps2/Stmn3/Iqgap3/Bcar3/Adcyap1r1/Arhgap25/Rerg/Rab38/Rasgrp4/Rab39b/Rasa3/Lpar2/Apoa1/Rasgrp2/Dhcr24/Scai/Cdc42ep3/Arhgef4/Rapgefl1/Dgki/Mmd2/Arhgef38/Rap1gap/Reln/Rab9b/Adra1a/Rapgef4/Cdc42ep1/F2rl3/Gpr18/Dock8/Rab7b/Arhgef33/Ksr2/Erbb2/Rab44/Kndc1/Fbp1/Arhgap40	60
GO:0051937	catecholamine transport	15/2196	89/23210	0.0194209	0.120664	0.0964356	Rab3b/Gdnf/Slc22a3/Npy2r/Smpd3/Syt1/Slc18a1/Hrh3/Ptger3/Gck/Kcnb1/Prkcb/Cadps/Syt9/Mapk15	15
GO:1900076	regulation of cellular response to insulin stimulus	15/2196	89/23210	0.0194209	0.120664	0.0964356	Pparg/Rarres2/Lpl/Gpld1/Sorbs1/Vwa2/Mstn/Il1b/Ptprf/Enpp1/Baiap2l1/Prkcb/Socs3/Gpr21/Lep	15
GO:0061448	connective tissue development	38/2196	285/23210	0.0195067	0.121112	0.0967939	Col6a1/Bbs1/Ihh/Stc1/Col20a1/Igf1/Col6a2/Coch/Trip11/Gpld1/Bmp1/Cbs/Lox/Vwa2/Col7a1/Col5a1/Bmp2/Smad9/Ccn1/Bmp3/Acan/Chrdl2/Dgat2/Ap1s2/Fgl1/Smpd3/Bmp5/Pth1r/Mycn/Nog/Mmp13/Bmpr1b/Zfp516/Lep/Serpinh1/Grem1/Hoxc4/Hoxd3	38
GO:0000038	very long-chain fatty acid metabolic process	7/2196	30/23210	0.0195638	0.121298	0.0969425	Cyp4f18/Elovl2/Elovl7/Slc27a2/Acsbg1/Acot5/Abcd2	7
GO:0043372	positive regulation of CD4-positive, alpha-beta T cell differentiation	7/2196	30/23210	0.0195638	0.121298	0.0969425	Cd83/Myb/Anxa1/Nfkbiz/Ccr7/Hlx/Ccr2	7
GO:0006644	phospholipid metabolic process	45/2196	348/23210	0.0195873	0.12136	0.0969916	Ocrl/Apoc2/Gata6/Serac1/Alox15/Mboat2/Efr3b/Sgpp1/Gpld1/Hexb/Serinc5/Plaat1/Pla2g7/Csf1r/Pip5k1b/Pcx/Plaat5/Idh1/Plcd4/Cln8/Lpgat1/Agpat2/Fgr/Cwh43/Pi4k2b/Etnk1/Rab38/Piga/Smpd3/Apoa4/Apoa1/Lipc/Ip6k2/Pla2g4c/Aspg/Pnpla3/Plppr4/Enpp7/Fitm2/Socs3/Chpt1/Etnk2/Pgap1/Dolk/Pik3r3	45
GO:0070542	response to fatty acid	10/2196	51/23210	0.0196443	0.121544	0.0971389	Cd36/Lpl/Scd3/Dgat2/Scd1/Ptger2/Ccr7/Tlr4/P2ry6/Ffar2	10
GO:0098754	detoxification	10/2196	51/23210	0.0196443	0.121544	0.0971389	Cd36/Gstm7/Acaa1b/Rgn/Abcc2/Slc30a3/Akr1b8/Mt3/Apoa4/Sod3	10
GO:0060538	skeletal muscle organ development	29/2196	206/23210	0.0197075	0.12185	0.0973836	Shh/Hdac9/Klf5/Actn3/Cav1/Fgfrl1/Pax5/Xk/Myocd/Asb2/Fos/Popdc2/Dkk1/Tll2/Msc/Mstn/Hdac4/Atf3/P2rx2/Ryr1/Hdac6/Acta1/Stra6/Rbm24/Hlx/Six1/Cyp26b1/Myoz1/Capn3	29
GO:0014904	myotube cell development	9/2196	44/23210	0.0202089	0.124562	0.0995509	Hdac9/Actn3/Xk/Igf1/Hdac4/P2rx2/Ryr1/Acta1/Six1	9
GO:0032873	negative regulation of stress-activated MAPK cascade	9/2196	44/23210	0.0202089	0.124562	0.0995509	Foxm1/Marveld3/Sfrp5/Sfrp4/F2rl1/Dusp1/Trp73/Dusp10/Dact1	9
GO:0070303	negative regulation of stress-activated protein kinase signaling cascade	9/2196	44/23210	0.0202089	0.124562	0.0995509	Foxm1/Marveld3/Sfrp5/Sfrp4/F2rl1/Dusp1/Trp73/Dusp10/Dact1	9
GO:0070830	bicellular tight junction assembly	9/2196	44/23210	0.0202089	0.124562	0.0995509	Cdh1/Marveld3/Wnt11/Ocln/Grhl2/Nphp4/Cgn/Cldn3/Frmpd2	9
GO:0032885	regulation of polysaccharide biosynthetic process	8/2196	37/23210	0.0202857	0.124562	0.0995509	Igf1/Esrrb/Sorbs1/Egf/Smpd3/Enpp1/Gck/Ppp1r3d	8
GO:0035850	epithelial cell differentiation involved in kidney development	8/2196	37/23210	0.0202857	0.124562	0.0995509	Pax2/Gata3/Gdnf/Pax8/Prom1/Sall1/Lif/Grem1	8
GO:0042092	type 2 immune response	8/2196	37/23210	0.0202857	0.124562	0.0995509	Il27ra/Gata3/Arg1/Cd74/Anxa1/Ido1/Hlx/Ccr2	8
GO:0045981	positive regulation of nucleotide metabolic process	8/2196	37/23210	0.0202857	0.124562	0.0995509	Igf1/Nos2/Esrrb/Zbtb20/Gpd1/Trem2/Gck/Gapdhs	8
GO:0061756	leukocyte adhesion to vascular endothelial cell	8/2196	37/23210	0.0202857	0.124562	0.0995509	Itgb2/Klf4/Gcnt1/Ccr2/Cx3cr1/Ptafr/Lep/Ccl28	8
GO:1900544	positive regulation of purine nucleotide metabolic process	8/2196	37/23210	0.0202857	0.124562	0.0995509	Igf1/Nos2/Esrrb/Zbtb20/Gpd1/Trem2/Gck/Gapdhs	8
GO:0002831	regulation of response to biotic stimulus	38/2196	286/23210	0.0205086	0.125844	0.100576	Pparg/Hmgb3/Arg1/Coch/F2rl1/Trem2/Myo1f/Cd74/Adam8/Ccr1/Il2ra/Il1b/Lrp8/Fgr/Cx3cl1/Cadm1/Cd84/Susd4/Tlr4/Dusp10/B430306N03Rik/Serpinb1a/Cd24a/Mmp12/Ffar2/Otop1/Slamf8/Hmgb2/Spink5/Lep/Ifnlr1/Treml2/H60b/Raet1a/Raet1b/Raet1c/Raet1d/Muc4	38
GO:0008543	fibroblast growth factor receptor signaling pathway	13/2196	74/23210	0.0206641	0.126712	0.101269	Fgfr4/Fgfrl1/Gata3/Spry4/Fam20c/Klb/Fgfr2/Wnt4/Shisa2/Flrt1/Nog/Kl/Hhip	13
GO:0032613	interleukin-10 production	11/2196	59/23210	0.0211832	0.128155	0.102423	Cd83/Vsir/Irf4/Syk/F2rl1/Trem2/Tyrobp/Ido1/Cd84/Tlr4/Inava	11
GO:0060711	labyrinthine layer development	11/2196	59/23210	0.0211832	0.128155	0.102423	Il10/Rspo3/Grhl2/Spint1/Ccn1/Fgfr2/Bmp5/Ovol2/Vash2/Gjb5/Socs3	11
GO:1901016	regulation of potassium ion transmembrane transporter activity	11/2196	59/23210	0.0211832	0.128155	0.102423	Cav1/Kcnq1/Cacna1d/Trem2/Atp1b1/Lrrc26/Abcc8/Kcna1/Ank3/Kcng1/Lrrc55	11
GO:0014812	muscle cell migration	17/2196	106/23210	0.0212371	0.128155	0.102423	Vtn/Igf1/Myocd/Ace/Tert/Anxa1/Drd4/Mstn/Igfbp5/Hdac4/Sema6d/Nr4a3/Ndrg4/P2ry6/Rapgef4/Six1/Zfp950	17
GO:0016999	antibiotic metabolic process	17/2196	106/23210	0.0212371	0.128155	0.102423	Gpx3/Pxdn/Aspa/St6gal1/Abcc2/Cat/Duoxa1/Acss2/Sult1e1/Akr1b8/Hp/Apoa4/Duox1/Mthfd1l/Adh6a/Adh7/Adh6b	17
GO:0001973	G protein-coupled adenosine receptor signaling pathway	4/2196	12/23210	0.021273	0.128155	0.102423	Adora3/Ada/Necab2/Acpp	4
GO:0002921	negative regulation of humoral immune response	4/2196	12/23210	0.021273	0.128155	0.102423	Cd59a/Foxj1/Susd4/Spink5	4
GO:0006534	cysteine metabolic process	4/2196	12/23210	0.021273	0.128155	0.102423	Ggt1/Cbs/Slc7a11/Cth	4
GO:0006957	complement activation, alternative pathway	4/2196	12/23210	0.021273	0.128155	0.102423	Cfp/C3/Susd4/Cfb	4
GO:0009068	aspartate family amino acid catabolic process	4/2196	12/23210	0.021273	0.128155	0.102423	Pipox/Aass/Got2/Ddo	4
GO:0010838	positive regulation of keratinocyte proliferation	4/2196	12/23210	0.021273	0.128155	0.102423	Tgm1/Reg3g/Cdh3/Reg3a	4
GO:0010889	regulation of sequestering of triglyceride	4/2196	12/23210	0.021273	0.128155	0.102423	Pparg/Lpl/Cidea/Fitm2	4
GO:0030388	fructose 1,6-bisphosphate metabolic process	4/2196	12/23210	0.021273	0.128155	0.102423	Pfkp/Fbp2/Aldoart2/Fbp1	4
GO:0031033	myosin filament organization	4/2196	12/23210	0.021273	0.128155	0.102423	Tcap/Myom2/Myom3/Mybpc2	4
GO:0032026	response to magnesium ion	4/2196	12/23210	0.021273	0.128155	0.102423	Smpd3/Kcna1/Ank3/Fbp1	4
GO:0035588	G protein-coupled purinergic receptor signaling pathway	4/2196	12/23210	0.021273	0.128155	0.102423	Adora3/Ada/Necab2/Acpp	4
GO:0043691	reverse cholesterol transport	4/2196	12/23210	0.021273	0.128155	0.102423	Abca5/Apoa4/Apoa1/Lipg	4
GO:0045625	regulation of T-helper 1 cell differentiation	4/2196	12/23210	0.021273	0.128155	0.102423	Anxa1/Ccr7/Hlx/Ccr2	4
GO:0051280	negative regulation of release of sequestered calcium ion into cytosol	4/2196	12/23210	0.021273	0.128155	0.102423	Gstm7/Trdn/Gsto1/Fcrl5	4
GO:0055091	phospholipid homeostasis	4/2196	12/23210	0.021273	0.128155	0.102423	Hnf4a/Apoa1/Tlcd2/Lipg	4
GO:0070444	oligodendrocyte progenitor proliferation	4/2196	12/23210	0.021273	0.128155	0.102423	Shh/Lrp2/Trf/Nog	4
GO:0070445	regulation of oligodendrocyte progenitor proliferation	4/2196	12/23210	0.021273	0.128155	0.102423	Shh/Lrp2/Trf/Nog	4
GO:0070586	cell-cell adhesion involved in gastrulation	4/2196	12/23210	0.021273	0.128155	0.102423	Klf4/Il10/Il1rn/Apoa1	4
GO:0071639	positive regulation of monocyte chemotactic protein-1 production	4/2196	12/23210	0.021273	0.128155	0.102423	Mcoln2/Syk/Il1b/Cd84	4
GO:0072044	collecting duct development	4/2196	12/23210	0.021273	0.128155	0.102423	Pax2/Dlg5/Tfap2b/Pax8	4
GO:0090494	dopamine uptake	4/2196	12/23210	0.021273	0.128155	0.102423	Rab3b/Gdnf/Smpd3/Mapk15	4
GO:0030216	keratinocyte differentiation	21/2196	139/23210	0.0213227	0.128368	0.102592	Sgpp1/Tfap2a/Tgm1/Grhl2/Dnase1l2/Anxa1/Irf6/Tfap2c/Reg3g/Evpl/Exph5/Ovol2/Kdf1/Ppl/Trim16/Dsp/Palld/Cdh3/Cyp26b1/Reg3a/Lats2	21
GO:0019221	cytokine-mediated signaling pathway	44/2196	341/23210	0.0214983	0.129337	0.103367	Pparg/Sh2b2/Prlr/Cav1/Ccl6/Ccl9/Arg1/Ccl11/Syk/F2rl1/Trem2/Cd74/Csf1r/Ccr1/Casp1/Il1r2/Gpr35/Il1rn/Il1b/Padi2/Stap1/Irf5/Mt3/Cx3cl1/Apoa1/Duox1/Ptprf/Cebpa/Ccl7/Ccl2/Ackr1/Flt3/Cd24a/Ccr2/Mmp12/Grem2/Otop1/Cx3cr1/Pirb/Lep/Ifnlr1/Stat4/Il3ra/Csf2rb2	44
GO:0009065	glutamine family amino acid catabolic process	6/2196	24/23210	0.021583	0.129704	0.10366	Arg1/Nos2/Atp2b4/Ddah1/Got2/Dao	6
GO:0006694	steroid biosynthetic process	23/2196	156/23210	0.0215882	0.129704	0.10366	Cyp17a1/Sec14l2/Fgfr4/Igf1/Npc1l1/Apob/Pde8b/Cacna1h/Bmp2/Slc27a2/Il1b/Dkk3/Apoa4/Apoa1/Bmp5/Dhcr24/Wnt4/Srd5a2/Ch25h/Bmpr1b/Hrh1/Lep/Malrd1	23
GO:0003010	voluntary skeletal muscle contraction	3/2196	7/23210	0.0221165	0.130333	0.104163	Actn3/Atp2a1/Myh7	3
GO:0003025	regulation of systemic arterial blood pressure by baroreceptor feedback	3/2196	7/23210	0.0221165	0.130333	0.104163	Asic2/Adra1d/Adra1a	3
GO:0003097	renal water transport	3/2196	7/23210	0.0221165	0.130333	0.104163	Aqp4/Sctr/Aqp7	3
GO:0008594	photoreceptor cell morphogenesis	3/2196	7/23210	0.0221165	0.130333	0.104163	Bbs1/Rabl2/Ttc26	3
GO:0010760	negative regulation of macrophage chemotaxis	3/2196	7/23210	0.0221165	0.130333	0.104163	Mmp28/Stap1/Slamf8	3
GO:0010890	positive regulation of sequestering of triglyceride	3/2196	7/23210	0.0221165	0.130333	0.104163	Lpl/Cidea/Fitm2	3
GO:0014721	twitch skeletal muscle contraction	3/2196	7/23210	0.0221165	0.130333	0.104163	Actn3/Atp2a1/Myh7	3
GO:0030046	parallel actin filament bundle assembly	3/2196	7/23210	0.0221165	0.130333	0.104163	Spire2/Espn/Ush1c	3
GO:0036476	neuron death in response to hydrogen peroxide	3/2196	7/23210	0.0221165	0.130333	0.104163	Il10/Nr4a3/Reg3b	3
GO:0044341	sodium-dependent phosphate transport	3/2196	7/23210	0.0221165	0.130333	0.104163	Sfrp4/Slc34a1/Slc34a2	3
GO:0050703	interleukin-1 alpha secretion	3/2196	7/23210	0.0221165	0.130333	0.104163	Casp1/Il1r2/S100a13	3
GO:0051045	negative regulation of membrane protein ectodomain proteolysis	3/2196	7/23210	0.0221165	0.130333	0.104163	Timp1/Il10/Timp4	3
GO:0051541	elastin metabolic process	3/2196	7/23210	0.0221165	0.130333	0.104163	Cela1/Mmp12/Lep	3
GO:0060287	epithelial cilium movement involved in determination of left/right asymmetry	3/2196	7/23210	0.0221165	0.130333	0.104163	Dnah11/Ccdc39/Ccdc40	3
GO:0060353	regulation of cell adhesion molecule production	3/2196	7/23210	0.0221165	0.130333	0.104163	Cav1/Aqp4/Apoa1	3
GO:0060482	lobar bronchus development	3/2196	7/23210	0.0221165	0.130333	0.104163	Agr2/Spdef/Adamtsl2	3
GO:0060526	prostate glandular acinus morphogenesis	3/2196	7/23210	0.0221165	0.130333	0.104163	Esr1/Igf1/Fgfr2	3
GO:0060527	prostate epithelial cord arborization involved in prostate glandular acinus morphogenesis	3/2196	7/23210	0.0221165	0.130333	0.104163	Esr1/Igf1/Fgfr2	3
GO:0060897	neural plate regionalization	3/2196	7/23210	0.0221165	0.130333	0.104163	Tbx18/Nog/Celsr2	3
GO:0071676	negative regulation of mononuclear cell migration	3/2196	7/23210	0.0221165	0.130333	0.104163	Dusp1/Slamf8/Grem1	3
GO:0072675	osteoclast fusion	3/2196	7/23210	0.0221165	0.130333	0.104163	Dcstamp/Adam8/Sh3pxd2a	3
GO:0072679	thymocyte migration	3/2196	7/23210	0.0221165	0.130333	0.104163	Adam8/Ccr7/Ccr2	3
GO:1902338	negative regulation of apoptotic process involved in morphogenesis	3/2196	7/23210	0.0221165	0.130333	0.104163	Pax2/Hnf1b/Pax8	3
GO:1902455	negative regulation of stem cell population maintenance	3/2196	7/23210	0.0221165	0.130333	0.104163	Pax2/Hnf1b/Pax8	3
GO:1903207	regulation of hydrogen peroxide-induced neuron death	3/2196	7/23210	0.0221165	0.130333	0.104163	Il10/Nr4a3/Reg3b	3
GO:1903208	negative regulation of hydrogen peroxide-induced neuron death	3/2196	7/23210	0.0221165	0.130333	0.104163	Il10/Nr4a3/Reg3b	3
GO:1903288	positive regulation of potassium ion import across plasma membrane	3/2196	7/23210	0.0221165	0.130333	0.104163	Atp1b1/Wnk4/Wnk2	3
GO:1903980	positive regulation of microglial cell activation	3/2196	7/23210	0.0221165	0.130333	0.104163	Ttbk1/Trem2/Stap1	3
GO:1990034	calcium ion export across plasma membrane	3/2196	7/23210	0.0221165	0.130333	0.104163	Rgs9/Atp2b3/Slc8a3	3
GO:0071559	response to transforming growth factor beta	29/2196	208/23210	0.0221767	0.130601	0.104377	Folr1/Cav1/Myocd/Fos/Aspn/Gdnf/Amhr2/Cidea/Lox/Mstn/Epb41l5/Itga8/Acvr1c/Fermt1/Bmp2/Smad9/Veph1/Htra3/Col4a2/Ccl2/Adamtsl2/Ovol2/Nepn/Npnt/Cldn5/Wfikkn2/Nrros/Bmpr1b/Peg10	29
GO:0043113	receptor clustering	12/2196	67/23210	0.022236	0.130691	0.104449	Itgb2/Sorbs1/Pigr/Slc7a11/Ptn/Itgal/Nrxn2/Wdr19/Reln/Shisa7/Musk/Colq	12
GO:2000179	positive regulation of neural precursor cell proliferation	12/2196	67/23210	0.022236	0.130691	0.104449	Shh/Ctsz/Igf1/Lrp2/Egf/Smarcd3/Cx3cl1/Trf/Nog/Bex1/Cx3cr1/Rassf10	12
GO:2000242	negative regulation of reproductive process	12/2196	67/23210	0.022236	0.130691	0.104449	Serpinf1/Timp1/Ada/Igf1/Rgn/Ovol1/Acvr1c/Lif/Wnt4/Wee2/Ttk/Spink13	12
GO:0003231	cardiac ventricle development	22/2196	148/23210	0.0222664	0.130784	0.104524	Epor/Fgfrl1/Gata3/Wnt11/Tbx5/Tbx3/Myocd/Trip11/Grhl2/Tnnt2/Pax8/Lrp2/Npy2r/Ccn1/Smarcd3/Pde2a/Fgfr2/Sall1/Stra6/Nog/Myh7/Dsp	22
GO:1900271	regulation of long-term synaptic potentiation	10/2196	52/23210	0.0223229	0.131029	0.10472	Adcy1/Adcy8/Igsf11/Ptn/Tyrobp/Reln/Cx3cr1/Nrgn/Shisa7/Pirb	10
GO:0019318	hexose metabolic process	30/2196	217/23210	0.0225219	0.132067	0.105549	Actn3/Pdk1/C1qtnf1/Igfbp4/Hnf4a/Igf1/Pfkp/Esrrb/Gpld1/Fbp2/Gpd1/Rgn/Pcx/Rbp4/Sorbs1/Tfap2b/Pfkfb2/Atf3/Fam3c/Dgat2/Pgk2/Fgl1/Enpp1/Pdk2/Gck/Ppp1r3d/Lep/Gapdhs/Ldha/Fbp1	30
GO:0002524	hypersensitivity	5/2196	18/23210	0.0226773	0.132067	0.105549	Fcgr1/C3/Btk/Ccr7/Fcgr3	5
GO:0006700	C21-steroid hormone biosynthetic process	5/2196	18/23210	0.0226773	0.132067	0.105549	Cacna1h/Bmp2/Dkk3/Bmp5/Wnt4	5
GO:0030540	female genitalia development	5/2196	18/23210	0.0226773	0.132067	0.105549	Tbx3/Esr1/Rbp4/Lrp2/Stra6	5
GO:0032793	positive regulation of CREB transcription factor activity	5/2196	18/23210	0.0226773	0.132067	0.105549	Cacna1d/Adcy1/Adcy8/Lrp8/Reln	5
GO:0042415	norepinephrine metabolic process	5/2196	18/23210	0.0226773	0.132067	0.105549	Gata3/Rnf180/Pnmt/Kl/Rtl4	5
GO:0045019	negative regulation of nitric oxide biosynthetic process	5/2196	18/23210	0.0226773	0.132067	0.105549	Epor/Cav1/Il10/Rgn/Atp2b4	5
GO:0046321	positive regulation of fatty acid oxidation	5/2196	18/23210	0.0226773	0.132067	0.105549	Pparg/Dgat1/Nr4a3/Fabp1/Abcd2	5
GO:0060044	negative regulation of cardiac muscle cell proliferation	5/2196	18/23210	0.0226773	0.132067	0.105549	Tbx5/Cxadr/Rbp4/Trp73/Nog	5
GO:1903909	regulation of receptor clustering	5/2196	18/23210	0.0226773	0.132067	0.105549	Sorbs1/Slc7a11/Ptn/Shisa7/Musk	5
GO:1904406	negative regulation of nitric oxide metabolic process	5/2196	18/23210	0.0226773	0.132067	0.105549	Epor/Cav1/Il10/Rgn/Atp2b4	5
GO:1904706	negative regulation of vascular smooth muscle cell proliferation	5/2196	18/23210	0.0226773	0.132067	0.105549	Pparg/Hmox1/Il10/Myocd/Drd4	5
GO:0045843	negative regulation of striated muscle tissue development	13/2196	75/23210	0.0229021	0.133202	0.106456	Hdac9/Tbx5/Myocd/Cxadr/Dkk1/Rbp4/Tll2/Mstn/Bmp2/Trp73/Bdnf/Nog/Capn3	13
GO:0060563	neuroepithelial cell differentiation	13/2196	75/23210	0.0229021	0.133202	0.106456	Cdh23/Wnt11/Fam20c/Bmp2/Mycl/Ush1c/Tmem231/Myo6/Mcoln3/Wnt4/Mycn/Slitrk6/Kcnma1	13
GO:0046631	alpha-beta T cell activation	23/2196	157/23210	0.0231043	0.134254	0.107297	Tcf7/Shh/Ihh/Hfe/Cd83/Gata3/Ada/Myb/Vsir/Irf4/Syk/Satb1/Anxa1/Cd1d1/Nfkbiz/Fut7/Ccr7/Hlx/Cd24a/Ccr2/Gpr18/Gpr183/H2-Ab1	23
GO:0002063	chondrocyte development	9/2196	45/23210	0.0232049	0.134254	0.107297	Col6a1/Col20a1/Col6a2/Coch/Vwa2/Col7a1/Acan/Smpd3/Serpinh1	9
GO:0035136	forelimb morphogenesis	9/2196	45/23210	0.0232049	0.134254	0.107297	Shh/Crabp2/Tbx5/Tbx3/Tfap2a/Tfap2b/Sall1/Rpgrip1l/Hoxa9	9
GO:0120192	tight junction assembly	9/2196	45/23210	0.0232049	0.134254	0.107297	Cdh1/Marveld3/Wnt11/Ocln/Grhl2/Nphp4/Cgn/Cldn3/Frmpd2	9
GO:1900077	negative regulation of cellular response to insulin stimulus	9/2196	45/23210	0.0232049	0.134254	0.107297	Pparg/Lpl/Mstn/Il1b/Ptprf/Enpp1/Prkcb/Socs3/Gpr21	9
GO:0030203	glycosaminoglycan metabolic process	14/2196	83/23210	0.0232625	0.134254	0.107297	Hexb/Itih5/Il1b/Egf/Pglyrp1/Lyve1/Smpd3/Chst7/Dse/Pxylp1/Ndnf/Cemip/Chst13/Spock2	14
GO:0002026	regulation of the force of heart contraction	7/2196	31/23210	0.0232635	0.134254	0.107297	Atp1a2/Cav1/Atp2b4/Pebp1/Adra1a/Myh7/Myl4	7
GO:0006767	water-soluble vitamin metabolic process	7/2196	31/23210	0.0232635	0.134254	0.107297	Folr1/Mtr/Rgn/Gsto1/Cubn/Acpp/Vnn1	7
GO:0010574	regulation of vascular endothelial growth factor production	7/2196	31/23210	0.0232635	0.134254	0.107297	C3/Aqp4/Il1b/Hpse/Ccl2/Ccr2/C5ar1	7
GO:0019884	antigen processing and presentation of exogenous antigen	7/2196	31/23210	0.0232635	0.134254	0.107297	Fcgr1/Cd74/Cd1d1/H2-Aa/Fcgr3/H2-Eb1/H2-Ab1	7
GO:0086010	membrane depolarization during action potential	7/2196	31/23210	0.0232635	0.134254	0.107297	Cacna1d/Scn1b/Cacna1h/Hcn4/Scn7a/Cacna2d1/Ank3	7
GO:1901020	negative regulation of calcium ion transmembrane transporter activity	7/2196	31/23210	0.0232635	0.134254	0.107297	Fmr1/Gstm7/Atp1a2/Gsto1/Drd4/Gpr35/Rrad	7
GO:1904645	response to amyloid-beta	8/2196	38/23210	0.0236271	0.136264	0.108904	Cd36/Cacna1b/Igf1/Trem2/Tlr4/Cacna2d1/Atp1a3/Ramp3	8
GO:0031102	neuron projection regeneration	11/2196	60/23210	0.0237921	0.137004	0.109495	Folr1/Klf4/Mtr/Tnc/Ptn/Ptprf/Mag/Rtn4rl1/Bex1/Rtn4rl2/Ntrk3	11
GO:0070098	chemokine-mediated signaling pathway	11/2196	60/23210	0.0237921	0.137004	0.109495	Ccl6/Ccl9/Ccl11/Trem2/Ccr1/Gpr35/Padi2/Cx3cl1/Ccl7/Ccl2/Ackr1	11
GO:0030258	lipid modification	30/2196	218/23210	0.0238303	0.137004	0.109495	Pparg/Ocrl/Cd36/Acaa1b/Abo/Efr3b/Eci3/Dgat1/Pla2g7/Slc27a2/Nr4a3/A3galt2/Pi4k2b/Cyp3a13/Dgat2/Apoa4/Apoa1/Ip6k2/Scd1/Dgki/Plppr4/Socs3/Fabp1/Adh7/Abcd2/Lep/Dgkk/Acat3/Cyp4v3/Pik3r3	30
GO:0014902	myotube differentiation	19/2196	124/23210	0.0241279	0.137004	0.109495	Shh/Hdac9/Klf5/Actn3/Xk/Igf1/Myocd/Casp1/Hdac4/P2rx2/Dmpk/Ryr1/Hdac6/Acta1/Rbm24/Bdnf/Six1/Cyp26b1/Ehd2	19
GO:0035107	appendage morphogenesis	25/2196	175/23210	0.024494	0.137004	0.109495	Shh/Crabp2/Ihh/Tbx5/Tbx3/Tfap2a/Grhl2/Dkk1/Tfap2b/Fgfr2/Sall1/Tmem231/Rpgrip1l/Fras1/Alx1/Frem2/Mycn/Wdr19/Hoxa9/Dync2h1/Nog/Bmpr1b/Ece1/Cyp26b1/Grem1	25
GO:0035108	limb morphogenesis	25/2196	175/23210	0.024494	0.137004	0.109495	Shh/Crabp2/Ihh/Tbx5/Tbx3/Tfap2a/Grhl2/Dkk1/Tfap2b/Fgfr2/Sall1/Tmem231/Rpgrip1l/Fras1/Alx1/Frem2/Mycn/Wdr19/Hoxa9/Dync2h1/Nog/Bmpr1b/Ece1/Cyp26b1/Grem1	25
GO:0001909	leukocyte mediated cytotoxicity	21/2196	141/23210	0.024615	0.137004	0.109495	Il7r/Dnase1/Fcgr1/Arg1/F2rl1/Cd1d1/Stap1/Tyrobp/Cadm1/Ccl2/Stx11/Unc13d/Lep/Fcgr3/H60b/Raet1a/Raet1b/Raet1c/Raet1d/Gm11127/Muc4	21
GO:0051952	regulation of amine transport	18/2196	116/23210	0.0246446	0.137004	0.109495	Rab3b/Arg1/Slc36a2/Gdnf/Il1rn/Il1b/Npy2r/Cck/Syt1/Slc18a1/Sv2a/Hrh3/Ptger3/Gck/Kcnb1/Prkcb/Lep/Syt9	18
GO:0007626	locomotory behavior	34/2196	254/23210	0.0246788	0.137004	0.109495	Ccnd2/Zfp385a/Cacna1e/Cacna1b/Atp1a2/Gprc5b/Cdh23/Gip/Celsr1/Cacnb4/Slc22a5/Tshr/Hexb/Adcy8/Pde1b/Fgf12/Drd4/Cln8/B4galt2/Espn/Chl1/Ido1/Myo6/Lgi4/Mcoln3/Negr1/Atp1a3/Reln/Slitrk6/Ankfn1/Fzd4/Ppp1r1b/Kcnma1/Gad1	34
GO:0032482	Rab protein signal transduction	12/2196	68/23210	0.0247527	0.137004	0.109495	Rab3b/Rab32/Rab36/Rab3c/Rabl2/Rab17/Rab29/Rab38/Rab39b/Rab9b/Rab7b/Rab44	12
GO:0051453	regulation of intracellular pH	12/2196	68/23210	0.0247527	0.137004	0.109495	Slc26a3/Slc12a5/Slc4a8/Slc9a2/Slc11a1/Car2/Rab38/Slc9a3/Slc9a7/Atp6v0a4/Slamf8/Slc4a5	12
GO:0031098	stress-activated protein kinase signaling cascade	38/2196	290/23210	0.0249325	0.137004	0.109495	Foxm1/Marveld3/Edar/Mapk13/Sfrp5/Ern1/Sfrp4/Syk/F2rl1/Nek4/Fgf12/Cbs/Dusp1/Dkk1/Nek6/Zeb2/Il1rn/Bmp2/Il1b/Tnik/Trp73/Sbk2/Stk26/Map3k21/Cryab/Trf/Ccr7/Sh3rf3/Tlr4/Dusp10/Ulk4/Inava/Map3k9/Unc5cl/Dact1/Fzd4/Map3k19/Lep	38
GO:0001959	regulation of cytokine-mediated signaling pathway	17/2196	108/23210	0.0250773	0.137004	0.109495	Pparg/Cav1/Arg1/Syk/F2rl1/Trem2/Cd74/Casp1/Il1r2/Il1rn/Padi2/Stap1/Apoa1/Ptprf/Cd24a/Mmp12/Otop1	17
GO:0001983	baroreceptor response to increased systemic arterial blood pressure	2/2196	3/23210	0.0251527	0.137004	0.109495	Adra1d/Adra1a	2
GO:0002314	germinal center B cell differentiation	2/2196	3/23210	0.0251527	0.137004	0.109495	Ada/Cdh17	2
GO:0002343	peripheral B cell selection	2/2196	3/23210	0.0251527	0.137004	0.109495	Btk/H2-Ab1	2
GO:0002344	B cell affinity maturation	2/2196	3/23210	0.0251527	0.137004	0.109495	Btk/H2-Ab1	2
GO:0002386	immune response in mucosal-associated lymphoid tissue	2/2196	3/23210	0.0251527	0.137004	0.109495	Rab17/Pigr	2
GO:0002414	immunoglobulin transcytosis in epithelial cells	2/2196	3/23210	0.0251527	0.137004	0.109495	Rab17/Pigr	2
GO:0002572	pro-T cell differentiation	2/2196	3/23210	0.0251527	0.137004	0.109495	Gata3/Flt3	2
GO:0006533	aspartate catabolic process	2/2196	3/23210	0.0251527	0.137004	0.109495	Got2/Ddo	2
GO:0006546	glycine catabolic process	2/2196	3/23210	0.0251527	0.137004	0.109495	Gldc/Amt	2
GO:0006553	lysine metabolic process	2/2196	3/23210	0.0251527	0.137004	0.109495	Pipox/Aass	2
GO:0007161	calcium-independent cell-matrix adhesion	2/2196	3/23210	0.0251527	0.137004	0.109495	Vwa2/Fn1	2
GO:0007284	spermatogonial cell division	2/2196	3/23210	0.0251527	0.137004	0.109495	Brip1/Zfp449	2
GO:0009449	gamma-aminobutyric acid biosynthetic process	2/2196	3/23210	0.0251527	0.137004	0.109495	Slc1a3/Gad1	2
GO:0009624	response to nematode	2/2196	3/23210	0.0251527	0.137004	0.109495	Itln1/Itlnb	2
GO:0010915	regulation of very-low-density lipoprotein particle clearance	2/2196	3/23210	0.0251527	0.137004	0.109495	Apoc2/Apoc3	2
GO:0010916	negative regulation of very-low-density lipoprotein particle clearance	2/2196	3/23210	0.0251527	0.137004	0.109495	Apoc2/Apoc3	2
GO:0014722	regulation of skeletal muscle contraction by calcium ion signaling	2/2196	3/23210	0.0251527	0.137004	0.109495	Casq1/Dmpk	2
GO:0015803	branched-chain amino acid transport	2/2196	3/23210	0.0251527	0.137004	0.109495	Slc6a15/Slc6a17	2
GO:0015820	leucine transport	2/2196	3/23210	0.0251527	0.137004	0.109495	Slc6a15/Slc6a17	2
GO:0016539	intein-mediated protein splicing	2/2196	3/23210	0.0251527	0.137004	0.109495	Shh/Ihh	2
GO:0019464	glycine decarboxylation via glycine cleavage system	2/2196	3/23210	0.0251527	0.137004	0.109495	Gldc/Amt	2
GO:0030908	protein splicing	2/2196	3/23210	0.0251527	0.137004	0.109495	Shh/Ihh	2
GO:0031446	regulation of fast-twitch skeletal muscle fiber contraction	2/2196	3/23210	0.0251527	0.137004	0.109495	Actn3/Atp2a1	2
GO:0031448	positive regulation of fast-twitch skeletal muscle fiber contraction	2/2196	3/23210	0.0251527	0.137004	0.109495	Actn3/Atp2a1	2
GO:0032690	negative regulation of interleukin-1 alpha production	2/2196	3/23210	0.0251527	0.137004	0.109495	Il1r2/Cx3cl1	2
GO:0034354	'de novo' NAD biosynthetic process from tryptophan	2/2196	3/23210	0.0251527	0.137004	0.109495	Ido2/Ido1	2
GO:0034371	chylomicron remodeling	2/2196	3/23210	0.0251527	0.137004	0.109495	Lpl/Lipc	2
GO:0034441	plasma lipoprotein particle oxidation	2/2196	3/23210	0.0251527	0.137004	0.109495	Pla2g7/Apoa4	2
GO:0034627	'de novo' NAD biosynthetic process	2/2196	3/23210	0.0251527	0.137004	0.109495	Ido2/Ido1	2
GO:0034633	retinol transport	2/2196	3/23210	0.0251527	0.137004	0.109495	Rbp4/Stra6	2
GO:0035442	dipeptide transmembrane transport	2/2196	3/23210	0.0251527	0.137004	0.109495	Car2/Slc7a11	2
GO:0036145	dendritic cell homeostasis	2/2196	3/23210	0.0251527	0.137004	0.109495	Flt3/Gpr183	2
GO:0042231	interleukin-13 biosynthetic process	2/2196	3/23210	0.0251527	0.137004	0.109495	Irf4/Tlr4	2
GO:0042732	D-xylose metabolic process	2/2196	3/23210	0.0251527	0.137004	0.109495	Dhdh/Xylb	2
GO:0043096	purine nucleobase salvage	2/2196	3/23210	0.0251527	0.137004	0.109495	Aprt/Ada	2
GO:0043309	regulation of eosinophil degranulation	2/2196	3/23210	0.0251527	0.137004	0.109495	F2rl1/Ccr2	2
GO:0045082	positive regulation of interleukin-10 biosynthetic process	2/2196	3/23210	0.0251527	0.137004	0.109495	Irf4/Syk	2
GO:0045404	positive regulation of interleukin-4 biosynthetic process	2/2196	3/23210	0.0251527	0.137004	0.109495	Irf4/Cd1d1	2
GO:0046101	hypoxanthine biosynthetic process	2/2196	3/23210	0.0251527	0.137004	0.109495	Ada/Prps1	2
GO:0046416	D-amino acid metabolic process	2/2196	3/23210	0.0251527	0.137004	0.109495	Dao/Ddo	2
GO:0046864	isoprenoid transport	2/2196	3/23210	0.0251527	0.137004	0.109495	Rbp4/Stra6	2
GO:0046865	terpenoid transport	2/2196	3/23210	0.0251527	0.137004	0.109495	Rbp4/Stra6	2
GO:0048817	negative regulation of hair follicle maturation	2/2196	3/23210	0.0251527	0.137004	0.109495	Fermt1/Cdh3	2
GO:0051012	microtubule sliding	2/2196	3/23210	0.0251527	0.137004	0.109495	Casc1/Spag16	2
GO:0055095	lipoprotein particle mediated signaling	2/2196	3/23210	0.0251527	0.137004	0.109495	Cd36/Lpl	2
GO:0055096	low-density lipoprotein particle mediated signaling	2/2196	3/23210	0.0251527	0.137004	0.109495	Cd36/Lpl	2
GO:0060168	positive regulation of adenosine receptor signaling pathway	2/2196	3/23210	0.0251527	0.137004	0.109495	Necab2/Acpp	2
GO:0060177	regulation of angiotensin metabolic process	2/2196	3/23210	0.0251527	0.137004	0.109495	Ace/Sucnr1	2
GO:0060309	elastin catabolic process	2/2196	3/23210	0.0251527	0.137004	0.109495	Cela1/Mmp12	2
GO:0060454	positive regulation of gastric acid secretion	2/2196	3/23210	0.0251527	0.137004	0.109495	Trpv1/Kcnq1	2
GO:0060931	sinoatrial node cell development	2/2196	3/23210	0.0251527	0.137004	0.109495	Tbx3/Popdc2	2
GO:0061713	anterior neural tube closure	2/2196	3/23210	0.0251527	0.137004	0.109495	Folr1/Grhl2	2
GO:0070960	positive regulation of neutrophil mediated cytotoxicity	2/2196	3/23210	0.0251527	0.137004	0.109495	Arg1/F2rl1	2
GO:0070961	positive regulation of neutrophil mediated killing of symbiont cell	2/2196	3/23210	0.0251527	0.137004	0.109495	Arg1/F2rl1	2
GO:0071938	vitamin A transport	2/2196	3/23210	0.0251527	0.137004	0.109495	Rbp4/Stra6	2
GO:0071939	vitamin A import	2/2196	3/23210	0.0251527	0.137004	0.109495	Rbp4/Stra6	2
GO:0072003	kidney rudiment formation	2/2196	3/23210	0.0251527	0.137004	0.109495	Pax2/Pax8	2
GO:0072069	DCT cell differentiation	2/2196	3/23210	0.0251527	0.137004	0.109495	Pax2/Pax8	2
GO:0072240	metanephric DCT cell differentiation	2/2196	3/23210	0.0251527	0.137004	0.109495	Pax2/Pax8	2
GO:0090461	glutamate homeostasis	2/2196	3/23210	0.0251527	0.137004	0.109495	Slc7a11/Kctd7	2
GO:0097021	lymphocyte migration into lymphoid organs	2/2196	3/23210	0.0251527	0.137004	0.109495	Artn/Ccr7	2
GO:0098971	anterograde dendritic transport of neurotransmitter receptor complex	2/2196	3/23210	0.0251527	0.137004	0.109495	Kif5c/Kif17	2
GO:0099540	trans-synaptic signaling by neuropeptide	2/2196	3/23210	0.0251527	0.137004	0.109495	Bdnf/Ntrk2	2
GO:1901074	regulation of engulfment of apoptotic cell	2/2196	3/23210	0.0251527	0.137004	0.109495	Alox15/Trem2	2
GO:1902167	positive regulation of intrinsic apoptotic signaling pathway in response to DNA damage by p53 class mediator	2/2196	3/23210	0.0251527	0.137004	0.109495	Steap3/Trp73	2
GO:1902811	positive regulation of skeletal muscle fiber differentiation	2/2196	3/23210	0.0251527	0.137004	0.109495	Rbm24/Cyp26b1	2
GO:1903279	regulation of calcium:sodium antiporter activity	2/2196	3/23210	0.0251527	0.137004	0.109495	Atp1a2/Atp1b1	2
GO:1903995	regulation of non-membrane spanning protein tyrosine kinase activity	2/2196	3/23210	0.0251527	0.137004	0.109495	Stap1/Adra1a	2
GO:1904057	negative regulation of sensory perception of pain	2/2196	3/23210	0.0251527	0.137004	0.109495	Il10/Kcnc4	2
GO:1904158	axonemal central apparatus assembly	2/2196	3/23210	0.0251527	0.137004	0.109495	Dnajb13/Hydin	2
GO:1904344	regulation of gastric mucosal blood circulation	2/2196	3/23210	0.0251527	0.137004	0.109495	Ptger2/Ptger3	2
GO:1904346	positive regulation of gastric mucosal blood circulation	2/2196	3/23210	0.0251527	0.137004	0.109495	Ptger2/Ptger3	2
GO:1904425	negative regulation of GTP binding	2/2196	3/23210	0.0251527	0.137004	0.109495	C9orf72/Rap1gap	2
GO:1905198	manchette assembly	2/2196	3/23210	0.0251527	0.137004	0.109495	Hook1/Ttc26	2
GO:1905419	sperm flagellum movement involved in flagellated sperm motility	2/2196	3/23210	0.0251527	0.137004	0.109495	Dnah11/Cfap43	2
GO:1990166	protein localization to site of double-strand break	2/2196	3/23210	0.0251527	0.137004	0.109495	Parp3/Slf2	2
GO:1990768	gastric mucosal blood circulation	2/2196	3/23210	0.0251527	0.137004	0.109495	Ptger2/Ptger3	2
GO:2000722	regulation of cardiac vascular smooth muscle cell differentiation	2/2196	3/23210	0.0251527	0.137004	0.109495	Klf5/Myocd	2
GO:0014014	negative regulation of gliogenesis	10/2196	53/23210	0.0252563	0.137233	0.109677	Ascl2/Tert/Stap1/Ptn/Mycn/Dusp10/Abcc8/Bmerb1/Nog/Ntrk3	10
GO:0030850	prostate gland development	10/2196	53/23210	0.0252563	0.137233	0.109677	Serpinf1/Shh/Prlr/Esr1/Igf1/Anxa1/Tnc/Fgfr2/Plaur/Nog	10
GO:0071715	icosanoid transport	10/2196	53/23210	0.0252563	0.137233	0.109677	Cyp4f18/Ace/Nos2/Syk/Anxa1/Abcc2/Drd4/Il1b/Acsl4/Lep	10
GO:1901571	fatty acid derivative transport	10/2196	53/23210	0.0252563	0.137233	0.109677	Cyp4f18/Ace/Nos2/Syk/Anxa1/Abcc2/Drd4/Il1b/Acsl4/Lep	10
GO:0031343	positive regulation of cell killing	16/2196	100/23210	0.0253992	0.137842	0.110164	Arg1/Nos2/Syk/F2rl1/Cd1d1/Stap1/Pglyrp1/Tyrobp/Cadm1/Ccl2/H60b/Raet1a/Raet1b/Raet1c/Raet1d/Gm11127	16
GO:0055013	cardiac muscle cell development	16/2196	100/23210	0.0253992	0.137842	0.110164	Tcap/Tbx3/Igf1/Sgcd/Myocd/Popdc2/Cxadr/Neb/Myom2/Fhod3/Myom3/Mybpc2/Adra1a/Nrap/Nebl/Xirp1	16
GO:0002285	lymphocyte activation involved in immune response	27/2196	193/23210	0.0255509	0.13844	0.110642	Il27ra/Gata3/Ada/Mfng/Myb/Irf4/F2rl1/Parp3/Anxa1/Slc11a1/Cdh17/Lfng/Clec4d/Pglyrp1/Itgal/Nfkbiz/Rif1/Ccr7/Tlr4/Stx11/Hlx/Ccr2/Lgals3/Gpr183/Unc13d/Lgals1/Exosc6	27
GO:0022612	gland morphogenesis	22/2196	150/23210	0.025556	0.13844	0.110642	Cdh1/Hpn/Shh/Elf3/Edar/Cav1/Tbx3/Esr1/Igf1/Ccl11/Ntn1/Igfbp5/Tnc/Tfap2c/Ptn/Tgfa/Fgfr2/Fgl1/Lama1/Wnt4/Nog/Esrp2	22
GO:0034614	cellular response to reactive oxygen species	22/2196	150/23210	0.025556	0.13844	0.110642	Cd36/Nqo1/Pax2/Mapk13/Epor/Trpm2/Il10/Fos/Mtr/Rgn/Anxa1/Nr4a3/Stk26/Hdac6/Btk/Smpd3/Apoa4/Pdk2/Txndc2/Fabp1/Reg3b/Sod3	22
GO:0032602	chemokine production	15/2196	92/23210	0.0255765	0.138467	0.110664	Klf4/Mcoln2/Lpl/Syk/F2rl1/Trem2/Cd74/Csf1r/Il1rl1/Il1b/Ackr1/Cd84/Tlr4/Cd24a/Ffar2	15
GO:0042107	cytokine metabolic process	19/2196	125/23210	0.0260156	0.140759	0.112496	Irf9/Klf4/Hspb1/Gata3/Il10/Irf4/Syk/Cd74/Il1b/Cd1d1/Tnfrsf8/Tyrobp/Foxj1/Tlr4/Ccr2/Cx3cr1/Cebpe/Ptafr/Fcgr3	19
GO:0002478	antigen processing and presentation of exogenous peptide antigen	6/2196	25/23210	0.0261869	0.141001	0.112689	Fcgr1/Cd74/H2-Aa/Fcgr3/H2-Eb1/H2-Ab1	6
GO:0006760	folic acid-containing compound metabolic process	6/2196	25/23210	0.0261869	0.141001	0.112689	Folr1/Mthfd2/Pipox/Mtr/Aldh1l1/Mthfd1l	6
GO:0010640	regulation of platelet-derived growth factor receptor signaling pathway	6/2196	25/23210	0.0261869	0.141001	0.112689	Myocd/Lox/F7/Ndrg4/Hip1/Ptgir	6
GO:0010742	macrophage derived foam cell differentiation	6/2196	25/23210	0.0261869	0.141001	0.112689	Pparg/Cd36/Lpl/Abca5/Apob/Msr1	6
GO:0014821	phasic smooth muscle contraction	6/2196	25/23210	0.0261869	0.141001	0.112689	Gdnf/Edn3/P2rx2/Ptger3/Tifab/Kcnma1	6
GO:0034114	regulation of heterotypic cell-cell adhesion	6/2196	25/23210	0.0261869	0.141001	0.112689	Klf4/Il10/Alox15/Il1rn/Il1b/Apoa1	6
GO:0043567	regulation of insulin-like growth factor receptor signaling pathway	6/2196	25/23210	0.0261869	0.141001	0.112689	Igfbp4/Igf1/Igfbp5/Bmp2/Bmp5/Cdh3	6
GO:0086019	cell-cell signaling involved in cardiac conduction	6/2196	25/23210	0.0261869	0.141001	0.112689	Kcnq1/Cacna1d/Scn1b/Cxadr/Hcn4/Cacna2d1	6
GO:0031111	negative regulation of microtubule polymerization or depolymerization	9/2196	46/23210	0.0265048	0.142455	0.113851	Mid1ip1/Rp1/Camsap1/Map1a/Fgf13/Hdac6/Ckap2/Bmerb1/Map1b	9
GO:0042073	intraciliary transport	9/2196	46/23210	0.0265048	0.142455	0.113851	Bbs1/Mak/Kif17/Rpgr/Ttc21a/Wdr19/Lca5l/Dync2h1/Ttc26	9
GO:0072604	interleukin-6 secretion	9/2196	46/23210	0.0265048	0.142455	0.113851	Il27ra/Lpl/Nos2/F2rl1/Cd200r1/Il1b/Tmem106a/Cd84/Lep	9
GO:1902305	regulation of sodium ion transmembrane transport	11/2196	61/23210	0.0266274	0.143028	0.114309	Atp1a2/Fxyd5/Scn1b/Fgf12/Drd4/Atp2b4/Atp1b1/Prss8/Wnk4/Wnk2/Ank3	11
GO:0030099	myeloid cell differentiation	50/2196	401/23210	0.0266818	0.143234	0.114474	Pparg/Zfp385a/Spib/Hmgb3/Gata3/Dyrk3/Myb/Fos/Irf4/F2rl1/Dmtn/Dcstamp/Trem2/Lox/Cd74/Csf1r/Fasn/Adam8/Ccr1/Fam20c/Batf3/Car2/Ocstamp/Stap1/Tyrobp/Heph/Pir/Trf/Lif/Cebpa/Ubd/Tnfsf9/Ccr7/Slc9b2/Hoxa9/Irf8/Tmem64/Gpr68/Gpr183/Nrros/Cebpe/Rab7b/Fes/Sh3pxd2a/Hmgb2/Pirb/Lep/Il3ra/Hist1h4n/Mpig6b	50
GO:0001910	regulation of leukocyte mediated cytotoxicity	17/2196	109/23210	0.027183	0.145749	0.116484	Il7r/Dnase1/Arg1/F2rl1/Cd1d1/Stap1/Tyrobp/Cadm1/Ccl2/Lep/H60b/Raet1a/Raet1b/Raet1c/Raet1d/Gm11127/Muc4	17
GO:0042035	regulation of cytokine biosynthetic process	17/2196	109/23210	0.027183	0.145749	0.116484	Klf4/Hspb1/Gata3/Il10/Irf4/Syk/Cd74/Il1b/Cd1d1/Tnfrsf8/Tyrobp/Foxj1/Tlr4/Ccr2/Cx3cr1/Ptafr/Fcgr3	17
GO:0008207	C21-steroid hormone metabolic process	8/2196	39/23210	0.0273363	0.14622	0.11686	Cyp17a1/Cacna1h/Dhrs9/Bmp2/Dkk3/Bmp5/Wnt4/Kcnma1	8
GO:0046885	regulation of hormone biosynthetic process	8/2196	39/23210	0.0273363	0.14622	0.11686	Cyp17a1/Igf1/Pde8b/Bmp2/Il1b/Dkk3/Bmp5/Wnt4	8
GO:0060251	regulation of glial cell proliferation	8/2196	39/23210	0.0273363	0.14622	0.11686	Ascl2/Igf1/Tert/Vim/Il1b/E2f1/Ptn/Abcc8	8
GO:1902692	regulation of neuroblast proliferation	8/2196	39/23210	0.0273363	0.14622	0.11686	Shh/Smarcd3/Ptn/Cx3cl1/Cd24a/Bdnf/Bex1/Cx3cr1	8
GO:0042593	glucose homeostasis	35/2196	265/23210	0.0273912	0.146393	0.116998	Pparg/Cd36/Cacna1e/Pax2/Sh2b2/Fgfr4/Gprc5b/Cacna1d/Hnf4a/Igf1/Ern1/Gpld1/Pde8b/Adcy8/Zbtb20/Aqp4/Rbp4/Tfap2b/Igfbp5/Sucnr1/Ano1/Apoc3/Cebpa/Slc9b2/Pdk2/Abcc8/Gck/Gpr68/Kcnb1/Ffar2/Gpr21/Lep/Csmd1/Fcor/Ptprv	35
GO:0030111	regulation of Wnt signaling pathway	38/2196	292/23210	0.0274094	0.146393	0.116998	Cdh1/Folr1/Shh/Cav1/Gprc5b/Wnt11/Sfrp5/Rspo3/Hnf1b/Sfrp4/Tert/Gpc5/Ctnnd2/Dkk1/Zeb2/Fermt1/Bmp2/Egf/Rspo1/Dkk3/Fgfr2/Sall1/Tbx18/Rnf43/Dcdc2a/Wnk2/Nphp4/Znrf3/Notum/Tmem64/Shisa2/Dact1/Nog/Cdh3/Trabd2b/Apcdd1/Grem1/Lats2	38
GO:0009161	ribonucleoside monophosphate metabolic process	7/2196	32/23210	0.0274179	0.146393	0.116998	Aprt/Ada/Ak4/Ak2/Prps1/Nt5e/Uprt	7
GO:0033559	unsaturated fatty acid metabolic process	16/2196	101/23210	0.0276217	0.147393	0.117797	Cyp4f18/Gstm7/Atp6v1b1/Alox15/Aloxe3/Cyp4f14/Cd74/Anxa1/Scd3/Il1b/Prxl2b/Tbxas1/Scd1/Daglb/Abcd2/Cyp2d9	16
GO:0030193	regulation of blood coagulation	13/2196	77/23210	0.0279097	0.148295	0.118518	Cd36/Cav1/C1qtnf1/Syk/F2rl1/Dmtn/Proc/F7/Hpse/Tlr4/Ptger3/Adamts18/Klkb1	13
GO:0048635	negative regulation of muscle organ development	13/2196	77/23210	0.0279097	0.148295	0.118518	Hdac9/Tbx5/Myocd/Cxadr/Dkk1/Rbp4/Tll2/Mstn/Bmp2/Trp73/Bdnf/Nog/Capn3	13
GO:0051785	positive regulation of nuclear division	13/2196	77/23210	0.0279097	0.148295	0.118518	Igf1/Rgcc/Il1b/Edn3/Egf/Tgfa/Smpd3/Pebp1/Piwil2/Slf2/Wnt4/Mapk15/Btc	13
GO:0007215	glutamate receptor signaling pathway	15/2196	93/23210	0.0279204	0.148295	0.118518	Fmr1/Grik3/Rgs9/Cacng4/Cx3cl1/Necab2/Ccl2/Shank2/Daglb/Atp1a3/Reln/Cdk5r1/Kcnb1/Shisa7/Cacng7	15
GO:0051341	regulation of oxidoreductase activity	14/2196	85/23210	0.0280352	0.148295	0.118518	Cav1/Aoc3/Esr1/Tert/Gdnf/Npr3/Rgn/Atp2b4/Il1b/Hp/Slamf8/Lep/Cdh3/Cnr2	14
GO:1900407	regulation of cellular response to oxidative stress	14/2196	85/23210	0.0280352	0.148295	0.118518	Cd36/Hspb1/Epor/Trpm2/Il10/Rgn/Slc7a11/Nr4a3/Stk26/Hdac6/Nme5/Vnn1/Tlr4/Reg3b	14
GO:0055007	cardiac muscle cell differentiation	21/2196	143/23210	0.0282823	0.148295	0.118518	Gata6/Tcap/Tbx5/Tbx3/Igf1/Sgcd/Myocd/Popdc2/Cxadr/Dkk1/Neb/Bmp2/Myom2/Fhod3/Myom3/Mybpc2/Adra1a/Nrap/Nebl/Grem1/Xirp1	21
GO:0002495	antigen processing and presentation of peptide antigen via MHC class II	5/2196	19/23210	0.0284385	0.148295	0.118518	Trem2/Cd74/H2-Aa/H2-Eb1/H2-Ab1	5
GO:0002710	negative regulation of T cell mediated immunity	5/2196	19/23210	0.0284385	0.148295	0.118518	Il7r/Hfe/Arg1/Vsir/Muc4	5
GO:0008209	androgen metabolic process	5/2196	19/23210	0.0284385	0.148295	0.118518	Shh/Esr1/Dhrs9/Wnt4/Srd5a2	5
GO:0010984	regulation of lipoprotein particle clearance	5/2196	19/23210	0.0284385	0.148295	0.118518	Apoc2/Gpld1/Apoc3/Abcc8/Lipg	5
GO:0040037	negative regulation of fibroblast growth factor receptor signaling pathway	5/2196	19/23210	0.0284385	0.148295	0.118518	Fgfrl1/Gata3/Spry4/Wnt4/Shisa2	5
GO:0045956	positive regulation of calcium ion-dependent exocytosis	5/2196	19/23210	0.0284385	0.148295	0.118518	Cacna1h/Syt1/Kcnb1/Cadps/Syt9	5
GO:0046184	aldehyde biosynthetic process	5/2196	19/23210	0.0284385	0.148295	0.118518	Cacna1h/Bmp2/Dkk3/Bmp5/Wnt4	5
GO:0061081	positive regulation of myeloid leukocyte cytokine production involved in immune response	5/2196	19/23210	0.0284385	0.148295	0.118518	Cd36/Gprc5b/Cd74/Nr4a3/Tlr4	5
GO:0071605	monocyte chemotactic protein-1 production	5/2196	19/23210	0.0284385	0.148295	0.118518	Mcoln2/Syk/Il1b/Cd84/Cd24a	5
GO:0071637	regulation of monocyte chemotactic protein-1 production	5/2196	19/23210	0.0284385	0.148295	0.118518	Mcoln2/Syk/Il1b/Cd84/Cd24a	5
GO:1900451	positive regulation of glutamate receptor signaling pathway	5/2196	19/23210	0.0284385	0.148295	0.118518	Rgs9/Cacng4/Necab2/Ccl2/Reln	5
GO:1905276	regulation of epithelial tube formation	5/2196	19/23210	0.0284385	0.148295	0.118518	Gata3/Celsr1/Sfrp5/Gdnf/Six1	5
GO:0032964	collagen biosynthetic process	10/2196	54/23210	0.0284561	0.148295	0.118518	Pparg/Ihh/Arg1/Rgcc/Vim/Col5a1/Ccl2/Wnt4/Suco/Serpinh1	10
GO:0043297	apical junction assembly	10/2196	54/23210	0.0284561	0.148295	0.118518	Cdh1/Marveld3/Wnt11/Ocln/Dlg5/Grhl2/Nphp4/Cgn/Cldn3/Frmpd2	10
GO:0045604	regulation of epidermal cell differentiation	10/2196	54/23210	0.0284561	0.148295	0.118518	Sgpp1/Sfrp4/Grhl2/Mycl/Reg3g/Mycn/Ovol2/Kdf1/Trim16/Reg3a	10
GO:0050922	negative regulation of chemotaxis	10/2196	54/23210	0.0284561	0.148295	0.118518	Mmp28/St6gal1/Dusp1/Slit1/Sema6d/Padi2/Stap1/Gpr18/Slamf8/Grem1	10
GO:0001660	fever generation	4/2196	13/23210	0.0284722	0.148295	0.118518	Trpv1/Il1rn/Il1b/Ptger3	4
GO:0002430	complement receptor mediated signaling pathway	4/2196	13/23210	0.0284722	0.148295	0.118518	Gpld1/Cmklr1/Fpr1/C5ar1	4
GO:0007614	short-term memory	4/2196	13/23210	0.0284722	0.148295	0.118518	Serpinf1/Drd4/Brinp1/Cux2	4
GO:0032494	response to peptidoglycan	4/2196	13/23210	0.0284722	0.148295	0.118518	Trem2/Irf5/Inava/C5ar1	4
GO:0035721	intraciliary retrograde transport	4/2196	13/23210	0.0284722	0.148295	0.118518	Bbs1/Ttc21a/Wdr19/Dync2h1	4
GO:0035810	positive regulation of urine volume	4/2196	13/23210	0.0284722	0.148295	0.118518	Npr3/Tfap2b/Ptger3/Btc	4
GO:0038065	collagen-activated signaling pathway	4/2196	13/23210	0.0284722	0.148295	0.118518	Syk/Col4a6/Col4a1/Col4a2	4
GO:0042048	olfactory behavior	4/2196	13/23210	0.0284722	0.148295	0.118518	Atp6v1b1/Bbs1/Drd4/Cfap69	4
GO:0060601	lateral sprouting from an epithelium	4/2196	13/23210	0.0284722	0.148295	0.118518	Shh/Celsr1/Fgfr2/Nog	4
GO:0061140	lung secretory cell differentiation	4/2196	13/23210	0.0284722	0.148295	0.118518	Gata6/Igf1/Agr2/Spdef	4
GO:0071285	cellular response to lithium ion	4/2196	13/23210	0.0284722	0.148295	0.118518	Cdh1/Pparg/Shh/Cebpa	4
GO:0071941	nitrogen cycle metabolic process	4/2196	13/23210	0.0284722	0.148295	0.118518	Arg1/Otc/Cebpa/Suox	4
GO:0072216	positive regulation of metanephros development	4/2196	13/23210	0.0284722	0.148295	0.118518	Pax2/Gdnf/Pax8/Lif	4
GO:0090493	catecholamine uptake	4/2196	13/23210	0.0284722	0.148295	0.118518	Rab3b/Gdnf/Smpd3/Mapk15	4
GO:1900121	negative regulation of receptor binding	4/2196	13/23210	0.0284722	0.148295	0.118518	Hfe/Il10/Ptprf/Nog	4
GO:1904478	regulation of intestinal absorption	4/2196	13/23210	0.0284722	0.148295	0.118518	Dgat1/Apoa4/Apoa1/Lep	4
GO:2001054	negative regulation of mesenchymal cell apoptotic process	4/2196	13/23210	0.0284722	0.148295	0.118518	Shh/Pax2/Hnf1b/Pax8	4
GO:2001279	regulation of unsaturated fatty acid biosynthetic process	4/2196	13/23210	0.0284722	0.148295	0.118518	Cd74/Anxa1/Il1b/Abcd2	4
GO:0003205	cardiac chamber development	27/2196	195/23210	0.0287155	0.149475	0.119461	Gata6/Epor/Fgfrl1/Gata3/Wnt11/Tbx5/Dnah11/Tbx3/Myocd/Trip11/Grhl2/Rbp4/Tnnt2/Pax8/Lrp2/Npy2r/Ccn1/Smarcd3/Pde2a/Fgfr2/Sall1/Bmp5/Stra6/Ovol2/Nog/Myh7/Dsp	27
GO:0033500	carbohydrate homeostasis	35/2196	266/23210	0.0287689	0.149666	0.119614	Pparg/Cd36/Cacna1e/Pax2/Sh2b2/Fgfr4/Gprc5b/Cacna1d/Hnf4a/Igf1/Ern1/Gpld1/Pde8b/Adcy8/Zbtb20/Aqp4/Rbp4/Tfap2b/Igfbp5/Sucnr1/Ano1/Apoc3/Cebpa/Slc9b2/Pdk2/Abcc8/Gck/Gpr68/Kcnb1/Ffar2/Gpr21/Lep/Csmd1/Fcor/Ptprv	35
GO:0019882	antigen processing and presentation	17/2196	110/23210	0.0294181	0.152953	0.122241	Rab3b/Hfe/Fcgr1/Cd68/Rab32/Rab3c/Trem2/Cd74/Slc11a1/Cd1d1/H2-Aa/Ccr7/Flt3/Fcgr3/H2-Eb1/H2-Ab1/Gm11127	17
GO:0032720	negative regulation of tumor necrosis factor production	11/2196	62/23210	0.0296984	0.154231	0.123263	Il27ra/Il10/Igf1/Vsir/Trem2/Cidea/Cx3cl1/Tlr4/Flt3/Cd24a/Gpr18	11
GO:0070206	protein trimerization	11/2196	62/23210	0.0296984	0.154231	0.123263	Col6a1/C1qtnf1/Arg1/Col6a2/Nell2/Cd74/Cubn/Otc/Itln1/Alox5ap/Col23a1	11
GO:0030534	adult behavior	26/2196	187/23210	0.0299736	0.15557	0.124332	Ccnd2/Atp6v1b1/Bbs1/Atp1a2/Cdh23/Pax5/Gip/Cacnb4/Tshr/Unc79/Rnf180/Fgf12/Drd4/Cln8/Slc7a11/Nr4a3/Chl1/Nrxn2/Lgi4/Shank2/Atp1a3/Slitrk6/Lep/Ppp1r1b/Kcnma1/Sptbn2	26
GO:0072522	purine-containing compound biosynthetic process	23/2196	161/23210	0.0300032	0.155595	0.124352	Pdk1/Aprt/Ada/Adcy1/Nos2/Adcy2/Adcy8/Trem2/Adcy10/Acss2/Ak4/Ak2/Oasl2/Ldhc/Acsl4/Prps1/Nt5e/Pank1/Nme5/Pdk2/Mthfd1l/Pklr/Gucy2g	23
GO:0046777	protein autophosphorylation	32/2196	240/23210	0.0300133	0.155595	0.124352	Fgfr4/Insrr/Cav1/Blk/Frk/Ace/Ern1/Mak/Syk/Gfra2/Csf1r/Ppp2r5a/Nek6/Tnik/Fgr/Fgfr2/Stk26/Pim2/Btk/Mapkapk3/Enpp1/Wnk2/Ttk/Htatip2/Map3k9/Flt3/Fes/Ntrk2/Musk/Erbb2/Mapk15/Grem1	32
GO:0001504	neurotransmitter uptake	9/2196	47/23210	0.0301221	0.155887	0.124586	Rab3b/Slc1a3/Atp1a2/Slc36a2/Gdnf/Slc22a3/Cln8/Slc7a11/Slc18a1	9
GO:0032309	icosanoid secretion	9/2196	47/23210	0.0301221	0.155887	0.124586	Cyp4f18/Ace/Nos2/Syk/Anxa1/Drd4/Il1b/Acsl4/Lep	9
GO:0050704	regulation of interleukin-1 secretion	9/2196	47/23210	0.0301221	0.155887	0.124586	Lpl/Casp1/Il1r2/Apoa1/Ccr7/Tlr4/Serpinb1a/Trim16/Panx2	9
GO:0002065	columnar/cuboidal epithelial cell differentiation	21/2196	144/23210	0.030264	0.156531	0.1251	Cdh1/Klf5/Gata6/Cdh23/Wnt11/Hnf4a/Agr2/Spdef/Fam20c/Bmp2/Mycl/Ush1c/Fgfr2/Tmem231/Bmp5/Myo6/Mcoln3/Wnt4/Mycn/Slitrk6/Kcnma1	21
GO:0003333	amino acid transmembrane transport	12/2196	70/23210	0.0304011	0.156967	0.125449	Slc1a3/Slc13a3/Slc36a2/Slc6a18/Slc38a4/Cln8/Slc7a11/Slc7a9/Slc7a10/Slc6a20a/Slc38a6/Lrrc8e	12
GO:0042130	negative regulation of T cell proliferation	12/2196	70/23210	0.0304011	0.156967	0.125449	Shh/Ihh/Arg1/Vsir/Dlg5/Il2ra/Ido1/Foxj1/H2-Aa/Cd24a/Erbb2/H2-Ab1	12
GO:0048641	regulation of skeletal muscle tissue development	12/2196	70/23210	0.0304011	0.156967	0.125449	Shh/Hdac9/Actn3/Myocd/Dkk1/Tll2/Mstn/Hdac4/Rbm24/Six1/Cyp26b1/Capn3	12
GO:1902882	regulation of response to oxidative stress	15/2196	94/23210	0.0304193	0.15697	0.125451	Cd36/Hspb1/Epor/Trpm2/Il10/Mctp1/Rgn/Slc7a11/Nr4a3/Stk26/Hdac6/Nme5/Vnn1/Tlr4/Reg3b	15
GO:0003281	ventricular septum development	14/2196	86/23210	0.0306745	0.15802	0.12629	Fgfrl1/Gata3/Wnt11/Tbx5/Tbx3/Trip11/Pax8/Lrp2/Ccn1/Pde2a/Fgfr2/Sall1/Stra6/Nog	14
GO:0042490	mechanoreceptor differentiation	14/2196	86/23210	0.0306745	0.15802	0.12629	Cdh23/Tshr/Trip11/Mycl/Gsdme/Ush1c/Myo6/Mcoln3/Mycn/Slitrk6/Bdnf/Ntrk2/Ntrk3/Kcnma1	14
GO:0007369	gastrulation	24/2196	170/23210	0.0306891	0.15802	0.12629	Klf4/Pax2/Gata6/Wnt11/Celsr1/Il10/Vtn/Hnf4a/Hnf1b/Dkk1/Eya1/Col5a2/Fn1/Epb41l5/Col5a1/Il1rn/Elf5/Nr4a3/Mesp2/Apoa1/Dact1/Tenm4/Phldb1/Nog	24
GO:1900046	regulation of hemostasis	13/2196	78/23210	0.0306936	0.15802	0.12629	Cd36/Cav1/C1qtnf1/Syk/F2rl1/Dmtn/Proc/F7/Hpse/Tlr4/Ptger3/Adamts18/Klkb1	13
GO:0090090	negative regulation of canonical Wnt signaling pathway	18/2196	119/23210	0.0309872	0.159439	0.127425	Cdh1/Shh/Cav1/Wnt11/Sfrp5/Sfrp4/Dkk1/Fermt1/Dkk3/Tbx18/Nphp4/Znrf3/Notum/Tmem64/Dact1/Nog/Grem1/Lats2	18
GO:0050905	neuromuscular process	20/2196	136/23210	0.0313167	0.160423	0.128211	Slc1a3/Cdh23/Hexb/Pde8b/Atp8a2/Fgf12/Cln8/Nr4a3/Kcnab2/Ush1c/Ap1s2/Stra6/Slitrk6/Ankfn1/Kcna1/Tifab/Kcnh1/Csmd1/Ctnna2/Kcnma1	20
GO:0097553	calcium ion transmembrane import into cytosol	20/2196	136/23210	0.0313167	0.160423	0.128211	Gstm7/Trpv1/Casq1/Trpm2/Trdn/Gsto1/Trpv6/Clec4b1/Ryr1/Cx3cl1/Plch1/Ramp3/Fcrl5/Tpcn2/P2ry6/F2rl3/Cemip/Ryr3/Slc8a3/Capn3	20
GO:0016082	synaptic vesicle priming	6/2196	26/23210	0.0313981	0.160423	0.128211	Cadps2/Rims2/Sv2a/Erc2/Cadps/Otof	6
GO:0033688	regulation of osteoblast proliferation	6/2196	26/23210	0.0313981	0.160423	0.128211	Npr3/Bmp2/Ccn1/Hpse/Plxnb1/Grem1	6
GO:0070233	negative regulation of T cell apoptotic process	6/2196	26/23210	0.0313981	0.160423	0.128211	Il7r/Ada/Slc46a2/Tnfrsf4/Ido1/Dock8	6
GO:0090077	foam cell differentiation	6/2196	26/23210	0.0313981	0.160423	0.128211	Pparg/Cd36/Lpl/Abca5/Apob/Msr1	6
GO:1900273	positive regulation of long-term synaptic potentiation	6/2196	26/23210	0.0313981	0.160423	0.128211	Adcy1/Adcy8/Igsf11/Reln/Nrgn/Shisa7	6
GO:2000050	regulation of non-canonical Wnt signaling pathway	6/2196	26/23210	0.0313981	0.160423	0.128211	Sfrp5/Rspo3/Sfrp4/Rspo1/Znrf3/Dact1	6
GO:0001835	blastocyst hatching	8/2196	40/23210	0.0314301	0.160423	0.128211	Phf6/Stmn3/Akap3/Cmtm3/Necab1/Slc35e2/Zfp420/Ccdc24	8
GO:0035188	hatching	8/2196	40/23210	0.0314301	0.160423	0.128211	Phf6/Stmn3/Akap3/Cmtm3/Necab1/Slc35e2/Zfp420/Ccdc24	8
GO:0048520	positive regulation of behavior	8/2196	40/23210	0.0314301	0.160423	0.128211	Casp1/Hdac4/Npy2r/Nr4a3/Cckbr/Stra6/Cck/Ptger3	8
GO:0048741	skeletal muscle fiber development	8/2196	40/23210	0.0314301	0.160423	0.128211	Hdac9/Actn3/Xk/Hdac4/P2rx2/Ryr1/Acta1/Six1	8
GO:0071684	organism emergence from protective structure	8/2196	40/23210	0.0314301	0.160423	0.128211	Phf6/Stmn3/Akap3/Cmtm3/Necab1/Slc35e2/Zfp420/Ccdc24	8
GO:0072523	purine-containing compound catabolic process	8/2196	40/23210	0.0314301	0.160423	0.128211	Ada/Pde2a/Nudt7/Nt5e/Gda/Aox1/Nudt10/Nudt11	8
GO:0032496	response to lipopolysaccharide	45/2196	359/23210	0.0314719	0.160545	0.128308	Nr1h3/Cd36/Ggt1/Il10/Cd68/Ace/Nos2/Tfap2a/Noct/Trem2/Cd6/Casp1/Slc11a1/Vim/Il1rn/Il1b/Stap1/Pde2a/Ido1/Cx3cl1/Mapkapk3/Ccl2/Ptger2/Ccr7/Cd84/Tlr4/Dusp10/Ptger3/Irf8/Ptgir/Tnip3/Wfdc21/Cx3cr1/Hmgb2/Ptafr/Defa39/Cnr2/Cd300lb/Defa24/Defa23/Raet1a/Raet1b/Raet1c/AY761185/Gbp10	45
GO:0032653	regulation of interleukin-10 production	10/2196	55/23210	0.0319335	0.162713	0.130041	Cd83/Vsir/Irf4/Syk/Trem2/Tyrobp/Ido1/Cd84/Tlr4/Inava	10
GO:0032655	regulation of interleukin-12 production	10/2196	55/23210	0.0319335	0.162713	0.130041	Cd36/Il10/Syk/Ido1/Tnfsf9/Ccr7/Tlr4/Irf8/Cmklr1/Flt3	10
GO:0002691	regulation of cellular extravasation	7/2196	33/23210	0.0320482	0.16274	0.130063	Il27ra/Adam8/Ccl2/Ptger3/Ccr2/Ptafr/Ccl28	7
GO:0003081	regulation of systemic arterial blood pressure by renin-angiotensin	7/2196	33/23210	0.0320482	0.16274	0.130063	Ace/F2rl1/Sucnr1/Enpep/Mcpt4/Ren1/Ren2	7
GO:0010573	vascular endothelial growth factor production	7/2196	33/23210	0.0320482	0.16274	0.130063	C3/Aqp4/Il1b/Hpse/Ccl2/Ccr2/C5ar1	7
GO:0048240	sperm capacitation	7/2196	33/23210	0.0320482	0.16274	0.130063	Slc26a3/Cabyr/Pebp1/Catsperd/Rnase9/Bsph1/Bsph2	7
GO:0051181	cofactor transport	7/2196	33/23210	0.0320482	0.16274	0.130063	Folr1/Slc25a19/Slc25a48/Cubn/Lrp2/Slc7a11/Folr2	7
GO:0060487	lung epithelial cell differentiation	7/2196	33/23210	0.0320482	0.16274	0.130063	Gata6/Igf1/Agr2/Grhl2/Spdef/Eya1/Foxj1	7
GO:0007519	skeletal muscle tissue development	27/2196	197/23210	0.0321721	0.163276	0.130491	Shh/Hdac9/Klf5/Actn3/Cav1/Pax5/Xk/Myocd/Asb2/Fos/Popdc2/Dkk1/Tll2/Msc/Mstn/Hdac4/Atf3/P2rx2/Ryr1/Hdac6/Acta1/Rbm24/Hlx/Six1/Cyp26b1/Myoz1/Capn3	27
GO:0017015	regulation of transforming growth factor beta receptor signaling pathway	16/2196	103/23210	0.0324955	0.164163	0.131201	Folr1/Cav1/Myocd/Aspn/Cidea/Lox/Itga8/Fermt1/Veph1/Htra3/Adamtsl2/Nepn/Npnt/Wfikkn2/Nrros/Peg10	16
GO:0043409	negative regulation of MAPK cascade	24/2196	171/23210	0.0326123	0.164163	0.131201	Foxm1/Marveld3/Klf4/Cav1/Sfrp5/Igf1/Sfrp4/F2rl1/Dok2/Dusp1/Spry4/Atf3/Il1b/Trp73/Dusp9/Pebp1/Lif/Wnk2/Nlrp6/Tlr4/Dusp10/Dusp26/Dact1/Rnf149	24
GO:0000052	citrulline metabolic process	3/2196	8/23210	0.0329304	0.164163	0.131201	Atp2b4/Ddah1/Otc	3
GO:0001993	regulation of systemic arterial blood pressure by norepinephrine-epinephrine	3/2196	8/23210	0.0329304	0.164163	0.131201	Adra1d/Adrb3/Adra1a	3
GO:0005513	detection of calcium ion	3/2196	8/23210	0.0329304	0.164163	0.131201	Kcnmb1/Syt1/Kcnmb4	3
GO:0007442	hindgut morphogenesis	3/2196	8/23210	0.0329304	0.164163	0.131201	Tcf7/Shh/Dact1	3
GO:0015838	amino-acid betaine transport	3/2196	8/23210	0.0329304	0.164163	0.131201	Slc22a5/Slc22a4/Slc6a20a	3
GO:0018243	protein O-linked glycosylation via threonine	3/2196	8/23210	0.0329304	0.164163	0.131201	Galnt16/Galnt3/Galnt13	3
GO:0019372	lipoxygenase pathway	3/2196	8/23210	0.0329304	0.164163	0.131201	Alox15/Aloxe3/Alox5ap	3
GO:0021603	cranial nerve formation	3/2196	8/23210	0.0329304	0.164163	0.131201	Pax2/Tfap2a/Tifab	3
GO:0030300	regulation of intestinal cholesterol absorption	3/2196	8/23210	0.0329304	0.164163	0.131201	Apoa4/Apoa1/Lep	3
GO:0030643	cellular phosphate ion homeostasis	3/2196	8/23210	0.0329304	0.164163	0.131201	Slc34a1/Slc34a2/Enpp1	3
GO:0031394	positive regulation of prostaglandin biosynthetic process	3/2196	8/23210	0.0329304	0.164163	0.131201	Cd74/Anxa1/Il1b	3
GO:0032534	regulation of microvillus assembly	3/2196	8/23210	0.0329304	0.164163	0.131201	Klf5/Hnf4a/Rap1gap	3
GO:0032906	transforming growth factor beta2 production	3/2196	8/23210	0.0329304	0.164163	0.131201	Gata6/Wnt11/Cdh3	3
GO:0032909	regulation of transforming growth factor beta2 production	3/2196	8/23210	0.0329304	0.164163	0.131201	Gata6/Wnt11/Cdh3	3
GO:0034310	primary alcohol catabolic process	3/2196	8/23210	0.0329304	0.164163	0.131201	Sult1e1/Akr1b8/Adh7	3
GO:0034983	peptidyl-lysine deacetylation	3/2196	8/23210	0.0329304	0.164163	0.131201	Hdac9/Hdac4/Hdac6	3
GO:0043313	regulation of neutrophil degranulation	3/2196	8/23210	0.0329304	0.164163	0.131201	Itgb2/Syk/Ptafr	3
GO:0048631	regulation of skeletal muscle tissue growth	3/2196	8/23210	0.0329304	0.164163	0.131201	Actn3/Tll2/Mstn	3
GO:0048793	pronephros development	3/2196	8/23210	0.0329304	0.164163	0.131201	Pax2/Hnf1b/Pax8	3
GO:0072205	metanephric collecting duct development	3/2196	8/23210	0.0329304	0.164163	0.131201	Pax2/Dlg5/Pax8	3
GO:0072501	cellular divalent inorganic anion homeostasis	3/2196	8/23210	0.0329304	0.164163	0.131201	Slc34a1/Slc34a2/Enpp1	3
GO:0072502	cellular trivalent inorganic anion homeostasis	3/2196	8/23210	0.0329304	0.164163	0.131201	Slc34a1/Slc34a2/Enpp1	3
GO:0090324	negative regulation of oxidative phosphorylation	3/2196	8/23210	0.0329304	0.164163	0.131201	Actn3/Pde2a/Apoc3	3
GO:0150078	positive regulation of neuroinflammatory response	3/2196	8/23210	0.0329304	0.164163	0.131201	Ttbk1/Trem2/Stap1	3
GO:1903286	regulation of potassium ion import	3/2196	8/23210	0.0329304	0.164163	0.131201	Atp1b1/Wnk4/Wnk2	3
GO:1904393	regulation of skeletal muscle acetylcholine-gated channel clustering	3/2196	8/23210	0.0329304	0.164163	0.131201	Sorbs1/Ptn/Musk	3
GO:1904746	negative regulation of apoptotic process involved in development	3/2196	8/23210	0.0329304	0.164163	0.131201	Pax2/Hnf1b/Pax8	3
GO:2000542	negative regulation of gastrulation	3/2196	8/23210	0.0329304	0.164163	0.131201	Dkk1/Col5a2/Col5a1	3
GO:2000586	regulation of platelet-derived growth factor receptor-beta signaling pathway	3/2196	8/23210	0.0329304	0.164163	0.131201	Myocd/Lox/Hip1	3
GO:0050954	sensory perception of mechanical stimulus	38/2196	296/23210	0.0329357	0.164163	0.131201	Cdh1/Hpn/Slc1a3/Trpv1/Atp6v1b1/Cdh23/Cacna1d/Igf1/Asic2/Coch/Tfap2a/Hexb/Aqp4/Myo1a/Bsnd/Lrp2/Map1a/Slc52a3/Espn/P2rx2/Gsdme/Ush1c/Crym/Tbx18/Myo6/Dcdc2a/Mcoln3/Atp6v0a4/Tlr4/Cntn5/Slitrk6/Kcna1/Fzd4/Six1/Cemip/Otof/Kcnma1/Pgap1	38
GO:0046579	positive regulation of Ras protein signal transduction	11/2196	63/23210	0.0330144	0.164372	0.131367	Igf1/F2rl1/Gpr35/Rasgrp4/Lpar2/Apoa1/Dgki/Mmd2/F2rl3/Gpr18/Erbb2	11
GO:1903556	negative regulation of tumor necrosis factor superfamily cytokine production	11/2196	63/23210	0.0330144	0.164372	0.131367	Il27ra/Il10/Igf1/Vsir/Trem2/Cidea/Cx3cl1/Tlr4/Flt3/Cd24a/Gpr18	11
GO:0001704	formation of primary germ layer	15/2196	95/23210	0.0330784	0.164599	0.131549	Pax2/Gata6/Wnt11/Vtn/Hnf1b/Dkk1/Eya1/Col5a2/Fn1/Epb41l5/Col5a1/Elf5/Nr4a3/Mesp2/Nog	15
GO:0015837	amine transport	18/2196	120/23210	0.0333495	0.165486	0.132258	Rab3b/Arg1/Slc36a2/Gdnf/Il1rn/Il1b/Npy2r/Cck/Syt1/Slc18a1/Sv2a/Hrh3/Ptger3/Gck/Kcnb1/Prkcb/Lep/Syt9	18
GO:0031109	microtubule polymerization or depolymerization	18/2196	120/23210	0.0333495	0.165486	0.132258	Cav1/Mid1ip1/Tppp2/Rp1/Camsap1/Map1a/Stmn3/Fgf13/Hdac6/Cryab/Ckap2/Pde4dip/Bmerb1/Kif2b/Map1b/Fes/Gda/Map7d3	18
GO:0046434	organophosphate catabolic process	18/2196	120/23210	0.0333495	0.165486	0.132258	Ocrl/Apoc2/Ada/Upp1/Gpd1/Enpp5/Idh1/Pde2a/Nudt7/Smpd3/Lipc/Nt5e/Pla2g4c/Enpp1/Dnph1/Enpp7/Nudt10/Nudt11	18
GO:0090277	positive regulation of peptide hormone secretion	18/2196	120/23210	0.0333495	0.165486	0.132258	Hfe/Trpm2/Gip/Blk/Cacna1d/Gpld1/Adcy8/Rbp4/Pfkfb2/Glul/Pex5l/Tfr2/Gipr/Cckbr/Ano1/Lif/Gck/Gpr68	18
GO:1901136	carbohydrate derivative catabolic process	18/2196	120/23210	0.0333495	0.165486	0.132258	Ada/Upp1/Hexb/Gpd1/Cela1/Pglyrp1/Pde2a/Lyve1/Nudt7/Nt5e/Upb1/Hpse/Fbxo27/Chil3/Mmp12/Cemip/Nudt10/Nudt11	18
GO:0097120	receptor localization to synapse	12/2196	71/23210	0.0335486	0.166382	0.132973	Cacng4/Nptx1/Kif5c/Tnik/Kif17/Tyrobp/Grip1/Stx3/Reln/Rapgef4/Anks1b/Cacng7	12
GO:0044272	sulfur compound biosynthetic process	13/2196	79/23210	0.0336731	0.166906	0.133393	Ggt1/Pdk1/Mtr/Cbs/Acss2/Slc7a11/Cth/Acsl4/Chst7/Pdk2/Dse/Chst13/Mgst2	13
GO:0042088	T-helper 1 type immune response	9/2196	48/23210	0.0340699	0.168592	0.13474	Il27ra/Anxa1/Il1rl1/Slc11a1/Il1b/Ccr7/Hlx/Ccr2/H2-Ab1	9
GO:0042755	eating behavior	9/2196	48/23210	0.0340699	0.168592	0.13474	Cd36/Aoc3/Ace/Atp8a2/Dgat1/Adrb3/Cck/Hrh3/Lep	9
GO:0043303	mast cell degranulation	9/2196	48/23210	0.0340699	0.168592	0.13474	Adora3/Hmox1/Syk/Nr4a3/Fgr/Btk/Cd84/Fes/Unc13d	9
GO:0032868	response to insulin	30/2196	225/23210	0.0347199	0.171649	0.137183	Pparg/Hdac9/Sh2b2/Rarres2/Lpl/Gpld1/Rbp4/Sorbs1/Vwa2/Mstn/Acvr1c/Il1b/Ptprf/Enpp1/Baiap2l1/Pdk2/Pklr/Gck/Trarg1/Irs3/Otop1/Prkcb/Socs3/Gpr21/Irs4/Kl/Lep/Dnaic1/Ptprv/Pik3r3	30
GO:0044262	cellular carbohydrate metabolic process	36/2196	279/23210	0.0347261	0.171649	0.137183	Ocrl/Actn3/Pdk1/Prkag3/C1qtnf1/Igfbp4/Hnf4a/Igf1/Esrrb/Gpld1/Fbp2/Gbe1/Rgn/Sorbs1/Idh1/Hdac4/Pfkfb2/Itpka/Prkag2/Fam3c/Adcyap1r1/Gys2/Dgat2/Fgl1/Treh/Pth1r/Enpp1/Pdk2/Gck/P2ry6/Ppp1r3d/Mogat2/Gykl1/Ptafr/Lep/Fbp1	36
GO:0010769	regulation of cell morphogenesis involved in differentiation	43/2196	343/23210	0.0347483	0.171664	0.137195	Fmr1/Ifrd1/Metrn/Crabp2/Xk/Trpv2/Ntn1/Dmtn/St6gal1/Slit1/Fn1/Ngef/Vim/Olfm1/Zeb2/Sema6d/Itpka/Tnik/Lrp8/Fgf13/Plxnb3/Apoa1/Ptprf/Zswim5/Mag/Lpar3/Lzts3/Srcin1/Golga4/Ss18l1/Reln/Cux2/Bdnf/Cdk5r1/Lrrc4c/Map1b/Plxnb1/Ntrk2/Map6/Unc13d/Ntrk3/Kndc1/Cass4	43
GO:0001933	negative regulation of protein phosphorylation	50/2196	408/23210	0.0349918	0.172374	0.137763	Foxm1/Marveld3/Prkar2b/Klf4/Hspb1/Cav1/Hnf4a/Sfrp5/Pkib/Igf1/Myocd/Wars/Sfrp4/F2rl1/Dmtn/Dok2/Gfra2/Rgn/Dusp1/Spry4/Dkk1/Atf3/Dnajc10/Il1b/C9orf72/Cdkn2c/Prkag2/Trp73/Dusp9/Pebp1/Lif/Wee2/Zfyve28/Enpp1/Wnk2/Srcin1/Nlrp6/Tlr4/Dusp10/Dusp26/Ccnb1/Kirrel/Dact1/Rnf149/Nog/Socs3/Ptprt/Ntrk3/Grem1/Lats2	50
GO:0002504	antigen processing and presentation of peptide or polysaccharide antigen via MHC class II	5/2196	20/23210	0.0350467	0.172374	0.137763	Trem2/Cd74/H2-Aa/H2-Eb1/H2-Ab1	5
GO:0006525	arginine metabolic process	5/2196	20/23210	0.0350467	0.172374	0.137763	Arg1/Nos2/Atp2b4/Ddah1/Otc	5
GO:0046653	tetrahydrofolate metabolic process	5/2196	20/23210	0.0350467	0.172374	0.137763	Mthfd2/Pipox/Mtr/Aldh1l1/Mthfd1l	5
GO:0046697	decidualization	5/2196	20/23210	0.0350467	0.172374	0.137763	Cdh1/Epor/Tcf23/Ptn/Lif	5
GO:0048143	astrocyte activation	5/2196	20/23210	0.0350467	0.172374	0.137763	Ttbk1/Trem2/Il1b/C1qa/C5ar1	5
GO:0048261	negative regulation of receptor-mediated endocytosis	5/2196	20/23210	0.0350467	0.172374	0.137763	Fmr1/Unc119/Apoc2/Sh3gl3/Necab2	5
GO:1904994	regulation of leukocyte adhesion to vascular endothelial cell	5/2196	20/23210	0.0350467	0.172374	0.137763	Itgb2/Klf4/Ccr2/Ptafr/Ccl28	5
GO:0031641	regulation of myelination	10/2196	56/23210	0.0356986	0.175484	0.140248	Rxrg/Igf1/Ptn/Itgax/Trf/Myrf/Lgi4/Mag/Tenm4/Tg	10
GO:0009123	nucleoside monophosphate metabolic process	8/2196	41/23210	0.0359236	0.17626	0.140868	Aprt/Ada/Ak4/Ak2/Prps1/Nt5e/Dnph1/Uprt	8
GO:0038083	peptidyl-tyrosine autophosphorylation	8/2196	41/23210	0.0359236	0.17626	0.140868	Cav1/Blk/Frk/Ace/Syk/Fgr/Btk/Grem1	8
GO:1905953	negative regulation of lipid localization	8/2196	41/23210	0.0359236	0.17626	0.140868	Pparg/Nr1h3/Shh/Apoc2/Cyp4f18/Egf/Acsl4/Lep	8
GO:0070507	regulation of microtubule cytoskeleton organization	27/2196	199/23210	0.0359356	0.17626	0.140868	Cav1/Mid1ip1/Cep97/Parp3/Rp1/Camsap1/Map1a/Tpx2/Chmp4c/Stmn3/Fgf13/Hdac6/Ckap2/Pde4dip/Pkhd1/Bmerb1/Phldb1/Cdk5r1/Epha3/Map1b/Fes/Map6/Gda/Mapk15/Kifc1/Hspa1b/Hspa1a	27
GO:0031110	regulation of microtubule polymerization or depolymerization	14/2196	88/23210	0.0364888	0.178875	0.142959	Cav1/Mid1ip1/Rp1/Camsap1/Map1a/Stmn3/Fgf13/Hdac6/Ckap2/Pde4dip/Bmerb1/Map1b/Fes/Gda	14
GO:0002821	positive regulation of adaptive immune response	21/2196	147/23210	0.0368364	0.17902	0.143074	Il27ra/Gata3/Fcgr1/Ada/C3/Cd74/Anxa1/Slc11a1/Il1b/Cd1d1/Btk/Nfkbiz/Rif1/Ccr7/Hlx/Cd24a/Ccr2/Fcgr3/H2-Ab1/Gm11127/Exosc6	21
GO:0030500	regulation of bone mineralization	13/2196	80/23210	0.0368547	0.17902	0.143074	Actn3/Tfap2a/Ccr1/Fam20c/Bmp2/Ccn1/Ptn/Wnt4/Enpp1/Phospho1/Bmpr1b/Kl/Grem1	13
GO:0098773	skin epidermis development	17/2196	113/23210	0.0369422	0.17902	0.143074	Shh/Edar/Trpv1/Celsr1/Dnase1l2/Dkk1/Igfbp5/Fermt1/Tfap2c/Prss8/Fgfr2/Hpse/Kdf1/Foxq1/Cdh3/Apcdd1/Edaradd	17
GO:0006007	glucose catabolic process	4/2196	14/23210	0.0369467	0.17902	0.143074	Actn3/Pfkp/Pfkfb2/Ldha	4
GO:0010896	regulation of triglyceride catabolic process	4/2196	14/23210	0.0369467	0.17902	0.143074	Apoc2/Gpld1/Apoa4/Apoc3	4
GO:0018119	peptidyl-cysteine S-nitrosylation	4/2196	14/23210	0.0369467	0.17902	0.143074	Ace/Nos2/Atp2b4/S100a8	4
GO:0018158	protein oxidation	4/2196	14/23210	0.0369467	0.17902	0.143074	Lox/Loxl4/Apoa1/Trabd2b	4
GO:0019886	antigen processing and presentation of exogenous peptide antigen via MHC class II	4/2196	14/23210	0.0369467	0.17902	0.143074	Cd74/H2-Aa/H2-Eb1/H2-Ab1	4
GO:0032736	positive regulation of interleukin-13 production	4/2196	14/23210	0.0369467	0.17902	0.143074	Gata3/Il17rb/Irf4/Tlr4	4
GO:0045188	regulation of circadian sleep/wake cycle, non-REM sleep	4/2196	14/23210	0.0369467	0.17902	0.143074	Ada/Casp1/Npy2r/Ptger3	4
GO:0048537	mucosal-associated lymphoid tissue development	4/2196	14/23210	0.0369467	0.17902	0.143074	Cacnb4/Ada/Artn/Tox	4
GO:0048541	Peyer's patch development	4/2196	14/23210	0.0369467	0.17902	0.143074	Cacnb4/Ada/Artn/Tox	4
GO:0051152	positive regulation of smooth muscle cell differentiation	4/2196	14/23210	0.0369467	0.17902	0.143074	Shh/Myocd/Cth/Smarcd3	4
GO:0051284	positive regulation of sequestering of calcium ion	4/2196	14/23210	0.0369467	0.17902	0.143074	Gstm7/Trdn/Gsto1/Fcrl5	4
GO:0060732	positive regulation of inositol phosphate biosynthetic process	4/2196	14/23210	0.0369467	0.17902	0.143074	Adcyap1r1/Pth1r/P2ry6/Ptafr	4
GO:0070486	leukocyte aggregation	4/2196	14/23210	0.0369467	0.17902	0.143074	Adam8/Il1b/Nr4a3/S100a8	4
GO:0071340	skeletal muscle acetylcholine-gated channel clustering	4/2196	14/23210	0.0369467	0.17902	0.143074	Sorbs1/Ptn/Musk/Colq	4
GO:0072537	fibroblast activation	4/2196	14/23210	0.0369467	0.17902	0.143074	Myocd/Rgcc/Dgat1/Lep	4
GO:0086069	bundle of His cell to Purkinje myocyte communication	4/2196	14/23210	0.0369467	0.17902	0.143074	Dsc2/Cacna2d1/Dsg2/Dsp	4
GO:0098911	regulation of ventricular cardiac muscle cell action potential	4/2196	14/23210	0.0369467	0.17902	0.143074	Cav1/Dsc2/Dsg2/Dsp	4
GO:2000341	regulation of chemokine (C-X-C motif) ligand 2 production	4/2196	14/23210	0.0369467	0.17902	0.143074	Klf4/Mcoln2/Lpl/Cd74	4
GO:0002021	response to dietary excess	7/2196	34/23210	0.0371728	0.17902	0.143074	Pparg/Trpv1/Sctr/Acvr1c/Adrb3/Pnpla3/Lep	7
GO:0010714	positive regulation of collagen metabolic process	7/2196	34/23210	0.0371728	0.17902	0.143074	Ihh/Vsir/Rgcc/Vim/Ccl2/Wnt4/Suco	7
GO:0042832	defense response to protozoan	7/2196	34/23210	0.0371728	0.17902	0.143074	Il10/Arg1/Irf4/Slc11a1/Gbp8/Irf8/Gbp10	7
GO:0060479	lung cell differentiation	7/2196	34/23210	0.0371728	0.17902	0.143074	Gata6/Igf1/Agr2/Grhl2/Spdef/Eya1/Foxj1	7
GO:0071634	regulation of transforming growth factor beta production	7/2196	34/23210	0.0371728	0.17902	0.143074	Gata6/Wnt11/Itgb6/Tyrobp/Cx3cl1/Cd24a/Cdh3	7
GO:0090313	regulation of protein targeting to membrane	7/2196	34/23210	0.0371728	0.17902	0.143074	Dmtn/Ccl2/Cdk5r1/Kcnb1/Cemip/Erbb2/Ank3	7
GO:0003085	negative regulation of systemic arterial blood pressure	6/2196	27/23210	0.0372407	0.17902	0.143074	Cd36/Trpv1/Adra1d/Adrb3/Adra1a/Kl	6
GO:0007214	gamma-aminobutyric acid signaling pathway	6/2196	27/23210	0.0372407	0.17902	0.143074	Cacnb4/Gabrr2/Gabra4/Gabrb1/Plcl1/Bdnf	6
GO:0032770	positive regulation of monooxygenase activity	6/2196	27/23210	0.0372407	0.17902	0.143074	Esr1/Tert/Gdnf/Npr3/Il1b/Cdh3	6
GO:0045780	positive regulation of bone resorption	6/2196	27/23210	0.0372407	0.17902	0.143074	Syk/Dcstamp/Adam8/Car2/Trf/Tmem64	6
GO:0046852	positive regulation of bone remodeling	6/2196	27/23210	0.0372407	0.17902	0.143074	Syk/Dcstamp/Adam8/Car2/Trf/Tmem64	6
GO:0050849	negative regulation of calcium-mediated signaling	6/2196	27/23210	0.0372407	0.17902	0.143074	Gstm7/Actn3/Gsto1/Atp2b4/Siglecg/Myoz1	6
GO:0050901	leukocyte tethering or rolling	6/2196	27/23210	0.0372407	0.17902	0.143074	Gcnt1/Ccr2/Cx3cr1/Ptafr/Lep/Ccl28	6
GO:0050996	positive regulation of lipid catabolic process	6/2196	27/23210	0.0372407	0.17902	0.143074	Apoc2/Sctr/Il1b/Apoa4/Fabp1/Abcd2	6
GO:1901018	positive regulation of potassium ion transmembrane transporter activity	6/2196	27/23210	0.0372407	0.17902	0.143074	Trem2/Atp1b1/Lrrc26/Abcc8/Kcna1/Lrrc55	6
GO:1903844	regulation of cellular response to transforming growth factor beta stimulus	16/2196	105/23210	0.0379719	0.182437	0.145805	Folr1/Cav1/Myocd/Aspn/Cidea/Lox/Itga8/Fermt1/Veph1/Htra3/Adamtsl2/Nepn/Npnt/Wfikkn2/Nrros/Peg10	16
GO:0002279	mast cell activation involved in immune response	9/2196	49/23210	0.03836	0.183807	0.1469	Adora3/Hmox1/Syk/Nr4a3/Fgr/Btk/Cd84/Fes/Unc13d	9
GO:0002448	mast cell mediated immunity	9/2196	49/23210	0.03836	0.183807	0.1469	Adora3/Hmox1/Syk/Nr4a3/Fgr/Btk/Cd84/Fes/Unc13d	9
GO:0021545	cranial nerve development	9/2196	49/23210	0.03836	0.183807	0.1469	Pax2/Slc1a3/Erbb3/Tfap2a/Sall1/Slitrk6/Tifab/Six1/Hoxd3	9
GO:0070169	positive regulation of biomineral tissue development	9/2196	49/23210	0.03836	0.183807	0.1469	Actn3/Tfap2a/Fam20c/Bmp2/Ccn1/Ptn/Wnt4/Bmpr1b/Kl	9
GO:0110151	positive regulation of biomineralization	9/2196	49/23210	0.03836	0.183807	0.1469	Actn3/Tfap2a/Fam20c/Bmp2/Ccn1/Ptn/Wnt4/Bmpr1b/Kl	9
GO:0030510	regulation of BMP signaling pathway	15/2196	97/23210	0.0388976	0.186283	0.148878	Gata6/Cav1/Sfrp5/Vsir/Sfrp4/Dkk1/Tfap2b/Lrp2/Ccn1/Htra3/Chrdl2/Nog/Grem2/Kcp/Grem1	15
GO:0003206	cardiac chamber morphogenesis	21/2196	148/23210	0.0392456	0.187848	0.15013	Gata6/Epor/Fgfrl1/Gata3/Wnt11/Tbx5/Dnah11/Tbx3/Grhl2/Rbp4/Tnnt2/Lrp2/Npy2r/Ccn1/Smarcd3/Fgfr2/Bmp5/Ovol2/Nog/Myh7/Dsp	21
GO:1904063	negative regulation of cation transmembrane transport	14/2196	89/23210	0.0396748	0.189699	0.151609	Fmr1/Gstm7/Atp1a2/Cav1/Kcnq1/Trdn/Fgf12/Gsto1/Drd4/Gpr35/Rrad/Ptger3/Fcrl5/Ank3	14
GO:2000243	positive regulation of reproductive process	14/2196	89/23210	0.0396748	0.189699	0.151609	Shh/Cacna1h/Ovol1/Drd4/Hdac4/Lfng/Piwil2/Wnt4/Cfap69/Lhfpl2/Rnase9/Ptafr/Mapk15/Hoxc4	14
GO:0010463	mesenchymal cell proliferation	10/2196	57/23210	0.0397613	0.189909	0.151777	Shh/Ihh/Wnt11/Bmp2/Ptn/Fgfr2/Tbx18/Mycn/Six1/Dchs2	10
GO:1901292	nucleoside phosphate catabolic process	10/2196	57/23210	0.0397613	0.189909	0.151777	Ada/Upp1/Enpp5/Pde2a/Nudt7/Nt5e/Enpp1/Dnph1/Nudt10/Nudt11	10
GO:0048736	appendage development	27/2196	201/23210	0.0400207	0.190944	0.152604	Shh/Crabp2/Ihh/Tbx5/Tbx3/Tfap2a/Grhl2/Dkk1/Tfap2b/Slc7a11/Fgfr2/Sall1/Tmem231/Rpgrip1l/Fras1/Alx1/Frem2/Mycn/Kdf1/Wdr19/Hoxa9/Dync2h1/Nog/Bmpr1b/Ece1/Cyp26b1/Grem1	27
GO:0060173	limb development	27/2196	201/23210	0.0400207	0.190944	0.152604	Shh/Crabp2/Ihh/Tbx5/Tbx3/Tfap2a/Grhl2/Dkk1/Tfap2b/Slc7a11/Fgfr2/Sall1/Tmem231/Rpgrip1l/Fras1/Alx1/Frem2/Mycn/Kdf1/Wdr19/Hoxa9/Dync2h1/Nog/Bmpr1b/Ece1/Cyp26b1/Grem1	27
GO:0032970	regulation of actin filament-based process	48/2196	393/23210	0.0401045	0.191241	0.152842	Atp1a2/Cav1/Trpm2/Odam/Spire2/Stc1/Wnt11/Celsr1/Alox15/Ccl11/Rhobtb3/F2rl1/Rgcc/Dmtn/Cacna1h/Myo1f/Dsc2/Csf1r/Avil/Tmeff2/Pam/Tnnt2/Neb/C9orf72/Fgr/Bst1/Stap1/Fgf13/Cx3cl1/Apoa1/Hcn4/Fhod3/Cdc42ep3/Wnt4/Baiap2l1/Ptger3/Kirrel/Dsg2/Shroom2/Cdk5r1/Cdc42ep1/Synpo2/Epha3/Fes/Dsp/Ntrk3/Ctnna2/Arhgap40	48
GO:0046530	photoreceptor cell differentiation	13/2196	81/23210	0.0402444	0.191704	0.153211	Shh/Bbs1/Ihh/Rabl2/Rp1/Prom1/Ptn/Ush1c/Rpgr/Mfrp/Nphp4/Ntrk2/Ttc26	13
GO:0050818	regulation of coagulation	13/2196	81/23210	0.0402444	0.191704	0.153211	Cd36/Cav1/C1qtnf1/Syk/F2rl1/Dmtn/Proc/F7/Hpse/Tlr4/Ptger3/Adamts18/Klkb1	13
GO:0003407	neural retina development	12/2196	73/23210	0.0405271	0.192947	0.154205	Ihh/Rab11fip4/Atp8a2/Rp1/Smarcd3/Prom1/Ptn/Ush1c/Gpm6a/Megf11/Ntrk2/Fat3	12
GO:0010765	positive regulation of sodium ion transport	8/2196	42/23210	0.0408305	0.194184	0.155193	Scn1b/Fgf12/Drd4/Atp1b1/Prss8/Wnk4/Wnk2/Ank3	8
GO:0120178	steroid hormone biosynthetic process	8/2196	42/23210	0.0408305	0.194184	0.155193	Cyp17a1/Cacna1h/Bmp2/Dkk3/Bmp5/Wnt4/Srd5a2/Bmpr1b	8
GO:0002824	positive regulation of adaptive immune response based on somatic recombination of immune receptors built from immunoglobulin superfamily domains	20/2196	140/23210	0.040857	0.194207	0.155211	Il27ra/Gata3/Fcgr1/Ada/C3/Anxa1/Slc11a1/Il1b/Cd1d1/Btk/Nfkbiz/Rif1/Ccr7/Hlx/Cd24a/Ccr2/Fcgr3/H2-Ab1/Gm11127/Exosc6	20
GO:0032091	negative regulation of protein binding	16/2196	106/23210	0.040947	0.194427	0.155388	Ckmt1/Hfe/Cav1/Ttbk1/Ctsz/Il10/Ace/Dkk1/Epb41l5/Pim2/Ptprf/Bag2/Wfikkn2/Dact1/Nog/Xirp1	16
GO:0055006	cardiac cell development	16/2196	106/23210	0.040947	0.194427	0.155388	Tcap/Tbx3/Igf1/Sgcd/Myocd/Popdc2/Cxadr/Neb/Myom2/Fhod3/Myom3/Mybpc2/Adra1a/Nrap/Nebl/Xirp1	16
GO:0042157	lipoprotein metabolic process	18/2196	123/23210	0.0412325	0.195679	0.156388	Npc1l1/Apob/Glul/Mttp/Cwh43/Dgat2/Piga/Apoa4/Apoc3/Apoa1/Hhat/Zdhhc2/Apoc1/Golga7b/Notum/Lipg/Lep/Pgap1	18
GO:0001824	blastocyst development	21/2196	149/23210	0.0417685	0.198117	0.158337	Cdh1/Elf3/Ada/Mfng/Igf1/Hnf1b/Esrrb/Phf6/Atp1b1/Acvr1c/Stmn3/Tfap2c/Akap3/Cmtm3/Necab1/Slc35e2/Dmbt1/Zfp420/Pnldc1/Ccdc24/Lats2	21
GO:0042102	positive regulation of T cell proliferation	15/2196	98/23210	0.0420672	0.198198	0.158402	Shh/Igf1/Syk/Anxa1/Cd6/Il2ra/Il1b/Cd1d1/Itgal/Tnfsf9/Ccr7/Cd209e/Cd24a/Ccr2/Lep	15
GO:0014808	release of sequestered calcium ion into cytosol by sarcoplasmic reticulum	5/2196	21/23210	0.0425265	0.198198	0.158402	Gstm7/Casq1/Trdn/Gsto1/Ryr1	5
GO:0015732	prostaglandin transport	5/2196	21/23210	0.0425265	0.198198	0.158402	Nos2/Abcc2/Il1b/Acsl4/Lep	5
GO:0046325	negative regulation of glucose import	5/2196	21/23210	0.0425265	0.198198	0.158402	Sh2b2/Esr1/Ace/Enpp1/Lep	5
GO:0050908	detection of light stimulus involved in visual perception	5/2196	21/23210	0.0425265	0.198198	0.158402	Cacnb4/Atp8a2/Rbp4/Best1/Rgs9bp	5
GO:0050962	detection of light stimulus involved in sensory perception	5/2196	21/23210	0.0425265	0.198198	0.158402	Cacnb4/Atp8a2/Rbp4/Best1/Rgs9bp	5
GO:0072170	metanephric tubule development	5/2196	21/23210	0.0425265	0.198198	0.158402	Pax2/Pax8/Umod/Lif/Wnt4	5
GO:0090330	regulation of platelet aggregation	5/2196	21/23210	0.0425265	0.198198	0.158402	C1qtnf1/Syk/Dmtn/Ptger3/Adamts18	5
GO:0097107	postsynaptic density assembly	5/2196	21/23210	0.0425265	0.198198	0.158402	Nptx1/Nrxn2/Shank2/Reln/Ntrk3	5
GO:1901626	regulation of postsynaptic membrane organization	5/2196	21/23210	0.0425265	0.198198	0.158402	Sorbs1/Slc7a11/Ptn/Shisa7/Musk	5
GO:1902019	regulation of cilium-dependent cell motility	5/2196	21/23210	0.0425265	0.198198	0.158402	Bbs1/Rgn/Cfap69/Rnase9/Efcab1	5
GO:0009069	serine family amino acid metabolic process	7/2196	35/23210	0.0428079	0.198198	0.158402	Ggt1/Cbs/Gldc/Slc7a11/Cth/Amt/Dao	7
GO:0009187	cyclic nucleotide metabolic process	7/2196	35/23210	0.0428079	0.198198	0.158402	Cacnb4/Adcy1/Adcy2/Adcy8/Adcy10/Pde2a/Gucy2g	7
GO:0015804	neutral amino acid transport	7/2196	35/23210	0.0428079	0.198198	0.158402	Slc6a15/Slc36a2/Slc6a17/Slc7a9/Slc7a10/Slc6a20a/Lep	7
GO:0019835	cytolysis	7/2196	35/23210	0.0428079	0.198198	0.158402	Pax2/Gpld1/Reg3g/Pglyrp1/Mmd2/Lyz1/Lyz2	7
GO:0043304	regulation of mast cell degranulation	7/2196	35/23210	0.0428079	0.198198	0.158402	Adora3/Hmox1/Syk/Fgr/Cd84/Fes/Unc13d	7
GO:0097106	postsynaptic density organization	7/2196	35/23210	0.0428079	0.198198	0.158402	Nptx1/Cadm1/Nrxn2/Shank2/Reln/Lrrc4/Ntrk3	7
GO:0008038	neuron recognition	9/2196	50/23210	0.043003	0.198198	0.158402	Celsr3/Dscaml1/Ndn/Prtg/Cntn5/Ncam1/Bdnf/Cdk5r1/Epha3	9
GO:0010828	positive regulation of glucose transmembrane transport	9/2196	50/23210	0.043003	0.198198	0.158402	Gip/Erbb3/Aoc3/Igf1/Tert/C3/Sorbs1/Nr4a3/Itln1	9
GO:0032715	negative regulation of interleukin-6 production	9/2196	50/23210	0.043003	0.198198	0.158402	Il27ra/Il10/Cd200r1/Aqp4/Foxj1/Cd84/Tlr4/Flt3/Cd24a	9
GO:0060043	regulation of cardiac muscle cell proliferation	9/2196	50/23210	0.043003	0.198198	0.158402	Gata6/Tbx5/Cxadr/Rbp4/Trp73/Fgfr2/Ncam1/Ccnb1/Nog	9
GO:0046888	negative regulation of hormone secretion	14/2196	90/23210	0.0430537	0.198198	0.158402	Pparg/Kcnq1/Pde8b/Acvr1c/Il1b/Edn3/Rab11fip1/Inha/Lif/Ptger3/Abcc8/Kcnb1/Lep/Ptprv	14
GO:0051604	protein maturation	36/2196	284/23210	0.043424	0.198198	0.158402	Cdh1/Tmprss2/Fmr1/Hpn/Shh/Corin/Ggt1/Ihh/Ctsz/Vsir/Cpm/Scg5/Cpn1/Tspan17/Casp1/Il1r2/Tnp1/Pcsk2/Prss12/Enpep/Tfr2/Pcsk6/Cpxm2/F7/Dhcr24/Myrf/Cuzd1/Bag2/Dync2h1/Ece1/Chst8/Klk1b5/Serpinh1/Ren1/Ren2/Klkb1	36
GO:0005979	regulation of glycogen biosynthetic process	6/2196	28/23210	0.0437337	0.198198	0.158402	Igf1/Esrrb/Sorbs1/Enpp1/Gck/Ppp1r3d	6
GO:0006195	purine nucleotide catabolic process	6/2196	28/23210	0.0437337	0.198198	0.158402	Ada/Pde2a/Nudt7/Nt5e/Nudt10/Nudt11	6
GO:0009167	purine ribonucleoside monophosphate metabolic process	6/2196	28/23210	0.0437337	0.198198	0.158402	Aprt/Ada/Ak4/Ak2/Prps1/Nt5e	6
GO:0010962	regulation of glucan biosynthetic process	6/2196	28/23210	0.0437337	0.198198	0.158402	Igf1/Esrrb/Sorbs1/Enpp1/Gck/Ppp1r3d	6
GO:0032369	negative regulation of lipid transport	6/2196	28/23210	0.0437337	0.198198	0.158402	Nr1h3/Shh/Apoc2/Cyp4f18/Egf/Acsl4	6
GO:0032891	negative regulation of organic acid transport	6/2196	28/23210	0.0437337	0.198198	0.158402	Cyp4f18/Il1rn/Il1b/Acsl4/Hrh3/Lep	6
GO:0080154	regulation of fertilization	6/2196	28/23210	0.0437337	0.198198	0.158402	Cacna1h/Wee2/Cfap69/Lhfpl2/Pkdrej/Spink13	6
GO:0090314	positive regulation of protein targeting to membrane	6/2196	28/23210	0.0437337	0.198198	0.158402	Ccl2/Cdk5r1/Kcnb1/Cemip/Erbb2/Ank3	6
GO:0007605	sensory perception of sound	34/2196	266/23210	0.0439536	0.198198	0.158402	Cdh1/Hpn/Slc1a3/Atp6v1b1/Cdh23/Cacna1d/Asic2/Coch/Tfap2a/Hexb/Aqp4/Myo1a/Bsnd/Lrp2/Map1a/Slc52a3/Espn/P2rx2/Gsdme/Ush1c/Crym/Tbx18/Myo6/Dcdc2a/Mcoln3/Atp6v0a4/Cntn5/Slitrk6/Fzd4/Six1/Cemip/Otof/Kcnma1/Pgap1	34
GO:0001764	neuron migration	25/2196	185/23210	0.0439848	0.198198	0.158402	Cdh1/Bbs1/Gata3/Celsr1/Ntn1/Celsr3/Olfm1/Chl1/Fgf13/Gpm6a/Cck/Ndn/Dcdc2a/Ulk4/Reln/Nexmif/Cdk5r1/Ndnf/Ntrk2/Spock1/Ntrk3/Scrt2/Ctnna2/Celsr2/Fat3	25
GO:0009566	fertilization	25/2196	185/23210	0.0439848	0.198198	0.158402	Klhl10/Spa17/Atp8b3/Bbs1/Apob/Hexb/Rabl2/Cacna1h/Plcd4/Ccdc136/Adam3/Folr2/Wee2/Hoxa9/Cfap69/Mael/Lhfpl2/Pkdrej/Spink2/Xntrpc/Rimbp3/Spink13/Bsph1/Smcp/Hspa1b	25
GO:0010770	positive regulation of cell morphogenesis involved in differentiation	25/2196	185/23210	0.0439848	0.198198	0.158402	Metrn/Crabp2/Trpv2/Ntn1/Dmtn/Fn1/Zeb2/Itpka/Lrp8/Plxnb3/Apoa1/Ptprf/Lpar3/Golga4/Ss18l1/Reln/Cux2/Bdnf/Map1b/Plxnb1/Ntrk2/Map6/Unc13d/Ntrk3/Cass4	25
GO:0060443	mammary gland morphogenesis	10/2196	58/23210	0.0441301	0.198198	0.158402	Elf3/Cav1/Tbx3/Esr1/Ccl11/Ntn1/Igfbp5/Tfap2c/Fgfr2/Wnt4	10
GO:0072678	T cell migration	10/2196	58/23210	0.0441301	0.198198	0.158402	Il27ra/Myo1g/Cd200r1/Adam8/Ccl2/Ccr7/Ccr2/Gpr183/Dock8/Tmem102	10
GO:1901607	alpha-amino acid biosynthetic process	10/2196	58/23210	0.0441301	0.198198	0.158402	Slc1a3/Ggt1/Mtr/Cbs/Atp2b4/Glul/Cth/Aass/Otc/Got2	10
GO:1903510	mucopolysaccharide metabolic process	10/2196	58/23210	0.0441301	0.198198	0.158402	Itih5/Il1b/Egf/Smpd3/Chst7/Dse/Ndnf/Cemip/Chst13/Spock2	10
GO:0051403	stress-activated MAPK cascade	33/2196	257/23210	0.0441681	0.198198	0.158402	Foxm1/Marveld3/Edar/Mapk13/Sfrp5/Ern1/Sfrp4/Syk/F2rl1/Fgf12/Cbs/Dusp1/Dkk1/Zeb2/Il1rn/Bmp2/Il1b/Tnik/Trp73/Map3k21/Cryab/Trf/Ccr7/Sh3rf3/Tlr4/Dusp10/Ulk4/Inava/Map3k9/Unc5cl/Dact1/Fzd4/Lep	33
GO:0051783	regulation of nuclear division	26/2196	194/23210	0.0442574	0.198198	0.158402	Cdc20/Esr1/Igf1/Rgcc/Cep97/Nek6/Il1b/Edn3/Chmp4c/Egf/Tgfa/Fgfr2/Smpd3/Pebp1/Piwil2/Lif/Slf2/Wnt4/Wee2/Ttk/Bub1b/Ccnb1/Mapk15/Btc/Hspa1b/Hspa1a	26
GO:0034404	nucleobase-containing small molecule biosynthetic process	12/2196	74/23210	0.0443715	0.198198	0.158402	Aprt/Ada/Upp1/Enpp5/Pde2a/Nudt7/Nt5e/Nme5/Enpp1/Dnph1/Nudt10/Nudt11	12
GO:0042108	positive regulation of cytokine biosynthetic process	12/2196	74/23210	0.0443715	0.198198	0.158402	Hspb1/Irf4/Syk/Cd74/Il1b/Cd1d1/Tnfrsf8/Tyrobp/Tlr4/Ccr2/Ptafr/Fcgr3	12
GO:1901880	negative regulation of protein depolymerization	12/2196	74/23210	0.0443715	0.198198	0.158402	Mid1ip1/Dmtn/Avil/Rp1/Camsap1/Map1a/Fgf13/Hdac6/Ckap2/Bmerb1/Shroom2/Map1b	12
GO:1903201	regulation of oxidative stress-induced cell death	12/2196	74/23210	0.0443715	0.198198	0.158402	Hspb1/Epor/Trpm2/Il10/Slc7a11/Nr4a3/Stk26/Hdac6/Nme5/Vnn1/Tlr4/Reg3b	12
GO:0046324	regulation of glucose import	11/2196	66/23210	0.0445157	0.198198	0.158402	Sh2b2/Erbb3/Esr1/Igf1/Ace/Tert/Sorbs1/Rtn2/Enpp1/Itln1/Lep	11
GO:1901184	regulation of ERBB signaling pathway	11/2196	66/23210	0.0445157	0.198198	0.158402	Neurl1a/Esr1/Agr2/Tfap2a/Egf/Tgfa/Ptprf/Zfyve28/Hip1/Sh3tc2/Plaur	11
GO:0031334	positive regulation of protein-containing complex assembly	29/2196	221/23210	0.0445832	0.198198	0.158402	Cd36/Cav1/Tppp2/Spire2/Ttbk1/Alox15/Esr1/Ccl11/Wars/Syk/Clu/Cdh17/Hdac6/Cck/Slf2/Cdc42ep3/Pde4dip/Baiap2l1/Tlr4/Kirrel/Cd24a/Cdc42ep1/Map1b/Fes/Palld/Gda/Ctnna2/Jchain/Trabd2b	29
GO:0046887	positive regulation of hormone secretion	22/2196	159/23210	0.0451114	0.198198	0.158402	Fgfr4/Hfe/Trpm2/Gip/Blk/Cacna1d/C1qtnf1/Gpld1/Adcy8/Nell2/Rbp4/Pfkfb2/Glul/Edn3/Pex5l/Tfr2/Gipr/Cckbr/Ano1/Lif/Gck/Gpr68	22
GO:0032755	positive regulation of interleukin-6 production	15/2196	99/23210	0.0454161	0.198198	0.158402	Cd36/Mapk13/Lpl/Syk/F2rl1/Zbtb20/Cd74/Il1rn/Il1b/Tyrobp/Tnfsf9/Tlr4/Inava/Rab7b/Ptafr	15
GO:0033865	nucleoside bisphosphate metabolic process	15/2196	99/23210	0.0454161	0.198198	0.158402	Pdk1/Pipox/Hnf4a/Dgat1/Fasn/Acss2/Sult1e1/Dgat2/Acsl4/Nudt7/Pank1/Enpp1/Pdk2/Acot5/Acnat1	15
GO:0033875	ribonucleoside bisphosphate metabolic process	15/2196	99/23210	0.0454161	0.198198	0.158402	Pdk1/Pipox/Hnf4a/Dgat1/Fasn/Acss2/Sult1e1/Dgat2/Acsl4/Nudt7/Pank1/Enpp1/Pdk2/Acot5/Acnat1	15
GO:0034032	purine nucleoside bisphosphate metabolic process	15/2196	99/23210	0.0454161	0.198198	0.158402	Pdk1/Pipox/Hnf4a/Dgat1/Fasn/Acss2/Sult1e1/Dgat2/Acsl4/Nudt7/Pank1/Enpp1/Pdk2/Acot5/Acnat1	15
GO:0045921	positive regulation of exocytosis	15/2196	99/23210	0.0454161	0.198198	0.158402	Itgb2/Adora3/Cadps2/Syk/F2rl1/Cacna1h/Fgr/Smpd3/Exph5/Syt1/Kcnb1/Cadps/Ptafr/Unc13d/Syt9	15
GO:0001767	establishment of lymphocyte polarity	3/2196	9/23210	0.0459862	0.198198	0.158402	Ccr7/Dock8/Cyp26b1	3
GO:0001768	establishment of T cell polarity	3/2196	9/23210	0.0459862	0.198198	0.158402	Ccr7/Dock8/Cyp26b1	3
GO:0001794	type IIa hypersensitivity	3/2196	9/23210	0.0459862	0.198198	0.158402	Fcgr1/C3/Fcgr3	3
GO:0001796	regulation of type IIa hypersensitivity	3/2196	9/23210	0.0459862	0.198198	0.158402	Fcgr1/C3/Fcgr3	3
GO:0001798	positive regulation of type IIa hypersensitivity	3/2196	9/23210	0.0459862	0.198198	0.158402	Fcgr1/C3/Fcgr3	3
GO:0002158	osteoclast proliferation	3/2196	9/23210	0.0459862	0.198198	0.158402	Npr3/Ocstamp/Grem1	3
GO:0002445	type II hypersensitivity	3/2196	9/23210	0.0459862	0.198198	0.158402	Fcgr1/C3/Fcgr3	3
GO:0002713	negative regulation of B cell mediated immunity	3/2196	9/23210	0.0459862	0.198198	0.158402	Parp3/Foxj1/Susd4	3
GO:0002725	negative regulation of T cell cytokine production	3/2196	9/23210	0.0459862	0.198198	0.158402	Hfe/Arg1/Vsir	3
GO:0002887	negative regulation of myeloid leukocyte mediated immunity	3/2196	9/23210	0.0459862	0.198198	0.158402	Hmox1/Cd84/Ccr2	3
GO:0002890	negative regulation of immunoglobulin mediated immune response	3/2196	9/23210	0.0459862	0.198198	0.158402	Parp3/Foxj1/Susd4	3
GO:0002892	regulation of type II hypersensitivity	3/2196	9/23210	0.0459862	0.198198	0.158402	Fcgr1/C3/Fcgr3	3
GO:0002894	positive regulation of type II hypersensitivity	3/2196	9/23210	0.0459862	0.198198	0.158402	Fcgr1/C3/Fcgr3	3
GO:0003223	ventricular compact myocardium morphogenesis	3/2196	9/23210	0.0459862	0.198198	0.158402	Lrp2/Nog/Dsp	3
GO:0006646	phosphatidylethanolamine biosynthetic process	3/2196	9/23210	0.0459862	0.198198	0.158402	Alox15/Etnk1/Etnk2	3
GO:0007406	negative regulation of neuroblast proliferation	3/2196	9/23210	0.0459862	0.198198	0.158402	Ptn/Cd24a/Bdnf	3
GO:0010873	positive regulation of cholesterol esterification	3/2196	9/23210	0.0459862	0.198198	0.158402	Apoa4/Apoa1/Scd1	3
GO:0010966	regulation of phosphate transport	3/2196	9/23210	0.0459862	0.198198	0.158402	Fgfr4/Sfrp4/Slc34a1	3
GO:0010985	negative regulation of lipoprotein particle clearance	3/2196	9/23210	0.0459862	0.198198	0.158402	Apoc2/Apoc3/Abcc8	3
GO:0014050	negative regulation of glutamate secretion	3/2196	9/23210	0.0459862	0.198198	0.158402	Il1rn/Il1b/Hrh3	3
GO:0021562	vestibulocochlear nerve development	3/2196	9/23210	0.0459862	0.198198	0.158402	Pax2/Slitrk6/Tifab	3
GO:0021957	corticospinal tract morphogenesis	3/2196	9/23210	0.0459862	0.198198	0.158402	Scn1b/Zeb2/Prdm8	3
GO:0032328	alanine transport	3/2196	9/23210	0.0459862	0.198198	0.158402	Slc36a2/Slc6a17/Slc7a10	3
GO:0032650	regulation of interleukin-1 alpha production	3/2196	9/23210	0.0459862	0.198198	0.158402	Casp1/Il1r2/Cx3cl1	3
GO:0034374	low-density lipoprotein particle remodeling	3/2196	9/23210	0.0459862	0.198198	0.158402	Apob/Pla2g7/Lipc	3
GO:0043569	negative regulation of insulin-like growth factor receptor signaling pathway	3/2196	9/23210	0.0459862	0.198198	0.158402	Igfbp5/Bmp2/Bmp5	3
GO:0043587	tongue morphogenesis	3/2196	9/23210	0.0459862	0.198198	0.158402	Shh/Six1/Cyp26b1	3
GO:0044771	meiotic cell cycle phase transition	3/2196	9/23210	0.0459862	0.198198	0.158402	Ovol1/Ttk/Mapk15	3
GO:0045657	positive regulation of monocyte differentiation	3/2196	9/23210	0.0459862	0.198198	0.158402	Dcstamp/Cd74/Fes	3
GO:0046010	positive regulation of circadian sleep/wake cycle, non-REM sleep	3/2196	9/23210	0.0459862	0.198198	0.158402	Casp1/Npy2r/Ptger3	3
GO:0046598	positive regulation of viral entry into host cell	3/2196	9/23210	0.0459862	0.198198	0.158402	Tmprss2/Cd74/Lgals1	3
GO:0050957	equilibrioception	3/2196	9/23210	0.0459862	0.198198	0.158402	Cdh23/Ush1c/Ankfn1	3
GO:0051006	positive regulation of lipoprotein lipase activity	3/2196	9/23210	0.0459862	0.198198	0.158402	Nr1h3/Apoc2/Apoa4	3
GO:0060290	transdifferentiation	3/2196	9/23210	0.0459862	0.198198	0.158402	Tbx5/Tert/Lif	3
GO:0060426	lung vasculature development	3/2196	9/23210	0.0459862	0.198198	0.158402	Igf1/Stra6/Lif	3
GO:0060539	diaphragm development	3/2196	9/23210	0.0459862	0.198198	0.158402	Fgfrl1/Msc/Stra6	3
GO:0060677	ureteric bud elongation	3/2196	9/23210	0.0459862	0.198198	0.158402	Hnf1b/Sall1/Six1	3
GO:0060896	neural plate pattern specification	3/2196	9/23210	0.0459862	0.198198	0.158402	Tbx18/Nog/Celsr2	3
GO:0061101	neuroendocrine cell differentiation	3/2196	9/23210	0.0459862	0.198198	0.158402	Wnt11/Bmp2/Wnt4	3
GO:0061525	hindgut development	3/2196	9/23210	0.0459862	0.198198	0.158402	Tcf7/Shh/Dact1	3
GO:0072197	ureter morphogenesis	3/2196	9/23210	0.0459862	0.198198	0.158402	Pax2/Gata3/Emx2	3
GO:0075294	positive regulation by symbiont of entry into host	3/2196	9/23210	0.0459862	0.198198	0.158402	Tmprss2/Cd74/Lgals1	3
GO:0090031	positive regulation of steroid hormone biosynthetic process	3/2196	9/23210	0.0459862	0.198198	0.158402	Cyp17a1/Igf1/Wnt4	3
GO:0099641	anterograde axonal protein transport	3/2196	9/23210	0.0459862	0.198198	0.158402	Hspb1/Kif5c/Map1a	3
GO:1900122	positive regulation of receptor binding	3/2196	9/23210	0.0459862	0.198198	0.158402	Hfe/Plcl1/Bdnf	3
GO:1900454	positive regulation of long-term synaptic depression	3/2196	9/23210	0.0459862	0.198198	0.158402	Adcy8/Kcnb1/Pirb	3
GO:1901993	regulation of meiotic cell cycle phase transition	3/2196	9/23210	0.0459862	0.198198	0.158402	Ovol1/Ttk/Mapk15	3
GO:1903236	regulation of leukocyte tethering or rolling	3/2196	9/23210	0.0459862	0.198198	0.158402	Ccr2/Ptafr/Ccl28	3
GO:1904304	regulation of gastro-intestinal system smooth muscle contraction	3/2196	9/23210	0.0459862	0.198198	0.158402	Ptger3/Ptafr/Kcnma1	3
GO:1904749	regulation of protein localization to nucleolus	3/2196	9/23210	0.0459862	0.198198	0.158402	Cacnb4/Tert/Glul	3
GO:1905383	protein localization to presynapse	3/2196	9/23210	0.0459862	0.198198	0.158402	Hspb1/Kif5c/Map1a	3
GO:2000051	negative regulation of non-canonical Wnt signaling pathway	3/2196	9/23210	0.0459862	0.198198	0.158402	Sfrp5/Sfrp4/Znrf3	3
GO:0003416	endochondral bone growth	8/2196	43/23210	0.0461627	0.198198	0.158402	Col6a1/Stc1/Col20a1/Col6a2/Coch/Vwa2/Col7a1/Mmp13	8
GO:0031128	developmental induction	8/2196	43/23210	0.0461627	0.198198	0.158402	Fgfr4/Tfap2a/Gdnf/Dkk1/Bmp2/Sall1/Wnt4/Six1	8
GO:0031670	cellular response to nutrient	8/2196	43/23210	0.0461627	0.198198	0.158402	Folr1/Trpv1/Lpl/Castor1/Ryr1/Cib2/Pdk2/Fes	8
GO:0043277	apoptotic cell clearance	8/2196	43/23210	0.0461627	0.198198	0.158402	Nr1h3/Cd36/Alox15/Trem2/C3/Tyrobp/Ccl2/Ccr2	8
GO:0043403	skeletal muscle tissue regeneration	8/2196	43/23210	0.0461627	0.198198	0.158402	Ifrd1/Klf5/P2rx5/Igf1/Anxa1/Mstn/Myoz1/Capn3	8
GO:0070232	regulation of T cell apoptotic process	8/2196	43/23210	0.0461627	0.198198	0.158402	Il7r/Ada/Adam8/Slc46a2/Tnfrsf4/Ido1/Lgals3/Dock8	8
[truncated: 6,929 more rows]
