# Supplementary material for: HMGB2 orchestrates mitotic clonal expansion by binding to the promoter of C/EBPβ to facilitate adipogenesis
Source: Cell Death Dis. 2021 Jul 2;12(7):666. doi: 10.1038/s41419-021-03959-3 (PMC8253743; doi:10.1038/s41419-021-03959-3)
Supplement: Supplementary file 18 — Dataset 10 [file 41419_2021_3959_MOESM18_ESM.xls]

## Sheet: Sheet1
ID	Description	GeneRatio	BgRatio	pvalue	p.adjust	qvalue	geneID	Count
mmu04512	ECM-receptor interaction	24/676	86/6698	2.40521e-06	0.000281148	0.000223439	12833/12491/53867/22370/12834/16404/12832/14268/16782/241226/12831/16420/21923/54368/94216/12826/12827/16772/64051/12643/114249/19699/64176/12829	24
mmu03320	PPAR signaling pathway	23/676	81/6698	2.81267e-06	0.000281148	0.000223439	19016/22259/57875/12491/235674/16956/20183/16204/14079/56473/20411/30049/26458/11832/103968/50790/11814/11806/17436/20249/14080/277753/12895	23
mmu05150	Staphylococcus aureus infection	17/676	51/6698	5.24389e-06	0.000281148	0.000223439	16414/14129/16153/12266/16408/211924/14960/12259/14293/12273/19204/12630/14131/14969/12268/14961/14962	17
mmu04080	Neuroactive ligand-receptor interaction	52/676	277/6698	5.62296e-06	0.000281148	0.000223439	11542/14807/19116/94045/193034/14799/18217/22095/14063/110902/14409/13491/14802/64095/319229/11550/18167/14408/14397/14400/231602/11517/381853/12426/11556/53978/19228/22354/74191/65086/19217/18169/99296/19218/14803/19222/13611/14293/17200/11549/16995/233571/12273/14065/207911/15465/14600/14765/19204/16846/12802/16866	52
mmu04610	Complement and coagulation cascades	21/676	76/6698	1.21257e-05	0.000485027	0.000385469	12274/15160/12266/19123/12269/14067/14068/14058/12509/12259/74145/18793/12273/12630/20703/20701/12268/20702/109828/14962/16621	21
mmu04970	Salivary secretion	21/676	77/6698	1.51232e-05	0.000504106	0.000400632	98660/432530/210044/11514/381290/11931/11550/12182/64177/320707/11556/232975/11549/12945/18751/20192/70405/16531/74180/17110/17105	21
mmu04974	Protein digestion and absorption	21/676	78/6698	1.87719e-05	0.00053634	0.000426249	12833/53867/98660/16535/72472/12834/17287/17288/12832/11931/12831/12819/30962/94216/12826/12827/105243/170745/232975/12829/110893	21
mmu00910	Nitrogen metabolism	10/676	23/6698	3.46011e-05	0.000865027	0.000687469	12351/15109/14645/71934/12350/12349/107869/76459/434437/23831	10
mmu05146	Amoebiasis	25/676	116/6698	0.0001781	0.00395778	0.00314539	16414/53867/15507/11474/16153/11846/432530/18126/12832/16178/14268/16782/12831/16176/12479/94216/12826/12827/16772/21898/66222/226421/18751/12829/18710	25
mmu04975	Fat digestion and absorption	13/676	45/6698	0.000344546	0.00689092	0.00547647	12491/237636/238055/13350/14079/67512/17777/67800/14719/11808/11806/233549/14080	13
mmu04020	Calcium signaling pathway	32/676	178/6698	0.00079406	0.0144375	0.011474	12290/12287/94045/12289/21925/13867/432530/18126/210044/11514/18574/58226/18802/381290/228550/11550/12182/231602/20190/11937/12426/320707/11556/19218/11549/18751/15465/19204/20192/13866/70405/110893	32
mmu00010	Glycolysis / Gluconeogenesis	15/676	63/6698	0.00118666	0.0187026	0.0148637	11670/56421/14120/67689/60525/16833/18663/72535/18770/103988/11529/14447/16828/14121/106557	15
mmu04973	Carbohydrate digestion and absorption	11/676	39/6698	0.00121567	0.0187026	0.0148637	98660/20537/12289/226413/11931/69983/56485/232975/18751/11722/18710	11
mmu05412	Arrhythmogenic right ventricular cardiomyopathy (ARVC)	16/676	74/6698	0.00243463	0.0347805	0.0276413	21414/11474/56808/12289/12298/24052/54377/13506/16404/241226/16420/12293/13511/109620/12386/81904	16
mmu04060	Cytokine-cytokine receptor interaction	39/676	246/6698	0.00268195	0.0357594	0.0284193	13608/16197/19116/13857/50905/16153/20305/20308/20292/21935/110542/12978/85030/12768/16178/16184/12156/16176/13645/21941/22163/60504/20312/16878/20306/12771/21950/12775/21936/14255/12772/13051/12167/14600/16846/242700/16188/12984/56838	39
mmu00340	Histidine metabolism	8/676	26/6698	0.00309518	0.0386898	0.0307482	14317/71761/11670/15109/11484/67689/243537/72535	8
mmu04640	Hematopoietic cell lineage	17/676	83/6698	0.00331409	0.0389893	0.0309863	12491/16197/12489/13857/14129/12978/16178/16184/16176/12479/54368/12509/16790/14255/12484/14969/16188	17
mmu04976	Bile secretion	15/676	71/6698	0.00415102	0.0461224	0.0366552	98660/20537/432530/76408/210044/11514/11829/12780/319229/11931/12349/105243/232975/108096/232156	15
mmu05140	Leishmaniasis	14/676	65/6698	0.00461026	0.0471801	0.0374958	16414/26415/14129/16153/18126/14281/12266/16176/14960/21898/18751/14131/14969/14961	14
mmu00561	Glycerolipid metabolism	12/676	52/6698	0.00471801	0.0471801	0.0374958	16956/67216/13350/67512/14187/67800/15450/72535/320127/116939/11997/16891	12
mmu04972	Pancreatic secretion	19/676	104/6698	0.00733765	0.0698824	0.0555381	13487/98660/16535/432530/210044/11514/319229/381290/11931/12349/12182/11937/320707/232975/233979/18751/16531/99663/99709	19
mmu05410	Hypertrophic cardiomyopathy (HCM)	16/676	83/6698	0.0079453	0.07223	0.0574038	241113/56808/12289/12298/16000/24052/11421/54377/16404/21956/241226/16420/108099/12293/140781/81904	16
mmu00670	One carbon pool by folate	6/676	19/6698	0.00888094	0.0772256	0.061374	14317/17768/238505/107747/434437/270685	6
mmu00620	Pyruvate metabolism	10/676	44/6698	0.010659	0.0852717	0.0677686	18563/60525/14187/16833/17436/72535/18770/11997/16828/106557	10
mmu04960	Aldosterone-regulated sodium reabsorption	10/676	44/6698	0.010659	0.0852717	0.0677686	98660/16000/11931/20276/15484/232975/16369/18751/16370/18710	10
mmu05414	Dilated cardiomyopathy	16/676	89/6698	0.0153638	0.118183	0.0939246	56808/12289/12298/16000/24052/432530/54377/210044/11514/16404/21956/241226/16420/12293/140781/81904	16
mmu00260	Glycine, serine and threonine metabolism	8/676	34/6698	0.0174807	0.129486	0.102908	218865/19193/11754/12411/104174/107869/434437/13142	8
mmu00512	Mucin type O-Glycan biosynthesis	7/676	28/6698	0.0185313	0.132367	0.105197	108760/71685/14425/108150/14537/230145/271786	7
mmu04930	Type II diabetes mellitus	10/676	49/6698	0.0223411	0.154077	0.122451	12290/12287/12289/20927/18770/103988/16369/12702/16370/18710	10
mmu00982	Drug metabolism - cytochrome P450	15/676	87/6698	0.0263969	0.175979	0.139857	68312/11670/14874/67689/14873/226564/100727/13113/14869/11529/11761/13105/14857/211666/394435	15
mmu00350	Tyrosine metabolism	8/676	37/6698	0.0284331	0.177594	0.141141	11670/11754/14874/67689/14719/18948/11529/11761	8
mmu04977	Vitamin digestion and absorption	6/676	24/6698	0.0285467	0.177594	0.141141	238055/65969/69698/11808/11806/19660	6
mmu04971	Gastric acid secretion	13/676	73/6698	0.0293031	0.177594	0.141141	11944/98660/16535/432530/210044/11514/11931/12349/12426/232975/16517/18751/70405	13
mmu04260	Cardiac muscle contraction	14/676	81/6698	0.0306921	0.180542	0.143483	98660/84682/56808/12289/12298/54377/12869/21956/11931/12862/12293/232975/140781/81904	14
mmu00500	Starch and sucrose metabolism	9/676	45/6698	0.0331926	0.180613	0.14354	74185/69983/100727/232493/58866/18605/103988/11722/394435	9
mmu04530	Tight junction	21/676	137/6698	0.0332938	0.180613	0.14354	60363/69908/11474/18260/13823/72930/13821/17475/27375/12741/58220/54420/18751/140781/71908/17884/544791/12695/12386/70737/12739	21
mmu01040	Biosynthesis of unsaturated fatty acids	6/676	25/6698	0.0344626	0.180613	0.14354	235674/54326/56473/30049/20249/217698	6
mmu04514	Cell adhesion molecules (CAMs)	23/676	154/6698	0.0349952	0.180613	0.14354	16414/12550/60363/94332/18260/12511/241226/16408/54725/19268/18190/14960/17136/17967/320840/12741/54420/71908/17528/14969/12560/12739/14961	23
mmu04614	Renin-angiotensin system	5/676	19/6698	0.0362174	0.180613	0.14354	11421/13809/16790/19701/19702	5
mmu00040	Pentose and glucuronate interconversions	7/676	32/6698	0.0370642	0.180613	0.14354	71755/100727/14187/72535/102448/11997/394435	7
mmu05143	African trypanosomiasis	7/676	32/6698	0.0370642	0.180613	0.14354	16153/14063/16176/209176/15930/11806/18751	7
mmu00270	Cysteine and methionine metabolism	8/676	39/6698	0.0379288	0.180613	0.14354	54427/238505/12411/107869/16833/14719/16828/106557	8
mmu00760	Nicotinate and nicotinamide metabolism	6/676	26/6698	0.0411151	0.183586	0.145903	70881/12182/18113/23959/18605/11761	6
mmu00330	Arginine and proline metabolism	10/676	54/6698	0.0413069	0.183586	0.145903	12716/11846/18126/76722/14645/12715/18416/14719/72535/13142	10
mmu00480	Glutathione metabolism	10/676	54/6698	0.0413069	0.183586	0.145903	68312/14598/14778/14874/14873/15926/14869/16790/14857/211666	10
mmu00980	Metabolism of xenobiotics by cytochrome P450	13/676	77/6698	0.0430989	0.187387	0.148923	68312/71755/11670/14874/67689/14873/100727/13113/14869/11529/14857/211666/394435	13
mmu04510	Focal adhesion	28/676	200/6698	0.0452718	0.192646	0.153103	12444/12833/53867/18654/11474/12389/22370/16000/12834/16404/12832/14268/16782/241226/12831/16420/13645/21923/94216/12826/12827/16772/12643/19699/18751/13866/12829/18710	28
mmu04380	Osteoclast differentiation	18/676	118/6698	0.0482743	0.198058	0.157404	19016/16391/14282/26415/14129/14281/20963/83433/12978/16176/18726/22177/12229/12702/18733/14131/18722/18710	18
mmu04966	Collecting duct acid secretion	6/676	27/6698	0.0485243	0.198058	0.157404	11944/56365/110935/338375/12349/140494	6
mmu00052	Galactose metabolism	6/676	28/6698	0.0567042	0.221292	0.175869	56421/226413/53418/14187/103988/11997	6
mmu00770	Pantothenate and CoA biosynthesis	4/676	15/6698	0.0569481	0.221292	0.175869	103149/75735/18605/22361	4
mmu04145	Phagosome	25/676	179/6698	0.057536	0.221292	0.175869	16414/67951/12491/110935/14129/17534/12266/20288/338375/170786/170779/14960/140494/21898/170780/110350/226421/14131/14969/22147/22144/22142/14961/70192/56644	25
mmu00514	Other types of O-glycan biosynthesis	8/676	43/6698	0.0627788	0.236901	0.188274	17305/20440/98388/53418/100727/16848/14347/394435	8
mmu00920	Sulfur metabolism	3/676	10/6698	0.0716516	0.265376	0.210904	20860/211389/71797	3
mmu04920	Adipocytokine signaling pathway	11/676	68/6698	0.0768992	0.274703	0.218317	12491/241113/20183/108099/109648/50790/16369/12702/16370/16846/12895	11
mmu00380	Tryptophan metabolism	8/676	45/6698	0.0782904	0.274703	0.218317	216343/22375/239017/12359/209176/15930/72535/11761	8
mmu02010	ABC transporters	8/676	45/6698	0.0782904	0.274703	0.218317	217265/76408/12780/11305/27405/20927/26874/77706	8
mmu00051	Fructose and mannose metabolism	7/676	38/6698	0.0825261	0.284573	0.22616	56421/14120/18640/170768/14187/11997/14121	7
mmu05310	Asthma	5/676	24/6698	0.0873887	0.296233	0.235427	16153/20292/14960/14969/14961	5
mmu00790	Folate biosynthesis	3/676	11/6698	0.0913849	0.304616	0.24209	11650/11647/76768	3
mmu04910	Insulin signaling pathway	19/676	137/6698	0.0940556	0.308379	0.24508	19088/16890/23921/241113/14120/20411/14104/108099/232493/19268/18770/103988/16369/228966/12702/16370/70405/14121/18710	19
mmu05222	Small cell lung cancer	13/676	87/6698	0.095841	0.309164	0.245704	20183/242705/18126/14268/16782/13555/12448/94216/12826/12827/16772/12829/18710	13
mmu00360	Phenylalanine metabolism	4/676	18/6698	0.100534	0.315393	0.250654	11670/11754/67689/14719	4
mmu00472	D-Arginine and D-ornithine metabolism	1/676	1/6698	0.100926	0.315393	0.250654	13142	1
mmu04146	Peroxisome	12/676	80/6698	0.104386	0.321188	0.25526	235674/19193/18126/15926/12908/12359/18633/26458/50790/13142/26874/70503	12
mmu00250	Alanine, aspartate and glutamate metabolism	6/676	33/6698	0.109197	0.3309	0.262978	11484/76282/14645/14719/70503/14415	6
mmu05020	Prion diseases	6/676	35/6698	0.135369	0.400006	0.3179	12274/16176/12259/17967/109828/193740	6
mmu04964	Proximal tubule bicarbonate reclamation	4/676	20/6698	0.136002	0.400006	0.3179	98660/11931/105243/232975	4
mmu05323	Rheumatoid arthritis	12/676	85/6698	0.145262	0.421051	0.334624	16414/18654/110935/14281/338375/16176/16408/14960/140494/21898/14969/14961	12
mmu04672	Intestinal immune network for IgA production	7/676	45/6698	0.163228	0.466365	0.370638	16153/21935/18703/14960/14969/14961/56838	7
mmu04340	Hedgehog signaling pathway	8/676	54/6698	0.173201	0.487889	0.387743	20423/16147/22411/14725/12156/12160/22417/15245	8
mmu00532	Glycosaminoglycan biosynthesis - chondroitin sulfate / dermatan sulfate	4/676	22/6698	0.17572	0.48811	0.387919	60322/212898/71797/78923	4
mmu05216	Thyroid cancer	5/676	30/6698	0.17984	0.492714	0.391578	12550/19016/21414/20183/18510	5
mmu05223	Non-small cell lung cancer	8/676	55/6698	0.186052	0.502364	0.399247	20183/242705/13555/13645/21802/18751/13866/18710	8
mmu05144	Malaria	7/676	47/6698	0.191123	0.502364	0.399247	16414/12491/16153/16176/16408/13349/21898	7
mmu05200	Pathways in cancer	38/676	326/6698	0.191389	0.502364	0.399247	12550/19016/21414/20423/18654/11864/20183/22411/242705/16000/18126/14281/14167/12978/14268/16782/18510/12156/13555/13645/12448/21802/14183/14168/94216/12826/12827/16772/12606/22417/14255/14366/18751/13866/12386/15245/12829/18710	38
mmu05215	Prostate cancer	12/676	90/6698	0.19341	0.502364	0.399247	21414/23920/242705/16000/13555/13645/12448/21802/14183/94224/13866/18710	12
mmu00410	beta-Alanine metabolism	4/676	23/6698	0.196896	0.504863	0.401233	11754/103149/72535/14415	4
mmu00590	Arachidonic acid metabolism	12/676	91/6698	0.203831	0.516029	0.410107	72054/14598/74519/14778/11687/17001/64385/71519/230459/21391/277753/100066	12
mmu00640	Propanoate metabolism	5/676	33/6698	0.235728	0.589321	0.468355	60525/16833/72535/16828/106557	5
mmu04010	MAPK signaling pathway	31/676	269/6698	0.240243	0.593192	0.471432	12290/12287/26415/15507/14186/56808/12289/12298/54377/14281/14167/58226/19252/16178/16176/13645/233046/14183/14168/75590/320139/102626/19395/63953/12293/12064/18751/18212/81904/15511/193740	31
mmu05219	Bladder cancer	6/676	43/6698	0.26334	0.629314	0.500139	12550/18654/242705/13555/13645/13866	6
mmu00601	Glycosphingolipid biosynthesis - lacto and neolacto series	4/676	26/6698	0.264312	0.629314	0.500139	14343/80908/53418/14347	4
mmu04950	Maturity onset diabetes of the young	4/676	26/6698	0.264312	0.629314	0.500139	15378/21410/18770/103988	4
mmu00430	Taurine and hypotaurine metabolism	2/676	10/6698	0.267462	0.629323	0.500146	14598/14415	2
mmu00300	Lysine biosynthesis	1/676	3/6698	0.273284	0.635543	0.50509	30956	1
mmu04270	Vascular smooth muscle contraction	15/676	125/6698	0.277322	0.636678	0.505991	12289/16533/432530/210044/11514/11550/51801/56089/19222/11549/18751/58802/70405/16531/277753	15
mmu04630	Jak-STAT signaling pathway	18/676	153/6698	0.280138	0.636678	0.505991	12444/16391/16197/19116/13857/16153/24066/16184/60504/16878/12702/14600/16846/242700/20849/16188/12984/18710	18
mmu00072	Synthesis and degradation of ketone bodies	2/676	11/6698	0.306591	0.686836	0.545854	71911/353371	2
mmu00030	Pentose phosphate pathway	4/676	28/6698	0.311355	0.686836	0.545854	56421/14120/19139/14121	4
mmu00140	Steroid hormone biosynthesis	7/676	55/6698	0.317572	0.686836	0.545854	13074/100727/20860/13113/15484/94224/394435	7
mmu05217	Basal cell carcinoma	7/676	55/6698	0.317572	0.686836	0.545854	21414/20423/22411/12156/22417/14366/15245	7
mmu05142	Chagas disease (American trypanosomiasis)	12/676	101/6698	0.319379	0.686836	0.545854	26415/16153/432530/11421/18126/14281/12266/72930/16176/12259/21898/18710	12
mmu04670	Leukocyte transendothelial migration	14/676	120/6698	0.323965	0.689288	0.547802	16414/60363/26415/11474/18260/16408/12741/56508/54420/18751/71908/12386/12739/18710	14
mmu00230	Purine metabolism	19/676	168/6698	0.334347	0.699512	0.555928	11821/11486/432530/70881/210044/218461/11514/18574/271639/11639/11637/207728/19139/23959/75533/18605/18770/78801/14544	19
mmu05416	Viral myocarditis	11/676	93/6698	0.335766	0.699512	0.555928	16414/12389/24052/13052/16408/14960/140781/17884/544791/14969/14961	11
mmu00524	Butirosin and neomycin biosynthesis	1/676	4/6698	0.346661	0.709606	0.56395	103988	1
mmu05214	Glioma	8/676	66/6698	0.347707	0.709606	0.56395	242705/16000/13555/13645/21802/18751/70405/18710	8
mmu00071	Fatty acid degradation	6/676	49/6698	0.373655	0.754007	0.599237	235674/50790/72535/11529/277753/12895	6
mmu00740	Riboflavin metabolism	2/676	13/6698	0.383259	0.754007	0.599237	56318/18605	2
mmu00983	Drug metabolism - other enzymes	7/676	59/6698	0.385746	0.754007	0.599237	22271/100727/13113/103149/67935/13897/394435	7
mmu00830	Retinol metabolism	9/676	78/6698	0.388313	0.754007	0.599237	13350/241452/100727/13113/11529/232174/277753/19683/394435	9
mmu04070	Phosphatidylinositol signaling system	9/676	78/6698	0.388313	0.754007	0.599237	320634/18719/18802/228550/67073/320127/18751/70405/18710	9
mmu05160	Hepatitis C	15/676	137/6698	0.40979	0.783423	0.622615	60363/22259/16391/26415/228026/18260/72930/13645/246727/12741/54420/12702/71908/12739/18710	15
mmu04115	p53 signaling pathway	8/676	70/6698	0.411297	0.783423	0.622615	12444/16000/29870/68428/12448/22062/12442/268697	8
mmu00564	Glycerophospholipid metabolism	9/676	80/6698	0.418197	0.789051	0.627088	67216/14555/226856/67512/75320/320127/237928/212862/214253	9
mmu05213	Endometrial cancer	6/676	52/6698	0.429803	0.803371	0.638468	12550/21414/13645/13866/12386/18710	6
mmu05218	Melanoma	8/676	72/6698	0.443115	0.819207	0.651054	12550/242705/16000/14167/13555/13645/14168/18710	8
mmu04062	Chemokine signaling pathway	20/676	189/6698	0.446468	0.819207	0.651054	20305/20308/432530/20292/14706/210044/11514/12768/14191/20312/19395/20306/20296/12771/12775/12772/13051/18751/56838/18710	20
mmu00603	Glycosphingolipid biosynthesis - globo series	2/676	15/6698	0.456052	0.820805	0.652324	14343/15212	2
mmu00604	Glycosphingolipid biosynthesis - ganglio series	2/676	15/6698	0.456052	0.820805	0.652324	15212/225742	2
mmu05322	Systemic lupus erythematosus	16/676	152/6698	0.468865	0.820805	0.652324	11474/14129/16153/12274/12266/14960/12259/69382/14131/14969/319183/319161/12268/14961/109828/97114	16
mmu00053	Ascorbate and aldarate metabolism	3/676	25/6698	0.469396	0.820805	0.652324	100727/72535/394435	3
mmu00563	Glycosylphosphatidylinositol(GPI)-anchor biosynthesis	3/676	25/6698	0.469396	0.820805	0.652324	14756/18700/241062	3
mmu00460	Cyanoamino acid metabolism	1/676	6/6698	0.471963	0.820805	0.652324	14598	1
mmu00310	Lysine degradation	5/676	45/6698	0.481499	0.830171	0.659767	19193/239017/30956/72535/170442	5
mmu00450	Selenocompound metabolism	2/676	17/6698	0.523638	0.863947	0.686611	238505/107869	2
mmu00061	Fatty acid biosynthesis	1/676	7/6698	0.525303	0.863947	0.686611	14104	1
mmu00400	Phenylalanine, tyrosine and tryptophan biosynthesis	1/676	7/6698	0.525303	0.863947	0.686611	14719	1
mmu00750	Vitamin B6 metabolism	1/676	7/6698	0.525303	0.863947	0.686611	11761	1
mmu04110	Cell cycle	13/676	128/6698	0.534268	0.863947	0.686611	12444/107995/242705/13555/12428/12448/12580/12545/12442/381759/22137/12236/268697	13
mmu05145	Toxoplasmosis	13/676	128/6698	0.534268	0.863947	0.686611	26415/228026/16153/18126/16782/16772/14960/21898/14969/14961/15511/193740/18710	13
mmu04540	Gap junction	9/676	88/6698	0.535647	0.863947	0.686611	67951/432530/210044/11514/13645/18751/22147/22144/22142	9
mmu04914	Progesterone-mediated oocyte maturation	9/676	88/6698	0.535647	0.863947	0.686611	26415/16000/432530/210044/11514/12428/12442/268697/18710	9
mmu00100	Steroid biosynthesis	2/676	18/6698	0.555247	0.888395	0.70604	16889/74754	2
mmu05212	Pancreatic cancer	7/676	71/6698	0.584624	0.921305	0.732195	18654/242705/13555/13645/21802/13866/18710	7
mmu00860	Porphyrin and chlorophyll metabolism	4/676	40/6698	0.585029	0.921305	0.732195	109778/15368/100727/394435	4
mmu00600	Sphingolipid metabolism	4/676	41/6698	0.605096	0.945463	0.751394	81535/58994/228677/238011	4
mmu00020	Citrate cycle (TCA cycle)	3/676	31/6698	0.618451	0.951462	0.756162	239017/18563/15926	3
mmu00650	Butanoate metabolism	3/676	31/6698	0.618451	0.951462	0.756162	71911/14415/353371	3
mmu00531	Glycosaminoglycan degradation	2/676	21/6698	0.640922	0.975414	0.775198	15212/15442	2
mmu04520	Adherens junction	7/676	75/6698	0.643774	0.975414	0.775198	12550/21414/11474/20411/19268/13866/12386	7
mmu04662	B cell receptor signaling pathway	7/676	76/6698	0.657769	0.989127	0.786096	14281/20963/12517/12229/18751/18733/18710	7
mmu04320	Dorso-ventral axis formation	2/676	22/6698	0.666436	0.99468	0.790509	234857/57746	2
mmu05340	Primary immunodeficiency	3/676	34/6698	0.681457	0.999995	0.794733	16197/11486/12229	3
mmu00562	Inositol phosphate metabolism	5/676	57/6698	0.695092	0.999995	0.794733	320634/18719/18802/228550/67073	5
mmu05221	Acute myeloid leukemia	5/676	57/6698	0.695092	0.999995	0.794733	21414/18715/12606/14255/18710	5
mmu00591	Linoleic acid metabolism	4/676	46/6698	0.696123	0.999995	0.794733	74519/230459/13113/100066	4
mmu04916	Melanogenesis	9/676	101/6698	0.703021	0.999995	0.794733	21414/22411/432530/210044/11514/22417/14366/18751/70405	9
mmu04810	Regulation of actin cytoskeleton	20/676	218/6698	0.709627	0.999995	0.794733	16414/14186/23920/11474/14167/13800/18719/16404/14268/241226/16420/13645/404710/16411/16408/14183/14168/226970/381924/18710	20
mmu04621	NOD-like receptor signaling pathway	5/676	58/6698	0.709854	0.999995	0.794733	26415/17940/12362/16176/17948	5
mmu04114	Oocyte meiosis	10/676	114/6698	0.726975	0.999995	0.794733	107995/16000/432530/210044/11514/226849/12448/12442/268697/70405	10
mmu04650	Natural killer cell mediated cytotoxicity	11/676	125/6698	0.729215	0.999995	0.794733	16414/20963/22177/16408/18751/14131/19368/19369/19370/56554/18710	11
mmu04742	Taste transduction	5/676	60/6698	0.737853	0.999995	0.794733	12287/11418/11514/20276/16500	5
mmu05320	Autoimmune thyroid disease	6/676	72/6698	0.747676	0.999995	0.794733	16153/22095/14960/21819/14969/14961	6
mmu04350	TGF-beta signaling pathway	7/676	85/6698	0.768056	0.999995	0.794733	110542/269275/12156/55994/12160/18121/12167	7
mmu00280	Valine, leucine and isoleucine degradation	4/676	51/6698	0.771098	0.999995	0.794733	235674/72535/11761/353371	4
mmu00510	N-Glycan biosynthesis	4/676	51/6698	0.771098	0.999995	0.794733	20440/53418/17309/227697	4
mmu04940	Type I diabetes mellitus	5/676	63/6698	0.776063	0.999995	0.794733	16176/14960/14969/14415/14961	5
mmu04012	ErbB signaling pathway	7/676	87/6698	0.788645	0.999995	0.794733	13867/13645/21802/18751/13866/12223/18710	7
mmu04722	Neurotrophin signaling pathway	11/676	132/6698	0.791569	0.999995	0.794733	26415/23921/228026/22062/16369/12064/16370/18212/18213/70405/18710	11
mmu04912	GnRH signaling pathway	8/676	99/6698	0.795312	0.999995	0.794733	26415/12289/432530/210044/11514/18751/70405/16866	8
mmu00120	Primary bile acid biosynthesis	1/676	15/6698	0.797619	0.999995	0.794733	12642	1
mmu00533	Glycosaminoglycan biosynthesis - keratan sulfate	1/676	15/6698	0.797619	0.999995	0.794733	53418	1
mmu04744	Phototransduction	2/676	29/6698	0.806091	0.999995	0.794733	19739/70405	2
mmu04144	Endocytosis	19/676	223/6698	0.81631	0.999995	0.794733	14275/14186/12389/268451/13867/12978/18719/16184/66371/13645/20408/14183/75767/11556/14276/58220/259300/15511/193740	19
mmu04142	Lysosome	10/676	125/6698	0.823888	0.999995	0.794733	64138/12514/15212/16889/18173/11305/108012/140494/252903/11775	10
mmu05014	Amyotrophic lateral sclerosis (ALS)	4/676	56/6698	0.830745	0.999995	0.794733	26415/14799/12362/12359	4
mmu05330	Allograft rejection	4/676	56/6698	0.830745	0.999995	0.794733	16153/14960/14969/14961	4
mmu04664	Fc epsilon RI signaling pathway	6/676	80/6698	0.831446	0.999995	0.794733	26415/228026/20963/12229/18751/18710	6
mmu00511	Other glycan degradation	1/676	17/6698	0.836494	0.999995	0.794733	15212	1
mmu04720	Long-term potentiation	5/676	69/6698	0.839457	0.999995	0.794733	432530/14799/11514/18751/70405	5
mmu04612	Antigen processing and presentation	6/676	81/6698	0.840154	0.999995	0.794733	16149/14960/14969/14961/15511/193740	6
mmu05332	Graft-versus-host disease	4/676	58/6698	0.850696	0.999995	0.794733	16176/14960/14969/14961	4
mmu05100	Bacterial invasion of epithelial cells	5/676	71/6698	0.857012	0.999995	0.794733	12550/12389/14268/12386/18710	5
mmu04730	Long-term depression	5/676	72/6698	0.865171	0.999995	0.794733	16000/14799/20190/14687/18751	5
mmu04360	Axon guidance	10/676	132/6698	0.870393	0.999995	0.794733	18208/20562/53972/214968/259302/140571/241568/13837/14159/235611	10
mmu00592	alpha-Linolenic acid metabolism	1/676	20/6698	0.881279	0.999995	0.794733	56473	1
mmu04130	SNARE interactions in vesicular transport	2/676	35/6698	0.881638	0.999995	0.794733	74732/20908	2
mmu00565	Ether lipid metabolism	2/676	36/6698	0.891207	0.999995	0.794733	27226/212862	2
mmu04370	VEGF signaling pathway	5/676	76/6698	0.893991	0.999995	0.794733	26415/15507/102626/18751/18710	5
mmu04330	Notch signaling pathway	3/676	51/6698	0.900566	0.999995	0.794733	17305/16848/14357	3
mmu04666	Fc gamma R-mediated phagocytosis	6/676	92/6698	0.913816	0.999995	0.794733	14129/218038/20963/18719/18751/18710	6
mmu04150	mTOR signaling pathway	3/676	53/6698	0.914349	0.999995	0.794733	18654/16000/18710	3
mmu00190	Oxidative phosphorylation	10/676	148/6698	0.940164	0.999995	0.794733	11944/110935/84682/192113/12869/338375/12862/140494/407790/17721	10
mmu05211	Renal cell carcinoma	4/676	72/6698	0.94173	0.999995	0.794733	18654/11864/21802/18710	4
mmu00240	Pyrimidine metabolism	6/676	99/6698	0.943518	0.999995	0.794733	22271/70881/23959/103149/75533/331487	6
mmu04210	Apoptosis	5/676	86/6698	0.943871	0.999995	0.794733	19088/16176/16188/12984/18710	5
mmu04962	Vasopressin-regulated water reabsorption	2/676	44/6698	0.945498	0.999995	0.794733	11829/110350	2
mmu05016	Huntington's disease	14/676	199/6698	0.948155	0.999995	0.794733	19016/327954/84682/110084/12869/12862/432611/215114/407790/105000/75563/12064/381917/68922	14
mmu04620	Toll-like receptor signaling pathway	6/676	101/6698	0.95013	0.999995	0.794733	26415/14281/16176/27056/21898/18710	6
mmu04310	Wnt signaling pathway	10/676	154/6698	0.956259	0.999995	0.794733	12444/21414/22411/54612/20379/13380/226849/22417/14366/18751	10
mmu00520	Amino sugar and nucleotide sugar metabolism	2/676	48/6698	0.961789	0.999995	0.794733	15212/103988	2
mmu05210	Colorectal cancer	3/676	65/6698	0.966359	0.999995	0.794733	21414/14281/18710	3
mmu03015	mRNA surveillance pathway	5/676	94/6698	0.967286	0.999995	0.794733	72930/226849/18459/245610/14853	5
mmu05010	Alzheimer's disease	12/676	189/6698	0.974455	0.999995	0.794733	84682/16956/12289/78943/12869/16176/11937/12862/407790/12569/20192/70405	12
mmu03030	DNA replication	1/676	35/6698	0.976094	0.999995	0.794733	327762	1
mmu04623	Cytosolic DNA-sensing pathway	2/676	56/6698	0.981498	0.999995	0.794733	12362/16176	2
mmu03410	Base excision repair	1/676	38/6698	0.982658	0.999995	0.794733	235587	1
mmu05220	Chronic myeloid leukemia	3/676	74/6698	0.983903	0.999995	0.794733	242705/13555/18710	3
mmu03018	RNA degradation	3/676	77/6698	0.98748	0.999995	0.794733	319885/18459/72544	3
mmu04660	T cell receptor signaling pathway	5/676	112/6698	0.991059	0.999995	0.794733	26415/228026/16153/14281/18710	5
mmu05012	Parkinson's disease	6/676	150/6698	0.998421	0.999995	0.794733	84682/12869/12862/110877/407790/17721	6
mmu00970	Aminoacyl-tRNA biosynthesis	1/676	65/6698	0.999042	0.999995	0.794733	22375	1
mmu04622	RIG-I-like receptor signaling pathway	1/676	69/6698	0.999377	0.999995	0.794733	26415	1
mmu04141	Protein processing in endoplasmic reticulum	6/676	171/6698	0.999698	0.999995	0.794733	78943/66861/12955/213539/15511/193740	6
mmu03013	RNA transport	5/676	168/6698	0.999904	0.999995	0.794733	13628/54563/100042807/18459/245610	5
mmu03008	Ribosome biogenesis in eukaryotes	1/676	88/6698	0.999919	0.999995	0.794733	245610	1
mmu04120	Ubiquitin mediated proteolysis	3/676	142/6698	0.999965	0.999995	0.794733	107995/67455/12702	3
mmu03040	Spliceosome	2/676	140/6698	0.999995	0.999995	0.794733	15511/193740	2
