# Supplementary material for: HMGB2 orchestrates mitotic clonal expansion by binding to the promoter of C/EBPβ to facilitate adipogenesis
Source: Cell Death Dis. 2021 Jul 2;12(7):666. doi: 10.1038/s41419-021-03959-3 (PMC8253743; doi:10.1038/s41419-021-03959-3)
Supplement: Supplementary file 19 — Dataset 11 [file 41419_2021_3959_MOESM19_ESM.xlsx]

## Sheet: Male-chow diet
Week	Weight of WT-chow diet Male(g)					Weight of hmgb2-/--chow diet Male(g)
4	15.2	15.5	16.2	15.9	16.5	15.5	15.9	15.2	15.6	15.2
5	17.6	17	18.4	18	17.8	16.9	16.5	16.5	17.8	16.9
6	19.2	18	20.3	19.9	20.1	17.8	18.2	18.1	19.9	18.9
7	20.6	20.9	21.9	21.4	21.3	19.9	19.6	20.2	20.5	20.1
8	21.5	22.5	22.6	23.4	22.4	20.9	22.8	22.5	21.9	22.1
9	23.3	23.7	23.9	24.6	24.2	21.5	23.2	23.2	22.5	23
10	24.4	24.5	25.6	25.5	25.4	22.2	23.6	23.6	23.2	23.4
11	25.2	25.4	26.1	25.6	25.5	22.4	23.9	23.9	24.1	23.9
12	26.5	26.4	27.1	26.9	26.1	24.5	24.2	24.6	24.8	24.5
13	27.4	28.2	27.9	27.7	27.4	25.2	24.9	25.5	25.3	25.3
14	28.9	29.6	28.5	29.2	29.5	25.6	25.2	25.9	25.8	25.9
15	30	31.2	29.8	31	31	26.1	26.2	26.4	26.2	26.2
16	31.5	32	31.5	32.6	32.5	26.5	26.5	27	26.9	26.5
17	32.2	32.9	32	33.4	33.6	27.2	26.9	27.2	27.5	27
18	33.3	33.6	32.9	34.5	34	27.5	27.2	27.5	27.9	27.4
19	34.4	34.2	33.5	35.5	34.8	27.8	27.5	27.7	28.2	28
20	34.9	34.8	34.5	36	35.6	28	28.5	28.3	28.6	28.5

## Sheet: Female-chow diet
Week	Weight of WT-chow diet Male(g)						Weight of hmgb2-/--chow diet Male(g)
4	13.2	12.4	14.1	13.5	12.9	13	13.1	12.9	14.2	13.5	13	14
5	14.3	14.2	14.9	14.5	14.8	14.2	14.1	13.5	14.9	14.4	14.2	14.7
6	15.2	15.6	16.2	15.4	15.6	15.9	15.2	15.4	15.5	15.9	15.9	15.8
7	16.9	17.2	18	17.8	17.8	18	16.5	17.5	17.8	17.3	17.8	16.5
8	18	19.4	18.9	19.1	18.5	19	18	19.2	19	18.2	19.6	18
9	19.5	20.6	20.4	21.2	21	20.9	19.4	20.5	20.6	21	20.5	19.9
10	20.8	21.2	20.9	21.5	21.4	21.5	19.8	21	20.9	21.4	21.2	20
11	22.4	22.9	21.6	22	22.9	22.2	20.2	21.4	21.2	21.9	21.6	20.5
12	23.9	23.5	23.4	23.6	23.5	23.6	20.5	21.7	22.2	22.3	22	20.8
13	24.5	24	24.1	24	24.3	24.2	20.9	22	22.7	23	22.6	21.3
14	25.9	25.6	25.6	24.9	25.6	25	21.3	22.5	23.2	23.4	22.9	21.8
15	26.5	26	26.9	25.4	26.2	26.6	21.9	22.9	23.5	23.9	23.4	22.2
16	27	26.9	27.5	26	27.1	27.5	22.4	23.4	23.8	24.3	24.3	22.8
17	27.9	27.6	28.3	26.4	27.8	28	22.8	23.9	24	24.8	25	23.5
17	28.5	28.9	29.2	27	28.4	29.8	23.2	24.4	24.3	25	25.4	24
18	29.2	29.6	30	27.9	29	30.2	23.6	25	24.9	25.6	25.9	24.9

## Sheet: Male-HFD
Week	Weight of WT-HFD Male(g)					Weight of hmgb2-/--HFD Male(g)
4	18	19.7	20.7	21	18.7	16.3	18.6	19.3	19	19.7
5	19.2	20.3	22.5	22.3	19.8	17.9	19.6	20.2	20.5	20.8
6	22.3	22.3	24.5	24.3	22	20.2	21.4	22.6	23.4	22.9
7	24.3	24.3	26.5	25.8	23.1	21	22.5	24	24.3	24.5
8	26.4	25.9	29.7	27.6	24.5	22.3	24.5(ill)	25	25.9	26.4
9	28	28.6	33.2	29.4	27.2	23.4	25.6	26.6	27.6	27.4
10	29.8	31	31.8	28.7	30.1	25.9	27.5	28.3	29	29
11	32.6	32.6	35.8	30.8	32.3	28.1	28.5	29.6	29.5	31.7
12	35.6	35.6	40.7	35.1	35.8	30.3	30.3	30.1	29.8	33.9
13	40.6	47.2	42.2	44.6	43.2	32.5	33.4	32.6	34.3	30.5
14	47.3	46.7	44	46.2	44.5	35.4	36.4	35.6	34.9	35.3
15	46.3	47.4	49.8	50.5	53.2	37.2	38.8	37.2	36.7	35.4
16	47.3	48.6	52.1	53.4	55.3	39.2	41.2	39.5	39.2	37.4
17	49.9	50.4	55.3	53.2	55.1	41.2	42.2	40.2	41.9	41.5
18	50.2	51.3	55.6	55.6	52.6	41.4	42.5	41.2	42.1	42.5
19	51.2	54.2	56.6	55.9	55.1	43.2	42.9	41.9	42.6	43.1
20	55.9	55.4	56.7	56.3	56.2	43.2	43.4	42.2	43.3	43.5

## Sheet: Female-HFD
Week	Weight of WT-HFD(g)						Weight of hmgb2-/--HFD Male(g)
4	14.9	15.7	15.3	15.8	14.9	14.8	15.6	15.5	15.2	14.3	14.5	15.1
5	15.3	15.9	16.8	16.4	15.5	15.6	16.3	17	16.8	15.8	15.2	15.6
6	16.4	16.7	17.6	17.2	16.4	16.7	17.5	18	17.5	16.9	16.5	15.9
7	17.2	17.5	18.2	18.1	17.6	17.6	17.9	18.9	17.9	18.9	18.2	17.6
8	18.3	18.3	19.7	18.6	18.4	18	18.3	19.2	18.3	17.9	18.9	18.5
9	18.9	18.6	20.4	19	19.1	19.2	18.7	19.5	19.5	19	20.1	19.9
10	19.8	19.5	21.2	20	20.4	20.2	19.4	20.3	20.4	21.3	20.5	20.6
11	22.1	23.3	26.2	25.4	25.4	26.7	20	20.6	21.5	21.4	21.3	21.5
12	27.5	27.9	33.6	29.2	27.9	29.6	20.7	22.5	23.5	23.4	23.1	22.9
13	30.5	34.6	36.2	33.7	32.5	36.7	24.6	25	26.4	24.9	24.9	25.5
14	33.9	39.2	39.5	35.2	36.1	33.2	27.8	28.4	27.2	28.5	28.4	27.5
15	36.5	41.1	43.2	44.2	39.5	42.3	29.6	29.5	30.2	30.2	30.4	29.6
16	40.2	43.5	44.5	43.2	42.7	45.5	31.2	30.2	32.2	33.5	32.2	31.5
17	44.7	47.8	48.6	49.2	46.9	50.5	33.2	32.3	33.2	31.2	33.5	33.2
18	48.9	48.9	50.2	52.2	49.3	53.2	33.5	32.4	33.5	32.2	34.2	34.2
19	50.2	49.9	51.2	53.2	52.1	54.2	34.5	33.4	34.2	33.2	34.5	34.6
20	51.5	50.5	52	53.6	53.4	55	35	35	35.3	35.9	35.9	35.9

## Sheet: Weight Composition
Chow Diet							HFD
Week	Body Weight(g)		Fat Weight(g)		Lean Weight(g)		Week	Body Weight(g)		Fat Weight(g)		Lean Weight(g)
	WT	hmgb2-/-	WT	hmgb2-/-	WT	hmgb2-/-		WT	hmgb2-/-	WT	hmgb2-/-	WT	hmgb2-/-
20	34.9	28	3.28	2.4	27.89	21.84	20	55.9	43.2	15.65	13.22	32.98	25.92
	34.8	28.5	3.49	2.8	27.17	22.8		55.4	43.4	17.52	12.58	31.02	26.6
	34.5	28.3	3.55	2.95	26.91	21.84		56.7	42.2	18.77	14.68	33.85	24.5
	36	28.6	3.62	2.88	28.08	23.2		56.3	43.3	18.69	15.58	33.62	25.11
	35.6	28.5	3.6	2.85	28.48	23.576		56.2	43.5	19.54	14.12	30.91	25.65

## Sheet: Adipocyte Diameter
	Cell Numbers
	WT			WT-HFD			KO			KO-HFD
0-30(μm)	3	3	4	1	1	0	3	4	5	3	3	2
30-50(μm)	24	32	20	4	3	4	51	49	53	5	4	5
50-70(μm)	67	77	60	18	23	17	67	62	70	34	36	40
70-90(μm)	7	5	7	26	30	29	2	1	1	43	50	40
90-110(μm)	0	1	0	29	30	35	0	0	0	0	0	0
110-130(μm)	0	0	0	3	2	1	0	0	0	2	1	2
